# Supplementary material for: SNAP-tag2 for faster and brighter protein labeling
Source: Nat Chem Biol. 2025 Jul 3;21(11):1754–61. doi: 10.1038/s41589-025-01942-z (PMC12568630; doi:10.1038/s41589-025-01942-z)
Supplement: Supplementary file 3 — Source data for supplementary figures. [file 41589_2025_1942_MOESM3_ESM.zip]

Archive with 3 entries (3 files):
- Source_Data_SI_Fig12.xlsx
- Source_Data_SI_Fig13.xlsx
- Source_Data_SI_Fig5.xlsx
