# Supplementary material for: SNAP-tag2 for faster and brighter protein labeling
Source: Nat Chem Biol. 2025 Jul 3;21(11):1754–61. doi: 10.1038/s41589-025-01942-z (PMC12568630; doi:10.1038/s41589-025-01942-z)
Supplement: Supplementary file 3 — Source data for supplementary figures. [file 41589_2025_1942_MOESM3_ESM.zip › Source_Data_SI_Fig12.xlsx]

## Sheet: SI Fig. 12a SNAP-tag2 + TF-TMR
Time [h]	SNAP-tag2 (TF-TMR) - Normalized Fluorescence Intensity (TMR/mTurquoise2)
0	0	0	0	0	0	0	0	0	0	0	0	0	0	0	0	0	0	0	0	0	0	0	0	0	0	0	0	0	0	0	0	0	0	0	0	0	0	0	0	0	0	0	0	0	0	0	0	0	0
0.017222	0.034	0.112	0.063	0.148	0.125	0.059	0.035	0.015	0.137	0.144	0.128	0.04	0.055	0.117	0.031	0.097	0.075	0.111	0.051	0.09	0.044	0.116	0.068	0.084	0.038	0.145	0.041	0.098	0.023	0.115	0.036	0.084	0.054	0.066	0.121	0.075	0.136	0.131	0.108	0.04	0.039	0.05	0.066	0.119	0.087	0.107	0.129	0.095	0.076
0.025819	0.119	0.035	0.126	0.135	0.046	0.161	0.168	0.066	0.042	0.015	0.159	0.136	0.035	0.059	0.138	0.034	0.106	0.092	0.142	0.059	0.107	0.051	0.152	0.072	0.093	0.154	0.035	0.045	0.091	0.024	0.141	0.044	0.138	0.08	0.092	0.161	0.145	0.09	0.166	0.147	0.135	0.05	0.054	0.072	0.092	0.149	0.154	0.162	0.119
0.034417	0.094	0.107	0.14	0.041	0.165	0.075	0.195	0.082	0.176	0.048	0.015	0.168	0.132	0.035	0.065	0.136	0.032	0.13	0.153	0.093	0.064	0.115	0.053	0.155	0.078	0.182	0.109	0.04	0.051	0.11	0.027	0.157	0.052	0.134	0.082	0.079	0.143	0.082	0.161	0.154	0.12	0.049	0.047	0.066	0.09	0.158	0.139	0.117	0.154
0.043014	0.141	0.097	0.115	0.155	0.043	0.16	0.066	0.217	0.208	0.082	0.046	0.021	0.233	0.197	0.182	0.043	0.079	0.18	0.034	0.134	0.16	0.107	0.068	0.133	0.182	0.062	0.076	0.109	0.045	0.205	0.06	0.12	0.029	0.189	0.054	0.132	0.096	0.1	0.097	0.156	0.189	0.167	0.149	0.054	0.098	0.049	0.162	0.159	0.165
0.051611	0.144	0.19	0.13	0.146	0.191	0.056	0.215	0.09	0.28	0.233	0.094	0.055	0.02	0.256	0.191	0.049	0.099	0.218	0.046	0.171	0.215	0.134	0.087	0.147	0.077	0.232	0.092	0.231	0.131	0.049	0.066	0.148	0.033	0.225	0.068	0.172	0.107	0.121	0.176	0.12	0.218	0.192	0.163	0.062	0.182	0.051	0.084	0.183	0.165
0.060209	0.053	0.216	0.043	0.181	0.263	0.25	0.102	0.059	0.021	0.219	0.25	0.046	0.088	0.197	0.038	0.175	0.137	0.09	0.163	0.243	0.083	0.1	0.264	0.261	0.132	0.054	0.069	0.162	0.033	0.23	0.075	0.2	0.159	0.107	0.119	0.188	0.137	0.186	0.237	0.175	0.176	0.065	0.128	0.056	0.089	0.208	0.219	0.171	0.16
0.068806	0.233	0.123	0.172	0.221	0.129	0.145	0.201	0.196	0.057	0.21	0.047	0.283	0.276	0.11	0.063	0.023	0.25	0.302	0.052	0.107	0.043	0.176	0.267	0.144	0.099	0.196	0.096	0.293	0.109	0.153	0.273	0.055	0.075	0.038	0.161	0.278	0.077	0.189	0.135	0.136	0.228	0.148	0.263	0.212	0.209	0.077	0.149	0.11	0.258
0.077403	0.068	0.33	0.307	0.121	0.073	0.026	0.311	0.255	0.057	0.266	0.114	0.051	0.213	0.177	0.318	0.213	0.117	0.326	0.108	0.122	0.342	0.175	0.067	0.083	0.195	0.041	0.299	0.083	0.254	0.205	0.146	0.16	0.163	0.249	0.285	0.221	0.216	0.075	0.212	0.061	0.144	0.112	0.243	0.215	0.175	0.239	0.228	0.103	0.244
0.086	0.139	0.175	0.215	0.065	0.256	0.233	0.058	0.328	0.329	0.123	0.073	0.025	0.261	0.317	0.054	0.119	0.266	0.05	0.233	0.182	0.118	0.295	0.107	0.338	0.121	0.321	0.18	0.063	0.088	0.207	0.041	0.332	0.1	0.245	0.154	0.159	0.187	0.268	0.327	0.271	0.26	0.083	0.074	0.173	0.122	0.303	0.271	0.188	0.304
0.094598	0.272	0.068	0.277	0.059	0.403	0.137	0.338	0.079	0.03	0.357	0.317	0.059	0.302	0.131	0.051	0.25	0.19	0.133	0.231	0.384	0.121	0.127	0.35	0.191	0.07	0.096	0.199	0.045	0.36	0.101	0.234	0.17	0.177	0.294	0.203	0.351	0.272	0.279	0.096	0.077	0.133	0.181	0.314	0.328	0.273	0.246	0.3	0.292	0.125
0.103195	0.204	0.291	0.162	0.198	0.265	0.072	0.311	0.074	0.396	0.392	0.146	0.084	0.034	0.349	0.403	0.066	0.148	0.343	0.059	0.276	0.215	0.143	0.25	0.128	0.424	0.137	0.358	0.207	0.072	0.1	0.047	0.229	0.396	0.108	0.242	0.181	0.172	0.191	0.29	0.364	0.276	0.272	0.088	0.074	0.188	0.131	0.347	0.33	0.227
0.111792	0.306	0.168	0.201	0.269	0.079	0.318	0.116	0.437	0.413	0.152	0.088	0.034	0.425	0.357	0.068	0.338	0.153	0.057	0.29	0.233	0.15	0.407	0.271	0.141	0.448	0.143	0.22	0.084	0.114	0.057	0.252	0.43	0.116	0.262	0.19	0.199	0.313	0.219	0.397	0.31	0.309	0.101	0.084	0.211	0.151	0.369	0.349	0.269	0.366
0.120389	0.296	0.084	0.345	0.114	0.444	0.16	0.404	0.091	0.035	0.413	0.356	0.067	0.156	0.347	0.058	0.284	0.387	0.221	0.278	0.153	0.142	0.427	0.151	0.23	0.077	0.109	0.241	0.049	0.401	0.106	0.327	0.249	0.171	0.179	0.283	0.201	0.382	0.294	0.246	0.087	0.073	0.14	0.201	0.379	0.347	0.312	0.379	0.291	0.204
0.128987	0.247	0.32	0.336	0.088	0.342	0.071	0.472	0.429	0.171	0.101	0.038	0.5	0.411	0.076	0.166	0.429	0.064	0.317	0.238	0.426	0.295	0.16	0.154	0.483	0.157	0.262	0.089	0.464	0.125	0.306	0.062	0.473	0.132	0.391	0.303	0.2	0.21	0.346	0.228	0.441	0.342	0.33	0.112	0.102	0.162	0.242	0.379	0.433	0.348
0.137584	0.213	0.252	0.358	0.102	0.389	0.105	0.529	0.193	0.469	0.13	0.043	0.545	0.468	0.079	0.174	0.419	0.07	0.349	0.271	0.186	0.511	0.521	0.17	0.172	0.505	0.281	0.099	0.129	0.064	0.303	0.504	0.135	0.429	0.349	0.229	0.24	0.381	0.249	0.352	0.381	0.503	0.124	0.1	0.18	0.424	0.256	0.433	0.418	0.308
0.146181	0.21	0.369	0.258	0.411	0.218	0.277	0.375	0.103	0.43	0.092	0.536	0.209	0.536	0.119	0.045	0.541	0.456	0.104	0.19	0.07	0.374	0.287	0.191	0.177	0.564	0.181	0.292	0.103	0.144	0.069	0.318	0.532	0.146	0.454	0.363	0.251	0.245	0.417	0.277	0.52	0.385	0.387	0.123	0.102	0.18	0.257	0.396	0.411	0.394
0.154779	0.395	0.273	0.426	0.235	0.292	0.427	0.108	0.103	0.463	0.61	0.218	0.581	0.122	0.049	0.606	0.508	0.098	0.482	0.211	0.109	0.392	0.308	0.364	0.216	0.201	0.605	0.21	0.332	0.11	0.17	0.334	0.075	0.603	0.159	0.511	0.357	0.262	0.261	0.445	0.296	0.414	0.573	0.4	0.136	0.105	0.207	0.462	0.558	0.488
0.163376	0.337	0.435	0.127	0.501	0.125	0.672	0.255	0.645	0.14	0.053	0.679	0.593	0.103	0.222	0.53	0.087	0.466	0.67	0.374	0.422	0.232	0.669	0.224	0.224	0.346	0.643	0.119	0.174	0.079	0.354	0.64	0.174	0.517	0.448	0.279	0.296	0.535	0.326	0.478	0.627	0.449	0.154	0.118	0.218	0.516	0.318	0.499	0.471	0.564
0.171973	0.503	0.28	0.363	0.466	0.137	0.564	0.069	0.526	0.753	0.287	0.725	0.16	0.055	0.145	0.598	0.669	0.112	0.587	0.248	0.089	0.465	0.633	0.359	0.423	0.245	0.232	0.71	0.229	0.365	0.12	0.188	0.087	0.382	0.692	0.184	0.569	0.453	0.313	0.313	0.574	0.327	0.52	0.725	0.499	0.173	0.132	0.355	0.675	0.578
0.18057	0.417	0.434	0.295	0.545	0.356	0.564	0.278	0.5	0.393	0.146	0.342	0.626	0.126	0.764	0.762	0.317	0.171	0.064	0.681	0.8	0.122	0.279	0.1	0.508	0.392	0.267	0.755	0.246	0.253	0.394	0.134	0.703	0.205	0.092	0.396	0.755	0.189	0.617	0.516	0.354	0.357	0.631	0.374	0.566	0.728	0.533	0.142	0.269	0.374
0.189168	0.543	0.359	0.572	0.307	0.415	0.533	0.15	0.598	0.137	0.758	0.305	0.739	0.169	0.139	0.061	0.686	0.75	0.125	0.663	0.29	0.107	0.516	0.442	0.458	0.281	0.82	0.268	0.259	0.418	0.137	0.21	0.094	0.407	0.206	0.761	0.596	0.36	0.36	0.613	0.377	0.571	0.762	0.716	0.191	0.142	0.273	0.707	0.56	0.636
0.197765	0.313	0.433	0.569	0.159	0.388	0.683	0.136	0.812	0.334	0.859	0.183	0.069	0.761	0.88	0.134	0.306	0.108	0.583	0.821	0.451	0.301	0.287	0.85	0.274	0.451	0.779	0.142	0.237	0.1	0.445	0.214	0.813	0.685	0.56	0.406	0.404	0.708	0.412	0.64	0.833	0.654	0.196	0.141	0.28	0.75	0.413	0.622	0.716	0.592
0.206362	0.642	0.422	0.692	0.305	0.422	0.482	0.636	0.17	0.721	0.171	0.917	0.353	0.912	0.199	0.074	0.743	0.912	0.136	0.712	0.329	0.112	0.578	0.467	0.544	0.315	0.932	0.301	0.3	0.471	0.157	0.247	0.109	0.485	0.231	0.854	0.701	0.588	0.393	0.396	0.715	0.441	0.612	0.844	0.61	0.218	0.153	0.439	1.242	0.793
0.214959	0.446	0.381	0.696	0.74	0.378	0.513	0.655	0.183	0.158	0.807	0.947	0.4	1.01	0.205	0.078	0.847	0.966	0.143	0.354	0.801	0.119	0.619	0.525	0.567	0.346	0.33	0.98	0.329	0.524	0.155	0.253	0.115	0.516	0.243	0.932	0.826	0.609	0.433	0.424	0.797	0.469	0.709	0.981	0.675	0.241	0.157	0.479	0.841	0.774
0.223557	0.756	0.333	0.448	0.525	0.706	0.185	0.12	0.768	0.952	0.386	1.002	0.214	0.081	0.8	0.942	0.149	0.835	0.363	0.122	0.634	0.527	0.578	0.361	0.344	0.331	1.034	0.549	0.17	0.263	0.123	0.532	0.259	0.948	0.83	0.652	0.458	0.463	0.84	0.526	0.705	0.994	0.694	0.252	0.173	0.354	0.499	0.868	0.771	0.615
0.232154	0.414	0.462	0.74	0.805	0.421	0.738	0.545	0.197	0.136	0.864	1.027	1.049	0.444	0.23	0.089	0.941	1.066	0.164	0.902	0.382	0.131	0.728	0.552	0.592	0.375	0.352	1.054	0.348	0.541	0.171	0.293	0.126	0.529	0.273	1.037	0.895	0.735	0.489	0.487	0.872	0.537	0.778	0.735	1.047	0.271	0.183	0.372	0.978	0.888
0.240751	0.433	0.763	0.486	0.785	0.413	0.544	0.738	0.191	0.174	0.838	1.085	1.017	0.429	0.232	0.085	0.151	0.932	1.109	0.161	0.909	0.399	0.133	0.765	0.593	0.692	0.387	1.064	0.381	0.362	0.581	0.195	0.294	0.132	0.591	0.278	1.101	0.676	0.86	0.49	0.496	0.865	0.535	0.779	0.76	1.058	0.25	0.373	0.532	0.782
0.249349	0.502	0.789	0.847	0.443	0.579	0.793	0.208	0.843	0.103	1.09	1.101	0.46	0.24	0.125	0.085	0.979	1.103	0.161	0.399	0.128	0.715	0.599	0.695	0.391	0.38	1.109	0.363	0.616	0.188	0.298	0.135	0.593	0.281	1.08	0.922	0.721	0.51	0.52	0.847	0.55	0.812	1.075	0.723	0.262	0.187	0.386	1.021	0.86	0.897
0.257946	0.459	0.814	0.519	0.872	0.44	0.561	0.706	0.209	0.099	0.871	1.1	1.092	0.455	0.247	0.088	0.957	1.085	0.161	0.971	0.404	0.138	0.793	0.641	0.728	0.419	0.406	0.386	1.245	0.629	0.193	0.316	0.139	0.658	0.299	1.148	1.009	0.836	0.566	0.539	0.949	0.592	0.853	1.117	0.818	0.28	0.189	0.991	0.554	0.918
0.266543	0.733	0.476	0.854	0.546	0.965	0.489	0.633	0.85	0.23	0.195	0.972	1.112	1.161	0.494	0.259	0.096	1.07	1.151	0.174	1.013	0.431	0.146	0.799	0.636	0.731	0.434	0.419	1.23	0.397	0.621	0.207	0.331	0.147	0.67	0.296	1.196	0.832	0.556	0.598	0.601	0.97	0.892	1.165	0.782	0.288	0.208	0.416	1.009	0.905
0.27514	0.245	0.758	0.507	0.898	0.565	0.989	0.445	0.667	0.853	0.231	0.58	0.079	0.97	1.093	0.501	1.199	0.274	0.102	1.094	1.175	0.177	1.044	0.468	0.151	0.845	0.697	0.803	0.465	1.266	0.438	0.411	0.676	0.211	0.34	0.152	0.652	0.309	1.188	1.013	0.843	0.566	0.585	0.576	0.957	0.906	1.169	0.307	0.435	0.639
0.283738	0.317	0.087	0.361	0.666	0.251	0.784	0.532	0.9	0.595	1.018	0.412	0.58	0.907	0.686	0.246	0.173	1.028	1.283	1.208	0.556	0.282	0.105	1.099	1.271	0.184	1.032	0.472	0.151	0.885	0.678	0.889	0.459	0.457	0.419	1.252	0.71	0.21	0.358	0.156	0.682	0.325	1.207	1.122	0.918	0.629	0.619	0.624	0.981	1.242
0.292335	0.83	0.564	0.956	0.635	1.053	0.455	0.71	0.905	0.25	0.596	0.137	1.012	1.261	1.171	0.552	0.286	0.185	0.103	1.131	1.191	0.182	1.096	0.468	0.155	0.874	0.691	0.774	0.469	0.46	1.256	0.417	0.715	0.216	0.36	0.16	0.71	0.333	1.207	1.05	0.868	0.598	0.616	1.001	0.659	0.971	1.221	0.326	0.216	0.453
0.300932	0.544	0.322	0.477	0.09	0.359	0.668	0.258	0.818	0.548	0.95	0.594	1.042	0.462	0.726	0.924	0.259	0.628	0.099	1.073	1.183	0.575	1.244	0.289	0.107	1.232	1.15	0.195	1.138	0.514	0.159	0.912	0.766	0.876	0.51	0.496	0.459	1.332	0.757	0.229	0.387	0.166	0.739	0.355	1.246	1.162	0.645	1.056	0.671	1.044
0.309529	0.091	0.37	0.28	0.675	0.849	0.564	0.984	0.624	1.098	0.492	0.749	0.962	0.265	0.669	0.224	1.078	1.291	1.293	0.586	0.306	0.115	1.151	1.322	0.203	1.191	0.525	0.181	1.042	0.812	0.861	0.543	0.524	1.372	0.481	0.778	0.248	0.405	0.18	0.746	0.361	1.257	1.059	0.668	0.656	0.694	1.082	1.218	0.905	0.346
0.318127	0.296	0.724	0.886	0.615	1.021	0.688	1.129	0.535	0.79	1.015	0.282	0.678	0.16	1.112	1.357	0.615	1.302	0.314	0.119	1.178	1.294	0.207	1.181	0.528	0.163	0.945	0.773	0.894	0.53	0.53	1.338	0.464	1.178	0.803	0.243	0.397	0.181	0.784	1.281	0.374	1.162	0.723	0.687	0.765	1.096	1.094	0.982	0.375	0.515
0.326724	0.961	0.654	1.162	0.697	1.176	0.55	0.787	1.073	0.286	0.698	0.18	1.192	1.314	1.325	0.628	0.324	0.219	0.12	1.271	1.276	0.215	1.22	0.561	0.174	0.989	0.945	0.807	0.555	1.371	0.557	0.496	0.821	0.258	0.428	0.192	0.768	0.382	1.239	1.179	0.951	0.701	0.69	0.767	1.181	1.065	1.369	0.392	0.258	0.561
0.335321	0.44	0.311	0.833	0.976	0.676	1.191	0.733	1.276	0.572	0.842	1.068	0.307	0.752	0.141	1.173	1.338	1.373	0.678	0.345	0.123	1.27	0.217	1.223	0.578	0.182	1.091	0.905	0.955	0.586	0.583	1.388	0.518	1.284	0.878	0.262	0.442	0.199	0.833	0.407	1.251	1.2	0.729	0.731	0.792	1.203	1.17	1.033	0.404	0.554
0.343919	0.441	0.312	0.739	0.927	0.657	1.074	0.69	1.191	0.532	0.833	1.077	0.744	0.304	0.158	1.165	1.283	1.337	0.657	0.345	0.126	1.197	0.217	1.258	0.584	0.176	1.106	0.895	1.212	1.04	0.596	0.59	1.324	0.53	0.868	0.272	0.445	0.203	0.84	0.426	1.337	1.245	0.776	0.768	1.147	0.815	1.206	1.06	0.397	0.258
0.352516	0.803	0.692	1.129	0.743	1.272	0.577	1.149	0.918	0.321	0.207	0.794	1.278	1.297	0.706	1.327	0.363	0.131	0.187	1.277	1.36	0.23	1.262	0.634	0.199	1.167	0.93	1.081	0.644	0.628	1.451	0.581	1.372	0.961	0.3	0.478	0.221	0.933	0.443	1.419	0.767	0.795	1.244	0.889	1.238	1.47	1.06	0.882	0.622	1.358
0.361113	0.713	0.396	0.642	0.105	0.483	0.81	0.328	1.011	0.722	0.796	1.185	1.316	0.619	0.935	1.201	0.329	0.166	0.844	1.266	0.735	1.437	1.259	0.376	0.138	1.344	1.342	0.233	1.305	0.624	0.201	1.179	0.97	0.64	0.631	0.59	1.438	0.976	0.289	0.481	0.221	0.929	0.444	1.415	0.859	0.844	1.237	1.265	1.456	1.106
0.369711	1.356	0.658	1.279	1	0.338	0.137	0.863	1.292	0.767	1.405	1.446	0.389	0.136	0.176	1.3	1.407	0.239	1.305	0.654	0.199	1.117	0.96	1.039	1.253	0.648	0.654	1.434	0.579	1.405	0.961	0.289	0.501	0.227	0.981	0.46	1.396	1.257	1.144	0.893	0.854	1.349	0.937	1.301	1.476	1.201	0.461	0.927	0.307	1.326
0.378308	0.68	0.114	0.519	0.356	0.875	1.137	0.791	1.21	0.843	1.39	0.646	1.232	0.992	0.352	0.261	0.847	1.288	0.766	1.293	1.372	0.396	0.143	1.233	1.391	0.236	0.672	1.298	0.203	1.161	1.01	1.168	0.668	0.671	1.441	0.599	0.972	0.305	0.526	0.236	0.989	0.477	1.318	0.852	0.88	0.949	1.308	1.217	1.47	0.487
0.386905	0.432	0.684	0.109	0.519	0.35	0.822	1.096	0.767	1.24	0.815	1.343	0.664	1.243	0.996	0.862	0.357	0.199	0.859	1.275	0.805	1.409	1.398	0.415	0.15	1.272	1.383	0.26	1.364	0.728	0.22	1.252	1.075	1.137	0.722	0.724	1.504	0.63	1.493	1.058	0.324	0.536	0.247	0.995	0.494	1.384	0.933	1.286	1.02	1.335
0.395502	0.822	0.442	0.74	0.113	0.544	0.388	0.936	1.242	0.869	1.322	0.91	1.396	0.709	1.052	1.3	0.369	0.177	0.891	0.953	1.333	0.82	1.477	1.445	0.435	0.159	1.377	0.263	1.351	0.735	0.224	1.292	1.177	1.061	0.735	0.711	0.641	1.447	1.069	0.328	0.563	0.256	1.075	0.514	1.397	0.945	0.935	1.023	1.337	1.505
0.404099	0.118	0.569	0.948	0.397	1.233	0.871	1.383	0.901	1.434	0.72	1.046	1.318	0.385	0.21	0.941	0.877	1.365	0.823	1.422	1.414	0.434	0.163	1.372	1.418	0.262	1.282	0.744	0.223	1.306	1.112	1.211	0.757	0.756	1.527	0.659	1.066	0.332	0.564	0.259	1.064	0.509	1.351	0.998	0.981	1.423	1.067	1.479	1.46	0.526
0.412697	0.91	1.232	0.855	1.348	0.92	1.41	0.728	1.333	1.123	0.949	0.396	0.233	1.037	1.346	0.887	1.54	1.455	0.453	0.162	1.558	1.443	0.217	0.276	1.411	0.774	0.224	1.326	1.186	1.264	0.8	0.808	0.672	1.564	1.16	0.371	0.605	0.274	1.1	0.53	1.458	1.021	0.994	1.061	1.408	1.37	1.5	0.568	1.459	0.765
0.421294	0.405	1.262	0.973	0.916	1.367	0.938	1.402	0.756	1.332	1.126	0.966	0.404	0.204	1.034	1.389	0.922	1.485	1.422	0.462	0.167	1.436	0.273	1.406	0.782	0.231	1.372	1.152	0.785	0.788	0.696	1.548	1.363	1.158	0.365	0.61	0.287	1.151	0.557	1.389	1.323	0.999	1.006	1.137	1.39	1.424	1.579	0.584	1.114	0.798
0.429891	0.931	1.394	0.969	1.44	0.759	1.34	1.138	0.152	0.413	1.032	1.384	0.958	1.471	1.434	0.494	0.174	1.419	0.279	0.841	1.399	0.25	1.482	1.212	1.375	0.837	0.849	0.718	1.553	1.522	1.192	0.373	0.629	0.293	1.156	0.577	1.443	1.465	1.42	1.074	1.035	1.128	1.466	1.469	1.54	1.394	0.612	0.814	0.373	1.869
0.438489	0.852	0.646	0.435	1.029	1.321	1.002	1.453	1.054	1.452	0.813	1.394	1.181	0.439	0.254	1.079	1.471	0.987	1.446	1.471	0.499	0.182	1.441	1.482	0.294	1.472	0.864	0.257	1.399	1.207	1.272	0.826	0.872	1.554	0.744	1.518	1.189	0.365	0.641	0.3	1.168	0.577	1.39	1.109	1.092	1.218	1.526	1.608	1.411	0.624
0.447086	0.543	0.86	0.135	0.669	1.388	1.147	0.461	1.037	1.482	1.086	1.508	0.846	1.452	1.042	1.224	0.149	0.438	1.407	1.084	0.971	1.501	1.491	0.506	0.184	1.469	1.379	0.299	0.893	0.261	1.524	1.273	1.304	0.906	0.919	0.765	1.632	1.317	0.413	0.652	1.239	0.306	0.591	1.483	1.07	1.124	1.207	1.491	1.488	1.393
0.455683	1.07	1.314	0.466	1.048	1.541	1.107	1.583	0.89	1.476	1.269	1.074	0.457	0.181	1.103	1.463	1.015	1.517	1.427	0.522	0.189	1.457	1.546	0.314	1.431	0.914	0.261	1.451	1.315	1.418	0.924	0.928	1.56	1.675	0.802	1.324	0.424	0.701	1.271	0.321	0.626	1.482	1.171	1.213	1.567	1.306	1.591	1.565	1.378	0.667
0.46428	0.919	0.679	0.456	1.08	1.337	1.02	1.363	1.073	1.468	0.855	1.252	1.482	1.113	0.463	0.327	1.156	1.453	1.041	1.454	1.554	0.529	0.191	1.408	0.302	0.946	0.274	1.513	1.349	1.406	0.934	0.951	0.863	1.691	1.373	0.421	0.704	1.248	0.326	0.625	1.485	1.146	1.175	1.426	1.282	1.454	1.521	0.683	1.22	0.414
0.472878	0.59	0.943	0.7	0.47	1.109	1.442	1.087	1.47	1.104	1.501	0.877	1.45	1.283	1.179	0.481	0.279	1.531	1.184	1.093	1.621	1.536	0.552	0.203	1.575	0.328	1.002	0.275	1.519	1.375	1.436	0.937	0.949	0.816	1.48	1.648	1.333	0.427	0.721	1.357	0.327	0.649	1.453	1.524	1.252	1.283	1.6	1.527	1.64	1.537
0.481475	0.648	1.007	0.15	0.591	0.988	0.742	1.169	0.487	1.425	1.129	1.391	1.125	1.498	0.906	1.522	1.29	1.142	0.486	0.233	1.439	1.203	1.095	1.496	1.518	0.559	0.204	1.533	0.314	1.477	1.013	1.581	1.418	0.977	1.005	0.862	1.656	1.372	0.447	1.62	0.731	1.299	0.342	0.659	1.589	1.207	1.22	1.471	1.505	1.584
0.490072	1.096	0.153	0.603	1.027	0.761	0.501	1.159	1.451	1.148	1.449	1.138	1.538	0.932	1.488	1.298	0.492	0.279	1.469	1.203	1.099	1.532	1.525	0.579	0.2	1.431	0.337	1.002	0.28	1.514	1.357	1.449	0.99	1.027	0.852	1.671	1.353	0.437	0.753	1.317	0.353	0.68	1.481	1.388	1.432	1.202	1.226	1.498	1.528	1.527
0.498669	1.115	0.51	1.401	1.15	1.406	1.167	1.494	0.922	1.476	1.361	1.253	0.497	0.244	1.223	1.487	1.128	1.519	1.457	0.574	0.208	1.622	1.446	0.232	0.335	1.05	1.519	0.287	1.577	1.399	1.369	1.005	1.058	0.89	1.614	1.4	0.452	0.772	1.369	0.36	0.688	1.481	1.476	1.269	1.316	1.328	1.521	1.602	1.464	0.732
0.507267	1.074	0.807	0.53	1.191	1.42	1.197	1.452	1.177	1.52	0.963	1.452	1.361	1.215	0.514	0.304	1.464	1.199	1.162	1.494	1.415	0.585	0.219	1.466	0.339	1.535	1.061	0.296	1.576	1.408	1.453	1.028	1.062	0.889	1.625	1.385	1.585	0.449	1.41	0.773	0.367	0.683	1.541	1.484	1.526	1.292	1.283	1.37	1.56	1.585
0.515864	1.168	0.165	0.667	1.135	0.791	1.216	0.528	1.484	1.201	1.57	1.251	1.57	0.992	1.384	1.47	0.512	0.277	1.416	1.187	1.185	1.494	1.538	0.589	0.217	1.517	0.336	1.592	1.112	1.607	1.471	1.465	1.091	1.111	0.927	1.704	1.464	0.492	1.443	0.822	0.38	0.744	1.556	1.641	1.345	1.385	1.452	1.693	1.667	1.554
0.524461	1.225	1.522	1.006	1.404	1.553	0.26	0.519	1.24	1.486	1.254	1.174	1.458	1.583	0.601	0.218	1.566	1.504	0.225	0.353	1.522	1.082	0.311	1.537	1.509	1.489	1.081	1.109	1.612	0.945	1.635	1.48	0.492	1.469	0.821	0.385	0.73	1.565	1.493	1.297	1.335	1.38	1.659	1.646	1.608	1.547	0.864	0.539	1.085	1.592
0.533059	0.565	1.512	1.233	1.506	1.286	1.542	1.055	1.42	1.558	0.293	0.546	1.308	1.449	1.243	1.243	1.485	1.583	0.616	0.216	1.417	0.35	1.563	1.094	0.321	1.576	1.474	1.52	1.099	1.145	1.694	1.677	0.974	1.452	0.503	0.848	1.426	0.397	0.749	1.481	1.468	1.321	1.371	1.538	1.412	1.599	1.631	0.852	1.452	0.507
0.541656	1.45	1.269	1.517	1.017	1.388	1.527	1.304	0.549	0.349	1.521	1.261	1.236	1.484	1.534	0.635	0.231	1.512	0.366	1.494	1.101	0.317	1.504	1.438	1.456	1.138	1.148	0.982	1.633	1.644	1.444	0.508	1.402	0.835	0.398	0.727	1.476	1.529	1.575	1.3	1.295	1.416	1.551	1.604	1.63	1.481	0.871	0.52	1.101	1.52
0.550253	1.103	1.47	1.542	0.325	1.332	0.576	1.557	1.36	1.259	1.57	1.651	0.659	0.237	1.613	1.521	0.378	1.173	1.53	0.334	1.547	1.51	1.433	1.135	1.201	1.635	1.584	1.004	1.52	0.531	1.446	0.858	0.407	0.752	1.452	1.422	1.516	1.371	1.426	1.565	1.392	1.641	1.58	1.54	0.872	1.466	0.521	1.574	1.429	1.435
0.55885	0.589	1.538	1.313	1.5	1.298	1.585	1.145	1.503	1.701	1.373	0.304	0.58	1.586	1.387	1.306	1.554	1.619	0.663	0.241	1.621	0.361	1.607	1.204	1.677	1.519	1.507	1.15	1.21	1.025	1.661	1.555	0.532	1.635	0.863	1.508	0.418	0.786	1.564	1.444	1.581	1.377	1.456	1.627	1.445	1.639	1.642	0.931	0.543	1.477
0.567448	0.929	1.39	0.596	1.597	1.343	1.537	1.309	1.581	1.188	1.468	1.558	0.276	0.582	1.556	1.336	1.303	1.621	1.583	0.672	0.237	1.498	1.464	0.377	1.485	1.207	0.347	1.546	1.474	1.46	1.18	1.221	1.616	1.072	1.62	1.476	0.549	0.891	1.473	0.431	0.817	1.59	1.587	1.367	1.419	1.61	1.417	1.631	1.565	0.952
0.576045	1.489	1.351	1.578	1.386	1.59	1.146	1.5	1.595	0.332	0.606	1.557	1.311	1.372	1.612	1.666	0.689	0.243	1.518	0.252	0.389	1.573	1.236	0.35	1.678	1.516	1.543	1.228	1.275	1.634	1.095	1.566	1.661	0.562	0.901	1.489	0.435	0.836	1.543	1.46	1.411	1.474	1.644	1.493	1.71	1.697	1.571	1.579	0.57	1.187
0.584642	1.339	1.565	1.131	1.426	1.516	0.309	0.604	1.373	1.427	1.294	1.55	1.499	0.695	0.248	1.499	0.241	0.385	1.414	1.209	0.342	1.53	1.41	1.45	1.178	1.252	1.611	1.05	1.472	0.558	1.694	0.913	1.447	0.444	0.839	1.503	1.5	1.591	1.343	1.423	1.599	1.403	1.616	1.581	1.508	0.958	1.495	1.177	1.658	1.515
0.593239	0.628	1.295	1.511	1.313	1.533	1.383	1.543	1.155	1.458	1.528	0.262	0.617	1.476	1.355	1.338	1.495	1.539	0.693	0.245	1.52	0.4	1.558	1.238	0.351	1.649	1.52	1.474	1.21	1.277	1.554	1.077	1.548	0.559	1.631	0.939	1.464	0.45	0.851	1.552	1.495	1.378	1.43	1.55	1.465	1.626	1.709	1.019	1.5	0.578
0.601837	0.63	1.33	1.504	1.375	1.575	1.348	1.545	1.221	1.522	1.576	0.308	0.648	1.506	1.381	1.357	1.622	1.592	0.726	0.259	1.579	0.411	1.624	1.31	0.364	1.638	1.618	1.497	1.251	1.311	1.133	1.725	1.56	0.593	1.585	0.972	1.502	0.466	0.879	1.514	1.52	1.68	1.422	1.443	1.418	1.568	1.554	1.533	1.019	1.507
0.610434	1.296	0.192	1.042	1.328	0.661	1.553	1.401	1.573	1.422	1.579	1.265	1.491	1.49	0.638	0.286	1.48	1.349	1.35	1.599	1.481	0.725	0.263	1.526	0.411	1.547	1.265	0.376	1.537	1.472	1.26	1.314	1.667	1.128	1.59	1.526	0.603	0.976	1.553	0.469	1.5	0.861	1.583	1.405	1.524	1.515	1.607	1.608	1.619	1.066
0.619031	1.375	1.39	1.585	1.395	1.633	1.284	1.523	1.597	0.667	0.285	1.489	1.413	1.359	1.529	1.602	0.731	0.259	1.532	1.475	0.401	1.476	1.327	0.382	1.627	1.552	1.55	1.303	1.313	1.618	1.146	1.571	0.609	1.552	1.516	0.978	0.468	0.897	1.547	1.585	1.513	1.403	1.446	1.645	1.555	1.497	1.621	1.039	1.462	0.616
0.627629	1.416	1.586	1.396	1.538	1.433	1.56	1.3	1.605	1.473	0.673	0.271	1.547	1.382	1.381	1.585	1.624	0.762	0.269	1.534	0.423	1.554	1.301	0.378	1.656	1.573	1.54	1.537	1.304	1.353	1.775	1.159	1.557	0.616	1.686	0.981	1.524	0.484	0.916	1.595	1.628	1.415	1.634	1.51	1.562	1.669	1.708	1.073	1.461	0.647
0.636226	1.565	1.398	1.639	1.442	1.564	1.302	1.55	0.682	1.621	0.302	1.574	1.396	1.398	1.621	1.645	0.776	0.267	1.497	0.416	1.489	1.313	1.577	1.537	1.446	1.294	1.319	1.674	1.183	1.657	1.499	0.615	1.471	1.01	0.49	0.905	1.513	1.564	1.76	1.398	1.513	1.706	1.675	1.437	1.644	1.624	1.12	0.668	1.313	1.619
0.644823	1.41	1.567	1.511	1.605	1.368	1.577	1.566	0.691	0.303	1.527	1.405	1.403	1.567	1.65	0.784	0.284	1.551	0.278	0.444	1.506	1.383	0.391	1.558	1.525	1.545	1.321	1.372	1.253	1.62	1.533	0.629	1.641	1.041	1.547	0.497	0.939	1.632	1.529	1.626	1.408	1.463	1.639	1.576	1.632	1.583	1.616	0.676	1.48	1.301
0.65342	1.552	1.359	1.426	1.535	1.419	1.61	1.338	1.57	1.546	0.702	0.284	1.512	1.441	1.436	1.692	1.626	0.794	0.28	1.527	0.436	1.342	1.599	0.393	1.636	1.529	1.505	1.322	1.363	1.648	1.242	1.547	0.639	1.754	1.579	1.044	0.505	0.958	1.484	1.498	1.669	1.459	1.496	1.576	1.42	1.635	1.591	1.122	1.567	0.674
0.662018	1.406	1.599	1.446	1.605	1.399	1.595	1.354	1.578	1.53	0.709	0.302	1.509	1.382	1.367	1.477	1.621	0.817	0.292	1.559	0.448	1.576	1.414	0.41	1.64	1.55	1.502	1.357	1.433	1.686	1.296	1.628	0.679	1.682	1.088	1.538	0.519	0.969	1.577	1.639	1.62	1.474	1.494	1.418	1.637	1.601	1.666	1.133	1.518	0.723
0.670615	1.414	1.538	1.443	1.544	1.467	1.62	1.346	1.66	1.543	0.723	0.313	1.632	1.441	1.43	1.547	1.612	0.793	0.291	1.482	0.453	1.536	1.39	0.413	1.655	1.508	1.583	1.372	1.372	1.67	1.235	1.561	0.657	1.726	1.097	1.59	0.527	0.986	1.591	1.503	1.424	1.473	1.55	1.622	1.671	1.624	1.672	1.595	0.735	1.381
0.679212	0.718	1.476	1.404	1.515	1.38	1.53	1.336	1.539	1.452	0.717	0.302	1.497	1.408	1.377	1.571	1.504	0.823	0.289	1.432	0.456	1.483	1.349	0.407	1.527	1.543	1.351	1.394	1.651	1.291	1.53	0.676	1.603	1.546	0.532	1.065	0.996	1.506	1.427	1.698	1.428	1.483	1.55	1.47	1.586	1.586	1.566	0.744	1.577	1.387
0.687809	1.612	1.483	1.528	1.471	1.578	1.403	1.576	1.508	0.746	0.326	1.52	1.386	1.389	1.558	1.611	0.849	0.3	0.288	1.483	0.468	1.493	1.402	0.427	1.628	1.559	1.438	1.666	1.398	1.388	1.317	1.556	0.718	1.597	1.1	1.542	0.538	0.997	1.585	1.611	1.69	1.453	1.527	1.666	1.532	1.68	1.676	1.23	1.598	0.741
0.696407	1.234	0.784	1.449	1.591	1.533	1.557	1.523	1.611	1.383	1.645	1.508	0.762	0.292	1.532	1.467	1.416	1.611	1.546	0.854	0.3	1.432	0.448	1.649	1.398	1.621	1.544	1.549	1.387	1.419	1.707	1.353	1.51	1.607	0.698	1.13	1.563	0.55	1.01	1.558	1.71	1.5	1.44	1.483	1.619	1.581	1.433	1.662	1.205	0.75
0.705004	1.443	1.626	1.483	1.595	1.482	1.633	1.654	0.798	0.322	1.664	1.52	1.454	1.634	1.654	0.884	0.305	1.503	0.47	1.587	1.439	0.429	1.629	1.578	1.647	1.423	1.446	1.4	1.549	0.705	1.733	1.154	1.588	0.557	1.055	1.511	1.598	1.731	1.452	1.523	1.666	1.459	1.692	1.751	1.773	1.242	0.795	1.444	1.693	1.638
0.713601	1.401	1.601	1.449	1.578	1.514	1.593	1.431	1.619	1.502	0.787	0.348	1.575	1.421	1.461	1.593	1.551	0.892	0.315	1.69	0.495	1.536	1.485	0.44	1.66	1.556	1.543	1.622	1.399	1.433	1.37	1.594	0.726	1.675	1.608	1.152	0.563	1.565	1.04	1.545	1.445	1.582	1.519	1.744	1.678	1.621	1.721	1.572	0.794	1.439
0.722199	0.807	1.361	1.609	1.449	1.578	1.553	1.607	1.472	1.606	1.611	0.8	0.307	1.554	1.471	1.436	1.584	1.586	0.88	0.313	1.477	0.486	1.53	1.397	0.449	1.721	1.559	1.584	1.423	1.737	1.434	1.397	1.542	0.756	1.634	1.174	1.654	0.583	1.081	1.537	1.616	1.612	1.424	1.529	1.688	1.454	1.664	1.716	1.298	1.575
0.730796	0.825	1.471	1.63	1.49	1.629	1.522	1.632	1.472	1.572	1.655	0.821	0.326	1.586	1.459	1.45	1.691	1.719	0.918	0.326	1.581	0.483	1.574	1.442	1.758	1.56	1.608	1.703	1.417	1.433	1.387	0.755	1.61	1.758	1.17	0.583	1.616	1.1	1.558	1.717	1.616	1.562	1.48	1.54	1.54	1.735	1.651	1.675	1.331	0.838
0.739393	1.318	1.455	0.84	1.58	1.476	1.54	1.533	1.565	1.448	1.581	1.537	0.833	0.384	1.496	1.399	1.395	1.602	1.507	0.931	0.328	1.521	0.503	1.617	1.454	0.467	1.673	1.587	1.567	1.437	1.46	1.682	1.463	1.594	0.767	1.662	1.186	1.605	0.599	1.108	1.606	1.532	1.483	1.651	1.485	1.591	1.407	1.632	1.336	1.548
0.74799	1.522	1.679	1.584	1.672	1.506	1.597	1.661	0.835	0.383	1.577	1.473	1.455	1.557	1.755	0.942	0.335	1.62	1.543	0.496	1.585	1.48	1.645	1.592	1.586	1.463	1.456	1.727	1.379	1.615	0.786	1.731	1.194	0.612	1.654	1.136	1.559	1.561	1.719	1.433	1.547	1.666	1.537	1.628	1.646	1.699	1.304	1.454	1.621	1.689
0.756588	1.288	0.852	1.411	1.565	1.475	1.522	1.44	1.608	1.511	1.651	1.571	0.841	0.396	1.579	1.422	1.408	1.58	1.704	0.962	0.337	1.537	0.52	1.43	0.479	1.663	1.618	1.596	1.712	1.438	1.444	1.421	0.771	1.593	1.219	1.611	0.615	1.125	1.53	1.746	1.694	1.47	1.568	1.5	1.749	1.599	1.616	1.312	1.561	0.874
0.765185	1.552	0.867	1.658	1.522	1.602	1.527	1.684	1.525	1.583	1.614	0.869	0.38	1.587	1.495	1.447	1.591	1.684	0.964	0.337	1.618	0.525	1.599	1.454	0.478	1.669	1.638	1.548	1.454	1.459	1.79	1.411	0.795	1.572	1.722	1.607	1.203	0.622	1.151	1.604	1.738	1.435	1.476	1.617	1.516	1.49	1.643	1.667	1.684	1.408
0.773782	0.905	1.698	1.499	1.673	1.576	1.703	1.616	1.66	1.627	0.893	0.367	1.66	1.549	1.498	1.578	1.701	0.981	0.35	1.6	0.31	0.53	1.579	1.458	0.495	1.696	1.592	1.465	1.46	1.772	1.395	1.633	0.817	1.666	1.604	1.228	0.629	1.143	1.539	1.806	1.547	1.643	1.499	1.481	1.702	1.514	1.675	1.382	0.876	1.594
0.782379	1.504	1.603	1.572	1.672	1.627	1.752	1.632	0.9	0.336	1.58	1.492	1.475	1.703	1.657	0.989	0.353	1.615	0.539	1.459	1.561	0.506	1.688	1.589	1.569	1.459	1.443	1.476	1.742	1.641	0.844	1.654	1.613	0.642	1.246	1.6	1.168	1.847	1.535	1.5	1.721	1.568	1.748	1.753	1.71	1.426	0.922	1.525	1.748	1.186
0.790977	1.199	1.143	1.451	0.234	1.378	0.909	1.63	1.511	1.662	1.496	1.684	1.589	1.647	1.597	0.91	0.31	1.53	1.442	1.485	1.675	1.616	1.04	0.354	1.547	0.537	1.649	1.472	1.768	1.672	1.717	1.446	1.526	1.514	1.687	0.847	1.765	1.669	1.242	0.656	1.209	1.566	1.734	1.672	1.587	1.494	1.531	1.771	1.685	1.397
0.799574	1.476	0.245	1.416	0.94	1.515	1.711	1.688	1.63	1.707	1.603	1.601	1.59	0.914	0.317	1.594	1.476	1.437	1.624	1.687	1.038	0.352	1.662	0.555	1.579	1.471	0.505	1.617	1.547	1.537	1.447	1.423	1.469	1.773	1.584	0.864	1.698	1.657	1.251	0.655	1.202	1.594	1.719	1.609	1.509	1.504	1.646	1.6	1.651	1.38
0.808171	1.737	1.588	1.697	1.639	1.704	1.666	1.717	1.605	0.937	0.376	1.649	1.434	1.518	1.552	1.59	1.037	0.36	1.543	0.555	1.652	1.507	0.537	1.758	1.626	1.62	1.462	1.47	1.749	1.497	1.654	0.851	1.721	1.263	1.676	0.66	1.577	1.233	1.912	1.74	1.601	1.492	1.489	1.749	1.697	1.702	1.718	1.056	1.627	1.543
0.816769	1.431	0.983	1.669	1.548	1.609	1.537	1.687	1.591	1.613	1.722	0.95	0.335	1.66	1.477	1.502	1.594	1.718	1.058	0.381	0.583	1.637	1.717	1.55	0.54	1.713	1.6	1.571	1.482	1.728	1.507	1.484	1.596	0.855	1.667	1.654	1.252	0.669	1.181	1.506	1.792	1.634	1.533	1.525	1.497	1.651	1.755	1.445	1.029	1.611
0.825366	0.253	1.405	0.988	1.514	1.679	1.705	1.622	1.727	1.692	1.716	1.629	0.977	0.405	1.616	1.479	1.479	1.855	1.673	1.069	0.374	1.604	0.562	1.654	1.56	0.541	1.785	1.585	1.612	1.469	1.456	1.718	1.543	1.666	1.603	0.915	1.643	0.689	1.275	1.589	1.265	1.841	1.586	1.531	1.763	1.524	1.673	1.77	1.448	1.071
0.833963	1.534	1.625	1.628	1.583	1.67	1.667	1.723	1.598	0.99	0.372	1.608	1.455	1.464	1.609	1.769	1.106	0.38	1.586	1.684	0.581	1.508	1.657	0.549	1.741	1.622	1.621	1.476	1.503	1.734	1.561	1.603	1.703	0.927	1.72	0.702	1.3	1.259	1.542	1.893	1.746	1.67	1.547	1.805	1.548	1.725	1.812	1.1	1.612	1.519
0.842561	1.491	1.027	1.683	1.513	1.642	1.564	1.692	1.596	1.614	1.625	0.983	0.387	1.709	1.502	1.465	1.633	1.599	1.099	0.39	0.594	1.588	1.676	1.525	0.565	1.743	1.504	1.651	1.67	1.539	1.502	1.731	1.558	1.663	0.965	1.732	1.68	1.312	0.71	1.282	1.537	1.869	1.573	1.58	1.723	1.546	1.8	1.686	1.517	1.149
0.851158	1.015	1.475	1.622	1.643	1.582	1.71	1.573	1.515	1.701	1.631	1.012	0.374	1.593	1.502	1.521	1.745	1.648	1.138	0.395	1.634	0.607	1.73	1.532	0.56	1.763	1.628	1.632	1.497	1.467	1.509	1.71	1.655	0.942	1.687	1.648	1.282	0.703	1.662	1.264	1.88	1.734	1.579	1.526	1.557	1.927	1.742	1.806	1.524	1.152
0.859755	1.48	0.261	1.434	1.053	1.532	1.536	1.668	1.694	1.665	1.716	1.665	1.819	1.619	1.054	0.532	1.625	1.489	1.522	1.668	1.628	1.128	0.396	1.612	0.614	1.734	1.576	0.59	1.814	1.692	1.682	1.534	1.547	1.746	1.479	1.683	1.777	0.968	1.729	1.33	0.723	1.296	1.703	1.68	1.877	1.68	1.624	1.701	1.645	1.753
0.868352	1.058	1.522	1.704	1.673	1.646	1.665	1.608	1.604	1.599	1.051	0.414	1.597	1.503	1.505	1.657	1.74	1.148	0.41	0.312	0.607	1.555	1.711	1.508	0.579	1.666	1.611	1.558	1.462	1.751	1.499	1.598	1.612	1.655	0.976	1.745	1.314	0.726	1.295	1.505	1.865	1.584	1.485	1.648	1.654	1.683	1.688	1.49	1.192	1.557
0.876949	1.048	1.497	1.645	1.663	1.577	1.648	1.677	1.657	1.583	1.045	0.369	1.645	1.501	1.462	1.661	1.72	1.169	0.415	1.645	0.341	0.619	1.651	1.498	0.585	1.791	1.622	1.678	1.491	1.519	1.734	1.587	1.649	0.994	1.702	1.68	1.318	0.741	1.306	1.668	1.886	1.656	1.538	1.759	1.549	1.734	1.708	1.552	1.248	1.728
0.885547	1.64	1.616	1.75	1.704	1.518	1.661	1.611	1.06	0.381	1.634	1.483	1.51	1.738	1.64	1.164	0.411	1.67	0.628	1.637	1.564	0.607	1.745	1.634	1.682	1.471	1.466	1.732	1.526	1.651	1.007	1.706	1.709	1.293	0.736	1.661	1.314	1.602	1.888	1.558	1.635	1.721	1.544	1.731	1.7	1.716	1.548	1.68	1.617	1.78
0.894144	0.279	1.329	1.499	1.503	1.642	1.122	1.584	1.692	1.768	1.671	1.659	1.661	1.678	1.602	1.08	0.403	1.604	1.471	1.473	1.752	1.721	1.184	0.423	1.677	0.635	1.671	1.573	0.616	1.746	1.65	1.682	1.532	1.77	1.547	1.585	1.677	1.039	1.343	1.773	0.754	1.617	1.328	1.912	1.494	1.572	1.68	1.649	1.724	1.801
0.902741	1.108	1.575	1.676	1.599	1.606	1.724	1.694	1.743	1.565	1.075	0.385	1.6	1.511	1.532	1.681	1.572	1.185	0.424	1.528	0.635	1.659	1.525	0.612	1.803	1.679	1.695	1.503	1.782	1.529	1.522	1.693	1.031	1.662	1.352	1.761	0.767	1.36	1.878	1.82	1.624	1.655	1.903	1.57	1.796	1.779	1.778	1.308	1.68	1.593
0.911339	1.497	1.486	1.707	1.13	1.565	1.657	1.648	1.615	1.692	1.735	1.762	1.695	1.127	0.419	1.69	1.524	1.553	1.817	1.711	1.207	0.427	1.629	0.649	1.626	1.567	1.786	1.647	1.672	1.559	1.514	1.811	1.545	1.74	1.075	1.69	1.757	1.333	0.764	1.366	1.694	2.004	1.651	1.606	1.659	1.557	1.758	1.695	1.709	1.629
0.919936	1.15	1.553	1.741	1.665	1.691	1.706	1.71	1.688	1.659	1.114	0.403	1.59	1.486	1.52	1.741	1.645	1.216	0.432	0.655	1.592	1.583	1.557	0.647	1.742	1.65	1.543	1.502	1.5	1.778	1.564	1.658	1.06	1.592	1.325	1.692	0.786	1.35	1.709	2.018	1.687	1.555	1.584	1.817	1.527	1.669	1.714	1.569	1.341	1.635
0.928533	1.756	1.652	1.772	1.724	1.71	1.644	1.152	0.39	1.663	1.526	1.539	1.664	1.797	1.229	0.435	1.696	0.673	1.575	1.675	0.641	1.82	1.738	1.795	1.539	1.543	1.816	1.646	1.725	1.12	1.783	1.745	0.775	1.379	1.698	1.348	2.004	1.716	1.575	1.631	1.529	1.855	1.761	1.793	1.764	1.572	1.362	1.746	1.884	1.571
0.93713	1.2	1.577	1.704	1.608	1.633	1.704	1.749	1.705	1.687	1.153	0.427	1.69	1.539	1.514	1.775	1.685	1.268	0.455	1.696	0.668	1.593	1.578	1.758	1.721	1.544	1.545	1.799	1.598	1.648	1.096	1.795	1.354	1.812	0.803	1.341	1.667	1.893	1.632	1.582	1.645	1.798	1.661	1.771	1.783	1.774	1.613	1.628	1.79	1.62
0.945728	1.185	1.582	1.686	1.665	1.609	1.722	1.719	1.74	1.618	1.169	0.42	1.596	1.505	1.526	1.786	1.627	1.268	0.459	1.678	0.687	1.682	1.591	0.673	1.781	1.734	1.638	1.566	1.574	1.764	1.592	1.723	1.12	1.711	1.776	1.333	0.788	1.316	1.648	1.585	1.884	1.587	1.644	1.732	1.531	1.739	1.699	1.562	1.43	1.7
0.954325	1.389	1.546	1.509	1.706	1.228	1.53	1.75	1.796	1.747	1.783	1.787	1.75	1.692	1.192	0.407	1.65	1.531	1.538	1.71	1.619	1.267	0.459	1.639	0.689	1.613	1.862	1.774	1.647	1.864	1.557	1.56	1.827	1.646	1.72	1.134	1.731	1.763	1.352	0.81	1.688	1.349	2.037	1.77	1.544	1.63	1.801	1.798	1.779	1.799
0.962922	1.453	1.234	1.537	1.698	1.652	1.582	1.627	1.703	1.678	1.635	1.173	0.414	1.602	1.515	1.522	1.779	1.598	1.268	0.457	1.627	1.634	0.678	1.611	1.544	0.658	1.754	1.613	1.586	1.512	1.779	1.488	1.58	1.663	1.127	1.714	1.77	0.803	1.361	1.637	1.355	1.599	2.02	1.565	1.631	1.82	1.592	1.801	1.742	1.63
0.971519	1.771	1.698	1.694	1.691	1.732	1.707	1.219	1.742	0.418	1.69	1.551	1.552	1.805	1.662	1.254	0.484	1.708	0.403	0.697	1.566	0.672	1.812	1.622	1.569	1.535	1.553	1.809	1.615	1.694	1.183	1.772	1.824	1.344	0.809	1.628	1.359	2.055	1.675	1.591	1.603	1.532	1.756	1.68	1.802	1.753	1.605	1.579	1.576	1.808
0.980117	1.478	1.253	1.544	1.727	1.634	1.596	1.639	1.756	1.655	1.705	1.227	0.395	1.614	1.498	1.507	1.631	1.761	1.282	0.481	1.686	0.416	0.727	1.76	1.591	0.683	1.726	1.632	1.674	1.544	1.537	1.839	1.614	1.749	1.185	1.84	1.354	1.781	0.813	1.647	1.351	1.682	2.069	1.629	1.689	1.485	1.819	1.749	1.808	1.66
0.988714	1.517	1.52	1.299	1.588	1.709	1.666	1.693	1.724	1.711	1.6	1.218	1.625	0.391	1.61	1.523	1.496	1.64	1.749	1.289	0.476	1.661	0.707	1.58	1.543	0.691	1.803	1.668	1.703	1.542	1.592	1.76	1.599	1.793	1.167	1.843	1.381	0.829	1.647	1.358	1.948	1.633	1.606	1.592	1.771	1.551	1.752	1.763	1.646	1.521
0.997311	1.714	1.806	1.672	1.776	1.76	1.685	1.638	1.26	0.342	1.629	1.506	1.511	1.636	1.635	1.306	0.501	1.681	1.707	0.419	0.721	1.68	1.565	0.724	1.832	1.698	1.768	1.796	1.564	1.543	1.623	1.764	1.2	1.723	1.378	1.846	0.836	1.81	1.386	2.064	1.726	1.628	1.676	1.941	1.579	1.765	1.847	1.694	1.543	1.69
1.00591	1.738	1.737	1.72	1.761	1.821	1.47	1.717	1.699	1.263	0.362	1.675	1.547	1.551	1.838	1.703	1.297	0.497	1.59	0.745	0.388	1.613	1.581	0.724	1.833	1.69	1.693	1.551	1.552	1.828	1.613	1.746	1.212	1.82	1.799	0.841	1.38	1.734	1.409	2.19	1.724	1.616	1.684	1.852	1.579	1.819	1.79	1.589	1.529	1.667
1.01451	1.596	1.763	1.75	1.7	1.762	1.8	1.744	0.446	1.682	1.276	1.704	1.552	1.512	1.771	1.575	1.306	0.503	1.463	1.796	0.729	0.437	1.605	1.611	0.743	1.721	1.612	1.701	1.526	1.522	1.753	1.598	1.693	1.221	1.794	0.846	1.366	1.405	1.613	2.072	1.628	1.575	1.669	1.886	1.508	1.735	1.823	1.662	1.527	1.679
1.0231	1.729	1.763	1.85	1.747	1.751	1.333	1.785	0.418	1.659	1.552	1.58	1.786	1.639	1.336	0.497	1.625	1.64	0.746	1.61	1.61	0.771	1.755	1.63	1.795	1.668	1.514	1.58	1.738	1.572	1.767	1.258	1.729	1.786	1.351	0.848	1.706	1.4	1.915	1.711	1.629	1.627	1.854	1.548	1.803	1.73	1.817	1.547	1.633	1.65
1.0317	1.681	1.684	1.704	1.784	1.731	0.605	1.655	1.318	1.619	1.544	1.535	1.893	1.684	1.301	0.515	1.711	0.437	0.764	1.689	1.579	0.757	1.748	1.671	1.624	1.548	1.542	1.794	1.594	1.764	1.243	1.858	1.808	1.403	0.852	1.351	1.62	1.629	1.955	1.624	1.685	1.856	1.543	1.908	1.791	1.908	1.626	1.587	1.663	1.958
1.0403	1.42	1.521	1.524	1.378	1.571	1.851	1.754	1.723	1.769	1.79	1.744	1.703	1.326	0.429	1.694	1.549	1.578	1.796	1.343	0.509	1.645	0.763	1.64	1.836	1.65	1.725	1.565	1.835	1.595	1.637	1.743	1.291	1.886	1.829	1.362	0.859	1.68	1.413	2.018	1.714	1.561	1.866	1.641	1.561	1.832	1.799	1.647	1.546	1.636
1.04889	1.388	1.562	1.747	1.694	1.724	1.689	1.756	1.682	1.335	0.413	1.768	1.64	1.53	1.526	1.623	1.742	1.32	0.518	1.63	0.775	1.627	0.766	1.76	1.619	1.628	1.552	1.53	1.577	1.751	1.789	1.236	1.738	1.335	1.779	0.867	1.697	1.355	1.936	1.696	1.569	1.815	1.682	1.513	1.853	1.747	1.826	1.561	1.699	1.678
1.05749	1.73	1.669	1.7	1.701	1.765	0.446	1.32	1.717	1.664	1.675	1.547	1.551	1.857	1.561	1.357	0.529	1.68	1.66	0.77	1.632	1.685	0.768	1.758	1.704	1.558	1.785	1.578	1.562	1.728	1.273	1.77	1.889	1.333	0.869	1.744	1.407	1.799	1.614	1.714	1.816	1.589	1.822	1.877	1.769	1.647	1.607	1.656	1.929	1.539
1.06609	1.574	1.384	1.61	1.806	1.81	1.751	1.762	1.813	1.734	1.353	0.419	1.706	1.656	1.576	1.568	1.754	1.846	1.389	0.524	0.79	1.732	1.637	0.778	1.884	1.719	1.569	1.796	1.557	1.616	1.732	1.287	1.808	1.38	1.833	0.887	1.607	1.411	1.691	1.99	1.574	1.61	1.805	1.581	1.786	1.75	1.767	1.558	1.647	1.702
1.07469	1.566	1.723	1.754	1.771	1.706	1.81	1.533	1.723	0.443	1.681	1.361	1.713	1.567	1.532	1.847	1.711	1.351	0.54	1.656	0.796	1.629	0.789	1.823	1.673	1.787	1.539	1.614	1.55	1.821	1.804	1.314	1.839	1.385	1.787	0.887	1.361	1.699	2.046	1.683	1.582	1.733	1.806	1.568	1.814	1.83	1.762	1.583	1.692	1.66
1.08328	1.547	1.754	1.655	1.781	1.787	1.828	0.475	1.735	1.359	1.726	1.68	1.531	1.581	1.807	1.698	1.358	0.541	1.613	0.801	1.601	0.791	1.842	1.748	1.694	1.574	1.61	1.577	1.83	1.77	1.31	1.77	1.38	1.795	0.906	1.715	1.388	2.018	1.658	1.619	1.707	1.786	1.522	1.761	1.765	1.797	1.634	1.618	1.687	1.731
1.09188	1.403	1.546	1.669	1.76	1.756	1.781	1.723	1.453	0.404	1.697	1.379	1.764	1.801	1.587	1.518	1.804	1.685	1.363	0.555	1.709	0.458	0.81	1.622	1.87	1.729	1.749	1.666	1.522	1.57	1.786	1.622	1.729	1.296	1.817	1.384	1.845	0.901	1.775	1.401	2.046	1.752	1.6	1.675	1.746	1.53	1.887	1.798	1.839	1.688
1.10048	0.355	1.518	1.541	1.507	1.396	1.578	1.788	1.762	1.785	1.78	1.934	0.437	1.716	1.389	1.812	1.734	1.597	1.558	1.968	1.657	1.372	0.552	1.645	0.813	1.613	0.813	1.777	1.655	1.75	1.562	1.584	1.817	1.595	1.775	1.355	1.727	1.406	1.864	0.919	1.715	1.438	2.086	1.76	1.67	1.731	1.915	1.854	1.941	1.86
1.10908	1.4	1.6	1.737	1.854	1.808	1.804	1.824	0.477	1.385	1.793	1.697	1.683	1.602	1.597	1.738	1.668	1.354	0.552	1.704	0.825	1.651	1.705	0.819	1.842	1.682	1.732	1.552	1.61	1.852	1.577	1.731	1.313	1.848	1.392	0.908	1.696	1.441	2.043	1.751	1.684	1.714	1.825	1.593	1.849	1.911	1.889	1.621	1.6	1.626
1.11767	1.582	1.54	1.415	1.61	1.75	1.711	1.769	1.733	1.771	1.561	0.398	1.374	1.72	1.659	1.645	1.536	1.533	1.741	1.652	1.35	0.574	1.558	1.681	0.822	0.462	1.639	1.612	0.827	1.876	1.691	1.699	1.54	1.809	1.565	1.557	1.755	1.306	1.808	1.388	0.915	1.712	2.012	1.393	1.738	1.615	1.608	1.534	1.756	1.795
1.12627	1.433	1.526	1.689	1.772	1.756	1.75	1.75	0.57	1.385	1.686	1.714	1.643	1.536	1.532	1.851	1.664	1.35	0.565	1.737	0.839	1.698	1.658	1.804	1.663	1.782	1.556	1.576	1.743	1.596	1.762	1.331	1.811	1.866	1.369	0.923	1.669	1.384	1.908	1.746	1.591	1.687	1.811	1.519	1.886	1.768	1.823	1.624	1.612	1.655
1.13487	1.511	1.54	1.431	1.6	1.769	1.728	1.774	1.793	1.761	1.582	1.389	0.414	1.695	1.79	1.644	1.571	1.522	1.781	1.712	1.369	0.585	1.741	0.476	0.837	1.599	1.648	1.909	1.658	1.754	1.532	1.589	1.611	1.791	1.723	1.361	1.343	1.803	1.83	0.936	1.653	2.021	1.387	1.73	1.598	1.838	1.619	1.823	1.81	1.823
1.14346	1.529	1.572	1.433	1.603	1.728	1.816	1.776	1.751	1.888	1.618	0.423	1.384	1.696	1.714	1.716	1.531	1.541	1.742	1.698	1.381	0.571	1.702	0.863	1.659	1.637	1.859	1.673	1.748	1.53	1.59	1.796	1.58	1.765	1.318	1.839	1.404	1.825	0.935	1.705	1.414	1.739	1.634	1.731	1.818	1.6	1.868	1.841	1.663	1.631
1.15206	1.557	0.369	1.519	1.438	1.524	1.731	1.766	1.77	1.729	1.822	0.467	1.666	1.368	1.719	1.634	1.548	1.523	1.676	1.566	1.397	0.577	0.864	1.736	1.681	1.653	0.865	1.725	1.701	1.597	1.76	1.556	1.789	1.598	1.569	1.777	1.327	1.382	1.747	1.845	0.969	1.754	1.938	1.39	1.687	1.638	1.701	1.527	1.757	1.795
1.16066	0.372	1.474	1.518	1.564	1.431	1.621	1.785	1.85	1.882	1.797	1.878	1.823	0.618	1.398	1.693	1.67	1.555	1.512	1.865	1.702	1.352	0.589	1.766	1.689	0.889	1.753	1.641	1.911	1.781	1.893	1.6	1.893	1.691	1.66	1.803	1.372	1.419	1.878	0.959	1.785	1.467	2.068	1.837	1.63	1.76	1.899	1.822	1.795	1.819
1.16926	1.509	1.619	0.379	1.448	1.545	1.515	1.427	1.567	1.818	1.797	1.747	1.755	1.798	1.793	0.477	1.706	1.414	1.538	1.692	1.53	1.78	1.605	1.379	0.604	1.657	0.892	0.496	1.656	0.877	1.767	1.689	1.843	1.552	1.582	1.876	1.593	1.794	1.319	1.831	1.395	0.959	1.698	1.905	1.411	1.659	1.624	1.798	1.523	1.728
1.17785	1.707	1.717	1.773	1.745	1.817	1.593	1.649	0.42	1.415	1.678	1.633	1.532	1.512	1.769	1.667	1.356	0.612	1.74	0.522	0.889	1.665	1.637	0.889	1.809	1.669	1.686	1.722	1.555	1.772	1.639	1.589	1.765	1.324	1.773	1.858	1.388	0.969	1.685	2.063	1.474	1.869	1.658	1.71	1.802	1.529	1.848	1.836	1.669	1.625
1.18645	1.548	1.47	1.586	1.754	1.738	1.814	1.765	1.867	1.807	0.46	1.418	1.755	1.6	1.723	1.582	1.718	1.38	0.613	0.908	1.647	0.499	1.68	1.628	0.901	1.755	1.678	1.829	1.799	1.574	1.646	1.574	1.756	1.314	1.786	1.842	1.377	0.978	1.732	2.01	1.387	1.641	1.609	1.7	1.845	1.56	1.821	1.813	1.799	1.688
1.19505	1.639	1.696	1.72	1.844	1.768	1.857	1.802	0.53	1.445	1.707	1.573	1.699	1.587	1.835	1.765	1.357	0.617	1.706	0.889	0.524	1.639	1.664	0.92	1.837	1.687	1.732	1.523	1.585	1.578	1.822	1.85	1.338	1.825	1.384	1.866	0.987	1.735	2.189	1.447	1.828	1.863	1.634	1.773	1.906	1.625	1.825	1.863	1.685	1.638
1.20365	0.375	1.523	1.444	1.613	1.851	1.806	1.796	1.77	1.807	1.541	1.718	1.705	0.437	1.439	1.598	1.765	1.565	1.81	1.76	1.389	0.632	1.682	0.522	0.924	1.642	0.92	1.768	1.781	1.8	1.565	1.807	1.639	1.561	1.748	1.322	1.759	1.373	1.828	0.99	1.63	1.981	1.431	1.709	1.624	1.753	1.855	1.811	1.867	1.784
1.21224	1.45	1.61	1.66	1.742	1.753	1.702	1.809	1.541	1.691	0.424	1.651	1.396	1.578	1.704	1.526	1.797	1.673	1.366	0.606	1.672	0.912	1.655	0.922	1.808	1.705	1.726	1.863	1.569	1.867	1.64	1.579	1.799	1.361	1.827	1.855	1.387	1.018	1.74	2.132	1.734	1.44	1.683	1.704	1.881	1.562	1.841	1.843	1.674	1.674
1.22084	1.562	1.56	1.495	1.611	1.769	1.734	1.902	1.777	1.806	1.795	0.667	1.745	1.426	1.591	1.668	1.56	1.656	1.387	0.618	1.732	0.917	1.62	1.619	0.93	1.802	1.672	1.67	1.791	1.539	1.797	1.626	1.58	1.803	1.353	1.862	1.396	1.823	0.998	1.714	2.109	1.44	1.744	1.674	1.729	1.889	1.577	1.868	1.801	1.646
1.22944	1.474	1.667	0.391	1.482	1.598	1.549	1.487	1.61	1.713	1.704	1.81	1.726	1.82	1.733	0.46	1.712	1.416	1.597	1.739	1.594	1.787	1.672	1.378	0.649	1.646	0.928	0.511	1.654	1.584	0.949	1.816	1.668	1.821	1.534	1.8	1.612	1.54	1.747	1.345	1.736	1.798	1.353	1.027	1.719	2.046	1.422	1.642	1.644	1.857
1.23803	1.554	1.516	1.437	1.549	1.683	1.832	1.829	1.797	1.854	0.488	1.766	1.751	1.445	1.648	1.761	1.554	1.824	1.69	1.395	0.654	1.778	0.955	0.556	1.603	1.639	1.832	1.71	1.913	1.586	1.898	1.675	1.585	1.853	1.365	1.796	1.874	1.391	1.012	1.799	2.053	1.809	1.457	1.694	1.798	1.926	1.54	1.856	1.911	1.725
1.24663	1.566	1.582	1.472	1.627	1.767	1.894	1.925	1.813	1.819	1.824	0.621	1.764	1.424	1.623	1.767	1.588	1.908	1.767	1.393	0.656	1.736	0.559	0.949	1.677	1.698	1.842	1.878	1.698	1.866	1.576	1.835	1.683	1.593	1.378	1.779	1.818	1.403	1.88	1.041	1.821	2.203	1.435	1.806	1.695	1.759	1.877	1.881	1.881	2.076
1.25523	1.626	1.822	1.768	1.972	1.771	1.869	1.597	1.804	0.468	1.702	1.457	1.63	1.76	1.627	1.89	1.716	1.389	0.674	1.716	0.956	0.534	1.653	0.98	1.896	1.707	2.049	1.595	1.799	1.67	1.597	1.79	1.368	1.719	1.402	1.916	1.039	1.718	2.063	1.439	1.711	1.71	1.734	1.846	1.61	1.914	1.857	1.713	1.701	1.71
1.26383	1.563	0.408	1.523	1.546	1.541	1.472	1.587	1.797	1.742	1.894	1.775	1.865	1.72	0.647	1.731	1.422	1.592	1.671	1.535	1.751	1.651	1.373	0.658	1.696	0.962	1.659	1.005	1.832	1.893	1.662	1.546	1.835	1.66	1.6	1.812	1.36	1.817	1.414	1.886	1.044	1.753	1.96	1.446	1.694	1.658	1.758	1.855	1.873	1.838
1.27242	1.521	1.44	1.568	1.734	1.764	1.853	1.737	1.931	1.745	0.611	1.761	1.45	1.609	1.771	1.569	1.873	1.753	1.408	0.691	1.725	0.986	0.549	1.66	1.002	1.881	1.727	1.818	1.539	1.863	1.639	1.626	1.826	1.418	1.817	1.41	1.895	1.06	1.79	2.053	1.453	1.682	1.644	1.794	1.771	1.573	1.781	1.801	1.705	1.668
1.28102	1.645	1.783	1.819	1.889	1.783	1.849	1.652	0.435	1.752	1.802	1.465	1.634	1.794	1.647	1.906	1.779	1.394	0.666	1.759	0.972	1.735	1.676	1.024	1.891	1.857	1.701	2.131	1.601	1.881	1.714	1.601	1.877	1.401	1.4	1.9	1.947	1.065	1.774	2.184	1.426	1.74	1.707	1.717	1.847	1.575	1.81	1.796	1.763	1.61
1.28962	0.418	1.571	1.587	1.577	1.467	1.616	1.737	1.75	1.88	1.787	1.813	0.49	1.718	1.714	1.43	1.586	1.693	1.602	1.714	1.419	0.669	1.722	1.05	0.966	1.787	1.675	1.025	1.848	1.694	1.95	1.556	1.782	1.621	1.596	1.374	1.776	1.787	1.398	1.915	1.081	1.66	2.045	1.423	1.756	1.653	1.679	1.513	1.864	1.84
1.29822	1.498	1.533	0.423	1.567	1.477	1.589	1.758	1.775	1.876	1.779	1.843	1.733	0.525	1.738	1.459	1.608	1.674	1.549	1.64	1.396	0.692	1.669	0.585	0.994	1.653	1.033	1.889	1.674	1.853	1.55	1.783	1.604	1.549	1.354	1.815	1.397	1.858	1.072	1.729	2.06	1.437	1.741	1.661	1.773	1.921	1.547	1.733	1.87	1.709
1.30681	1.567	1.515	1.461	1.557	1.678	1.827	1.872	1.786	1.841	1.77	0.491	1.715	1.453	1.614	1.738	1.576	1.868	1.739	1.408	0.677	1.786	0.999	1.723	1.64	1.066	1.84	1.695	1.976	1.668	1.549	1.831	1.624	1.559	1.37	1.846	1.393	1.81	1.866	1.085	1.652	1.41	2.006	1.635	1.65	1.663	1.788	1.83	1.774	1.749
1.31541	1.481	1.59	1.804	1.8	1.936	1.786	1.888	1.707	0.543	1.76	1.44	1.6	1.728	1.626	1.825	1.727	1.393	0.685	1.771	1.023	1.717	1.687	1.036	1.836	1.67	1.759	1.593	1.885	1.702	1.587	1.808	1.388	1.873	1.441	1.926	1.084	1.744	2.182	1.456	1.812	1.638	1.777	1.895	1.65	1.867	1.855	1.705	1.65	1.676
1.32401	1.56	1.56	1.474	1.612	1.753	1.809	1.851	1.736	1.719	1.581	0.46	1.767	1.631	1.745	1.451	1.717	1.583	1.737	1.676	1.395	0.717	1.688	0.545	1.03	1.656	1.643	1.093	1.836	1.7	1.551	1.82	1.619	1.613	1.387	1.816	1.838	1.389	1.917	1.1	1.802	2.145	1.455	1.779	1.609	1.731	1.869	1.535	1.846	1.851
1.33261	1.509	1.608	1.803	1.898	1.844	1.77	1.82	1.525	0.516	1.808	1.444	1.583	1.781	1.809	1.631	1.852	1.709	1.411	0.715	1.687	1.089	0.615	0.985	1.732	1.699	1.093	2.062	1.734	2.103	1.556	1.841	1.658	1.608	1.413	1.786	1.824	1.396	1.862	1.102	1.802	2.069	1.448	1.702	1.674	1.745	1.947	1.866	1.759	1.881
1.3412
1.3327
1.3413
1.3499
1.3585
1.36709
1.37569
1.38429
1.39289
1.40149
1.41009
1.41868
1.42728
[truncated: 80 more columns]

## Sheet: SI Fig. 12a SNAP-tag2 + CF-TMR
Time [h]	SNAP-tag2 (CF-TMR) - Normalized Fluorescence Intensity (TMR/mTurquoise2)
0	0	0	0	0	0	0	0	0	0	0	0	0	0	0	0	0	0	0	0	0	0	0	0	0	0	0	0	0	0	0	0	0	0	0	0	0	0	0	0	0	0	0	0	0	0	0	0	0	0
0.015	0.031	0.008	0.021	0.017	0.01	0.01	0.023	0.017	0.009	0.014	0.022	0.007	0.012	0.017	0.009	0.023	0.018	0.046	0.028	0.008	0.01	0.019	0.017	0.022	0.026	0.057	0.032	0.018	0.02	0.014	0.01	0.024	0.011	0.014	0.021	0.033	0.025	0.036	0.038	0.02	0.027	0.023	0.03	0.041	0.03	0.032	0.028	0.03	0.014
0.023597	0.017	0.017	0.033	0.032	0.027	0.015	0.04	0.012	0.021	0.037	0.016	0.045	0.02	0.053	0.035	0.013	0.012	0.022	0.028	0.033	0.039	0.029	0.015	0.016	0.013	0.012	0.013	0.036	0.015	0.02	0.026	0.039	0.066	0.049	0.054	0.028	0.037	0.028	0.036	0.041	0.031	0.032	0.025	0.028	0.011	0.022	0.024	0.033	0.025
0.032194	0.037	0.01	0.027	0.023	0.02	0.014	0.012	0.024	0.021	0.009	0.015	0.027	0.008	0.014	0.026	0.012	0.024	0.016	0.04	0.026	0.007	0.011	0.022	0.028	0.029	0.04	0.067	0.018	0.018	0.018	0.02	0.018	0.053	0.017	0.025	0.037	0.042	0.06	0.06	0.063	0.026	0.033	0.038	0.037	0.051	0.041	0.04	0.026	0.028
0.040791	0.009	0.02	0.02	0.023	0.019	0.018	0.039	0.026	0.02	0.011	0.02	0.006	0.01	0.018	0.009	0.022	0.015	0.044	0.025	0.007	0.013	0.021	0.025	0.017	0.027	0.017	0.028	0.011	0.013	0.016	0.016	0.046	0.018	0.023	0.032	0.039	0.069	0.047	0.058	0.028	0.03	0.043	0.04	0.053	0.041	0.043	0.03	0.038	0.015
0.049389	0.012	0.025	0.021	0.017	0.013	0.011	0.03	0.034	0.033	0.017	0.028	0.01	0.018	0.034	0.014	0.033	0.02	0.046	0.031	0.01	0.012	0.02	0.023	0.027	0.044	0.027	0.016	0.015	0.01	0.012	0.009	0.026	0.016	0.019	0.024	0.024	0.03	0.022	0.021	0.022	0.027	0.02	0.028	0.039	0.033	0.038	0.025	0.03	0.014
0.057986	0.011	0.025	0.026	0.019	0.013	0.013	0.027	0.026	0.021	0.012	0.041	0.024	0.045	0.015	0.018	0.039	0.02	0.044	0.029	0.011	0.009	0.014	0.019	0.021	0.019	0.033	0.024	0.015	0.018	0.018	0.019	0.054	0.02	0.024	0.026	0.035	0.049	0.051	0.05	0.025	0.029	0.019	0.022	0.032	0.031	0.036	0.03	0.037	0.016
0.066583	0.023	0.02	0.017	0.015	0.037	0.026	0.021	0.013	0.038	0.021	0.012	0.04	0.016	0.036	0.017	0.044	0.029	0.011	0.009	0.015	0.024	0.019	0.028	0.046	0.028	0.053	0.018	0.021	0.02	0.02	0.05	0.025	0.026	0.026	0.031	0.05	0.041	0.046	0.032	0.043	0.029	0.036	0.03	0.023	0.034	0.024	0.029	0.015	0.035
0.07518	0.024	0.02	0.014	0.013	0.03	0.022	0.016	0.01	0.041	0.019	0.042	0.013	0.018	0.043	0.019	0.051	0.028	0.008	0.011	0.017	0.029	0.024	0.031	0.039	0.021	0.033	0.013	0.014	0.017	0.02	0.04	0.016	0.013	0.016	0.02	0.03	0.032	0.039	0.024	0.033	0.026	0.025	0.036	0.03	0.036	0.026	0.032	0.014	0.033
0.083777	0.034	0.022	0.017	0.017	0.036	0.029	0.023	0.014	0.05	0.025	0.048	0.014	0.019	0.037	0.018	0.039	0.021	0.006	0.005	0.008	0.021	0.017	0.022	0.034	0.022	0.01	0.012	0.01	0.01	0.037	0.015	0.017	0.02	0.029	0.04	0.035	0.038	0.022	0.018	0.024	0.02	0.027	0.02	0.027	0.019	0.029	0.011	0.024	0.025
0.092374	0.03	0.008	0.021	0.024	0.021	0.015	0.014	0.031	0.024	0.017	0.01	0.027	0.033	0.009	0.015	0.012	0.032	0.018	0.046	0.026	0.007	0.011	0.017	0.02	0.017	0.029	0.017	0.013	0.016	0.017	0.016	0.048	0.021	0.022	0.02	0.026	0.041	0.043	0.047	0.037	0.046	0.036	0.047	0.05	0.029	0.036	0.023	0.026	0.013
0.100972	0.019	0.006	0.013	0.015	0.018	0.014	0.012	0.028	0.024	0.02	0.01	0.031	0.016	0.034	0.009	0.013	0.026	0.013	0.032	0.022	0.009	0.012	0.022	0.032	0.025	0.047	0.028	0.016	0.019	0.017	0.016	0.057	0.022	0.021	0.027	0.034	0.056	0.048	0.055	0.037	0.052	0.036	0.048	0.056	0.043	0.05	0.031	0.035	0.012
0.109569	0.023	0.019	0.006	0.014	0.016	0.02	0.013	0.014	0.028	0.024	0.018	0.011	0.03	0.016	0.028	0.009	0.011	0.037	0.026	0.063	0.038	0.012	0.012	0.022	0.027	0.025	0.053	0.03	0.015	0.02	0.024	0.023	0.061	0.028	0.024	0.03	0.042	0.066	0.06	0.062	0.025	0.037	0.027	0.034	0.047	0.057	0.046	0.039	0.044
0.118166	0.026	0.029	0.022	0.015	0.016	0.035	0.032	0.025	0.017	0.034	0.015	0.035	0.01	0.012	0.035	0.018	0.047	0.033	0.01	0.015	0.024	0.033	0.025	0.038	0.027	0.01	0.011	0.011	0.015	0.049	0.023	0.024	0.031	0.039	0.05	0.047	0.053	0.029	0.032	0.039	0.036	0.038	0.046	0.037	0.038	0.03	0.023	0.014	0.03
0.126763	0.009	0.022	0.023	0.025	0.016	0.018	0.041	0.042	0.032	0.019	0.045	0.021	0.013	0.046	0.017	0.05	0.05	0.05	0.018	0.024	0.008	0.016	0.022	0.033	0.026	0.053	0.031	0.019	0.024	0.025	0.02	0.062	0.029	0.027	0.024	0.036	0.058	0.062	0.058	0.036	0.043	0.038	0.032	0.037	0.035	0.031	0.032	0.028	0.014
0.13536	0.023	0.021	0.013	0.016	0.029	0.034	0.027	0.017	0.047	0.016	0.047	0.01	0.017	0.06	0.02	0.062	0.028	0.01	0.018	0.032	0.029	0.053	0.035	0.065	0.042	0.025	0.032	0.028	0.028	0.09	0.04	0.036	0.046	0.044	0.053	0.1	0.089	0.095	0.065	0.074	0.078	0.06	0.07	0.068	0.084	0.067	0.059	0.03	0.061
0.143958	0.02	0.026	0.049	0.037	0.03	0.049	0.058	0.024	0.067	0.014	0.024	0.085	0.027	0.088	0.056	0.02	0.026	0.044	0.086	0.04	0.044	0.088	0.053	0.036	0.045	0.04	0.045	0.125	0.055	0.061	0.066	0.079	0.144	0.143	0.127	0.079	0.092	0.096	0.072	0.096	0.091	0.111	0.087	0.087	0.091	0.039	0.081	0.106	0.082
0.152555	0.056	0.048	0.043	0.038	0.045	0.078	0.076	0.068	0.042	0.093	0.044	0.11	0.028	0.039	0.118	0.043	0.126	0.069	0.022	0.032	0.059	0.054	0.1	0.06	0.119	0.075	0.044	0.06	0.056	0.077	0.173	0.068	0.076	0.096	0.091	0.154	0.165	0.136	0.115	0.125	0.129	0.108	0.116	0.131	0.169	0.118	0.11	0.131	0.054
0.161152	0.07	0.057	0.047	0.059	0.102	0.099	0.079	0.053	0.103	0.127	0.033	0.047	0.054	0.144	0.141	0.064	0.176	0.121	0.036	0.04	0.076	0.076	0.13	0.088	0.166	0.093	0.049	0.076	0.056	0.079	0.195	0.087	0.084	0.097	0.091	0.159	0.183	0.138	0.133	0.158	0.167	0.149	0.148	0.198	0.116	0.115	0.164	0.052	0.103
0.169749	0.073	0.095	0.066	0.048	0.069	0.143	0.118	0.096	0.069	0.124	0.069	0.179	0.039	0.063	0.068	0.19	0.066	0.194	0.121	0.039	0.064	0.092	0.166	0.109	0.117	0.065	0.099	0.067	0.095	0.259	0.107	0.096	0.11	0.111	0.228	0.234	0.188	0.163	0.187	0.193	0.185	0.189	0.315	0.164	0.174	0.226	0.137	0.158	0.073
0.178346	0.13	0.092	0.063	0.086	0.158	0.146	0.132	0.081	0.164	0.212	0.048	0.077	0.074	0.183	0.086	0.289	0.144	0.043	0.049	0.126	0.119	0.183	0.099	0.115	0.224	0.133	0.07	0.109	0.078	0.117	0.294	0.139	0.12	0.138	0.144	0.271	0.291	0.225	0.177	0.205	0.218	0.25	0.216	0.314	0.157	0.159	0.237	0.163	0.075
0.186943	0.054	0.141	0.152	0.12	0.073	0.107	0.176	0.175	0.157	0.089	0.181	0.253	0.057	0.097	0.093	0.239	0.101	0.161	0.049	0.059	0.14	0.128	0.217	0.151	0.282	0.151	0.083	0.136	0.143	0.098	0.141	0.325	0.143	0.14	0.163	0.158	0.306	0.345	0.278	0.256	0.347	0.28	0.261	0.214	0.28	0.419	0.2	0.209	0.323
0.195541	0.159	0.173	0.153	0.089	0.121	0.219	0.222	0.19	0.109	0.209	0.296	0.069	0.114	0.117	0.277	0.117	0.376	0.196	0.056	0.068	0.151	0.147	0.236	0.172	0.17	0.15	0.091	0.098	0.154	0.358	0.154	0.157	0.168	0.171	0.303	0.367	0.275	0.382	0.297	0.269	0.304	0.32	0.318	0.457	0.202	0.21	0.351	0.09	0.335
0.204138	0.156	0.091	0.122	0.223	0.219	0.121	0.246	0.24	0.13	0.341	0.074	0.117	0.121	0.281	0.44	0.142	0.239	0.068	0.08	0.168	0.258	0.189	0.196	0.204	0.454	0.181	0.109	0.108	0.114	0.173	0.432	0.185	0.193	0.202	0.207	0.375	0.43	0.301	0.283	0.52	0.352	0.312	0.394	0.5	0.269	0.238	0.464	0.115	0.286
0.212735	0.183	0.099	0.14	0.239	0.237	0.253	0.126	0.263	0.397	0.087	0.122	0.149	0.341	0.154	0.251	0.085	0.107	0.201	0.313	0.226	0.231	0.457	0.192	0.109	0.127	0.193	0.468	0.194	0.196	0.229	0.212	0.387	0.464	0.313	0.539	0.289	0.331	0.364	0.407	0.593	0.291	0.264	0.472	0.125	0.326	0.432	0.117	0.384	0.396
0.221332	0.119	0.163	0.292	0.259	0.144	0.295	0.164	0.306	0.428	0.091	0.142	0.161	0.348	0.162	0.276	0.077	0.085	0.209	0.208	0.297	0.231	0.263	0.506	0.216	0.128	0.123	0.19	0.483	0.216	0.226	0.236	0.229	0.434	0.561	0.386	0.367	0.642	0.362	0.427	0.472	0.689	0.293	0.512	0.288	0.121	0.244	0.355	0.456	0.119
0.229929	0.314	0.224	0.269	0.238	0.123	0.171	0.32	0.29	0.162	0.319	0.316	0.446	0.103	0.17	0.141	0.406	0.178	0.302	0.09	0.086	0.213	0.212	0.315	0.263	0.496	0.255	0.23	0.135	0.134	0.21	0.498	0.22	0.242	0.246	0.249	0.446	0.521	0.388	0.408	0.721	0.389	0.468	0.474	0.734	0.291	0.559	0.302	0.387	0.53
0.238526	0.289	0.245	0.13	0.177	0.339	0.315	0.294	0.156	0.339	0.479	0.106	0.194	0.152	0.412	0.185	0.662	0.32	0.096	0.102	0.26	0.239	0.344	0.275	0.538	0.285	0.249	0.141	0.144	0.23	0.568	0.25	0.268	0.279	0.276	0.493	0.543	0.42	0.732	0.401	0.476	0.414	0.565	0.858	0.608	0.347	0.337	0.396	0.154	0.585
0.247123	0.321	0.276	0.145	0.204	0.361	0.352	0.307	0.171	0.362	0.514	0.112	0.158	0.204	0.44	0.2	0.341	0.095	0.103	0.234	0.263	0.355	0.306	0.549	0.302	0.256	0.15	0.165	0.158	0.251	0.63	0.264	0.285	0.292	0.287	0.291	0.558	0.618	0.505	0.784	0.433	0.428	0.516	0.598	0.849	0.688	0.378	0.354	0.477	0.631
0.255721	0.321	0.297	0.148	0.21	0.417	0.188	0.416	0.331	0.397	0.589	0.129	0.184	0.235	0.528	0.522	0.233	0.381	0.11	0.117	0.261	0.285	0.413	0.331	0.702	0.363	0.302	0.173	0.184	0.182	0.283	0.69	0.294	0.319	0.33	0.324	0.624	0.651	0.525	0.981	0.482	0.474	0.562	0.709	1.032	0.719	0.393	0.395	0.169	0.488
0.264318	0.146	0.461	0.425	0.306	0.347	0.302	0.164	0.209	0.427	0.369	0.201	0.405	0.608	0.402	0.123	0.182	0.236	0.49	0.239	0.403	0.111	0.118	0.259	0.305	0.406	0.333	0.679	0.357	0.298	0.173	0.169	0.177	0.282	0.703	0.287	0.327	0.32	0.305	0.567	0.675	0.486	0.957	0.475	0.478	0.61	0.701	0.992	0.775	0.431
0.272915	0.62	0.377	0.159	0.441	0.32	0.393	0.353	0.179	0.233	0.455	0.387	0.2	0.437	0.452	0.638	0.144	0.205	0.262	0.555	0.266	0.426	0.118	0.12	0.27	0.414	0.312	0.36	0.406	0.318	0.179	0.19	0.301	0.715	0.33	0.375	0.372	0.378	0.347	0.648	0.725	0.531	0.917	0.507	0.484	0.592	0.72	1.095	0.837	0.185
0.281512	0.174	0.511	0.348	0.422	0.339	0.189	0.254	0.523	0.438	0.228	0.505	0.504	0.747	0.165	0.227	0.284	0.63	0.308	0.49	0.132	0.143	0.321	0.37	0.489	0.431	0.769	0.409	0.355	0.201	0.204	0.326	0.768	0.334	0.387	0.382	0.376	0.645	0.782	0.57	1.01	0.522	0.538	0.622	0.777	0.926	1.195	0.205	0.449	0.492
0.290109	0.357	0.427	0.382	0.199	0.259	0.535	0.466	0.225	0.586	0.377	0.543	0.746	0.162	0.215	0.301	0.637	0.28	0.475	0.135	0.15	0.295	0.496	0.385	0.433	0.439	0.856	0.354	0.207	0.21	0.212	0.33	0.804	0.351	0.41	0.39	0.374	0.726	0.799	0.601	1.095	0.578	0.568	0.708	0.903	1.271	0.943	0.215	0.519	0.48
0.298706	0.706	0.477	0.199	0.539	0.371	0.468	0.39	0.21	0.256	0.531	0.441	0.241	0.528	0.56	0.779	0.168	0.24	0.305	0.624	0.341	0.552	0.143	0.21	0.499	0.396	0.456	0.446	0.372	0.219	0.352	0.214	0.333	0.837	0.395	0.436	0.428	0.394	0.422	0.87	0.611	0.641	0.582	0.735	0.934	1.358	0.21	0.997	0.517	0.51
0.307304	0.403	0.471	0.422	0.228	0.296	0.589	0.466	0.245	0.545	0.596	0.824	0.183	0.259	0.342	0.703	0.325	0.569	0.158	0.17	0.331	0.527	0.424	0.512	0.858	0.512	0.405	0.237	0.249	0.377	0.868	0.403	0.446	0.43	0.409	0.476	0.817	0.923	0.69	0.604	0.764	0.588	0.927	1.326	1.059	0.562	0.595	0.221	0.704	0.522
0.315901	0.576	0.391	0.504	0.433	0.229	0.298	0.613	0.505	0.257	0.619	0.613	0.854	0.179	0.257	0.347	0.713	0.361	0.575	0.161	0.164	0.367	0.541	0.431	0.513	0.522	0.427	0.25	0.253	0.257	0.389	0.946	0.433	0.479	0.456	0.476	0.483	0.865	0.985	0.725	1.351	0.638	0.819	0.623	1.026	1.147	0.227	1.441	0.576	0.574
0.324498	0.849	0.546	0.225	0.583	0.426	0.511	0.455	0.233	0.307	0.631	0.543	0.594	0.274	0.662	0.917	0.19	0.275	0.372	0.782	0.376	0.614	0.206	0.22	0.548	0.438	0.492	0.891	0.52	0.408	0.238	0.4	0.254	0.394	0.898	0.411	0.482	0.455	0.467	0.451	0.931	0.708	0.803	0.641	0.63	1.084	1.438	1.185	0.255	0.593
0.333095	0.549	0.456	0.251	0.326	0.645	0.562	0.285	0.662	0.681	0.949	0.2	0.274	0.39	0.757	0.758	0.366	0.647	0.161	0.181	0.547	0.456	0.564	0.529	0.551	1.155	0.438	0.26	0.423	0.255	0.407	0.995	0.456	0.526	0.501	0.506	0.515	0.913	1.008	0.798	1.42	0.703	0.749	0.881	1.111	1.158	1.545	0.26	0.645	0.616
0.341692	0.699	0.48	0.573	0.509	0.271	0.344	0.707	0.58	0.315	0.749	0.721	0.979	0.212	0.296	0.419	0.788	0.399	0.656	0.23	0.228	0.622	0.494	0.559	1.117	0.592	0.497	0.281	0.44	0.27	0.433	1.025	0.482	0.564	0.503	0.568	1.024	1.089	0.857	1.445	0.767	0.954	0.759	1.225	1.295	0.266	1.525	0.657	0.633	0.263
0.350289	0.256	0.693	0.493	0.569	0.545	0.271	0.331	0.694	0.649	0.581	0.293	0.997	0.716	0.217	0.31	0.431	0.859	0.422	0.666	0.193	0.195	0.628	0.624	0.518	0.575	0.622	0.494	0.275	0.421	0.274	0.415	0.976	0.471	0.592	0.547	0.529	0.561	0.995	0.855	1.504	0.975	0.753	0.714	0.878	1.163	1.29	1.603	0.254	0.689
0.358887	0.148	0.693	0.677	0.748	1.098	0.654	0.265	0.726	0.509	0.637	0.51	0.273	0.341	0.754	0.614	0.318	0.736	0.751	0.989	0.221	0.312	0.429	0.872	0.432	0.666	0.235	0.231	0.639	0.516	0.596	0.664	0.506	0.283	0.457	0.295	0.474	0.493	0.597	0.545	0.549	0.584	1.073	1.155	0.872	0.793	0.995	0.74	1.304	1.344
0.367484	0.287	0.801	0.565	0.67	0.549	0.299	0.386	0.785	0.61	0.326	0.752	0.836	1.064	0.238	0.323	0.49	0.892	0.464	0.769	0.206	0.206	0.683	0.683	0.53	0.625	1.202	0.67	0.538	0.31	0.304	0.493	1.141	0.551	0.614	0.582	0.563	1.146	1.174	0.936	1.63	1.099	0.861	0.83	1.307	1.407	0.296	1.662	0.771	0.76
0.376081	0.292	0.777	0.536	0.682	0.587	0.297	0.39	0.839	0.357	0.831	0.667	0.889	1.167	0.255	0.343	0.498	0.962	0.457	0.78	0.221	0.218	0.713	0.56	0.611	0.664	0.71	0.544	0.323	0.502	0.317	0.506	1.099	0.563	0.653	0.601	0.607	0.616	1.282	0.995	1.64	1.033	0.847	0.816	1.322	1.275	0.301	1.61	0.775	0.713
0.384678	0.176	0.869	1.179	0.757	0.301	0.83	0.562	0.71	0.616	0.328	0.392	0.876	0.675	0.365	0.818	0.877	1.178	0.259	0.336	0.516	0.979	0.483	0.823	0.222	0.23	0.512	0.741	0.582	0.665	1.246	0.724	0.563	0.329	0.326	0.504	1.173	0.579	0.684	0.638	0.659	1.162	1.087	0.917	1.127	0.917	1.457	1.402	1.805	1.078
0.393275	0.88	1.203	0.762	0.312	0.834	0.594	0.743	0.649	0.329	0.414	0.935	0.896	0.691	0.39	0.874	0.97	1.21	0.276	0.371	0.525	1.067	0.523	0.818	0.223	0.238	0.499	0.751	0.616	0.717	0.781	0.595	0.336	0.545	0.343	0.549	1.177	0.586	0.702	0.649	0.652	1.312	0.994	1.118	0.902	0.853	1.442	1.42	1.798	0.321
0.401873	0.749	0.316	0.88	0.605	0.742	0.653	0.336	0.966	0.421	0.909	0.715	0.383	0.873	0.931	1.212	0.28	0.383	0.556	1.067	0.536	0.86	0.29	0.274	0.781	0.632	0.713	0.773	0.608	0.362	0.573	0.351	0.533	0.613	0.719	0.634	0.618	0.714	1.246	1.352	1.043	0.946	1.171	0.908	1.556	1.515	1.826	0.33	0.883	0.796
0.410469	0.921	1.213	0.784	0.328	0.948	0.64	0.81	0.66	0.351	0.433	0.977	0.736	0.378	0.91	0.955	1.258	0.279	0.379	0.571	1.08	0.556	0.928	0.234	0.241	0.797	0.622	0.635	0.725	0.793	0.621	0.361	0.602	0.367	0.56	1.226	0.638	0.75	0.711	0.68	1.321	1.277	1.101	1.183	0.986	0.888	1.564	1.447	1.781	0.866
0.419067	0.791	0.963	1.22	0.829	0.337	0.923	0.654	0.786	0.685	0.354	0.45	0.945	0.8	1.005	0.398	0.618	0.985	1.299	0.29	0.403	0.607	1.114	0.568	0.91	0.252	0.265	0.827	0.8	0.655	0.788	0.866	0.646	0.392	0.368	0.58	0.568	1.219	0.673	0.776	0.696	0.772	1.379	1.14	1.044	1.319	0.981	1.592	1.576	1.886
0.427664	1.242	0.825	0.363	0.917	0.653	0.828	0.691	0.358	0.454	0.974	0.812	0.403	0.917	1.025	1.345	0.304	0.415	0.609	1.164	0.588	0.977	0.318	0.309	0.827	0.724	0.845	0.909	0.674	0.397	0.635	0.41	0.62	1.352	0.682	0.806	0.732	0.759	1.415	1.403	1.178	1.135	1.382	0.999	1.69	1.684	1.835	0.383	1.008	0.961
0.436261	0.906	0.827	1.008	1.341	0.864	0.371	0.995	0.63	0.815	0.767	0.378	0.458	1.017	0.802	0.413	0.94	1.041	1.418	0.309	0.428	0.631	1.159	0.611	0.987	0.289	0.335	0.889	0.725	0.8	0.892	0.692	0.383	0.617	0.414	0.623	1.356	0.668	0.803	0.742	0.766	1.325	1.461	1.205	1.337	1.113	1.075	1.63	1.477	1.846
0.444858	1.064	1.441	0.936	0.391	1.045	0.684	0.83	0.772	0.393	0.468	1.073	0.856	0.807	0.44	1.262	1.03	1.386	0.309	0.427	0.641	1.205	0.594	0.962	0.31	0.314	0.83	0.711	0.833	1.391	0.919	0.713	0.416	0.408	0.642	1.373	0.725	0.819	0.797	0.762	1.33	1.466	1.202	1.333	1.072	1.021	1.62	1.587	1.894	0.377
0.453455	0.203	0.959	0.868	1.065	1.342	0.907	0.378	1.015	0.684	0.853	0.766	0.4	0.474	1.085	0.869	0.419	1.082	0.674	1.069	1.341	0.326	0.432	0.642	1.21	0.65	1.03	0.275	0.286	0.276	0.883	0.939	0.717	0.845	0.9	0.724	0.43	0.421	0.641	1.454	0.776	0.869	0.808	0.8	1.425	1.61	1.235	1.445	1.157	1.088
0.462053	0.943	1.144	1.458	0.949	0.409	1.084	0.71	0.891	0.852	0.416	1.136	0.516	1.124	0.88	0.431	0.957	1.167	1.408	0.341	0.445	0.669	1.271	0.643	1.051	0.359	0.324	0.907	0.784	0.931	0.971	0.731	0.439	0.446	0.669	0.671	1.467	0.767	0.909	0.79	0.84	1.429	1.504	1.217	1.18	1.355	1.033	1.65	1.537	1.783
0.47065	1.14	1.545	0.985	0.421	1.099	0.768	0.917	0.828	0.415	0.51	1.123	0.901	0.461	1.08	1.136	1.429	0.356	0.461	0.735	1.376	0.68	1.09	0.35	0.339	0.982	0.798	0.93	1.035	0.755	0.45	0.702	0.46	0.695	1.398	0.804	0.909	0.839	0.836	1.504	1.607	1.257	1.438	1.212	1.125	1.685	1.699	1.824	0.401	1.026
0.479247	1.204	1.503	0.975	0.414	1.124	0.765	0.981	0.892	0.436	0.515	1.233	1.208	0.879	0.472	1.072	1.157	1.494	0.35	0.476	0.74	1.381	0.713	1.104	0.294	0.298	0.948	0.877	0.829	0.954	1.036	0.791	0.462	0.472	0.701	1.497	0.813	0.934	0.906	0.838	0.863	1.417	1.543	1.284	1.183	1.605	1.13	1.677	1.619	1.965
0.487844	0.249	1.221	1.432	0.961	0.428	1.136	0.797	0.972	0.902	0.445	0.529	1.185	0.9	0.474	1.067	1.244	1.456	0.36	0.478	0.736	1.291	0.71	1.134	0.281	0.306	0.517	1.014	0.897	0.958	1.066	0.81	0.466	0.736	0.453	0.714	1.501	0.827	0.937	0.893	0.866	1.474	1.538	1.294	1.245	1.501	1.17	1.619	1.658	1.873
0.496441	1.212	0.82	1.001	0.947	0.469	0.539	1.249	1.22	1.018	0.492	1.23	0.77	1.255	1.523	0.363	0.515	0.761	1.382	0.732	1.187	0.312	0.313	0.63	1.039	0.872	1.003	1.113	0.823	0.465	0.728	0.472	0.71	1.423	0.846	0.994	0.919	0.85	1.5	1.499	1.405	1.744	1.291	1.439	1.166	1.655	1.61	1.833	0.438	1.134
0.505038	1.049	0.455	1.25	0.839	1.002	0.881	0.463	0.545	1.212	1.295	1.008	0.5	1.129	1.33	1.523	0.381	0.501	0.787	1.389	0.736	1.215	0.324	0.329	0.508	1.04	0.918	1.051	1.145	0.802	0.51	0.758	0.485	0.755	1.552	0.897	1.011	0.994	0.915	0.933	1.551	1.68	1.359	1.89	1.256	1.464	1.187	1.714	1.69	1.903
0.513636	1.515	1.069	0.451	1.201	0.818	1.019	0.894	0.471	0.548	1.283	0.996	0.502	1.187	1.299	0.392	1.606	0.52	0.789	1.419	0.749	1.192	0.319	0.317	0.333	0.571	0.992	0.922	1.084	1.177	0.841	0.5	0.779	0.479	0.744	1.426	0.86	1.039	0.916	0.888	1.489	1.503	1.779	1.331	1.327	1.559	1.493	1.282	1.682	1.69
0.522233	1.603	1.095	0.48	1.244	0.846	1.05	0.955	0.484	0.558	1.243	1.308	0.984	0.525	1.21	1.338	1.526	0.387	0.526	0.835	1.426	0.78	1.181	0.327	0.34	0.499	1.041	0.941	1.11	1.157	0.888	0.516	0.804	0.533	0.783	1.681	0.937	1.053	1.001	0.924	1.485	1.548	1.473	1.354	1.617	1.263	1.745	1.671	1.96	0.471
0.53083	1.182	0.289	1.38	1.632	1.136	0.492	1.305	0.878	1.08	0.98	0.506	1.366	0.594	1.296	1.029	0.537	1.171	1.312	1.475	0.402	0.537	0.846	1.449	0.78	1.302	0.329	0.509	0.339	1.072	0.936	1.114	1.188	0.897	0.537	0.843	0.526	0.839	0.98	1.085	1.038	0.962	1.587	1.595	1.595	1.392	1.579	1.511	1.27	1.714
0.539427	0.285	1.421	1.505	1.176	0.508	1.336	0.868	1.093	0.998	0.52	0.6	1.378	1.355	1.018	0.542	1.186	1.397	1.556	0.404	0.542	0.857	1.49	0.812	1.31	0.346	0.537	0.359	1.136	0.986	1.16	1.273	0.883	0.538	0.825	0.562	0.829	1.667	0.985	1.175	1.081	0.992	1.751	1.503	1.805	1.341	1.49	1.258	1.654	1.681
0.548024	1.162	1.024	0.531	0.629	1.381	1.369	1.031	0.565	1.25	1.621	1.396	0.436	0.59	0.916	1.495	0.859	1.293	0.352	0.363	0.438	1.167	1.14	1.048	1.167	1.308	0.95	0.56	0.888	0.572	0.802	1.658	0.992	1.204	1.088	0.998	1.665	1.752	1.797	1.555	1.484	1.789	1.362	1.755	1.71	2.042	0.498	1.299	1.322	0.506
0.556621	1.254	0.298	1.438	1.56	1.238	0.527	1.369	0.946	1.22	1.07	0.556	0.64	1.438	1.047	0.569	1.286	1.44	1.609	0.428	0.573	0.906	1.478	0.874	1.357	0.356	0.368	0.549	1.13	1.079	1.18	1.258	0.964	0.547	0.866	0.545	0.845	1.704	1.033	1.196	1.073	1.003	1.562	1.752	1.581	1.45	1.693	1.369	1.725	1.71
0.565219	0.54	1.396	0.95	1.199	1.061	0.542	0.663	1.406	1.455	1.096	0.587	1.221	1.385	1.567	0.431	0.558	0.921	1.481	0.885	1.307	0.351	0.397	0.368	1.203	1.199	1.041	1.183	1.255	0.945	0.58	0.897	0.572	0.87	1.077	1.226	1.054	1.121	1.602	1.695	1.499	1.718	1.515	1.376	1.784	1.703	1.986	0.517	1.36	1.385
0.573816	1.217	0.309	1.434	1.509	1.229	0.529	1.367	1.186	0.956	1.081	0.547	0.661	1.396	1.373	1.088	0.579	1.225	1.387	1.501	0.428	0.597	0.939	1.435	0.88	1.386	0.373	0.375	0.558	1.167	1.059	1.235	1.325	0.59	1.006	0.603	0.895	1.59	1.086	1.236	1.083	1.087	1.504	1.696	1.61	1.5	1.634	1.425	1.734	1.707
0.582413	1.44	0.957	1.234	1.131	0.575	1.505	0.674	1.467	1.09	0.606	1.325	1.511	1.645	0.457	0.605	0.985	1.532	0.953	1.44	0.388	0.387	0.57	1.193	1.111	1.281	1.435	1.032	0.609	0.937	0.604	0.903	1.617	1.122	1.273	1.182	1.096	1.661	1.729	1.599	1.512	1.616	1.451	1.786	1.678	2.013	0.525	1.408	1.437	1.673
0.59101	1.572	1.345	0.588	1.508	0.969	1.291	1.2	0.579	1.532	0.685	1.453	1.139	0.614	1.309	1.503	1.641	0.471	0.648	0.996	1.568	0.916	1.426	0.388	0.4	0.4	0.633	1.237	1.134	1.334	1.377	1.027	0.617	0.623	0.932	1.132	1.298	1.121	1.208	1.638	1.65	1.632	1.644	1.58	1.538	1.696	1.731	0.53	2.098	1.433
0.599607	1.299	0.595	1.494	0.995	1.272	1.19	0.587	0.694	1.537	1.515	1.223	0.624	1.35	1.56	1.691	0.482	0.624	1.04	1.599	0.969	1.489	0.411	0.402	0.6	1.296	1.17	1.278	1.384	1.059	0.631	0.961	0.627	0.94	1.612	1.138	1.385	1.242	1.155	1.665	1.698	1.773	1.571	1.72	1.606	1.478	1.745	1.676	0.576	1.962
0.608204	0.6	1.563	1.349	1.027	1.201	0.617	0.722	1.515	1.567	1.212	0.634	1.292	1.597	1.525	0.491	0.651	1.041	1.609	0.993	1.564	0.406	0.422	0.628	1.368	1.239	1.342	1.48	1.126	0.644	0.661	0.974	0.952	1.184	1.349	1.148	1.2	1.601	1.638	1.531	1.589	1.64	1.503	1.783	1.744	2.096	0.564	1.495	1.418	0.572
0.616801	0.601	1.481	1.045	1.305	1.216	0.617	1.569	0.705	1.504	1.199	0.65	1.338	1.55	1.665	0.496	0.664	1.009	1.619	1.01	1.494	1.514	0.415	0.423	0.606	1.307	1.203	1.388	1.443	0.657	1.105	1.012	0.672	0.972	1.732	1.196	1.395	1.19	1.26	1.646	1.827	1.634	1.627	1.706	1.479	1.852	1.77	2.074	0.568	1.453
0.625399	1.57	1.34	1.048	1.212	0.637	1.614	0.729	1.588	1.326	0.64	1.441	1.047	1.531	1.589	0.509	0.658	1.074	1.564	1.021	1.449	0.418	0.418	0.425	0.711	1.326	1.171	1.385	1.444	1.429	1.128	0.651	0.652	0.964	1.772	1.17	1.383	1.158	1.237	1.622	1.591	1.633	1.683	1.545	1.524	1.844	1.638	2.102	0.582	1.505
0.633996	1.42	1.111	1.288	0.65	0.763	1.613	1.58	1.584	1.309	0.681	1.539	1.085	1.547	1.579	0.531	0.679	1.091	1.483	1.055	1.471	0.435	0.446	0.442	0.746	1.328	1.246	1.333	1.393	1.149	0.678	0.675	1.015	1.262	1.413	1.178	1.237	1.639	1.844	1.737	1.606	1.6	1.769	1.726	1.579	1.827	1.78	2.111	0.605	1.598
0.642593	1.504	1.422	1.168	1.228	0.66	0.79	1.582	1.27	0.674	1.369	1.518	1.657	0.533	0.688	1.134	1.669	1.07	1.587	0.455	0.451	0.434	0.758	1.373	1.301	1.519	1.578	1.57	1.2	0.715	1.106	0.693	1.067	1.726	1.255	1.417	1.276	1.25	1.684	1.715	1.742	1.69	1.717	1.591	1.814	1.838	2.137	0.593	1.607	1.504
0.65119	1.654	1.421	0.651	1.54	1.403	1.111	1.311	0.656	0.793	1.563	1.591	1.266	0.685	1.374	1.651	1.535	0.516	0.704	1.131	1.616	1.063	0.46	1.549	0.444	0.578	1.393	1.351	1.404	1.49	1.526	1.43	1.213	0.706	0.72	1.075	1.305	1.507	1.288	1.344	1.725	1.824	1.682	1.717	1.684	1.667	1.61	1.827	1.749	2.143
0.659787	1.444	0.673	1.56	1.45	1.164	1.274	0.67	0.78	1.615	1.312	0.707	1.417	1.567	1.596	0.552	0.71	1.14	1.649	1.125	0.455	1.55	0.443	0.65	1.38	1.288	1.533	1.553	1.197	0.721	0.709	1.088	1.651	1.29	1.505	1.261	1.307	1.666	1.628	1.594	1.646	1.722	1.522	1.815	1.696	2.041	0.608	1.581	1.495	0.621
0.668384	0.684	1.592	1.446	1.127	1.308	0.703	1.569	0.809	1.616	1.281	0.705	1.382	1.526	1.544	0.555	0.725	1.156	1.552	1.164	1.559	0.478	1.501	0.457	0.647	1.361	1.333	1.453	1.517	1.411	1.204	0.699	0.708	1.105	1.783	1.331	1.492	1.342	1.255	1.69	1.675	1.646	1.675	1.685	1.581	1.754	1.724	2.18	0.651	1.62
0.676982	1.481	1.159	1.307	0.707	0.82	1.587	1.649	1.38	0.734	1.408	1.614	1.575	0.6	0.757	1.208	1.613	1.173	0.478	1.599	0.491	0.465	0.551	1.481	1.445	1.383	1.506	1.555	1.236	0.737	0.756	1.111	1.376	1.527	1.262	1.282	1.646	1.693	1.688	1.635	1.602	1.608	1.601	1.841	1.725	2.242	0.669	1.626	1.534	1.708
0.685579	0.736	1.602	1.458	1.204	1.372	0.736	0.84	1.577	1.605	1.342	0.744	1.461	1.592	1.563	0.581	0.767	1.188	1.601	1.578	1.167	0.487	1.599	0.471	0.57	1.468	1.428	1.427	1.552	1.547	1.624	1.298	0.762	0.781	1.174	1.76	1.418	1.614	1.34	1.399	1.658	1.827	1.743	1.697	1.792	1.704	1.823	1.807	2.221	0.663
0.694176	1.521	0.728	1.599	1.501	1.209	1.388	0.744	0.865	1.658	1.403	0.756	1.481	1.696	1.608	0.589	0.761	1.231	1.671	1.18	0.498	1.612	0.48	0.713	1.493	1.381	1.597	1.632	1.323	0.757	1.195	0.785	1.196	1.737	1.416	1.527	1.366	1.39	1.745	1.789	1.698	1.716	1.681	1.658	1.842	1.759	2.232	0.678	1.684	1.598
0.702773	0.737	1.609	1.539	1.232	1.413	0.751	0.895	1.62	1.681	1.444	0.777	1.456	1.697	1.557	0.581	0.772	1.218	1.604	1.195	0.501	1.597	0.699	0.508	1.483	1.502	1.546	1.664	1.342	0.774	0.772	1.214	1.718	1.464	1.56	1.306	1.325	1.665	1.679	1.602	1.759	1.723	1.626	1.747	1.728	2.124	0.668	1.665	1.529	1.693
0.71137	0.752	1.579	1.521	1.292	1.416	0.739	0.879	1.629	1.461	0.794	1.48	1.606	1.567	0.607	0.777	1.238	1.663	1.22	0.515	1.599	0.51	0.69	1.443	1.407	1.522	1.597	1.338	0.779	1.218	0.817	1.196	1.747	1.444	1.616	1.287	1.339	1.659	1.659	1.744	1.642	1.78	1.736	1.724	1.879	1.788	2.17	0.668	1.657	1.524
0.719968	1.558	1.262	1.474	0.773	0.898	1.671	1.481	0.784	1.514	1.594	1.57	0.603	0.835	1.291	1.695	1.266	1.511	0.527	1.635	0.501	0.696	1.503	1.459	1.649	1.609	1.352	0.781	0.805	1.202	1.735	1.467	1.672	1.403	1.427	1.688	1.754	1.756	1.682	1.721	1.682	1.824	1.744	2.139	0.711	1.774	1.501	1.727	1.66	0.694
0.728565	1.568	1.53	0.796	1.623	1.591	1.288	1.472	0.804	0.934	1.699	1.626	1.477	0.803	1.473	1.66	1.608	0.614	0.825	1.295	1.63	1.28	0.542	1.584	0.513	0.709	1.503	1.533	1.628	1.603	1.406	0.828	0.814	1.2	1.685	1.5	1.604	1.41	1.385	1.607	1.655	1.813	1.698	1.687	1.738	1.708	1.76	1.749	2.214	0.705
0.737162	1.616	1.591	1.331	1.48	0.789	0.937	1.661	1.454	0.817	1.506	1.63	1.662	0.611	0.837	1.348	1.599	1.273	0.526	1.579	0.507	0.703	1.508	1.46	1.596	1.654	1.489	1.39	0.82	0.843	1.243	1.743	1.508	1.658	1.386	1.43	1.665	1.685	1.736	1.727	1.725	1.581	1.723	1.699	1.827	1.749	2.172	0.727	1.66	1.596
0.745759	1.592	1.273	1.521	0.805	0.925	1.682	1.478	0.809	1.469	1.684	1.639	0.642	0.858	1.331	1.667	1.329	0.541	1.661	0.519	0.727	1.513	1.567	1.648	1.675	1.487	0.846	0.842	1.297	1.513	1.435	1.642	1.411	1.768	1.794	1.823	1.734	1.645	1.744	1.65	1.69	1.8	1.724	2.166	0.732	1.693	1.596	0.73	1.555	1.691
0.754356	0.835	1.662	1.606	1.392	1.519	0.831	0.969	1.689	1.477	0.851	1.5	1.628	1.638	0.628	0.86	1.357	1.683	1.306	1.471	0.561	1.617	0.543	0.52	0.508	1.471	1.511	1.57	1.639	1.666	1.409	0.821	0.839	1.278	1.586	1.457	1.72	1.513	1.731	1.856	1.734	1.735	1.723	1.642	1.637	1.886	1.701	2.174	0.715	1.694
0.762953	1.388	1.521	0.845	0.993	1.703	1.765	1.542	0.854	1.693	1.373	1.631	1.67	0.668	0.884	1.394	1.589	1.333	1.635	0.561	1.639	0.539	0.758	1.543	1.602	1.674	1.653	1.461	0.854	1.293	0.866	1.593	1.736	1.433	1.522	1.785	1.743	1.8	1.695	1.691	1.729	1.943	1.675	2.171	0.752	1.754	1.77	1.666	1.807	0.746
0.771551	1.503	0.828	1.587	0.966	1.576	1.509	0.852	1.541	1.549	1.617	0.65	0.86	1.383	1.642	1.327	1.489	0.57	1.631	0.548	0.528	1.45	1.534	1.565	1.66	1.611	1.468	0.895	0.885	1.331	1.816	1.602	1.674	1.411	1.407	1.617	1.687	1.761	1.798	1.646	1.726	1.66	1.71	1.672	2.087	0.762	1.663	1.571	0.762	1.637
0.780148	1.362	1.539	0.863	1.007	1.694	1.529	0.877	1.534	1.665	1.61	0.662	0.896	1.415	1.663	1.354	1.617	0.571	1.611	0.53	0.568	1.39	1.492	1.637	1.706	1.677	1.465	0.892	1.36	0.914	1.336	1.85	1.612	1.717	1.469	1.469	1.624	1.735	1.852	1.714	1.771	1.808	1.818	1.727	2.229	0.789	1.78	1.629	0.766	1.6
0.788745	1.018	1.697	1.575	0.881	1.529	1.63	1.593	0.694	0.892	1.405	1.65	1.647	1.34	0.592	1.616	0.578	0.55	0.542	1.326	1.493	1.583	1.606	1.656	1.48	1.52	0.892	0.927	1.365	1.786	1.683	1.682	1.445	1.451	1.689	1.709	1.852	1.801	1.754	1.81	1.702	1.873	1.757	2.261	0.78	1.735	1.668	1.76	0.812	1.626
0.797342	1.631	1.369	1.521	0.888	1.038	1.691	1.484	0.932	1.518	1.601	1.612	0.676	0.919	1.472	1.59	1.391	0.618	1.695	0.8	0.564	1.586	1.653	1.681	1.654	1.516	0.936	0.94	1.4	1.73	1.64	1.716	1.507	1.465	1.701	1.788	1.843	1.767	1.759	1.689	1.727	1.806	1.638	2.26	0.78	1.746	1.59	1.58	1.67	1.828
0.805939	1.656	1.632	1.529	0.927	1.543	1.605	1.589	0.731	0.933	1.491	1.664	1.458	0.599	1.631	0.689	0.585	1.512	1.568	1.643	1.662	1.707	1.483	1.54	0.969	1.444	1.351	0.943	1.719	1.659	1.735	1.471	1.481	1.68	1.711	1.656	1.705	1.723	1.6	1.752	1.706	1.877	1.674	2.219	0.771	1.658	1.585	0.814	1.734	1.66
0.814536	1.56	0.931	1.059	1.759	1.663	1.535	0.903	1.535	1.652	1.707	0.728	0.941	1.48	1.601	1.406	0.631	1.656	0.795	0.611	1.596	1.63	1.672	1.649	1.505	0.926	0.939	1.432	1.863	1.731	1.703	1.429	1.458	1.631	1.637	1.73	1.685	1.626	1.783	1.744	1.859	1.608	1.684	2.184	0.821	1.7	1.643	1.774	1.572	1.638
0.823133	0.507	1.683	1.622	1.582	0.918	1.63	1.65	1.428	0.948	1.573	1.122	1.707	1.533	0.932	1.515	1.599	1.703	0.708	0.972	1.519	1.73	1.419	1.679	0.739	0.608	1.569	1.739	1.655	1.693	1.543	0.966	0.985	1.44	1.662	1.766	1.686	1.469	1.485	1.778	1.816	1.738	1.691	1.724	1.828	1.644	1.717	2.256	0.869	1.766
0.831731	0.934	1.078	1.734	1.666	1.478	0.942	1.567	1.68	1.605	0.72	0.978	1.484	1.606	1.477	0.627	1.631	0.609	0.818	1.593	1.654	1.697	1.632	1.441	1.577	0.975	1.407	1.005	1.452	1.746	1.73	1.705	1.494	1.484	1.687	1.811	1.783	1.757	1.701	1.77	1.841	1.808	2.315	0.852	1.772	1.644	0.861	1.672	1.76	1.878
0.840328	1.476	1.096	1.803	1.676	1.567	0.964	1.609	1.663	1.658	0.727	0.972	1.493	1.652	1.641	1.458	0.643	1.673	0.622	0.821	1.535	1.708	1.744	1.707	1.584	0.966	1.427	0.977	1.423	1.748	1.734	1.486	1.519	1.706	1.675	1.726	1.871	1.772	1.679	1.727	1.805	1.72	1.672	2.227	0.86	1.796	1.589	1.758	1.593	1.635
0.848925	1.601	0.973	1.148	1.718	1.601	0.976	1.619	1.681	1.751	0.762	1.036	1.534	1.712	1.725	1.508	0.672	1.708	0.608	0.853	1.614	1.745	1.717	1.716	1.555	1.007	1.471	1.023	1.519	1.863	1.737	1.752	1.733	1.448	1.447	1.75	1.779	1.733	1.734	1.782	1.91	1.728	1.776	1.79	1.783	2.209	0.867	1.724	1.626	1.881
0.857522	1.472	1.495	0.979	1.126	1.645	1.557	0.999	1.585	1.669	1.621	0.751	0.997	1.513	1.63	1.465	1.635	0.657	1.594	0.63	0.827	1.553	1.653	1.688	1.682	1.565	1.028	1.439	1.029	1.477	1.726	1.647	1.463	1.444	1.705	1.707	1.764	1.712	1.658	1.756	1.766	1.796	1.79	1.697	2.118	0.907	1.869	1.589	1.739	1.653
0.866119	1.642	1.493	1.007	1.546	1.159	1.618	1.667	1.58	1.009	1.598	1.691	1.639	0.786	1.046	1.558	1.628	1.516	1.66	0.673	1.704	0.638	0.865	1.611	1.739	1.718	1.687	1.595	1.026	1.539	1.052	1.531	1.64	1.817	1.723	1.516	1.524	1.733	1.737	1.909	1.751	1.803	1.818	1.899	1.793	2.342	0.92	1.75	1.767	1.585
0.874716	1.679	1.5	1.534	1.015	1.733	1.149	1.714	1.6	1.042	1.549	1.651	1.604	0.791	1.039	1.558	1.705	1.528	1.688	0.691	1.684	0.652	0.855	1.641	1.74	1.719	1.643	1.603	1.033	1.103	1.497	1.873	1.826	1.753	1.558	1.499	1.758	1.839	1.747	1.743	1.855	1.833	1.815	1.774	2.279	0.902	1.928	1.564	1.814	1.697
0.883314	1.171	1.698	1.625	1.532	1.04	1.584	1.662	1.623	0.794	1.034	1.617	1.699	1.53	1.582	0.683	0.688	1.677	0.646	0.655	1.488	1.614	1.736	1.764	1.739	1.669	1.582	1.056	1.513	1.538	1.054	1.711	1.78	1.719	1.527	1.499	1.689	1.77	1.717	1.797	1.668	1.823	1.757	1.862	1.649	2.227	1.774	0.927	1.624	1.824
0.891911	1.534	1.038	1.18	1.741	1.604	1.058	1.5	1.748	1.63	1.714	0.816	1.082	1.6	1.681	1.54	1.645	0.713	1.643	0.666	0.873	1.582	1.746	1.668	1.692	1.508	1.601	1.061	1.586	1.135	1.882	1.858	1.779	1.535	1.517	1.717	1.823	1.868	1.712	1.77	1.845	1.73	1.729	2.184	0.921	1.743	1.677	1.633	1.894	1.565
0.900508	1.649	1.625	1.484	1.062	1.601	1.213	1.693	1.533	1.034	1.537	1.666	1.658	1.656	0.84	1.088	1.638	1.685	1.615	1.749	0.709	1.753	0.668	0.881	1.619	1.745	1.703	1.741	1.642	1.095	1.558	1.561	1.099	1.828	1.495	1.684	1.762	1.442	1.752	1.913	1.717	1.704	1.829	1.934	1.752	2.255	1.848	0.965	1.606	1.861
0.909105	1.615	1.46	1.592	1.046	1.207	1.72	1.66	1.088	1.717	1.535	1.632	1.61	0.802	1.114	1.565	1.573	1.722	1.514	0.724	1.638	0.679	0.912	1.574	1.723	1.696	1.652	1.594	1.056	1.552	1.08	1.557	1.81	1.677	1.721	1.451	1.454	1.707	1.654	1.736	1.65	1.733	1.845	1.749	1.69	2.15	1.837	0.941	1.708	1.666
0.917702	1.636	1.087	1.249	1.733	1.597	1.093	1.552	1.665	1.692	1.687	0.849	1.124	1.612	1.685	1.581	1.708	0.716	1.598	0.678	0.884	1.585	1.723	1.681	1.708	1.581	1.6	1.094	1.569	1.561	1.143	1.784	1.827	1.736	1.448	1.467	1.752	1.69	1.693	1.834	1.73	1.722	1.773	1.76	1.757	2.252	1.817	1	1.749	1.86
0.926299	1.476	1.647	1.091	1.257	1.73	1.72	1.636	1.703	1.6	1.102	1.754	1.647	0.863	1.116	1.639	1.77	1.554	0.868	1.72	0.705	1.612	1.743	1.709	1.698	1.593	1.123	1.501	1.489	1.141	1.829	1.812	1.419	1.5	1.718	1.743	1.794	1.775	1.741	1.869	1.832	1.788	1.757	2.233	1.775	0.985	1.616	1.726	1.638	1.684
0.934897	1.595	1.457	1.591	1.075	1.265	1.705	1.642	1.683	1.52	1.669	1.1	1.709	1.643	0.86	1.155	1.62	1.647	1.567	1.652	0.747	1.64	0.692	0.949	1.58	1.776	1.704	1.694	1.649	1.1	1.622	1.15	1.823	1.801	1.716	1.543	1.509	1.724	1.768	1.712	1.684	1.728	1.784	1.741	1.688	2.286	1.846	0.922	1.57	1.737
0.943494	1.097	1.648	1.651	1.429	1.098	1.682	1.3	1.719	1.637	1.653	1.553	1.112	1.662	1.647	0.865	1.146	1.59	1.715	1.547	0.763	1.65	0.713	0.833	1.545	1.593	1.765	1.691	1.649	1.601	1.138	1.534	1.175	1.563	1.776	1.812	1.711	1.543	1.488	1.778	1.821	1.823	1.752	1.856	1.806	1.854	1.74	2.215	1.702	0.97
0.952091	1.274	1.655	1.592	1.555	1.686	1.141	1.732	1.641	0.882	1.166	1.648	1.661	1.558	1.688	0.771	1.704	0.742	0.718	1.531	1.655	1.776	1.76	1.774	1.607	1.149	1.586	1.612	1.194	1.844	1.851	1.744	1.476	1.537	1.631	1.785	1.849	1.762	1.739	1.782	1.827	1.862	1.777	2.277	1.893	0.999	1.678	1.792	1.714	1.737
0.960688	1.68	1.615	1.478	1.616	1.12	1.266	1.752	1.696	1.617	1.589	1.154	1.674	1.658	1.658	0.897	1.186	1.552	1.556	0.786	1.667	0.74	0.724	1.542	1.623	1.704	1.702	1.708	1.603	1.118	1.55	1.196	1.765	1.852	1.768	1.511	1.526	1.747	1.811	1.817	1.778	1.747	1.787	1.75	1.623	2.163	1.802	1.057	1.73	1.844
0.969285	1.64	1.643	1.536	1.636	1.153	1.345	1.763	1.654	1.686	1.596	1.174	1.609	1.66	0.906	1.153	1.603	1.592	1.522	1.556	0.889	1.624	0.727	1.571	1.698	1.692	1.652	1.633	1.179	1.627	1.56	1.196	1.884	1.844	1.455	1.754	1.498	1.765	1.806	1.711	1.866	1.72	1.788	1.839	1.859	1.725	2.207	1.89	1.025	1.647
0.977882	1.665	1.172	1.334	1.714	1.62	1.718	1.583	1.193	1.793	1.721	0.948	1.211	1.604	1.758	1.59	1.633	0.727	0.866	1.624	1.72	1.732	1.681	1.457	1.677	1.174	1.608	1.586	1.215	1.916	1.88	1.46	1.715	1.459	1.7	1.677	1.793	1.722	1.656	1.743	1.766	1.777	1.703	2.2	1.8	1.036	1.776	1.605	1.624	1.685
0.986479	1.346	1.77	1.661	1.763	1.571	1.19	1.72	1.645	0.922	1.24	1.681	1.715	1.583	1.775	0.825	0.838	1.73	0.754	0.738	1.54	1.533	1.747	1.759	1.709	1.6	1.639	1.223	1.687	1.599	1.273	1.89	1.883	1.733	1.51	1.544	1.776	1.775	1.847	1.72	1.853	1.804	1.806	1.755	2.231	1.814	1.091	1.822	1.739	1.778
0.995077	1.642	1.184	1.689	1.698	1.561	1.181	1.353	1.774	1.648	1.696	1.573	1.188	1.75	1.697	0.949	1.229	1.649	1.771	1.557	0.838	0.823	1.708	0.768	0.772	1.58	1.594	1.779	1.8	1.681	1.484	1.611	1.198	1.247	1.583	1.843	1.869	1.489	1.519	1.744	1.73	1.872	1.768	1.776	1.775	1.742	1.781	1.703	2.242	1.818
1.00367	1.391	1.641	1.657	1.621	1.549	1.197	1.679	1.684	1.636	0.963	1.26	1.663	1.719	1.561	0.838	0.811	1.639	0.75	0.753	1.438	1.52	1.845	1.751	1.727	1.486	1.611	1.202	1.592	1.212	1.772	1.798	1.509	1.781	1.433	1.719	1.797	1.867	1.732	1.832	1.765	1.757	1.77	2.223	1.83	1.066	1.646	1.757	1.73	1.689
1.01227	1.413	1.716	1.66	1.735	1.571	1.228	1.765	1.685	0.954	1.285	1.631	1.593	1.608	0.834	1.665	0.784	0.749	1.458	1.635	1.719	1.691	1.682	1.678	1.636	1.219	1.759	1.602	1.275	1.978	1.871	1.73	1.493	1.577	1.825	1.874	1.827	1.748	1.781	1.841	1.787	1.602	2.3	1.857	1.124	1.738	1.587	1.709	1.733	1.083
1.02087	1.227	1.695	1.66	1.579	1.217	1.703	1.396	1.723	1.619	1.567	1.681	1.224	1.769	1.72	0.972	1.242	1.66	1.677	1.595	1.777	0.855	1.68	0.774	0.793	1.552	1.607	1.783	1.735	1.714	1.662	1.247	1.589	1.277	1.813	1.822	1.557	1.542	1.782	1.655	1.856	1.806	1.717	1.885	1.837	1.853	1.69	2.299	1.893	1.092
1.02947	1.267	1.691	1.451	1.728	1.744	1.669	1.576	1.279	1.69	1.717	1.703	0.999	1.349	1.721	1.818	1.618	0.876	1.697	0.805	0.789	1.472	1.605	1.771	1.778	1.706	1.486	1.648	1.251	1.643	1.272	1.882	1.838	1.755	1.562	1.539	1.732	1.837	1.897	1.745	1.776	1.765	1.789	1.664	2.229	1.794	1.135	1.653	1.804	1.676
1.03806	1.666	1.685	1.535	1.266	1.621	1.429	1.67	1.647	1.517	1.743	1.251	1.715	1.749	0.996	1.337	1.645	1.771	1.598	1.858	0.887	1.713	0.798	0.816	1.568	1.708	1.809	1.722	1.714	1.655	1.291	1.681	1.348	1.926	1.818	1.511	1.56	1.906	1.854	1.841	1.807	1.791	1.777	1.809	1.672	2.346	1.9	1.144	1.663	1.821
1.04666	1.259	1.692	1.432	1.709	1.684	1.599	1.54	1.69	1.262	1.687	1.694	0.994	1.325	1.649	1.776	1.574	1.69	0.798	0.901	1.648	1.66	1.724	1.798	1.716	1.654	1.283	1.652	1.588	1.325	1.784	1.814	1.721	1.526	1.528	1.639	1.708	1.676	1.737	1.619	1.702	1.774	1.787	1.644	2.223	1.829	1.16	1.674	1.553	1.839
1.05526	1.79	1.696	1.655	1.649	1.551	1.715	1.327	1.776	1.798	1.022	1.342	1.647	1.675	1.629	0.892	1.718	0.897	0.815	1.652	1.597	1.611	1.847	1.82	1.711	1.639	1.292	1.716	1.652	1.329	1.869	1.843	1.732	1.514	1.545	1.716	1.642	1.885	1.772	1.725	1.817	1.833	1.831	1.773	2.343	1.9	1.14	1.615	1.662	1.813
1.06385	1.831	0.712	1.692	1.605	1.284	1.682	1.685	1.301	1.59	1.492	1.85	1.682	1.707	1.339	1.778	1.708	1.045	1.339	1.667	1.704	1.613	1.707	0.83	0.984	1.59	1.803	1.727	1.712	1.646	1.344	1.614	1.335	1.886	1.852	1.539	1.521	1.77	1.799	1.836	1.817	1.734	1.808	1.76	1.794	1.752	2.306	1.834	1.168	1.896
1.07245	1.297	1.664	1.654	1.292	1.584	1.515	1.681	1.579	1.682	1.307	1.653	1.713	1.052	1.326	1.671	1.706	1.747	1.63	1.691	0.983	0.817	1.629	1.815	1.859	1.683	1.692	1.363	1.644	1.589	1.383	1.789	1.908	1.56	1.628	1.76	1.795	1.768	1.703	1.717	1.647	1.784	1.799	1.684	1.633	2.247	1.818	1.154	1.595	1.699
1.08105	1.548	1.464	1.682	1.666	1.723	1.687	1.541	1.725	1.364	1.675	1.754	1.028	1.396	1.659	1.684	1.625	1.767	1.707	0.817	0.937	1.61	1.72	1.753	1.777	1.722	1.637	1.686	1.328	1.636	1.367	1.926	1.832	1.54	1.527	1.728	1.753	1.655	1.663	1.829	1.735	1.779	1.81	1.736	2.375	1.874	1.202	1.742	1.751	1.663
1.08965	1.717	1.34	1.639	1.518	1.8	1.667	1.638	1.609	1.622	1.689	1.37	1.719	1.633	1.049	1.387	1.664	1.633	1.609	1.003	1.681	0.852	1.599	1.751	1.692	1.725	1.555	1.664	1.334	1.672	1.554	1.38	1.79	1.839	1.478	1.483	1.746	1.718	1.751	1.754	1.719	1.848	1.873	1.771	1.666	2.195	1.852	1.205	1.688	1.744
1.09824	1.678	1.344	1.563	1.528	1.696	1.721	1.656	1.535	1.765	1.359	1.772	1.731	1.072	1.43	1.679	1.701	1.634	0.917	1.674	0.975	0.872	1.659	1.668	1.86	1.812	1.741	1.564	1.703	1.39	1.652	1.409	1.895	1.891	1.589	1.581	1.752	1.768	1.803	1.896	1.753	1.859	1.862	1.722	1.745	2.277	1.164	1.818	1.856	1.667
1.10684	1.594	1.335	1.673	1.648	1.329	1.56	1.54	1.762	1.706	1.697	1.593	1.707	1.379	1.752	1.619	1.072	1.438	1.674	1.665	1.613	0.923	1.035	1.722	0.853	1.661	1.775	1.769	1.655	1.703	1.37	1.658	1.442	1.791	1.81	1.476	1.476	1.726	1.737	1.781	1.685	1.634	1.694	1.754	1.697	1.518	2.122	1.797	1.21	1.635
1.11544	1.673	1.362	1.733	1.705	1.399	1.578	1.559	1.729	1.75	1.675	1.602	1.39	1.694	1.774	1.767	1.126	1.425	1.661	1.612	1.639	1.73	1.04	1.707	0.895	1.655	1.825	1.763	1.73	1.694	1.411	1.67	1.437	1.849	1.934	1.544	1.55	1.772	1.725	1.847	1.759	1.704	1.861	1.788	1.819	1.684	2.242	1.869	1.225	1.778
1.12403	1.71	1.464	1.362	1.708	1.584	1.781	1.751	1.659	1.67	1.782	1.43	1.725	1.7	1.123	1.481	1.685	1.703	1.618	1.752	0.869	1.045	1.614	1.853	1.784	1.73	1.672	1.405	1.677	1.459	1.925	1.884	1.784	1.485	1.573	1.81	1.749	1.817	1.852	1.699	1.84	1.854	1.86	1.786	2.387	1.939	1.22	1.733	1.854	1.668
1.13263	1.579	1.422	1.768	1.737	1.559	1.398	1.659	1.566	1.727	1.638	1.409	1.667	1.691	1.696	1.114	1.467	1.68	1.768	1.743	1.653	1.705	0.881	1.033	1.605	1.835	1.788	1.728	1.671	1.585	1.652	1.43	1.605	1.455	1.776	1.817	1.524	1.773	1.503	1.715	1.842	1.781	1.825	1.749	1.739	1.702	1.848	1.652	2.251	1.87
1.14123	1.412	1.728	1.745	1.506	1.389	1.655	1.567	1.84	1.694	1.732	1.604	1.705	1.431	1.642	1.637	1.141	1.454	1.629	1.706	1.624	1.803	0.992	1.087	0.902	1.701	1.635	1.793	1.77	1.664	1.682	1.665	1.426	1.728	1.606	1.422	1.883	1.83	1.748	1.474	1.548	1.777	1.853	1.759	1.786	1.815	1.8	1.815	2.205	1.842
1.14983	1.635	1.519	1.452	1.659	1.581	1.805	1.754	1.723	1.658	1.577	1.773	1.451	1.671	1.691	1.111	1.494	1.657	1.699	1.606	1.711	1.056	1.671	0.897	1.62	1.874	1.735	1.746	1.681	1.514	1.63	1.433	1.6	1.621	1.489	1.836	1.807	1.773	1.509	1.603	1.727	1.775	1.725	1.878	1.827	2.35	1.869	1.282	1.89	1.735
1.15842	1.712	1.65	1.503	1.456	1.66	1.616	1.7	1.753	1.685	1.603	1.638	1.805	1.484	1.627	1.724	1.16	1.502	1.636	1.642	1.7	0.891	1.052	1.674	1.761	1.73	1.662	1.534	1.665	1.41	1.722	1.644	1.483	1.839	1.845	1.771	1.561	1.598	1.558	1.797	1.808	1.772	1.704	1.884	1.799	1.798	2.259	1.81	1.286	1.788
1.16702	1.588	1.773	1.702	1.576	1.774	1.488	1.706	1.703	1.171	1.528	1.622	1.741	1.632	1.697	1.034	1.688	0.912	1.194	1.659	1.783	1.736	1.845	1.683	1.525	1.699	1.465	1.748	1.657	1.497	1.754	1.895	1.558	1.553	1.76	1.765	1.883	1.898	1.817	1.918	1.822	1.762	2.29	1.942	1.294	1.794	1.68	1.77	1.764	1.732
1.17562	1.698	1.447	1.613	1.645	1.782	1.73	1.623	1.602	1.756	1.497	1.63	1.697	1.174	1.533	1.808	1.705	1.654	1.054	1.714	0.914	1.105	1.646	1.818	1.791	1.8	1.687	1.664	1.464	1.697	1.647	1.502	1.836	1.838	1.699	1.449	1.55	1.758	1.801	1.858	1.911	1.744	1.842	1.787	1.617	1.905	2.311	1.836	1.364	1.8
1.18421	1.642	1.716	1.69	1.582	1.758	1.591	1.481	1.75	1.69	1.179	1.537	1.629	1.716	1.552	1.694	1.051	0.931	0.962	1.72	1.621	1.608	1.825	1.793	1.743	1.674	1.576	1.627	1.434	1.78	1.595	1.485	1.796	1.826	1.519	1.467	1.787	1.717	1.754	1.714	1.629	1.802	1.776	1.746	2.321	1.9	1.291	1.801	1.719	1.713
1.19281	1.697	1.533	1.517	1.632	1.639	1.737	1.733	1.722	1.699	1.614	1.504	1.753	1.719	1.211	1.55	1.717	1.568	1.694	1.061	1.158	0.942	1.728	1.625	1.766	1.831	1.77	1.684	1.597	1.661	1.456	1.715	1.623	1.546	1.764	1.898	1.562	1.593	1.746	1.752	1.953	1.903	1.812	1.929	1.763	1.835	1.785	2.351	1.337	1.812
1.20141	1.503	1.644	1.598	1.713	1.728	1.654	1.762	1.62	1.508	1.738	1.709	1.2	1.586	1.637	1.663	1.679	1.626	1.112	0.966	1.657	1.727	1.85	1.849	1.761	1.748	1.556	1.657	1.498	1.658	1.598	1.546	1.758	1.833	1.459	1.561	1.736	1.785	1.674	1.87	1.974	1.818	1.918	1.841	1.726	2.306	1.821	1.346	1.651	1.819
1.21001	1.632	1.62	1.712	1.761	1.587	1.586	1.497	1.769	1.662	1.685	1.198	1.573	1.633	1.674	1.6	1.118	0.948	1.689	1.693	1.647	1.766	1.713	1.733	1.678	1.573	1.638	1.476	1.73	1.643	1.526	1.712	1.813	1.747	1.532	1.536	1.702	1.785	1.747	1.646	1.753	1.824	1.795	2.169	1.379	1.904	1.677	1.656	1.784	1.66
1.2186	1.546	1.713	1.666	1.52	1.49	1.625	1.636	1.725	1.594	1.625	1.682	1.511	1.637	1.68	1.209	1.573	1.666	1.596	1.58	1.121	0.945	1.652	1.63	1.825	1.795	1.781	1.793	1.636	1.498	1.804	1.682	1.539	1.817	1.891	1.53	1.639	1.606	1.79	1.749	1.923	1.922	1.768	1.816	1.845	1.808	2.354	1.927	1.424	1.86
1.2272	1.746	1.649	1.494	1.523	1.666	1.688	1.815	1.776	1.705	1.62	1.803	1.569	1.686	1.78	1.228	1.617	1.729	1.792	1.692	1.146	0.967	1.692	1.659	1.773	1.837	1.786	1.681	1.711	1.512	1.677	1.56	1.869	1.863	1.545	1.564	1.772	1.786	1.799	1.773	1.758	1.762	1.779	1.818	1.776	2.257	1.369	1.862	1.595	1.693
1.2358	1.549	1.523	1.685	1.664	1.768	1.658	1.57	1.745	1.588	1.731	1.758	1.247	1.628	1.702	1.728	1.714	1.603	1.168	0.97	1.665	1.576	1.848	1.773	1.73	1.737	1.545	1.68	1.511	1.665	1.561	1.738	1.872	1.444	1.513	1.721	1.674	1.854	1.91	1.835	1.852	1.801	1.872	2.268	1.839	1.396	1.615	1.822	1.361	1.841
1.24439	1.696	1.662	1.679	1.612	1.572	1.697	1.676	1.595	1.243	1.704	1.685	1.604	1.734	1.086	1.013	1.712	1.625	1.662	1.836	1.802	1.726	1.742	1.639	1.527	1.724	1.582	1.865	1.871	1.562	1.5	1.759	1.752	1.769	1.862	1.935	1.711	1.892	1.752	1.774	1.605	2.213	1.373	1.813	1.611	1.825	1.86	1.343	1.774	1.904
1.25299	1.664	1.721	1.714	1.694	1.61	1.775	1.629	1.66	1.658	1.263	1.585	1.756	1.61	1.658	1.574	1.092	1.005	0.964	1.697	1.579	1.62	1.782	1.86	1.864	1.733	1.662	1.567	1.685	1.554	1.701	1.869	1.784	1.535	1.559	1.753	1.747	1.834	1.757	1.693	1.834	1.818	2.26	1.828	1.465	1.744	1.656	1.893	1.373	1.787
1.26159	1.54	1.567	1.631	1.678	1.657	1.709	1.657	1.553	1.7	1.617	1.689	1.731	1.625	1.281	1.634	1.788	1.597	1.188	1.008	1.712	1.715	1.828	1.746	1.721	1.698	1.451	1.661	1.569	1.673	1.562	1.849	1.861	1.548	1.532	1.769	1.714	1.751	1.798	1.773	1.807	1.713	1.82	1.78	2.163	1.858	1.409	1.831	1.679	1.907
1.27019	1.497	1.532	1.6	1.652	1.73	1.723	1.65	1.6	1.595	1.614	1.646	1.587	1.284	1.612	1.648	1.728	1.644	1.021	1.159	1.598	1.693	1.802	1.72	1.696	1.732	1.516	1.649	1.558	1.724	1.687	1.811	1.576	1.887	1.852	1.601	1.558	1.701	1.879	1.895	1.848	1.766	1.727	1.936	1.752	2.226	1.408	1.856	1.651	1.8
1.27878	1.621	1.596	1.673	1.639	1.555	1.571	1.634	1.807	1.729	1.726	1.624	1.77	1.641	1.827	1.678	1.305	1.655	1.661	1.785	1.659	1.207	1.021	1.686	1.654	1.789	1.841	1.744	1.72	1.641	1.571	1.669	1.579	1.792	1.826	1.831	1.583	1.578	1.758	1.772	1.937	1.75	1.793	1.923	1.713	2.377	1.446	1.823	1.728	1.798
1.28738	1.595	1.716	1.714	1.592	1.633	1.748	1.827	1.707	1.597	1.665	1.702	1.769	1.719	1.347	1.646	1.741	1.77	1.955	1.686	1.016	1.179	1.758	1.643	1.698	1.824	1.827	1.815	1.815	1.541	1.651	1.549	1.718	1.635	1.791	1.906	1.579	1.583	1.763	1.806	1.981	1.889	1.726	1.824	1.78	1.705	2.104	1.415	1.823	1.618
1.29598	1.464	1.562	1.658	1.624	1.72	1.622	1.707	1.591	1.632	1.743	1.779	1.607	1.351	1.64	1.692	1.642	1.212	1.028	1.702	1.686	1.781	1.721	1.692	1.642	1.465	1.737	1.585	1.695	1.586	1.902	1.876	1.564	1.599	1.792	1.845	1.832	1.898	1.772	1.746	1.955	1.777	1.743	2.228	1.442	1.784	1.691	1.724	1.819	1.437
1.30458	1.707	1.668	1.497	1.582	1.569	1.627	1.699	1.661	1.669	1.655	1.733	1.72	1.64	1.344	1.653	1.716	1.756	1.565	1.035	1.196	1.715	1.647	1.832	1.752	1.742	1.606	1.714	1.559	1.676	1.676	1.61	1.779	1.84	1.542	1.564	1.735	1.813	1.726	1.674	1.845	1.827	1.729	1.724	2.184	1.426	1.826	1.637	1.861	1.825
1.31317	1.713	1.607	1.541	1.683	1.741	1.711	1.682	1.659	1.704	1.706	1.351	1.637	1.618	1.717	1.633	1.08	1.219	1.733	1.719	1.861	1.82	1.766	1.744	1.532	1.708	1.554	1.803	1.6	1.635	1.874	1.951	1.838	1.568	1.594	1.807	1.843	1.879	1.941	1.786	1.97	1.843	1.723	2.204	1.45	1.813	1.681	1.87	1.754	1.426
1.32177	1.757	1.591	1.598	1.633	1.62	1.56	1.759	1.573	1.666	1.746	1.697	1.737	1.65	1.654	1.716	1.736	1.352	1.656	1.676	1.789	1.675	1.077	1.186	1.688	1.687	1.663	1.846	1.857	1.787	1.745	1.651	1.582	1.7	1.583	1.834	1.81	1.578	1.592	1.756	1.834	1.874	1.806	1.714	1.845	1.723	1.726	2.214	1.435	1.805
1.33037	1.719	1.665	1.701	1.739	1.611	1.719	1.763	1.718	1.669	1.398	1.689	1.719	1.645	1.805	1.259	1.053	1.708	1.709	1.842	1.776	1.725	1.717	1.662	1.64	1.605	1.634	1.558	1.794	1.834	1.551	1.589	1.782	1.522	1.79	1.888	1.922	1.725	1.903	1.76	1.965	1.763	2.266	1.484	1.823	1.733	1.841	1.702	1.435	2.014
1.33896	1.687	1.642	1.519	1.576	1.586	1.7	1.763	1.671	1.718	1.696	1.783	1.719	1.439	1.719	1.674	1.815	1.673	1.237	1.058	1.068	1.666	1.646	1.626	1.9	1.852	1.805	1.741	1.656	1.744	1.594	1.84	1.684	1.627	1.811	1.832	1.816	1.525	1.528	1.687	1.855	1.843	1.831	1.73	1.823	1.81	1.792	2.168	1.449	1.863
1.34756
1.3413
1.3499
1.3585
1.36709
1.37569
1.38429
1.39289
1.40149
1.41009
1.41868
1.42728
[truncated: 46 more columns]

## Sheet: SI Fig. 12a SNAP-tag2 + CP-TMR
Time [h]	SNAP-tag2 (CP-TMR) - Normalized Fluorescence Intensity (TMR/mTurquoise2)
0	0	0	0	0	0	0	0	0	0	0	0	0	0	0	0	0	0	0	0	0	0	0	0	0	0	0	0	0	0	0	0	0	0	0	0	0	0	0	0	0	0	0	0	0	0	0	0	0	0
0.021389	0.055	0.07	0.028	0.088	0.095	0.06	0.071	0.068	0.087	0.03	0.068	0.072	0.055	0.046	0.087	0.037	0.089	0.047	0.099	0.099	0.084	0.129	0.105	0.08	0.072	0.078	0.077	0.063	0.12	0.108	0.107	0.049	0.105	0.122	0.056	0.093	0.1	0.058	0.068	0.124	0.054	0.166	0.05	0.083	0.07	0.158	0.108	0.018	0.096
0.029987	0.062	0.032	0.104	0.075	0.097	0.066	0.084	0.093	0.088	0.034	0.066	0.067	0.064	0.044	0.092	0.037	0.096	0.051	0.111	0.12	0.128	0.092	0.08	0.117	0.082	0.086	0.08	0.057	0.115	0.146	0.107	0.055	0.106	0.152	0.057	0.123	0.124	0.07	0.077	0.105	0.143	0.196	0.06	0.088	0.122	0.083	0.161	0.146	0.02
0.038585	0.065	0.087	0.102	0.082	0.035	0.096	0.075	0.074	0.078	0.055	0.046	0.123	0.062	0.135	0.126	0.097	0.096	0.14	0.098	0.095	0.076	0.177	0.135	0.144	0.089	0.108	0.066	0.139	0.133	0.183	0.084	0.134	0.147	0.083	0.089	0.083	0.12	0.188	0.192	0.074	0.099	0.072	0.083	0.116	0.157	0.021	0.123	0.047	0.095
0.047183	0.129	0.08	0.109	0.095	0.037	0.114	0.105	0.07	0.109	0.111	0.118	0.091	0.072	0.077	0.051	0.111	0.045	0.118	0.066	0.134	0.125	0.099	0.086	0.148	0.099	0.039	0.094	0.07	0.13	0.114	0.167	0.057	0.141	0.149	0.198	0.09	0.154	0.094	0.088	0.143	0.187	0.163	0.089	0.103	0.157	0.107	0.143	0.198	0.178
0.055781	0.07	0.032	0.107	0.091	0.102	0.086	0.071	0.108	0.113	0.037	0.087	0.076	0.071	0.056	0.11	0.046	0.122	0.061	0.123	0.133	0.102	0.087	0.153	0.109	0.096	0.114	0.081	0.178	0.151	0.131	0.066	0.174	0.171	0.088	0.168	0.162	0.096	0.086	0.139	0.165	0.081	0.211	0.074	0.126	0.144	0.094	0.185	0.181	0.023
0.064379	0.099	0.111	0.106	0.119	0.039	0.113	0.089	0.082	0.078	0.117	0.045	0.135	0.067	0.134	0.13	0.106	0.133	0.222	0.101	0.158	0.11	0.09	0.081	0.123	0.175	0.054	0.153	0.066	0.135	0.163	0.198	0.084	0.182	0.157	0.102	0.094	0.101	0.208	0.228	0.094	0.089	0.126	0.161	0.099	0.214	0.024	0.132	0.049	0.101
0.072978	0.112	0.124	0.121	0.089	0.12	0.128	0.135	0.043	0.098	0.093	0.056	0.133	0.051	0.151	0.07	0.15	0.133	0.123	0.226	0.122	0.173	0.121	0.116	0.086	0.147	0.086	0.155	0.166	0.07	0.157	0.184	0.227	0.194	0.091	0.183	0.11	0.118	0.101	0.21	0.186	0.09	0.107	0.144	0.161	0.1	0.21	0.189	0.024	0.139
0.081576	0.163	0.099	0.043	0.147	0.118	0.15	0.099	0.131	0.135	0.119	0.048	0.144	0.112	0.105	0.067	0.157	0.104	0.057	0.188	0.086	0.178	0.156	0.211	0.141	0.203	0.149	0.136	0.139	0.13	0.108	0.19	0.191	0.079	0.191	0.127	0.208	0.241	0.131	0.12	0.207	0.11	0.16	0.18	0.164	0.206	0.237	0.027	0.168	0.06
0.090174	0.149	0.181	0.121	0.166	0.162	0.144	0.181	0.055	0.166	0.13	0.08	0.18	0.068	0.117	0.205	0.097	0.203	0.181	0.234	0.155	0.225	0.153	0.146	0.144	0.12	0.121	0.201	0.234	0.096	0.218	0.234	0.309	0.143	0.239	0.247	0.157	0.143	0.158	0.271	0.127	0.124	0.157	0.231	0.197	0.303	0.274	0.036	0.219	0.071
0.098772	0.321	0.181	0.288	0.197	0.056	0.074	0.239	0.134	0.057	0.193	0.215	0.135	0.187	0.186	0.171	0.214	0.064	0.207	0.166	0.142	0.14	0.09	0.221	0.079	0.235	0.175	0.118	0.24	0.212	0.181	0.272	0.183	0.174	0.187	0.136	0.289	0.238	0.113	0.252	0.331	0.157	0.295	0.158	0.18	0.148	0.136	0.224	0.246	0.224
0.10737	0.22	0.087	0.267	0.142	0.062	0.22	0.197	0.226	0.152	0.219	0.072	0.189	0.231	0.172	0.139	0.097	0.227	0.082	0.146	0.271	0.127	0.244	0.223	0.194	0.348	0.21	0.207	0.295	0.194	0.186	0.151	0.263	0.29	0.257	0.12	0.276	0.285	0.364	0.315	0.321	0.197	0.17	0.325	0.161	0.192	0.257	0.275	0.251	0.175
0.115968	0.071	0.091	0.16	0.296	0.067	0.25	0.216	0.244	0.204	0.166	0.221	0.078	0.249	0.18	0.168	0.1	0.244	0.09	0.167	0.295	0.134	0.275	0.253	0.215	0.418	0.252	0.22	0.346	0.229	0.226	0.173	0.312	0.303	0.133	0.31	0.429	0.209	0.362	0.22	0.197	0.232	0.349	0.171	0.214	0.322	0.277	0.195	0.404	0.388
0.124566	0.398	0.259	0.077	0.099	0.325	0.171	0.256	0.236	0.071	0.229	0.266	0.238	0.209	0.268	0.084	0.271	0.208	0.181	0.188	0.108	0.267	0.097	0.339	0.144	0.288	0.175	0.262	0.228	0.371	0.259	0.232	0.24	0.181	0.326	0.353	0.14	0.315	0.34	0.378	0.245	0.219	0.252	0.2	0.223	0.317	0.312	0.344	0.204	0.403
0.133164	0.262	0.444	0.298	0.082	0.107	0.188	0.355	0.334	0.285	0.079	0.267	0.197	0.312	0.252	0.097	0.228	0.307	0.234	0.198	0.191	0.119	0.102	0.311	0.358	0.15	0.258	0.316	0.292	0.267	0.409	0.263	0.272	0.245	0.202	0.373	0.359	0.153	0.467	0.452	0.263	0.218	0.267	0.208	0.241	0.329	0.362	0.209	0.318	0.422
0.141762	0.502	0.213	0.259	0.305	0.496	0.083	0.112	0.386	0.202	0.326	0.293	0.284	0.197	0.344	0.277	0.098	0.252	0.331	0.239	0.2	0.124	0.11	0.318	0.202	0.401	0.082	0.161	0.334	0.305	0.277	0.459	0.281	0.298	0.277	0.216	0.393	0.354	0.363	0.264	0.472	0.463	0.289	0.292	0.479	0.259	0.22	0.354	0.38	0.395
0.15036	0.545	0.29	0.518	0.346	0.093	0.124	0.214	0.431	0.086	0.33	0.324	0.24	0.379	0.3	0.11	0.276	0.365	0.267	0.221	0.131	0.117	0.36	0.239	0.444	0.181	0.303	0.376	0.314	0.305	0.485	0.29	0.326	0.304	0.459	0.239	0.353	0.424	0.178	0.295	0.51	0.314	0.262	0.512	0.253	0.243	0.383	0.402	0.45	0.258
0.158958	0.562	0.237	0.321	0.542	0.096	0.339	0.125	0.437	0.203	0.415	0.353	0.324	0.331	0.24	0.378	0.293	0.294	0.114	0.379	0.259	0.227	0.132	0.116	0.359	0.218	0.091	0.456	0.184	0.37	0.323	0.313	0.523	0.322	0.359	0.318	0.485	0.253	0.422	0.39	0.44	0.303	0.562	0.28	0.351	0.254	0.3	0.265	0.417	0.432
0.167556	0.234	0.596	0.299	0.579	0.353	0.102	0.132	0.472	0.229	0.375	0.351	0.336	0.241	0.319	0.409	0.296	0.119	0.405	0.295	0.24	0.135	0.123	0.388	0.248	0.493	0.093	0.196	0.39	0.345	0.342	0.563	0.365	0.335	0.327	0.495	0.259	0.368	0.426	0.334	0.572	0.347	0.301	0.5	0.288	0.275	0.443	0.433	0.501	0.278
0.176154	0.228	0.098	0.204	0.201	0.264	0.654	0.337	0.603	0.388	0.107	0.243	0.5	0.095	0.384	0.378	0.343	0.257	0.325	0.419	0.124	0.313	0.428	0.309	0.245	0.145	0.144	0.131	0.413	0.25	0.54	0.2	0.415	0.365	0.343	0.587	0.398	0.366	0.351	0.271	0.44	0.203	0.344	0.373	0.32	0.59	0.293	0.327	0.287	0.437
0.184753	0.201	0.201	0.269	0.655	0.358	0.343	0.64	0.403	0.109	0.142	0.501	0.1	0.406	0.381	0.374	0.269	0.454	0.352	0.132	0.325	0.442	0.317	0.263	0.154	0.135	0.264	0.423	0.272	0.587	0.212	0.444	0.375	0.388	0.606	0.395	0.365	0.362	0.537	0.448	0.203	0.344	0.649	0.316	0.395	0.339	0.319	0.468	0.291	0.469
0.193351	0.243	0.26	0.104	0.211	0.214	0.278	0.698	0.341	0.412	0.638	0.154	0.534	0.261	0.105	0.404	0.399	0.388	0.272	0.353	0.134	0.468	0.351	0.469	0.333	0.281	0.111	0.163	0.146	0.292	0.444	0.589	0.224	0.472	0.393	0.391	0.627	0.451	0.392	0.573	0.308	0.497	0.221	0.388	0.675	0.338	0.404	0.332	0.367	0.307
0.201949	0.106	0.261	0.225	0.224	0.292	0.703	0.361	0.671	0.111	0.422	0.267	0.571	0.454	0.1	0.406	0.369	0.276	0.485	0.357	0.134	0.337	0.466	0.348	0.276	0.155	0.154	0.141	0.45	0.287	0.661	0.229	0.481	0.406	0.411	0.452	0.657	0.398	0.395	0.319	0.479	0.231	0.37	0.417	0.346	0.613	0.32	0.334	0.502	0.324
0.210547	0.658	0.535	0.69	0.529	0.341	0.263	0.262	0.108	0.236	0.251	0.737	0.697	0.12	0.438	0.165	0.285	0.58	0.11	0.48	0.446	0.425	0.312	0.376	0.15	0.382	0.35	0.519	0.525	0.372	0.302	0.173	0.15	0.319	0.487	0.666	0.235	0.51	0.422	0.468	0.672	0.412	0.414	0.617	0.546	0.404	0.713	0.436	0.363	0.459
0.219145	0.549	0.731	0.571	0.367	0.29	0.288	0.114	0.231	0.265	0.331	0.408	0.74	0.462	0.123	0.17	0.301	0.6	0.114	0.508	0.443	0.438	0.319	0.4	0.155	0.398	0.774	0.544	0.388	0.54	0.32	0.18	0.158	0.304	0.487	0.693	0.24	0.511	0.441	0.473	0.713	0.436	0.439	0.334	0.238	0.42	0.788	0.461	0.486	0.375
0.227743	0.297	0.311	0.119	0.244	0.253	0.334	0.829	0.406	0.748	0.13	0.175	0.315	0.617	0.114	0.574	0.459	0.423	0.329	0.411	0.568	0.159	0.41	0.423	0.561	0.318	0.518	0.178	0.16	0.319	0.524	0.732	0.252	0.545	0.484	0.453	0.507	0.747	0.462	0.646	0.366	0.248	0.517	0.779	0.494	0.489	0.704	0.372	0.409	0.56
0.236341	0.295	0.122	0.247	0.263	0.343	0.777	0.41	0.526	0.784	0.128	0.171	0.314	0.64	0.547	0.117	0.476	0.446	0.337	0.405	0.419	0.57	0.162	0.568	0.392	0.333	0.473	0.185	0.161	0.334	0.528	0.765	0.254	0.589	0.479	0.49	0.534	0.751	0.485	0.681	0.365	0.265	0.548	0.815	0.494	0.535	0.769	0.376	0.447	0.592
0.244939	0.419	0.308	0.325	0.13	0.266	0.283	0.355	0.901	0.458	0.857	0.564	0.194	0.69	0.349	0.125	0.569	0.505	0.488	0.358	0.465	0.603	0.177	0.434	0.59	0.439	0.141	0.325	0.192	0.363	0.172	0.559	0.776	0.259	0.536	0.602	0.461	0.504	0.546	0.493	0.465	0.738	0.387	0.474	0.846	0.426	0.542	0.385	0.617	0.411
0.253537	0.657	0.605	0.831	0.644	0.85	0.641	0.41	0.327	0.312	0.127	0.288	0.841	0.359	0.447	0.557	0.811	0.141	0.194	0.345	0.699	0.133	0.612	0.518	0.462	0.376	0.272	0.436	0.444	0.634	0.174	0.446	0.617	0.36	0.191	0.172	0.583	0.342	0.264	0.498	0.501	0.559	0.841	0.493	0.391	0.267	0.486	0.86	0.53	0.432
0.262135	0.676	0.65	0.847	0.688	0.849	0.679	0.422	0.343	0.337	0.132	0.31	0.405	0.911	0.479	0.618	0.913	0.148	0.203	0.716	0.369	0.625	0.13	0.519	0.501	0.381	0.284	0.447	0.475	0.185	0.661	0.483	0.647	0.369	0.219	0.39	0.639	0.18	0.826	0.632	0.523	0.541	0.593	0.554	0.534	0.301	0.511	0.933	0.559	0.46
0.270733	0.974	0.728	0.688	0.701	0.888	0.676	0.448	0.358	0.139	0.361	0.322	0.399	0.942	0.486	0.611	0.929	0.148	0.207	0.393	0.748	0.626	0.137	0.55	0.506	0.4	0.287	0.678	0.467	0.485	0.188	0.49	0.69	0.646	0.391	0.207	0.586	0.19	0.386	0.296	0.647	0.548	0.568	0.918	0.559	0.793	0.45	0.296	0.551	0.938
0.279331	0.314	0.879	1.003	0.705	0.674	0.739	0.884	0.772	0.507	0.15	0.382	0.308	0.327	0.419	0.942	0.495	0.973	0.616	0.157	0.228	0.41	0.791	0.138	0.692	0.586	0.378	0.53	0.408	0.519	0.703	0.198	0.499	0.486	0.702	0.385	0.211	0.632	0.192	0.881	0.307	0.695	0.568	0.662	0.929	0.57	0.455	0.306	0.546	0.948
0.287929	0.754	0.402	0.327	0.058	0.64	0.934	1.018	0.744	0.686	0.765	0.722	0.481	0.147	0.377	0.381	0.306	0.339	0.406	1.008	0.509	0.684	0.995	0.156	0.233	0.832	0.955	0.414	0.682	0.142	0.623	0.549	0.452	0.741	0.522	0.207	0.509	0.492	0.73	0.224	0.641	0.197	0.415	0.683	0.585	0.956	0.65	0.591	0.581	0.457
0.296528	0.06	0.333	1.244	0.417	0.962	0.784	1.077	0.712	0.769	0.932	0.502	0.153	0.39	0.389	0.327	0.352	0.454	1.032	0.534	0.701	1.026	0.168	0.229	0.843	0.426	0.753	0.711	0.145	0.619	0.555	0.441	0.554	0.213	0.791	0.519	0.567	0.755	0.437	0.729	0.211	0.441	0.329	0.627	0.654	0.683	0.645	0.603	0.501	0.334
0.305126	0.666	1.017	0.836	1.095	0.756	0.843	1.079	0.8	0.557	0.16	0.431	0.342	0.373	0.487	1.105	0.562	0.72	1.027	0.173	0.245	0.453	0.859	0.754	0.152	0.669	0.425	0.607	0.463	0.822	0.558	0.575	0.225	0.584	0.805	0.715	0.454	0.243	0.718	0.476	0.337	0.734	0.606	0.7	0.997	0.606	0.498	0.93	0.334	0.625
0.313724	0.828	1.115	0.799	0.852	1.013	0.817	0.539	0.162	0.443	0.435	0.376	1.113	0.478	0.555	0.691	1.081	0.174	0.247	0.478	0.877	0.771	0.153	0.651	0.595	0.5	0.338	0.542	0.819	0.552	0.235	0.801	0.555	0.734	0.46	0.249	0.732	0.218	0.462	0.346	0.786	0.632	0.677	1.02	0.689	0.516	0.349	0.655	1.08	0.68
0.322322	1.103	0.864	1.15	0.827	0.883	1.086	0.794	0.587	0.172	0.44	0.358	0.388	0.505	1.121	0.571	0.742	1.141	0.182	0.267	0.5	0.948	0.16	0.824	0.698	0.625	0.449	0.516	0.89	0.607	0.607	0.235	0.609	0.853	0.757	0.258	0.471	0.749	0.225	1.118	0.356	0.82	0.647	0.797	1.107	0.672	0.964	0.54	0.371	0.7
0.33092	0.676	1.15	0.867	1.213	0.869	0.937	1.159	0.845	0.587	0.172	0.459	0.367	0.405	0.52	1.12	0.608	0.799	1.173	0.187	0.27	0.521	0.949	0.862	0.159	0.691	0.469	0.631	0.54	0.622	0.244	0.898	0.604	0.899	0.632	0.802	0.5	0.27	0.78	0.492	0.358	0.805	0.682	0.841	1.088	0.687	0.564	0.381	0.713	1.169
0.339518	0.409	0.556	1.117	0.913	1.25	0.861	0.922	1.16	0.895	0.627	0.496	0.482	0.372	0.441	0.553	1.228	0.623	0.84	1.233	0.195	0.279	0.993	0.538	0.171	0.868	0.18	0.727	0.68	0.564	0.913	0.64	0.647	0.246	0.904	0.629	0.786	0.514	0.271	0.239	0.511	0.366	0.849	0.736	1.12	0.743	0.698	0.59	0.389	0.755
0.348116	0.575	1.155	0.933	1.192	0.889	0.92	1.102	0.921	0.618	0.187	0.502	0.395	0.435	0.558	1.152	0.633	0.915	1.253	0.203	0.296	1.043	0.551	0.178	0.923	0.764	0.499	0.701	0.575	0.978	0.262	0.648	0.677	0.669	0.935	0.884	0.276	0.53	0.833	0.521	0.385	0.84	0.687	1.18	0.889	0.746	0.609	0.411	0.785	1.223
0.356714	0.515	1.253	1.006	1.265	0.964	1.044	1.284	0.909	0.655	0.201	0.539	0.407	0.462	0.593	1.258	0.68	0.858	1.273	0.203	0.305	1.089	0.183	0.979	0.808	0.724	0.538	0.6	0.696	0.275	0.991	0.699	0.981	0.943	0.699	0.546	0.3	0.263	0.92	0.408	0.945	0.78	0.825	0.905	0.839	0.639	0.63	1.133	0.427	0.839
0.365312	0.998	1.228	0.952	1.052	1.249	0.94	0.676	0.204	0.532	0.542	0.476	0.598	0.711	0.897	1.327	0.215	0.32	1.11	0.583	0.184	1.002	0.837	0.746	0.619	0.716	0.427	1.052	0.742	0.282	1.021	0.728	0.922	0.584	0.296	0.567	0.27	0.951	0.429	0.766	0.817	0.939	1.286	0.774	0.64	0.433	0.829	1.291	0.879	0.703
0.37391	1.347	0.411	0.474	1.311	1.021	1.3	0.993	1.102	1.315	1.006	0.221	0.564	0.59	0.436	0.493	0.612	0.736	1.003	1.365	0.222	0.323	1.155	0.648	1.045	0.199	0.681	0.85	0.754	0.646	0.29	1.062	0.739	0.748	0.291	1.05	0.734	0.968	0.303	0.273	0.933	0.604	0.429	0.822	0.867	1.002	0.928	0.804	0.678	0.47
0.382508	0.079	0.448	0.56	1.322	1.053	1.396	1.085	1.123	1.395	1.026	0.223	0.577	0.59	0.44	0.508	0.639	1.32	0.737	1.072	1.389	0.23	0.337	1.166	0.624	0.197	0.696	1.018	0.892	0.788	0.628	0.726	0.298	1.08	0.781	0.304	1.067	0.726	0.985	0.615	0.284	0.951	0.595	0.986	0.852	0.99	1.279	0.911	0.819	0.69
0.391106	0.081	0.442	0.561	1.354	1.133	1.355	1.087	1.157	1.381	1.077	0.225	0.602	0.621	0.462	0.54	0.693	0.75	1.044	1.455	0.239	0.352	0.691	1.213	1.109	0.202	0.733	0.93	0.865	0.688	0.31	1.132	0.786	0.799	0.318	1.13	0.826	1.054	0.328	0.301	1.063	0.627	0.469	0.876	0.939	1.103	0.974	0.886	0.71	0.48
0.399704	1.179	0.086	0.646	1.328	0.454	0.514	1.394	1.141	1.394	1.088	1.386	1.095	0.753	0.239	0.611	0.615	0.478	0.555	0.689	1.402	0.789	1.111	1.444	0.243	0.341	1.244	1.228	1.107	0.207	0.944	0.81	0.689	1.202	0.312	0.802	0.31	1.134	0.832	0.331	0.651	0.296	1.025	0.469	1.087	0.936	1.349	1.047	0.963	0.923
0.408303	0.142	1.135	0.657	0.088	0.614	0.46	0.572	1.426	1.139	1.375	1.218	1.407	1.141	0.766	0.245	0.615	0.633	0.483	0.543	0.688	1.387	0.967	0.788	0.25	1.511	1.104	0.359	1.254	0.734	1.155	0.214	0.956	0.841	0.723	1.183	0.32	0.823	0.33	1.174	0.352	0.669	0.306	0.683	0.492	0.944	0.949	1.409	1.099	0.993
0.416901	0.396	0.137	0.158	1.132	0.15	1.171	0.659	0.09	0.493	0.646	1.198	1.393	1.28	1.403	1.204	0.783	0.243	0.634	0.65	0.494	0.577	0.714	1.394	1.018	0.816	1.441	1.484	0.246	0.358	1.251	0.215	1.143	0.935	0.835	0.714	1.221	0.327	0.842	1.196	0.854	0.341	0.67	1.069	0.665	1.156	0.907	1.001	1.142	1.389
0.425499	0.815	1.094	1.007	0.389	0.136	0.158	1.117	0.153	1.196	0.666	0.651	0.484	0.601	1.439	1.221	1.39	1.275	1.174	0.817	0.247	0.677	0.671	0.506	0.588	0.744	0.09	0.85	0.258	1.565	0.392	1.317	0.76	1.176	0.225	1.033	0.916	0.796	1.288	0.897	0.869	0.339	1.228	0.355	0.314	0.318	1.108	0.672	0.506	1.172
0.434097	1.154	0.153	1.178	0.688	0.091	0.458	0.56	1.421	1.238	1.421	1.476	1.16	0.83	0.256	0.689	0.703	0.511	0.582	0.766	1.428	0.849	1.051	0.267	1.565	0.378	1.32	1.353	0.772	1.277	0.226	1.04	0.91	0.757	1.274	0.347	0.899	0.89	1.235	0.362	0.695	0.321	1.135	0.516	0.997	1.382	1.184	1.092	0.988	0.81
0.442695	0.156	1.25	0.716	0.096	0.686	0.516	0.592	1.482	1.261	1.422	1.34	1.503	1.237	0.844	0.27	0.701	0.724	0.541	0.633	0.814	1.431	0.887	1.154	0.271	1.602	1.23	0.399	1.366	0.804	1.41	1.324	0.233	1.064	1.267	0.8	0.938	0.358	0.356	0.941	1.293	0.373	0.75	1.21	0.335	0.538	1.004	1.083	1.181	1.44
0.451293	0.17	1.147	0.158	1.249	0.704	1.361	0.097	0.672	0.528	0.56	1.285	1.443	1.222	1.391	1.484	1.282	0.917	0.273	0.742	0.749	0.558	0.636	0.824	1.445	0.927	1.471	1.223	1.632	0.287	0.418	0.859	1.376	1.29	0.247	1.068	0.983	0.839	1.313	0.968	1.322	0.934	0.391	0.343	1.223	0.546	1.232	1.061	1.107	1.42
0.459891	0.429	0.15	0.169	1.222	0.158	1.224	0.724	0.098	0.741	0.522	1.476	1.314	1.387	1.397	1.626	1.23	0.897	0.277	0.741	0.74	0.565	0.653	0.848	1.382	0.932	0.607	0.284	1.586	0.411	0.823	1.407	1.312	0.242	1.127	0.969	0.844	1.367	0.371	0.98	1.345	0.408	0.78	0.347	1.268	0.565	1.331	1.072	1.128	1.441
0.468489	1.276	0.169	1.306	0.806	0.102	0.738	0.552	0.672	1.436	1.311	1.408	1.532	1.359	0.927	0.285	0.765	0.795	0.581	0.651	0.875	0.934	1.657	0.289	0.433	0.856	1.394	1.48	1.324	0.245	1.171	1.394	0.988	0.925	0.378	0.978	0.385	0.996	1.375	1.183	0.781	0.343	1.183	0.553	1.081	1.44	1.286	1.195	1.064	0.893
0.477087	0.457	0.162	0.183	1.232	0.172	1.31	0.795	0.103	0.782	0.536	1.46	1.359	1.378	1.296	1.422	1.562	1.306	0.976	0.3	0.786	0.821	0.588	0.69	0.911	1.48	0.704	0.985	1.645	0.298	0.452	0.895	1.477	0.258	1.409	1.142	1.054	0.882	1.43	1.003	0.4	1.038	1.399	0.804	0.362	0.792	0.584	1.118	1.207	1.443
0.485685	0.455	0.16	1.291	1.285	0.179	1.299	0.801	0.107	0.77	0.571	1.484	1.395	1.419	1.507	1.6	1.384	1.015	0.307	0.823	0.822	0.608	0.68	0.916	1.44	1.01	0.624	1.137	1.594	0.299	0.45	0.882	1.485	0.258	1.405	1.2	1.079	0.951	1.467	1.068	1.054	1.391	0.42	0.822	0.378	0.828	0.6	1.207	1.216	1.387
0.494284	1.225	0.479	0.163	0.187	1.315	0.179	1.297	0.821	0.107	0.575	1.53	1.404	1.463	1.364	1.493	1.542	1.411	1.007	0.314	0.833	0.829	0.61	0.707	0.916	1.395	0.667	1.035	1.663	0.457	0.311	0.958	1.514	0.261	1.512	1.238	1.083	0.98	1.462	1.048	1.039	1.439	0.423	0.376	1.314	0.611	1.417	1.119	1.267	1.454
0.502882	1.265	1.039	1.039	1.347	1.283	0.49	0.171	0.192	1.353	1.342	1.313	0.802	0.111	0.572	0.653	1.428	1.456	1.462	1.546	1.364	1.022	0.325	0.833	0.875	0.635	0.184	0.725	1.484	0.948	0.987	1.583	0.314	0.463	0.974	1.507	0.27	1.424	1.227	0.966	1.475	0.419	1.105	1.079	0.428	0.38	1.293	0.859	0.621	1.377
0.51148	1.371	1.307	0.499	0.174	0.199	1.396	0.189	1.391	0.114	0.839	0.714	1.537	1.405	1.398	1.495	1.547	1.386	1.04	0.329	0.869	0.874	0.64	0.743	0.979	1.498	0.624	1.058	1.713	0.317	0.486	0.993	1.543	0.271	1.525	1.13	1.247	1.49	0.979	1.085	1.452	1.082	0.44	0.395	1.333	0.619	1.193	1.307	1.419	1.479
0.520078	1.073	1.278	0.512	0.178	0.202	1.386	0.19	1.336	0.831	0.115	0.656	0.647	1.55	1.435	1.42	1.57	1.459	1.041	0.356	0.883	0.915	0.67	0.8	1.009	1.058	0.814	1.701	0.338	0.504	1.011	0.287	1.548	1.504	1.262	1.14	1.525	1.007	0.445	1.133	1.118	1.462	0.455	0.398	1.35	0.639	1.246	1.302	1.358	1.486
0.528676	1.383	1.33	0.52	0.18	1.459	0.199	1.397	0.861	0.117	0.594	1.534	1.468	1.383	1.5	1.527	1.53	1.051	0.358	0.913	0.905	0.666	0.797	1.008	1.441	1.069	0.66	1.669	0.336	0.516	1.027	1.548	0.288	1.551	1.298	1.025	1.497	1.178	0.446	1.502	1.153	1.129	0.455	0.409	1.32	0.652	1.402	1.292	1.32	1.468
0.537274	1.386	0.531	0.183	1.441	0.203	1.382	0.12	0.915	0.613	0.623	1.459	1.42	1.557	1.552	1.302	1.123	0.366	0.927	0.94	0.686	0.8	1.529	1.052	1.11	1.718	1.481	0.348	0.516	1.02	1.592	0.294	1.529	1.195	1.315	1.061	1.512	0.446	1.179	0.448	1.501	1.138	0.472	0.914	0.413	0.932	0.67	1.462	1.261	1.36
0.545872	1.501	1.138	1.145	1.197	1.439	1.351	0.543	0.187	0.214	1.476	1.47	0.911	0.123	0.977	0.635	0.618	1.544	1.515	1.401	1.425	1.15	0.374	0.971	0.978	0.688	0.203	0.811	1.528	1.099	1.148	1.708	0.347	0.524	1.046	1.579	1.551	0.299	1.381	1.073	1.533	0.469	1.209	1.22	0.49	0.423	1.416	0.701	1.369	1.366
0.55447	1.182	1.119	1.221	1.464	1.398	0.547	0.188	1.488	0.212	1.363	0.207	1.404	0.942	0.125	0.626	0.609	1.55	1.524	1.401	1.553	1.536	1.126	0.39	0.984	0.987	1.361	0.706	0.838	1.141	1.404	0.353	0.535	1.633	1.105	1.557	1.573	0.31	1.333	1.569	1.13	0.479	1.21	1.532	0.497	0.435	0.99	1.428	0.707	1.37
0.563068	1.164	1.238	1.257	1.46	1.395	0.572	0.198	1.55	0.212	0.208	0.947	0.127	0.972	0.679	0.714	1.592	1.462	1.491	1.501	1.543	1.465	1.152	0.379	1.002	0.999	1.398	0.713	0.836	1.119	1.178	1.684	0.362	0.548	1.071	1.591	0.304	1.564	1.369	1.521	1.114	0.476	1.21	1.312	0.509	0.443	1.007	1.49	0.726	1.43
0.571666	1.474	1.407	1.42	0.585	0.198	1.484	0.22	0.218	1.472	0.969	0.668	0.656	1.543	1.508	1.44	1.562	1.46	1.156	0.394	0.994	1.009	0.739	0.854	1.509	1.133	0.128	1.222	1.661	0.361	0.552	1.108	1.598	1.542	0.316	1.273	1.37	1.503	1.148	1.265	0.5	1.573	1.292	0.508	0.445	0.45	1.481	0.735	1.39	1.396
0.580264	1.461	1.454	0.59	0.208	0.225	1.489	1.408	0.216	1.46	1.004	0.133	0.724	0.621	1.536	1.552	1.477	1.582	1.524	1.181	0.402	1.067	1.036	0.742	0.874	1.211	0.989	1.747	0.384	0.585	1.129	0.327	1.589	1.589	1.282	1.447	1.557	1.193	0.519	0.509	1.546	1.27	0.53	0.453	1.391	1.479	1.451	1.488	1.553	1.489
0.588863	1.201	1.313	1.289	1.508	1.458	1.425	0.597	0.203	0.223	1.565	1.053	1.421	0.994	0.134	0.705	0.686	1.561	1.499	1.415	1.537	1.21	0.419	1.083	1.066	0.763	0.221	0.911	1.221	1.719	0.371	0.596	1.107	1.581	1.626	0.323	1.423	1.284	1.539	0.522	1.296	0.506	1.564	0.521	1.086	1.431	0.761	1.511	1.493	1.49
0.597461	1.535	1.399	1.403	1.525	1.582	1.333	1.327	1.237	1.47	1.478	0.211	0.24	1.635	0.231	1.416	1.082	1.029	0.136	0.672	0.634	1.572	1.517	1.452	1.58	1.595	0.609	1.245	0.436	1.1	1.152	0.779	0.921	1.253	1.709	0.373	0.587	1.211	1.675	0.331	1.421	1.539	1.392	1.389	0.532	1.579	1.362	0.546	0.467	1.043
0.606059	1.239	1.334	1.313	1.458	1.468	0.611	0.212	1.596	0.235	0.227	1.067	1.054	0.138	0.601	1.559	1.517	1.48	1.526	1.499	1.243	0.422	1.162	1.098	0.8	0.948	1.455	1.26	1.307	1.709	0.389	0.602	1.226	1.612	1.614	0.336	1.458	1.571	1.243	1.357	1.388	0.53	1.564	0.483	1.094	0.768	1.476	1.532	1.519	1.463
0.614657	1.487	1.563	1.247	1.309	1.347	1.515	1.521	0.643	0.215	0.238	0.242	1.52	1.104	0.142	0.751	0.686	1.567	1.507	1.504	1.65	1.693	1.324	0.599	1.144	1.162	1.586	0.835	0.97	1.277	1.373	0.395	0.61	1.752	1.249	1.591	1.574	0.339	1.572	1.256	0.549	1.35	1.436	1.591	1.43	1.148	0.487	1.471	0.796	1.574
0.623255	1.397	1.413	1.504	1.44	0.667	0.22	1.614	0.244	0.242	1.43	0.143	1.073	0.728	0.684	1.565	1.581	1.484	1.64	1.588	0.453	1.295	1.195	1.229	0.833	0.994	1.092	1.316	1.28	1.772	0.405	0.63	1.292	0.348	1.621	1.642	1.577	1.476	1.285	1.371	0.555	1.456	1.628	0.565	0.5	0.51	1.474	1.51	0.822	1.513
0.631853	1.316	1.502	1.511	0.679	0.226	0.248	1.618	1.354	0.244	1.441	0.147	0.763	0.657	1.548	1.453	1.564	1.625	1.639	1.601	1.337	0.45	1.192	1.18	0.836	1.007	1.153	1.357	1.343	1.746	0.417	0.646	1.34	1.67	0.353	1.627	1.579	1.604	1.48	0.578	1.439	0.568	1.455	0.574	0.512	0.515	1.486	1.591	0.849	1.59
0.640451	1.41	1.424	1.289	1.513	1.47	0.658	0.224	0.242	1.558	0.25	1.176	0.148	0.661	1.509	1.54	1.44	1.594	1.616	1.57	1.315	0.444	1.197	1.201	0.807	1.02	1.483	1.322	1.368	0.413	0.654	1.688	1.29	0.358	1.639	1.648	1.598	1.542	1.376	1.394	0.577	1.467	1.489	0.582	0.509	0.505	1.464	0.836	1.557	1.507
0.649049	1.48	1.509	1.513	0.688	0.23	1.643	0.253	0.258	1.494	1.178	0.73	0.678	1.498	1.553	1.483	1.598	1.6	1.559	1.346	0.466	1.24	1.215	0.859	1.021	1.346	0.15	1.398	0.65	1.692	0.416	1.659	1.311	1.588	0.357	1.604	1.498	1.457	1.346	1.476	0.595	1.494	1.614	0.516	1.17	1.45	1.171	0.854	1.637	1.559
0.657647	1.432	1.336	1.466	1.485	1.543	0.711	0.231	1.605	0.259	0.26	1.174	0.15	0.774	0.705	1.506	1.42	1.565	1.567	1.562	1.563	1.359	0.487	1.269	1.232	0.913	1.454	1.061	1.375	1.397	1.688	0.695	0.438	1.363	1.641	0.37	1.673	1.523	1.379	1.588	1.487	0.601	1.484	0.607	0.526	0.544	1.422	0.862	1.598	1.518
0.666245	1.557	1.522	0.725	0.235	1.633	0.264	0.26	1.474	1.229	0.153	0.782	0.671	1.533	1.564	1.496	1.637	1.614	1.568	1.33	0.498	1.253	1.269	0.911	1.074	1.441	1.154	1.375	1.737	0.442	0.667	1.348	1.552	0.375	1.582	1.512	1.459	1.386	1.572	1.474	0.607	1.582	1.476	0.541	1.249	1.46	0.895	1.704	1.548	1.52
0.674843	1.43	1.4	1.507	1.544	1.481	0.725	0.24	1.626	0.263	0.263	1.472	0.834	0.156	0.628	1.489	1.455	1.506	1.596	1.422	0.656	1.304	1.336	0.91	1.09	1.457	1.209	1.417	1.449	0.444	0.686	1.705	1.342	1.603	0.371	1.592	1.541	1.386	1.555	1.466	1.503	0.611	1.558	0.601	0.546	0.529	1.47	0.888	1.644	1.553
0.683441	1.443	1.505	1.495	0.742	0.242	1.639	0.275	0.269	1.445	1.274	0.811	0.158	0.669	1.545	1.582	1.491	1.555	1.551	1.415	0.52	1.321	1.32	0.905	1.094	1.486	1.207	1.538	1.438	1.812	0.454	0.713	1.433	0.391	1.603	1.632	1.542	1.614	1.531	1.516	0.614	1.49	1.597	0.556	1.276	1.558	0.92	1.689	1.601	1.601
0.692039	1.458	1.473	1.47	1.529	1.379	1.496	1.526	0.74	0.243	1.601	0.271	1.462	1.219	0.16	0.801	0.714	1.543	1.44	1.569	1.59	1.623	1.388	0.535	1.288	1.291	0.269	0.914	1.079	1.448	1.454	1.794	0.456	0.719	1.421	0.385	1.603	1.586	1.488	1.552	1.434	1.538	0.639	1.507	0.546	1.274	0.561	1.488	0.919	1.66
0.700638	1.345	1.572	1.504	0.748	0.246	1.472	1.619	0.278	0.281	1.367	1.288	0.162	0.668	1.48	1.562	1.465	1.583	1.62	1.403	0.535	1.353	1.342	0.945	1.147	1.465	1.498	1.514	1.758	0.471	0.742	1.465	0.39	1.661	1.658	1.5	1.564	1.439	1.614	1.6	1.599	1.574	1.489	0.574	1.317	1.531	0.959	1.742	1.579	1.617
0.709236	1.506	1.575	1.451	1.512	1.486	0.757	0.254	0.284	1.621	0.277	1.41	1.348	0.167	0.697	1.536	1.464	1.592	1.628	1.623	1.383	0.556	1.384	1.39	0.975	1.153	1.345	1.475	1.497	1.496	0.475	0.738	1.694	1.469	1.62	1.625	0.401	1.641	1.552	1.505	0.666	1.532	0.669	1.625	0.654	0.592	1.447	0.956	1.711	1.593
0.717834	1.557	1.476	1.621	1.445	1.542	1.543	0.778	0.26	0.299	1.675	1.497	1.341	0.852	0.169	0.7	1.544	1.618	1.451	1.619	1.588	1.468	0.71	1.413	1.38	0.977	0.286	1.153	1.515	1.519	1.702	0.489	0.753	1.458	1.549	1.601	0.412	1.53	1.524	0.643	0.666	1.574	1.539	0.664	1.32	1.484	0.975	1.769	1.565	1.523
0.726432	1.486	1.533	1.531	0.797	0.261	1.687	0.289	0.288	1.427	1.336	0.167	0.689	1.558	1.608	1.468	1.588	1.578	1.483	1.42	0.559	1.406	1.434	1.001	1.169	1.531	0.864	1.766	0.759	0.488	1.442	1.613	1.624	0.413	1.602	1.632	1.552	1.471	0.678	1.584	0.69	1.626	0.689	1.387	0.611	0.986	1.562	1.776	1.557	1.577
0.73503	0.263	1.62	0.306	0.291	1.445	1.346	1.267	0.17	0.69	1.51	1.468	1.558	1.594	1.532	1.394	0.568	1.427	1.437	1.013	1.193	1.515	1.495	1.665	0.764	0.488	1.593	1.115	1.494	1.587	1.603	0.414	1.56	1.529	1.457	0.677	1.595	1.542	1.615	1.566	0.687	0.614	0.677	0.595	1.443	1.719	1.583	1.457	1.544	1.518
0.743628	1.713	0.303	1.443	0.303	1.534	1.4	0.175	0.732	1.607	1.599	1.638	1.617	1.422	0.575	1.452	1.426	1.02	1.249	1.569	1.542	1.568	0.893	1.758	0.783	0.507	1.483	1.56	1.696	1.623	0.419	1.569	1.557	1.494	0.688	1.505	1.572	1.572	1.553	0.616	0.686	1.373	0.628	1.012	1.797	1.523	1.554	1.52	1.625	1.431
0.752226	1.569	1.492	1.541	0.822	0.272	1.651	0.306	1.454	0.297	1.455	1.297	0.177	0.743	1.525	1.486	1.614	1.702	1.587	1.596	1.448	0.587	1.44	1.437	1.013	1.228	0.9	1.541	1.706	0.795	0.498	1.507	1.28	1.6	0.422	1.539	1.587	1.55	1.508	1.616	1.608	1.508	0.637	1.327	1.486	1.045	1.755	1.61	1.486	1.537
0.760824	1.551	1.668	1.552	1.502	1.496	0.846	0.27	1.645	0.305	0.304	1.326	0.178	0.683	1.468	1.541	1.451	1.589	1.598	1.447	0.59	1.49	1.463	1.062	1.259	1.568	1.4	1.781	0.515	0.817	1.51	0.44	1.617	1.629	1.591	1.538	1.61	1.622	0.72	1.586	1.57	0.644	0.706	1.451	0.635	1.733	1.566	1.469	1.529	1.527
0.769422	1.612	1.463	1.517	1.49	0.863	0.274	1.583	0.313	0.312	1.449	0.893	0.182	0.728	1.517	1.633	1.5	1.598	1.517	0.731	1.522	1.477	1.069	1.269	1.573	0.852	1.385	1.779	0.526	0.837	1.574	0.439	1.663	1.631	1.58	1.565	1.619	1.569	0.736	1.617	1.583	0.723	0.645	0.661	1.495	1.769	1.559	1.538	1.479	1.559
0.77802	1.437	1.531	1.515	0.853	0.282	1.666	0.323	1.482	0.312	1.505	0.184	0.669	1.527	1.646	1.47	1.588	1.59	1.441	0.626	1.501	1.473	1.064	1.317	1.597	1.784	1.44	0.528	0.832	1.503	1.598	1.449	0.458	1.629	1.568	1.609	1.616	1.534	0.737	1.65	1.672	1.594	0.752	1.435	1.531	1.092	1.746	1.574	1.536	1.601
0.786618	1.541	0.863	0.287	1.64	1.437	0.321	0.321	1.494	1.442	0.93	1.346	0.851	1.536	1.658	1.45	1.578	1.667	1.604	1.626	1.471	0.63	1.542	1.523	1.106	1.287	0.184	1.531	1.586	0.922	1.716	0.835	0.531	1.55	1.339	1.603	0.458	1.592	1.597	1.578	1.572	0.742	1.612	0.764	0.661	0.679	1.539	1.077	1.803	1.569
0.795216	1.597	1.545	1.513	1.55	0.904	0.288	1.63	0.322	0.317	1.409	0.187	0.726	1.531	1.43	1.588	1.549	1.561	1.602	1.634	1.437	0.629	1.538	1.488	1.07	1.306	1.454	1.485	1.519	0.96	1.735	0.531	0.832	1.522	1.648	1.588	0.455	1.532	1.583	1.547	0.74	1.601	1.529	0.764	0.659	0.662	1.462	1.547	1.08	1.718
0.803814	0.894	0.29	1.633	0.326	1.341	0.32	1.325	1.43	1.458	0.19	0.727	1.548	1.637	1.524	1.547	1.591	1.585	1.635	1.448	0.671	1.584	1.542	1.113	1.325	1.565	1.374	1.678	0.56	0.858	1.451	1.55	0.468	1.384	1.637	1.589	1.595	1.528	1.596	1.606	0.772	1.55	1.568	0.683	1.444	1.501	1.131	1.746	1.611	1.515
0.812413	1.511	1.598	1.561	0.918	0.299	1.707	0.344	1.475	0.333	1.527	0.194	0.76	1.568	1.64	1.498	1.652	1.65	1.456	0.682	1.556	1.565	1.12	1.335	1.589	1.739	1.461	0.87	0.556	1.508	1.543	1.67	0.471	1.628	1.596	1.546	1.56	1.601	0.783	1.623	1.598	0.701	0.771	0.68	1.409	1.13	1.788	1.589	1.566	1.531
0.821011	1.703	1.602	1.603	1.533	0.932	0.296	1.666	1.416	0.335	1.474	0.196	0.77	1.511	1.616	1.526	1.538	1.593	1.609	1.406	0.696	1.525	1.546	1.132	1.357	1.477	1.444	1.591	1.765	0.878	0.56	1.558	1.638	0.485	1.593	1.599	1.596	1.609	0.784	1.627	1.624	0.771	0.698	1.489	0.707	1.745	1.578	1.508	1.529	1.496
0.829609	0.299	1.66	0.347	0.337	1.5	1.457	1.006	0.199	1.47	0.841	1.622	1.523	1.574	1.594	1.606	1.48	0.697	1.622	1.53	1.155	1.328	1.584	1.701	0.904	0.557	1.592	1.527	1.534	1.626	1.631	0.489	1.571	1.537	1.597	0.807	1.61	1.596	1.613	1.669	0.797	0.71	1.517	0.699	1.616	1.851	1.598	1.588	1.57	1.572
0.838207	1.58	1.612	1.555	0.948	0.311	1.66	1.552	0.345	1.472	1.524	0.968	0.2	1.433	0.846	1.574	1.63	1.478	1.53	1.523	1.543	1.558	1.456	0.689	1.578	1.544	1.47	1.152	1.392	1.583	1.731	0.915	0.574	1.561	1.567	0.484	1.629	1.59	1.625	1.582	1.603	0.811	1.625	1.636	0.829	1.52	0.74	1.473	1.178	1.76
0.846805	1.564	0.956	0.307	1.656	1.472	0.346	1.543	1.479	0.2	1.467	1.498	1.619	1.523	1.545	1.581	1.576	1.602	1.466	0.697	1.588	1.514	1.17	1.355	1.518	1.622	0.857	1.578	1.585	1.754	0.904	0.58	1.616	1.618	0.503	1.61	1.615	1.583	1.605	1.597	1.665	1.606	1.61	0.741	1.5	1.503	1.189	1.614	1.792	1.561
0.855403	1.514	1.504	1.48	0.978	0.314	1.661	1.465	0.355	1.492	1.449	0.793	1.569	1.502	1.566	1.517	1.56	1.635	1.609	1.472	0.705	1.625	1.564	1.18	1.359	1.592	0.205	1.627	0.912	0.579	1.588	1.544	1.359	0.476	1.556	1.52	1.55	1.58	1.576	1.581	1.583	1.636	1.594	1.519	0.818	1.542	1.195	1.769	1.569	1.494
0.864001	1.512	0.355	1.52	1.519	0.204	0.79	1.517	1.588	1.544	1.628	1.605	1.629	1.449	0.729	1.632	1.585	1.195	1.402	1.613	1.577	1.762	0.955	0.602	1.581	1.599	1.662	1.66	0.507	1.643	1.628	1.605	1.528	1.6	0.853	1.639	1.652	1.595	1.641	1.491	0.847	1.531	1.215	1.597	1.544	1.516	1.635	1.416	1.288	1.536
0.872599	1.582	1.009	0.32	1.682	1.453	0.362	1.574	1.56	1.505	0.212	1.583	1.647	1.507	1.595	1.733	1.55	0.832	1.619	1.555	1.22	1.431	1.619	1.615	1.576	1.8	0.776	0.966	0.609	1.612	1.662	0.51	1.685	1.567	1.651	1.56	1.592	0.852	1.677	1.698	1.608	0.761	1.538	1.518	1.215	1.587	1.441	1.517	1.506	1.636
0.881197	1.513	1.001	0.323	1.622	1.437	0.36	1.469	1.55	1.457	0.209	1.564	1.585	1.453	1.624	1.685	1.638	1.667	1.495	0.77	1.645	1.63	1.202	1.426	1.59	1.468	0.777	1.617	1.749	0.994	0.619	1.543	1.666	1.608	0.504	1.616	1.551	1.638	1.575	1.596	1.634	1.587	1.58	0.762	1.437	1.54	1.254	1.73	1.615	1.515
0.889795	1.447	0.212	0.752	1.584	1.594	1.491	1.661	1.6	1.668	1.646	0.755	1.618	1.583	1.264	1.462	1.634	1.652	1.761	1.22	0.995	0.621	1.564	1.393	0.522	1.637	1.466	1.62	1.568	1.634	1.601	0.875	1.648	1.644	1.592	1.606	0.784	1.506	0.871	0.774	1.237	1.732	1.592	1.547	1.521	1.496	1.364	1.643	1.511	1.571
0.898393	1.538	1.569	1.039	0.333	1.663	0.381	1.454	0.367	1.472	1.51	1.465	0.822	1.515	1.64	1.475	1.591	1.56	1.593	1.47	0.788	1.677	1.599	1.261	1.466	1.622	0.218	1.819	1.012	0.627	1.509	1.489	1.565	0.531	1.661	1.614	1.594	1.62	1.636	1.661	1.619	1.63	0.798	0.907	1.543	1.25	1.811	1.581	1.517	1.607
0.906991	1.682	1.48	0.368	1.614	1.484	0.217	1.468	0.831	1.593	1.617	1.581	1.64	1.508	0.878	1.632	1.591	1.31	1.494	1.657	1.639	1.714	1.004	0.636	1.614	1.673	1.49	0.533	1.629	1.582	1.586	1.589	1.571	0.891	0.878	1.587	1.645	1.596	1.594	1.529	0.886	1.454	0.785	1.704	1.56	1.456	1.577	1.605	1.431	1.336
0.915589	0.34	1.619	0.373	1.458	1.442	0.217	0.765	1.577	1.606	1.487	1.58	1.519	0.896	1.618	1.58	1.272	1.464	1.593	1.557	1.718	1.019	1.55	0.64	1.538	1.665	1.545	0.529	1.627	1.585	1.626	1.655	1.6	0.913	1.614	1.656	1.607	1.601	0.77	0.881	1.537	0.818	1.287	1.587	1.62	1.616	1.446	1.517	1.356	1.424
0.924188	1.508	0.369	1.425	1.517	1.49	0.222	0.851	1.562	1.578	1.462	1.618	1.597	1.634	1.482	0.81	1.617	1.594	1.283	1.482	1.602	1.722	1.033	0.669	1.599	1.584	1.593	1.699	0.549	1.642	1.583	1.619	1.631	0.924	1.614	1.611	0.921	1.588	1.653	0.806	1.526	0.914	1.483	1.805	1.538	1.61	1.544	1.627	1.461	1.335
0.932786	0.378	1.465	1.525	1.474	1.087	0.225	0.783	1.593	1.608	1.483	1.65	1.662	1.664	1.45	0.875	1.65	1.564	1.292	1.483	1.625	1.729	1.058	1.573	0.666	1.594	1.621	1.666	0.548	1.625	1.57	1.567	1.651	1.598	0.933	1.584	1.632	1.645	1.586	1.511	0.926	1.559	1.348	1.62	1.605	1.548	1.627	1.451	1.408	1.657
0.941384	0.343	1.639	0.396	1.504	0.378	1.449	1.462	0.224	0.849	1.579	1.495	1.585	1.617	1.627	1.548	1.486	0.806	1.621	1.595	1.279	1.467	1.572	1.227	1.739	1.038	1.605	0.665	1.661	1.605	0.557	1.642	1.58	1.602	1.59	0.928	1.637	1.606	1.629	1.613	1.496	0.819	0.924	1.327	1.759	1.542	1.541	1.593	1.608	1.485
0.949982	1.07	0.348	1.71	1.505	0.393	1.535	1.531	0.23	0.825	1.538	1.619	1.619	1.663	1.623	1.632	1.482	0.832	1.65	1.599	1.343	1.502	1.611	1.803	1.291	1.096	1.643	0.682	1.637	1.626	0.56	1.612	1.537	1.575	0.958	1.59	1.639	1.585	1.664	0.854	1.52	0.966	1.532	1.754	1.576	1.575	1.509	1.623	1.486	1.42
0.95858	1.096	0.35	1.605	1.447	0.395	1.46	1.54	0.228	0.946	1.576	1.53	1.604	1.647	1.447	0.829	1.649	1.565	1.32	1.481	1.599	1.219	1.697	1.079	0.67	1.557	1.591	1.64	0.552	1.61	1.544	1.543	1.565	1.586	0.948	1.617	1.568	1.627	1.563	1.492	0.949	1.536	0.827	1.822	1.643	1.497	1.538	1.519	1.621	1.413
0.967178	1.435	0.233	0.749	1.486	1.569	1.572	1.522	1.664	1.608	1.666	0.858	1.67	1.593	1.326	1.505	1.644	1.572	1.339	1.752	1.066	0.689	1.542	1.66	0.564	1.603	1.449	1.609	1.631	1.562	1.64	0.976	1.636	1.666	1.619	1.644	0.857	1.549	0.967	0.864	1.362	1.766	1.581	1.524	1.495	1.441	1.474	1.531	1.659	1.51
0.975776	0.396	1.486	1.426	1.514	1.486	0.235	0.868	1.561	1.586	1.5	1.591	1.612	1.585	1.482	0.857	1.629	1.547	1.344	1.503	1.613	1.57	1.276	1.728	1.091	0.684	1.494	1.617	1.717	0.581	1.68	1.632	1.617	1.594	1.633	0.984	1.562	1.601	1.589	0.875	1.488	0.957	1.524	1.391	1.81	1.544	1.484	1.55	1.595	1.457
0.984374	1.133	0.37	1.633	0.412	1.407	1.419	0.238	0.929	1.364	1.527	1.571	1.647	1.614	1.625	1.469	0.877	1.655	1.592	1.367	1.485	1.601	1.593	1.331	1.762	1.125	1.622	0.688	1.633	1.609	0.592	1.674	1.583	1.575	1.665	0.997	1.585	1.632	1.647	0.889	1.509	1.001	1.543	1.762	1.549	1.539	1.541	1.636	1.468	1.448
0.992972	1.658	1.486	0.415	1.58	1.495	0.24	1.51	0.791	1.549	1.58	1.629	1.627	1.646	1.451	0.9	1.67	1.576	1.366	1.533	1.624	1.679	1.124	1.754	0.708	1.569	1.619	1.69	0.579	1.611	1.593	1.578	1.57	1.555	1.004	1.636	1.666	1.647	1.655	1.474	0.993	1.52	1.396	1.605	1.553	1.551	1.666	1.442	1.528	1.47
1.00157	0.417	1.451	1.404	1.46	1.465	0.24	0.811	1.548	1.632	1.635	1.628	1.594	1.442	0.886	1.671	1.55	1.379	1.505	1.615	1.279	1.752	1.146	0.704	1.582	1.673	1.655	0.591	1.616	1.728	1.597	1.567	1.609	1.018	1.621	1.607	1.63	1.601	0.878	0.985	1.536	1.373	1.779	1.606	1.52	1.619	1.512	1.456	1.465	1.605
1.01017	0.377	1.671	1.48	0.421	1.451	1.426	1.481	1.433	0.241	0.801	1.522	1.612	1.623	1.641	1.622	1.458	0.914	1.691	1.63	1.384	1.518	1.595	1.607	1.324	1.767	1.475	1.196	0.723	1.611	1.678	0.587	1.659	1.579	1.559	1.571	1.022	1.578	1.597	1.634	1.599	0.912	1.502	1.474	1.425	1.571	1.615	1.574	1.655	1.585
1.01877	1.204	0.379	1.657	1.516	0.428	1.529	1.481	1.532	0.245	0.809	1.589	1.646	1.606	1.616	1.636	1.456	0.916	1.632	1.583	1.36	1.516	1.603	1.622	1.292	1.689	1.523	1.161	0.737	1.612	1.639	0.597	1.628	1.594	1.653	1.045	1.656	1.601	1.654	1.652	0.907	1.539	1.023	1.426	1.847	1.612	1.583	1.592	1.462	1.45
1.02737	1.475	1.521	0.248	0.794	1.541	1.567	1.634	1.627	1.631	1.464	1.601	1.59	1.383	1.506	1.626	1.609	1.291	1.711	1.178	0.751	1.606	0.622	1.698	1.661	1.593	0.934	1.636	1.596	1.646	1.047	1.651	1.645	1.672	1.646	0.937	1.535	1.021	1.524	1.796	1.572	1.579	1.578	1.607	1.452	1.492	1.469	1.486	1.607	1.655
1.03596	1.457	0.252	0.814	1.374	1.526	1.578	1.653	1.66	1.634	1.599	0.944	1.679	1.587	1.371	1.536	1.622	1.304	1.742	1.17	0.757	1.655	1.511	0.615	1.686	1.626	1.509	1.652	1.687	1.614	1.61	1.081	1.717	1.644	1.651	0.935	1.538	1.057	1.559	1.443	1.766	1.58	1.568	1.624	1.486	1.485	1.499	1.693	1.649	1.558
1.04456	1.614	1.53	1.205	0.393	1.656	1.512	0.437	1.421	1.486	0.252	1.518	1.579	1.534	1.61	1.632	1.461	0.946	1.643	1.571	1.467	1.392	1.593	1.226	1.707	1.188	0.782	0.747	1.613	1.63	0.609	1.659	1.579	1.626	1.651	1.598	1.056	1.623	1.624	1.605	0.951	1.524	1.053	0.96	1.446	1.561	1.6	1.577	1.666	1.489
1.05316	1.533	0.258	0.838	1.484	1.52	1.552	1.614	1.697	1.664	1.658	0.968	1.674	1.616	1.406	1.53	1.703	1.631	1.315	1.793	1.212	0.773	1.64	1.691	0.624	1.678	1.46	1.678	1.607	1.628	1.103	1.554	1.607	1.63	1.669	1.622	0.931	1.527	1.088	0.969	1.645	1.451	1.842	1.585	1.646	1.537	1.451	1.503	1.679	1.576
1.06176	0.394	1.481	0.438	1.416	1.498	1.488	1.236	0.256	0.844	1.444	1.639	1.653	1.542	1.628	1.603	1.456	0.962	1.677	1.615	1.408	1.545	1.6	1.663	1.746	1.302	1.519	1.223	0.772	1.603	1.69	0.649	1.626	1.657	1.59	1.551	1.119	1.595	1.634	1.612	1.715	1.553	1.086	0.963	1.49	1.565	1.566	1.536	1.482	1.601
1.07035	1.639	1.502	0.438	1.426	1.449	1.514	0.26	0.821	1.487	1.578	1.673	1.632	1.644	1.501	1	1.698	1.599	1.521	1.381	1.682	1.601	1.272	1.235	1.714	0.779	1.655	1.58	1.633	0.645	1.634	1.638	1.568	1.626	1.112	1.647	1.716	1.639	1.657	0.983	1.539	1.115	1.545	1.476	1.806	1.549	1.65	1.507	1.485	1.566
1.07895	1.487	0.259	0.961	1.427	1.48	1.647	1.582	1.597	1.666	1.569	0.962	1.703	1.585	1.5	1.397	1.614	1.595	1.312	1.726	1.228	0.785	1.591	1.644	0.649	1.628	1.431	1.616	1.626	1.599	1.627	1.107	1.655	1.586	1.633	1.709	0.987	1.101	1.553	1.542	0.954	1.455	1.813	1.585	1.528	1.448	1.468	1.666	1.613	1.528
1.08755	1.576	1.454	1.497	0.265	1.553	0.866	1.512	1.667	1.635	1.624	1.644	1.481	1.05	1.669	1.605	1.534	1.382	1.679	1.669	1.324	1.783	1.265	0.803	1.634	1.729	1.627	0.668	1.666	1.65	1.692	1.615	1.646	1.127	1.663	1.691	1.687	1.659	0.98	1.132	1.532	0.98	1.479	1.607	1.518	1.511	1.479	1.583	1.506	1.723
1.09615	1.529	0.267	0.871	1.437	1.584	1.644	1.627	1.577	1.642	1.64	1.031	1.66	1.602	1.492	1.387	1.608	1.632	1.273	1.289	1.769	0.782	1.555	1.621	0.644	1.593	1.451	1.534	1.609	1.595	1.579	1.124	1.584	1.604	1.603	1.605	0.989	1.51	1.127	0.995	1.619	1.443	1.809	1.53	1.524	1.505	1.465	1.484	1.701	1.619
1.10475	1.521	1.39	1.683	1.626	1.638	1.566	1.448	1.015	1.675	1.587	1.415	1.637	1.61	1.736	1.22	1.279	0.791	1.56	1.663	0.662	1.642	1.669	1.679	1.61	1.638	1.516	1.149	1.655	1.67	1.709	1.66	1.019	1.158	1.513	1.481	1.007	1.48	1.76	1.573	1.576	1.684	1.48	1.507	1.508	1.709	1.639	1.573	1.558	1.505
1.11335	1.498	1.57	1.484	0.27	0.865	1.422	1.544	1.597	1.619	1.612	1.579	1.493	1.014	1.638	1.605	1.488	1.389	1.639	1.646	1.207	1.283	1.767	0.811	1.624	1.685	1.659	0.687	1.632	1.638	1.607	1.618	1.537	1.168	1.621	1.596	1.643	1.667	0.998	1.169	1.537	1.481	1.84	1.612	1.613	1.504	1.492	1.503	1.482	1.666
1.12194	1.519	1.604	1.582	1.623	1.564	1.559	1.392	1.073	1.658	1.618	1.429	1.691	1.63	1.739	1.127	1.323	0.823	1.652	1.66	0.673	1.722	1.591	1.572	1.69	1.167	1.517	1.7	1.6	1.625	1.674	1.64	1.021	1.484	1.183	1.475	1.485	1.779	1.625	1.537	1.518	1.661	1.52	1.484	1.577	1.649	1.554	1.553	1.509	1.584
1.13054	1.567	1.622	1.58	1.601	1.649	1.634	1.481	1.024	1.644	1.608	1.518	1.636	1.619	1.266	1.74	1.33	0.836	1.64	1.665	0.674	1.663	1.652	1.651	1.652	1.184	1.442	1.614	1.71	1.641	1.162	1.652	1.657	1.024	1.535	1.202	1.548	1.036	1.475	1.607	1.521	1.569	1.508	1.504	1.525	1.616	1.702	1.506	1.541	1.497
1.13914	1.575	1.611	1.608	1.594	1.579	1.486	1.056	1.691	1.635	1.438	1.66	1.606	1.057	1.735	1.341	0.814	1.526	1.533	1.639	0.678	1.574	1.642	1.575	1.61	1.632	1.518	1.179	1.543	1.65	1.624	1.187	1.592	1.591	1.216	1.046	1.559	1.493	1.557	1.85	1.549	1.647	1.547	1.488	1.621	1.479	1.622	1.531	1.601	1.463
1.14774	1.562	0.28	0.95	1.442	1.545	1.601	1.566	1.595	1.616	1.592	1.051	1.668	1.608	1.423	1.52	1.617	1.629	0.991	1.338	1.775	0.865	1.562	1.609	1.677	0.691	1.43	1.615	1.534	1.614	1.626	1.198	1.609	1.634	1.641	1.617	1.676	1.05	1.209	1.511	1.057	1.508	1.816	1.637	1.526	1.614	1.474	1.587	1.715	1.656
1.15634	1.519	0.279	0.947	1.426	1.565	1.589	1.629	1.636	1.639	1.567	1.049	1.691	1.588	1.439	1.512	1.652	1.574	1.361	1.778	0.851	1.243	1.633	1.728	1.669	0.7	1.451	1.639	1.617	1.589	1.233	1.595	1.667	1.196	1.636	1.623	1.67	1.065	1.505	1.52	1.06	1.478	1.78	1.603	1.604	1.514	1.531	1.488	1.666	1.65
1.16493	1.565	1.562	1.588	1.646	1.62	1.639	1.434	1.1	1.665	1.598	1.498	1.683	1.625	1.021	1.726	1.374	0.872	1.51	1.641	1.695	0.704	1.689	1.607	1.63	1.619	1.443	1.624	1.222	1.664	1.23	1.689	1.636	1.706	1.085	1.559	1.257	1.512	1.073	1.496	1.771	1.567	1.633	1.638	1.527	1.484	1.7	1.66	1.613	1.565
1.17353	0.285	0.985	1.395	1.595	1.6	1.581	1.697	1.635	1.275	1.698	1.443	1.507	1.679	1.663	1.6	1.734	1.376	0.873	1.224	1.565	1.72	1.673	0.711	1.676	1.623	1.627	1.588	1.667	1.623	1.236	1.678	1.235	1.675	1.611	1.627	1.072	1.527	1.23	1.497	1.816	1.556	1.509	1.623	1.499	1.478	1.468	1.709	1.67	1.546
1.18213	1.491	1.588	1.512	1.532	0.866	0.286	1.629	1.602	1.673	1.601	1.718	1.123	1.667	1.663	1.424	1.53	1.626	1.622	1.003	1.417	1.726	0.896	1.548	1.595	1.7	1.677	0.725	1.629	1.622	1.652	1.703	1.589	1.265	1.651	1.251	1.678	1.644	1.645	1.496	1.27	1.514	1.099	1.495	1.811	1.564	1.621	1.478	1.503	1.477
1.19073	0.289	1.571	1.557	1.618	1.691	1.717	1.66	1.698	1.149	1.453	1.618	1.442	1.564	1.686	1.597	1.401	1.743	0.886	1.252	1.6	1.698	0.721	1.666	1.601	1.624	1.703	1.564	1.607	1.258	1.644	1.618	1.234	1.643	1.646	1.081	1.547	1.273	1.561	1.527	1.769	1.679	1.678	1.569	1.52	1.527	1.472	1.6	1.716	1.671
1.19933	1.513	0.289	1.613	1.643	1.602	1.599	1.67	1.536	1.164	1.709	1.414	1.567	1.643	1.598	1.425	1.683	0.898	1.21	1.616	1.646	0.734	1.653	1.602	1.653	1.572	1.588	1.533	1.259	1.61	1.614	1.689	1.619	1.113	1.524	1.292	1.513	1.096	1.494	1.553	1.547	1.559	1.503	1.537	1.573	1.46	1.693	1.661	1.57	1.596
1.20792	1.447	1.003	1.592	1.504	0.289	1.43	1.511	1.606	1.628	1.701	1.655	1.429	1.141	1.682	1.639	1.413	1.535	1.616	1.609	0.897	1.414	1.771	0.9	1.573	1.689	1.589	0.737	1.636	1.66	1.602	1.571	1.624	1.259	1.677	1.714	1.701	1.639	1.106	1.268	1.568	1.502	1.843	1.564	1.507	1.656	1.478	1.656	1.687	1.543
1.21652	1.468	1.534	1.6	1.725	1.731	1.628	1.334	1.664	1.597	1.421	1.683	1.652	0.941	1.429	1.789	0.92	1.614	1.58	1.667	0.753	1.657	1.616	1.63	1.712	1.279	1.562	1.626	1.659	1.691	1.655	1.628	1.681	1.115	1.526	1.273	1.499	1.101	1.493	1.639	1.599	1.532	1.558	1.637	1.532	1.699	1.53	1.453	1.718	1.617
1.22512	1.41	1.542	1.639	1.617	1.657	1.592	1.624	1.169	1.465	1.652	1.422	1.566	1.617	1.73	1.595	1.459	1.743	0.935	1.225	1.649	1.685	0.739	1.618	1.675	1.574	1.611	1.524	1.274	1.556	1.603	1.628	1.608	1.677	1.122	1.553	1.33	1.548	1.599	1.728	1.589	1.626	1.541	1.496	1.492	1.49	1.58	1.488	1.668	1.651
1.23372	1.448	1.548	1.622	1.685	1.721	1.61	1.617	1.231	1.487	1.711	1.404	1.527	1.664	1.631	1.446	1.758	0.916	1.197	1.597	1.713	0.764	1.698	1.656	1.582	1.626	1.643	1.311	1.581	1.635	1.71	1.582	1.679	1.129	1.486	1.299	1.484	1.605	1.516	1.532	1.572	1.547	1.487	1.476	1.454	1.714	1.529	1.698	1.57	1.507
1.24232	1.561	0.3	1.476	1.569	1.613	1.68	1.617	1.685	1.341	1.655	1.586	1.37	1.51	1.621	1.676	1.618	1.472	1.798	0.937	1.244	1.59	1.731	0.76	1.666	1.588	1.464	1.648	1.663	1.572	1.311	1.707	1.653	1.689	1.649	1.606	1.151	1.553	1.327	1.158	1.514	1.802	1.651	1.611	1.509	1.688	1.5	1.618	1.735	1.613
1.25091	1.604	1.651	1.464	1.661	1.621	1.603	1.344	1.665	1.431	1.595	1.567	1.659	1.648	1.505	1.742	1.05	0.95	1.635	0.798	1.772	1.771	1.65	1.637	1.652	1.327	1.449	1.617	1.711	1.653	1.661	1.677	1.156	1.517	1.369	1.524	1.143	1.522	1.83	1.575	1.559	1.613	1.498	1.497	1.683	1.485	1.659	1.63	1.578	1.599
1.25951	1.604	1.569	1.619	1.592	1.324	1.472	1.653	1.602	1.412	1.552	1.651	1.581	1.717	1.476	0.956	1.198	1.557	1.622	0.78	1.646	1.58	1.595	1.672	1.617	1.306	1.618	1.617	1.627	1.602	1.67	1.523	1.175	1.523	1.354	1.55	1.461	1.786	1.561	1.563	1.533	1.621	1.492	1.497	1.515	1.671	1.571	1.595	1.479	1.516
1.26811	1.656	1.465	1.606	1.655	1.629	1.635	1.432	1.185	1.656	1.588	1.518	1.616	1.605	1.6	1.506	0.991	1.706	0.972	1.63	1.714	0.778	1.628	1.632	1.634	1.604	1.392	1.643	1.338	1.615	1.669	1.651	1.682	1.173	1.547	1.359	1.533	1.662	1.517	1.617	1.531	1.535	1.635	1.466	1.466	1.788	1.644	1.571	1.621	1.546
1.27671	1.625	0.31	1.498	1.579	1.631	1.636	1.699	1.669	1.336	1.449	1.59	1.444	1.424	1.56	1.622	1.625	1.49	1.082	1.737	0.966	1.487	1.638	1.673	0.791	1.671	1.675	1.598	1.65	1.598	1.734	1.322	1.692	1.662	1.646	1.642	1.205	1.541	1.377	1.185	1.523	1.79	1.642	1.596	1.602	1.507	1.492	1.721	1.678	1.601
1.28531	1.296	1.728	1.5	1.632	1.427	1.588	1.64	1.64	1.65	1.064	1.765	0.985	1.482	1.619	1.667	0.78	1.661	1.59	1.589	1.602	1.33	1.597	1.63	1.678	1.658	1.528	1.644	1.555	1.203	1.549	1.378	1.585	1.722	1.496	1.841	1.587	1.601	1.594	1.512	1.609	1.542	1.49	1.711	1.591	1.575	1.495	1.612	1.465	1.523
1.29391	1.517	1.521	1.633	1.725	1.688	1.634	1.372	1.68	1.472	1.603	1.556	1.65	1.6	1.617	1.529	1.064	1.784	0.998	1.624	1.692	0.791	1.628	1.571	1.572	1.625	1.433	1.325	1.648	1.641	1.621	1.598	1.686	1.584	1.406	1.21	1.54	1.543	1.458	1.544	1.582	1.525	1.594	1.559	1.58	1.547	1.717	1.674	1.556	1.557
1.3025	1.534	1.659	1.518	1.607	1.716	1.618	1.354	1.667	1.475	1.601	1.543	1.646	1.65	1.504	1.034	1.795	0.993	1.564	1.71	1.663	0.791	1.596	1.605	1.601	1.656	1.442	1.32	1.628	1.645	1.64	1.628	1.404	1.201	1.583	1.509	1.626	1.51	1.798	1.588	1.603	1.558	1.58	1.526	1.462	1.609	1.553	1.566	1.568	1.521
1.3111	1.586	1.595	1.515	1.645	1.752	1.654	1.593	1.344	1.683	1.433	1.404	1.527	1.596	1.66	1.649	1.014	1.563	1.752	1.014	1.617	1.729	0.823	1.667	1.643	1.667	1.671	1.582	1.644	1.354	1.674	1.696	1.68	1.737	1.236	1.404	1.555	1.52	1.492	1.601	1.597	1.535	1.652	1.606	1.579	1.659	1.747	1.608	1.558	1.557
1.3197	1.695	1.633	1.627	1.339	1.703	1.397	1.625	1.522	1.405	1.648	1.638	1.037	1.571	1.764	1.017	1.596	1.699	0.824	1.691	1.636	1.58	1.645	1.348	1.659	1.673	1.585	1.694	1.667	1.673	1.563	1.253	1.429	1.531	1.564	1.613	1.476	1.873	1.618	1.562	1.501	1.632	1.51	1.53	1.687	1.567	1.581	1.511	1.615	1.543
1.3283	1.538	1.547	1.604	1.659	1.62	1.635	1.358	1.685	1.609	1.549	1.644	1.662	1.706	1.552	1.044	0.966	1.522	1.608	1.657	0.82	1.682	1.614	1.688	1.648	1.361	1.405	1.633	1.632	1.711	1.661	1.737	1.579	1.454	1.293	1.582	1.52	1.256	1.488	1.588	1.637	1.517	1.622	1.493	1.477	1.557	1.581	1.483	1.6	1.551
1.3369	0.321	1.491	1.52	1.607	1.629	1.699	1.597	1.347	1.7	1.428	1.545	1.42	1.69	1.626	1.052	1.602	1.726	1.036	1.645	1.7	0.829	1.669	1.566	1.622	1.658	1.624	1.357	1.651	1.694	1.647	1.708	1.699	1.27	1.441	1.554	1.557	1.625	1.881	1.6	1.549	1.574	1.575	1.52	1.488	1.653	1.522	1.621	1.642	1.564
1.34549	1.163	0.327	1.515	1.568	1.539	1.623	1.683	1.622	1.372	1.729	1.579	1.555	1.376	1.602	1.6	1.059	1.601	1.682	1.031	1.68	1.703	0.841	1.662	1.596	1.628	1.396	1.664	1.373	1.603	1.651	1.685	1.645	1.741	1.27	1.43	1.579	1.509	1.502	1.612	1.616	1.531	1.657	1.471	1.707	1.593	1.549	1.521	1.612	1.557
1.35409	1.632	1.646	1.611	1.615	1.384	1.683	1.454	1.616	1.538	1.438	1.651	1.6	1.227	1.765	1.041	0.998	1.567	1.677	0.834	1.668	1.664	1.583	1.727	1.367	1.603	1.628	1.676	1.699	1.351	1.642	1.642	1.277	1.468	1.522	1.546	1.625	1.498	1.816	1.595	1.527	1.623	1.499	1.712	1.642	1.569	1.587	1.528	1.545	1.58
1.3413	0.333	1.451	1.54	1.592	1.651	1.638	1.618	1.396	1.709	1.453	1.565	1.406	1.718	1.655	1.587	1.775	1.629	1.063	1.239	1.632	1.718	0.846	1.691	1.648	1.562	1.639	1.626	1.672	1.363	1.683	1.592	1.627	1.672	1.462	1.274	1.542	1.519	1.268	1.772	1.655	1.593	1.57	1.626	1.513	1.471	1.791	1.666	1.549	1.553
1.3499	1.66	1.496	1.684	1.618	1.394	1.708	1.653	1.553	1.4	1.638	1.615	1.216	1.777	1.06	1.565	1.651	0.86	1.674	1.614	1.599	1.588	1.642	1.358	1.671	1.667	1.626	1.639	1.687	1.572	1.255	1.475	1.567	1.512	1.466	1.776	1.676	1.605	1.563	1.53	1.477	1.488	1.656	1.565	1.551	1.621	1.507	1.531	1.549	1.453
1.3585	1.525	1.556	1.596	1.659	1.583	1.62	1.626	1.393	1.695	1.634	1.421	1.637	1.703	1.615	1.064	1.68	1.746	1.064	1.595	1.725	0.848	1.698	1.633	1.586	1.584	1.566	1.66	1.35	1.657	1.67	1.566	1.638	1.649	1.485	1.509	1.3	1.497	1.512	1.646	1.627	1.573	1.661	1.557	1.452	1.63	1.558	1.565	1.517	1.515
1.36709	0.338	1.503	1.614	1.663	1.626	1.669	1.614	1.431	1.727	1.605	1.397	1.701	1.711	1.617	1.693	1.738	1.267	1.079	1.624	1.761	0.868	1.699	1.654	1.627	1.779	1.578	1.381	1.65	1.674	1.698	1.755	1.721	1.59	1.526	1.303	1.56	1.575	1.504	1.731	1.704	1.597	1.551	1.546	1.531	1.713	1.614	1.545	1.505	1.485
1.37569	1.605	1.431	1.672	1.437	1.629	1.577	1.65	1.662	1.42	1.665	1.807	1.675	1.278	1.084	1.632	1.683	0.881	1.7	1.608	1.597	1.574	1.637	1.382	1.644	1.658	1.627	1.634	1.629	1.3	1.52	1.472	1.505	1.308	1.496	1.771	1.648	1.65	1.571	1.493	1.459	1.522	1.455	1.684	1.572	1.61	1.573	1.597	1.504	1.597
1.38429	1.549	1.607	1.604	1.598	1.629	1.624	1.412	1.649	1.435	1.659	1.426	1.576	1.637	1.588	1.654	1.228	1.739	1.087	1.049	1.59	1.706	0.885	1.684	1.594	1.61	1.553	1.614	1.365	1.662	1.613	1.645	1.688	1.319	1.511	1.5	1.538	1.608	1.515	1.569	1.654	1.6	1.534	1.534	1.494	1.652	1.586	1.564	1.575	1.504
1.39289	1.687	1.63	1.413	1.726	1.438	1.659	1.589	1.394	1.638	1.65	1.727	1.292	1.118	1.081	1.611	1.755	1.725	0.894	1.604	1.631	1.685	1.35	1.673	1.707	1.621	1.71	1.696	1.333	1.503	1.485	1.516	1.659	1.507	1.808	1.645	1.621	1.611	1.5	1.488	1.586	1.606	1.725	1.605	1.59	1.565	1.521	1.577	1.582	1.515
1.40149	1.428	1.685	1.43	1.629	1.565	1.425	1.646	1.639	1.692	1.666	1.101	1.087	1.57	1.72	0.883	1.638	1.595	1.557	1.599	1.645	1.388	1.658	1.677	1.626	1.598	1.251	1.489	1.346	1.584	1.501	1.541	1.319	1.52	1.64	1.799	1.574	1.556	1.54	1.611	1.515	1.445	1.693	1.635	1.59	1.567	1.611	1.504	1.517	1.588
1.41009	1.449	1.699	1.396	1.654	1.569	1.454	1.658	1.668	1.709	1.669	1.153	1.087	1.662	1.701	0.908	1.659	1.598	1.606	1.671	1.37	1.647	1.646	1.645	1.682	1.564	1.278	1.368	1.571	1.534	1.547	1.35	1.602	1.502	1.826	1.616	1.576	1.624	1.5	1.466	1.607	1.62	1.749	1.51	1.535	1.609	1.519	1.514	1.567	1.486
1.41868	1.636	1.414	1.618	1.585	1.391	1.543	1.397	1.623	1.608	1.803	1.25	1.154	1.071	1.581	1.666	0.897	1.667	1.608	1.56	1.573	1.349	1.673	1.612	1.661	1.659	1.699	1.693	1.559	1.336	1.547	1.521	1.48	1.512	1.748	1.737	1.608	1.564	1.574	1.473	1.472	1.444	1.649	1.714	1.574	1.519	1.474	1.622	1.517	1.543
1.42728	1.487	1.601	1.605	1.427	1.667	1.563	1.634	1.7	1.746	1.208	1.077	1.598	1.712	0.92	1.663	1.608	1.615	1.621	1.648	1.375	1.606	1.608	1.648	1.673	1.585	1.141	1.364	1.554	1.505	1.536	1.632	1.325	1.482	1.77	1.555	1.596	1.61	1.622	1.529	1.462	1.607	1.434	1.69	1.645	1.54	1.525	1.609	1.51	1.503
[truncated: 70 more columns]

## Sheet: SI Fig. 12a SNAPf-tag + CP-TMR
Time [h]	SNAPf-tag (CP-TMR) - Normalized Fluorescence Intensity (TMR/mTurquoise2)
0	0	0	0	0	0	0	0	0	0	0	0	0	0	0	0	0	0	0	0	0	0	0	0	0	0	0	0	0	0	0	0	0	0	0	0	0	0	0	0	0	0	0	0	0	0	0	0	0	0
0.016667	0.054	0.039	0.048	0.066	0.032	0.036	0.038	0.038	0.102	0.112	0.031	0.032	0.04	0.056	0.081	0.024	0.083	0.034	0.014	0.034	0.059	0.042	0.063	0.05	0.027	0.054	0.028	0.041	0.082	0.039	0.023	0.045	0.045	0.077	0.04	0.065	0.047	0.082	0.059	0.021	0.072	0.067	0.037	0.017	0.039	0.045	0.058	0.038	0.067
0.025265	0.071	0.054	0.075	0.056	0.136	0.068	0.098	0.047	0.039	0.045	0.038	0.087	0.03	0.031	0.031	0.054	0.099	0.026	0.038	0.017	0.04	0.077	0.075	0.043	0.059	0.033	0.056	0.032	0.049	0.077	0.042	0.026	0.043	0.043	0.048	0.069	0.066	0.05	0.074	0.019	0.072	0.064	0.035	0.016	0.037	0.035	0.058	0.039	0.061
0.033864	0.116	0.055	0.065	0.103	0.044	0.04	0.041	0.04	0.087	0.105	0.035	0.038	0.045	0.068	0.03	0.096	0.103	0.04	0.042	0.019	0.073	0.038	0.061	0.044	0.027	0.046	0.021	0.035	0.079	0.034	0.022	0.036	0.036	0.068	0.039	0.053	0.065	0.032	0.058	0.016	0.072	0.062	0.042	0.017	0.045	0.038	0.064	0.034	0.057
0.042462	0.058	0.064	0.052	0.087	0.053	0.072	0.101	0.046	0.043	0.049	0.043	0.113	0.116	0.038	0.067	0.035	0.046	0.099	0.029	0.045	0.047	0.021	0.072	0.039	0.066	0.052	0.028	0.057	0.029	0.074	0.042	0.028	0.046	0.045	0.045	0.07	0.048	0.059	0.018	0.072	0.068	0.053	0.022	0.055	0.048	0.084	0.048	0.073	0.064
0.05106	0.063	0.051	0.082	0.053	0.081	0.124	0.055	0.054	0.048	0.052	0.106	0.035	0.042	0.036	0.057	0.118	0.03	0.117	0.04	0.044	0.019	0.069	0.065	0.047	0.055	0.036	0.068	0.038	0.05	0.09	0.028	0.042	0.053	0.053	0.056	0.082	0.055	0.077	0.024	0.088	0.081	0.048	0.024	0.068	0.055	0.093	0.053	0.091	0.07
0.059659	0.056	0.084	0.056	0.077	0.125	0.06	0.052	0.06	0.053	0.114	0.13	0.04	0.044	0.07	0.042	0.09	0.031	0.105	0.05	0.054	0.022	0.08	0.053	0.075	0.062	0.037	0.08	0.043	0.054	0.107	0.035	0.048	0.059	0.06	0.099	0.065	0.101	0.065	0.091	0.028	0.107	0.097	0.053	0.023	0.066	0.056	0.057	0.051	0.068
0.068257	0.112	0.063	0.082	0.106	0.059	0.062	0.057	0.06	0.141	0.151	0.049	0.111	0.075	0.05	0.055	0.129	0.039	0.059	0.058	0.026	0.127	0.054	0.083	0.073	0.043	0.071	0.04	0.057	0.099	0.033	0.046	0.056	0.058	0.067	0.105	0.091	0.073	0.095	0.033	0.113	0.101	0.061	0.029	0.078	0.066	0.061	0.078	0.094	0.089
0.076856	0.067	0.123	0.073	0.15	0.085	0.14	0.061	0.061	0.059	0.055	0.103	0.104	0.042	0.071	0.042	0.054	0.035	0.125	0.059	0.059	0.026	0.125	0.072	0.097	0.048	0.088	0.045	0.126	0.04	0.057	0.068	0.063	0.063	0.123	0.07	0.105	0.065	0.098	0.095	0.028	0.106	0.091	0.058	0.027	0.082	0.057	0.107	0.069	0.091
0.085454	0.059	0.092	0.067	0.152	0.076	0.113	0.057	0.054	0.054	0.055	0.125	0.132	0.052	0.076	0.047	0.052	0.035	0.128	0.065	0.026	0.056	0.13	0.099	0.073	0.081	0.053	0.089	0.053	0.142	0.044	0.063	0.077	0.072	0.069	0.132	0.075	0.108	0.071	0.101	0.032	0.12	0.107	0.067	0.03	0.087	0.059	0.102	0.078	0.109
0.094052	0.093	0.104	0.083	0.132	0.092	0.1	0.167	0.074	0.062	0.075	0.073	0.176	0.171	0.059	0.127	0.099	0.055	0.057	0.044	0.146	0.074	0.031	0.077	0.139	0.082	0.106	0.112	0.063	0.109	0.06	0.168	0.081	0.05	0.082	0.082	0.173	0.105	0.165	0.11	0.154	0.041	0.144	0.134	0.078	0.037	0.103	0.083	0.087	0.112
0.102651	0.117	0.105	0.101	0.168	0.107	0.116	0.169	0.088	0.087	0.079	0.082	0.171	0.177	0.074	0.131	0.076	0.085	0.055	0.209	0.084	0.085	0.036	0.165	0.13	0.097	0.121	0.07	0.123	0.071	0.082	0.17	0.062	0.084	0.097	0.104	0.099	0.171	0.094	0.146	0.046	0.152	0.157	0.086	0.045	0.129	0.097	0.104	0.16	0.136
0.111249	0.233	0.126	0.204	0.102	0.096	0.084	0.103	0.221	0.203	0.089	0.159	0.148	0.075	0.089	0.059	0.199	0.096	0.096	0.042	0.175	0.144	0.097	0.119	0.082	0.144	0.077	0.097	0.218	0.107	0.071	0.115	0.119	0.125	0.236	0.133	0.228	0.124	0.223	0.187	0.056	0.199	0.19	0.101	0.047	0.131	0.102	0.182	0.111	0.153
0.119848	0.133	0.141	0.233	0.113	0.099	0.114	0.113	0.24	0.239	0.091	0.159	0.144	0.084	0.089	0.064	0.206	0.098	0.104	0.046	0.193	0.156	0.108	0.093	0.14	0.179	0.093	0.117	0.242	0.119	0.084	0.143	0.129	0.129	0.208	0.129	0.221	0.123	0.173	0.058	0.212	0.179	0.118	0.057	0.158	0.12	0.207	0.143	0.185	0.295
0.128446	0.14	0.161	0.119	0.208	0.144	0.154	0.248	0.118	0.099	0.11	0.119	0.244	0.278	0.11	0.155	0.098	0.106	0.077	0.242	0.122	0.119	0.054	0.216	0.17	0.133	0.163	0.101	0.165	0.092	0.237	0.126	0.082	0.132	0.131	0.127	0.222	0.242	0.129	0.182	0.057	0.214	0.208	0.135	0.066	0.179	0.132	0.208	0.149	0.188
0.137044	0.156	0.166	0.13	0.234	0.158	0.178	0.26	0.14	0.128	0.112	0.129	0.294	0.302	0.19	0.117	0.171	0.108	0.113	0.089	0.267	0.122	0.111	0.059	0.218	0.174	0.14	0.107	0.138	0.188	0.102	0.264	0.132	0.093	0.156	0.15	0.154	0.269	0.292	0.165	0.232	0.074	0.254	0.243	0.147	0.073	0.198	0.157	0.173	0.247
0.145643	0.322	0.245	0.16	0.176	0.29	0.145	0.118	0.129	0.139	0.273	0.256	0.126	0.162	0.127	0.126	0.091	0.26	0.134	0.129	0.062	0.236	0.146	0.186	0.118	0.165	0.199	0.114	0.145	0.305	0.149	0.109	0.166	0.179	0.306	0.172	0.299	0.31	0.192	0.238	0.077	0.275	0.252	0.154	0.077	0.202	0.155	0.263	0.17	0.207
0.154241	0.15	0.257	0.176	0.182	0.284	0.174	0.144	0.138	0.154	0.33	0.323	0.261	0.144	0.19	0.139	0.13	0.096	0.272	0.15	0.135	0.066	0.276	0.232	0.181	0.138	0.232	0.239	0.137	0.325	0.158	0.117	0.206	0.176	0.191	0.167	0.295	0.354	0.21	0.24	0.087	0.28	0.26	0.154	0.084	0.214	0.17	0.202	0.271	0.246
0.162839	0.341	0.292	0.182	0.194	0.164	0.27	0.205	0.334	0.199	0.337	0.175	0.174	0.146	0.164	0.338	0.328	0.158	0.216	0.156	0.146	0.119	0.297	0.166	0.148	0.074	0.303	0.182	0.224	0.139	0.219	0.213	0.136	0.321	0.159	0.123	0.212	0.179	0.192	0.366	0.233	0.269	0.092	0.266	0.291	0.186	0.1	0.223	0.181	0.314
0.171438	0.201	0.206	0.186	0.343	0.237	0.214	0.373	0.2	0.191	0.166	0.176	0.359	0.357	0.257	0.168	0.219	0.158	0.151	0.124	0.333	0.162	0.143	0.074	0.302	0.235	0.201	0.142	0.197	0.222	0.152	0.183	0.359	0.158	0.127	0.225	0.177	0.185	0.397	0.212	0.249	0.094	0.277	0.296	0.184	0.099	0.251	0.186	0.32	0.223
0.180036	0.224	0.177	0.369	0.305	0.221	0.194	0.332	0.195	0.185	0.152	0.178	0.334	0.343	0.164	0.237	0.172	0.154	0.125	0.318	0.157	0.076	0.308	0.272	0.215	0.164	0.253	0.269	0.183	0.204	0.355	0.188	0.146	0.257	0.211	0.217	0.252	0.303	0.442	0.113	0.313	0.328	0.206	0.111	0.255	0.217	0.215	0.315	0.282	0.468
0.188635	0.223	0.18	0.333	0.223	0.35	0.212	0.389	0.214	0.209	0.167	0.205	0.377	0.371	0.198	0.166	0.26	0.177	0.19	0.137	0.324	0.171	0.08	0.394	0.277	0.22	0.162	0.229	0.253	0.162	0.196	0.381	0.198	0.158	0.279	0.245	0.236	0.28	0.507	0.336	0.115	0.321	0.328	0.216	0.113	0.26	0.205	0.224	0.345	0.315
0.197233	0.236	0.197	0.408	0.351	0.246	0.214	0.357	0.227	0.209	0.182	0.212	0.371	0.362	0.295	0.187	0.262	0.192	0.187	0.146	0.317	0.186	0.183	0.089	0.383	0.292	0.244	0.18	0.29	0.29	0.2	0.241	0.423	0.212	0.177	0.307	0.245	0.244	0.48	0.288	0.327	0.123	0.369	0.33	0.221	0.127	0.294	0.231	0.348	0.232
0.205832	0.261	0.425	0.221	0.453	0.262	0.381	0.221	0.414	0.226	0.218	0.191	0.224	0.405	0.413	0.202	0.266	0.203	0.186	0.156	0.35	0.177	0.206	0.195	0.059	0.372	0.313	0.255	0.191	0.294	0.306	0.198	0.233	0.388	0.23	0.178	0.251	0.319	0.261	0.291	0.334	0.506	0.124	0.338	0.345	0.234	0.13	0.277	0.237	0.244
0.21443	0.366	0.244	0.242	0.225	0.387	0.263	0.233	0.383	0.234	0.224	0.196	0.231	0.338	0.41	0.197	0.326	0.297	0.197	0.205	0.158	0.37	0.521	0.218	0.2	0.094	0.383	0.346	0.276	0.208	0.294	0.31	0.21	0.244	0.427	0.235	0.189	0.259	0.33	0.257	0.463	0.32	0.348	0.499	0.136	0.368	0.386	0.237	0.139	0.306
0.223028	0.284	0.27	0.244	0.414	0.467	0.283	0.255	0.443	0.264	0.266	0.222	0.254	0.413	0.213	0.304	0.208	0.207	0.165	0.37	0.19	0.233	0.215	0.066	0.419	0.341	0.265	0.21	0.288	0.311	0.234	0.237	0.464	0.237	0.2	0.267	0.359	0.276	0.444	0.349	0.38	0.534	0.142	0.384	0.404	0.262	0.147	0.308	0.243	0.263
0.231627	0.407	0.277	0.305	0.259	0.458	0.324	0.264	0.478	0.292	0.252	0.218	0.257	0.437	0.486	0.233	0.335	0.236	0.226	0.176	0.43	0.219	0.233	0.209	0.064	0.416	0.353	0.26	0.213	0.311	0.32	0.242	0.273	0.464	0.254	0.204	0.352	0.282	0.287	0.349	0.509	0.39	0.144	0.36	0.394	0.254	0.149	0.337	0.266	0.283
0.240225	0.302	0.267	0.507	0.32	0.286	0.453	0.29	0.281	0.254	0.282	0.415	0.488	0.381	0.234	0.366	0.24	0.23	0.189	0.439	0.535	0.263	0.241	0.244	0.069	0.469	0.371	0.286	0.223	0.321	0.359	0.249	0.451	0.265	0.215	0.372	0.293	0.288	0.375	0.594	0.378	0.153	0.387	0.424	0.277	0.156	0.347	0.29	0.296	0.413
0.248824	0.307	0.313	0.286	0.504	0.346	0.32	0.509	0.329	0.301	0.274	0.282	0.451	0.487	0.253	0.373	0.246	0.249	0.198	0.458	0.246	0.263	0.244	0.073	0.484	0.377	0.328	0.244	0.336	0.354	0.262	0.507	0.229	0.296	0.402	0.316	0.306	0.388	0.414	0.565	0.577	0.161	0.408	0.425	0.304	0.168	0.354	0.294	0.298	0.462
0.257422	0.287	0.51	0.353	0.293	0.468	0.316	0.312	0.258	0.289	0.476	0.525	0.259	0.339	0.257	0.255	0.203	0.427	0.281	0.254	0.26	0.076	0.463	0.419	0.361	0.266	0.4	0.407	0.29	0.533	0.292	0.247	0.44	0.336	0.465	0.329	0.575	0.458	0.417	0.645	0.424	0.174	0.427	0.468	0.324	0.187	0.392	0.313	0.492	0.303
0.26602	0.33	0.323	0.28	0.528	0.348	0.291	0.318	0.457	0.293	0.233	0.293	0.458	0.493	0.26	0.346	0.265	0.261	0.203	0.459	0.278	0.277	0.261	0.08	0.515	0.422	0.332	0.27	0.382	0.392	0.302	0.551	0.248	0.316	0.454	0.342	0.34	0.444	0.414	0.656	0.179	0.458	0.479	0.338	0.19	0.414	0.326	0.325	0.506	0.449
0.274619	0.43	0.492	0.364	0.318	0.304	0.557	0.38	0.329	0.549	0.34	0.331	0.288	0.325	0.478	0.51	0.277	0.376	0.277	0.272	0.22	0.463	0.268	0.272	0.262	0.083	0.494	0.414	0.346	0.272	0.359	0.388	0.307	0.526	0.259	0.315	0.446	0.347	0.349	0.452	0.479	0.665	0.191	0.457	0.476	0.335	0.189	0.377	0.308	0.336
0.283217	0.301	0.571	0.379	0.453	0.321	0.364	0.521	0.325	0.306	0.325	0.517	0.58	0.287	0.465	0.389	0.286	0.298	0.234	0.51	0.735	0.276	0.293	0.278	0.087	0.549	0.476	0.412	0.304	0.416	0.412	0.32	0.617	0.279	0.339	0.487	0.368	0.387	0.471	0.529	0.7	0.205	0.48	0.514	0.373	0.211	0.434	0.377	0.356	0.5
0.291816	0.37	0.356	0.308	0.586	0.422	0.323	0.528	0.364	0.368	0.302	0.341	0.607	0.503	0.294	0.42	0.307	0.286	0.239	0.52	0.683	0.306	0.298	0.294	0.085	0.539	0.49	0.398	0.301	0.431	0.436	0.346	0.582	0.279	0.342	0.499	0.374	0.365	0.441	0.482	0.643	0.192	0.488	0.468	0.361	0.205	0.4	0.328	0.354	0.546
0.300414	0.387	0.375	0.336	0.601	0.432	0.346	0.375	0.539	0.389	0.317	0.379	0.373	0.564	0.645	0.311	0.415	0.307	0.307	0.263	0.502	0.319	0.324	0.303	0.09	0.571	0.507	0.413	0.315	0.485	0.46	0.368	0.559	0.29	0.349	0.513	0.389	0.39	0.489	0.691	0.503	0.212	0.515	0.524	0.38	0.215	0.46	0.369	0.359	0.551
0.309013	0.411	0.391	0.354	0.663	0.432	0.37	0.386	0.557	0.377	0.305	0.37	0.527	0.642	0.473	0.314	0.415	0.328	0.323	0.248	0.504	0.351	0.313	0.094	0.55	0.473	0.376	0.309	0.437	0.441	0.343	0.602	0.359	0.304	0.529	0.399	0.384	0.497	0.514	0.67	0.215	0.531	0.525	0.407	0.219	0.447	0.37	0.352	0.559	0.5
0.317611	0.389	0.357	0.662	0.64	0.442	0.372	0.424	0.606	0.406	0.33	0.389	0.637	0.489	0.326	0.432	0.343	0.336	0.27	0.551	0.371	0.335	0.319	0.098	0.57	0.511	0.433	0.338	0.45	0.457	0.343	0.576	0.308	0.364	0.542	0.397	0.638	0.396	0.507	0.527	0.71	0.225	0.54	0.527	0.226	0.403	0.472	0.386	0.385	0.625
0.326209	0.598	0.383	0.413	0.352	0.646	0.449	0.372	0.405	0.602	0.419	0.338	0.384	0.607	0.683	0.537	0.334	0.482	0.342	0.338	0.272	0.556	0.364	0.35	0.335	0.102	0.582	0.524	0.423	0.346	0.483	0.502	0.392	0.635	0.323	0.383	0.534	0.418	0.408	0.542	0.532	0.724	0.232	0.546	0.56	0.238	0.427	0.494	0.447	0.367
0.334808	0.421	0.37	0.697	0.674	0.456	0.391	0.449	0.605	0.419	0.34	0.427	0.391	0.506	0.668	0.344	0.488	0.466	0.364	0.334	0.298	0.577	0.376	0.36	0.338	0.106	0.593	0.538	0.479	0.356	0.486	0.509	0.404	0.666	0.395	0.343	0.574	0.446	0.448	0.503	0.592	0.759	0.245	0.555	0.541	0.246	0.435	0.504	0.425	0.402
0.343406	0.387	0.764	0.684	0.483	0.459	0.481	0.688	0.369	0.467	0.426	0.655	0.579	0.366	0.525	0.398	0.36	0.296	0.56	0.837	0.386	0.353	0.354	0.109	0.653	0.594	0.47	0.366	0.496	0.515	0.42	0.685	0.348	0.415	0.601	0.453	0.433	0.542	0.526	0.559	0.662	0.243	0.566	0.556	0.252	0.434	0.471	0.421	0.402	0.599
0.352004	0.394	0.698	0.481	0.432	0.699	0.462	0.445	0.358	0.421	0.57	0.703	0.545	0.362	0.506	0.376	0.354	0.298	0.604	0.349	0.393	0.339	0.11	0.655	0.569	0.498	0.378	0.521	0.538	0.418	0.688	0.434	0.359	0.603	0.456	0.47	0.774	0.582	0.571	0.757	0.246	0.608	0.567	0.258	0.456	0.51	0.446	0.416	0.69	0.588
0.360603	0.447	0.439	0.411	0.766	0.522	0.434	0.494	0.669	0.366	0.467	0.443	0.648	0.713	0.608	0.393	0.535	0.41	0.392	0.325	0.629	0.398	0.399	0.364	0.117	0.677	0.599	0.494	0.38	0.528	0.514	0.427	0.668	0.361	0.417	0.606	0.466	0.457	0.579	0.594	0.764	0.256	0.618	0.602	0.259	0.478	0.566	0.443	0.438	0.729
0.369201	0.506	0.443	0.494	0.683	0.382	0.49	0.464	0.659	0.757	0.395	0.552	0.414	0.394	0.334	0.636	0.839	0.41	0.394	0.396	0.124	0.634	0.543	0.412	0.57	0.566	0.443	0.467	0.686	0.373	0.441	0.616	0.498	0.497	0.601	0.628	0.859	0.281	0.628	0.636	0.279	0.476	0.624	0.547	0.445	0.443	0.614	0.701	0.495	0.472
0.3778	0.709	0.528	0.46	0.7	0.518	0.423	0.534	0.473	0.624	0.759	0.606	0.406	0.572	0.438	0.41	0.334	0.617	0.933	0.42	0.406	0.388	0.126	0.73	0.59	0.539	0.402	0.526	0.525	0.453	0.708	0.384	0.449	0.648	0.491	0.465	0.617	0.614	0.811	0.267	0.668	0.662	0.501	0.286	0.573	0.478	0.445	0.689	0.629	0.882
0.386398	0.517	0.425	0.774	0.538	0.457	0.543	0.706	0.401	0.518	0.483	0.707	0.749	0.41	0.578	0.434	0.414	0.354	0.633	0.924	0.424	0.398	0.396	0.131	0.735	0.636	0.567	0.422	0.605	0.585	0.473	0.484	0.75	0.393	0.469	0.654	0.511	0.515	0.656	0.653	0.805	0.284	0.683	0.656	0.287	0.496	0.571	0.457	0.449	0.66
0.394996	0.453	0.875	0.554	0.458	0.545	0.707	0.42	0.537	0.497	0.63	0.745	0.69	0.669	0.423	0.559	0.442	0.418	0.347	0.626	0.926	0.444	0.446	0.412	0.133	0.818	0.67	0.601	0.441	0.619	0.62	0.477	0.792	0.422	0.486	0.704	0.551	0.529	0.851	0.667	0.697	0.87	0.296	0.673	0.674	0.3	0.517	0.615	0.502	0.474
0.403595	0.696	0.612	0.47	0.51	0.458	0.826	0.565	0.473	0.563	0.7	0.411	0.525	0.498	0.77	0.426	0.567	0.431	0.424	0.351	0.603	0.456	0.423	0.413	0.136	0.712	0.625	0.581	0.432	0.598	0.564	0.461	0.711	0.473	0.421	0.669	0.523	0.532	0.667	0.673	0.767	0.293	0.652	0.654	0.304	0.54	0.616	0.489	0.462	0.663
0.412193	0.475	0.862	0.771	0.548	0.503	0.583	0.762	0.429	0.553	0.526	0.689	0.846	0.623	0.427	0.574	0.474	0.444	0.36	0.654	0.913	0.435	0.458	0.448	0.136	0.791	0.694	0.625	0.461	0.649	0.642	0.53	0.787	0.448	0.517	0.735	0.564	0.54	0.665	0.665	0.817	0.298	0.651	0.656	0.542	0.312	0.632	0.494	0.475	0.752
0.420792	0.568	0.496	0.946	0.584	0.495	0.576	0.795	0.467	0.587	0.544	0.716	0.775	0.443	0.615	0.484	0.453	0.374	0.72	0.967	0.446	0.465	0.449	0.143	0.694	0.591	0.46	0.623	0.623	0.498	0.529	0.813	0.479	0.451	0.736	0.566	0.567	0.705	0.698	0.85	0.319	0.724	0.702	0.581	0.329	0.669	0.543	0.502	0.812	0.739
0.42939	0.549	0.483	0.874	0.852	0.604	0.506	0.611	0.752	0.605	0.483	0.544	0.724	0.677	0.463	0.615	0.488	0.46	0.381	0.665	0.99	0.463	0.486	0.443	0.148	0.894	0.749	0.632	0.505	0.685	0.669	0.562	0.861	0.468	0.53	0.78	0.594	0.58	0.703	0.694	0.844	0.331	0.738	0.698	0.339	0.58	0.667	0.526	0.5	0.807
0.437988	0.59	0.528	0.518	0.908	0.819	0.621	0.527	0.625	0.779	0.484	0.602	0.552	0.743	0.82	0.473	0.665	0.493	0.482	0.409	0.682	0.489	0.481	0.46	0.151	0.851	0.726	0.692	0.504	0.71	0.642	0.545	0.799	0.543	0.472	0.751	0.567	0.59	0.725	0.715	0.878	0.338	0.753	0.69	0.567	0.334	0.66	0.545	0.532	0.859
0.446587	0.954	0.522	0.642	0.509	0.635	0.826	0.475	0.619	0.585	0.829	0.893	0.5	0.654	0.526	0.518	0.411	0.716	0.993	0.518	0.492	0.474	0.155	0.83	0.734	0.687	0.519	0.728	0.679	0.577	0.815	0.54	0.484	0.762	0.591	0.585	0.72	0.756	0.878	0.32	0.72	0.701	0.352	0.606	0.687	0.551	0.53	0.825	0.748	1.026
0.455185	0.544	0.525	0.965	0.641	0.532	0.649	0.837	0.504	0.623	0.589	0.757	0.859	0.688	0.486	0.651	0.506	0.499	0.413	0.738	0.994	0.5	0.516	0.489	0.161	0.816	0.748	0.673	0.508	0.66	0.653	0.544	0.814	0.53	0.477	0.754	0.591	0.592	0.758	0.731	0.864	0.328	0.788	0.739	0.353	0.594	0.698	0.564	0.545	0.851
0.463784	0.619	0.52	0.964	0.767	0.616	0.532	0.647	0.882	0.494	0.644	0.59	0.804	0.901	0.5	0.67	0.516	0.514	0.415	0.776	1.063	0.515	0.525	0.488	0.16	0.862	0.808	0.724	0.54	0.733	0.718	0.592	0.905	0.593	0.514	0.839	0.672	0.651	0.806	0.804	0.948	0.35	0.816	0.764	0.379	0.65	0.712	0.59	0.554	0.863
0.472382	0.553	0.621	0.556	1.008	0.662	0.597	0.664	0.857	0.52	0.646	0.622	0.755	0.878	0.689	0.512	0.689	0.515	0.521	0.423	0.757	0.538	0.541	0.513	0.165	0.885	0.757	0.734	0.544	0.717	0.727	0.598	0.855	0.601	0.529	0.828	0.643	0.633	0.785	0.869	0.741	0.353	0.784	0.747	0.375	0.626	0.701	0.571	0.52	0.889
0.480981	0.923	0.859	0.88	0.866	0.809	0.584	0.654	0.568	1.013	0.646	0.585	0.688	0.897	0.513	0.656	0.618	0.787	0.931	0.535	0.718	0.559	0.558	0.433	0.763	0.483	0.523	0.525	0.166	0.883	0.789	0.699	0.541	0.709	0.712	0.572	0.875	0.588	0.52	0.817	0.644	0.632	0.782	0.789	0.945	0.358	0.811	0.778	0.379	0.651
0.489579	0.885	0.817	0.915	0.581	0.676	0.577	1.079	0.903	0.687	0.595	0.738	0.935	0.585	0.694	0.634	0.812	0.917	0.541	0.722	0.577	0.54	0.442	0.791	0.527	0.575	0.542	0.17	0.837	0.742	0.564	0.768	0.765	0.605	0.883	0.621	0.542	0.831	0.682	0.678	0.824	0.818	0.996	0.367	0.839	0.793	0.394	0.666	0.767	0.63
0.498177	1.035	0.864	0.69	0.594	0.687	0.882	0.566	0.687	0.636	0.917	0.747	0.819	0.548	0.752	0.602	0.558	0.448	0.839	0.535	0.562	0.556	0.168	0.911	0.812	0.724	0.564	0.756	0.749	0.647	0.962	0.633	0.557	0.872	0.663	0.665	0.835	0.805	0.938	0.375	0.861	0.793	0.396	0.679	0.783	0.648	0.597	0.881	0.923	1.185
0.506776	0.586	1.068	0.682	0.562	0.7	0.912	0.534	0.698	0.669	0.869	0.924	0.825	0.559	0.742	0.593	0.578	0.453	0.813	1.065	0.559	0.57	0.556	0.18	1	0.838	0.815	0.598	0.809	0.797	0.631	0.958	0.637	0.561	0.887	0.713	0.916	0.683	0.827	0.861	0.806	0.966	0.381	0.89	0.781	0.411	0.696	0.764	0.613	0.559
0.515374	0.613	0.685	0.612	1.077	0.71	0.597	0.719	0.911	0.562	0.707	0.661	0.795	0.913	0.559	0.725	0.588	0.585	0.48	0.893	0.531	0.566	0.55	0.179	1.023	0.848	0.777	0.589	0.781	0.736	0.619	0.982	0.662	0.566	0.907	0.686	0.677	0.834	0.776	0.94	0.381	0.843	0.785	0.408	0.695	0.765	0.651	0.607	0.952	0.9
0.523973	0.983	0.937	0.934	0.625	0.713	0.614	1.106	0.717	0.594	0.726	0.908	0.564	0.704	0.703	0.565	0.703	0.592	0.583	0.48	0.835	0.577	0.577	0.555	0.184	0.94	0.859	0.785	0.607	0.831	0.65	0.778	0.968	0.673	0.588	0.861	0.697	0.715	0.86	0.786	0.945	0.391	0.846	0.774	0.405	0.7	0.762	0.665	0.624	0.973
0.532571	0.767	0.639	0.771	0.958	0.603	0.742	0.697	0.795	0.995	0.845	0.577	0.76	0.597	0.592	0.487	0.891	0.526	0.593	0.565	0.187	0.916	0.888	0.821	0.625	0.823	0.76	0.688	1.086	0.686	0.597	0.896	0.73	0.723	0.873	0.848	1.001	0.418	0.942	0.863	0.442	0.737	0.792	0.699	0.619	0.956	0.911	1.159	0.68	0.691
0.541169	0.714	0.621	1.158	0.955	0.758	0.673	0.744	0.606	0.763	0.738	0.903	1.095	0.874	0.602	0.825	0.616	0.62	0.497	0.879	0.544	0.611	0.594	0.188	0.906	0.862	0.771	0.627	0.796	0.763	0.665	1.005	0.686	0.594	0.909	0.744	0.709	0.875	0.861	1.004	0.402	0.913	0.862	0.421	0.706	0.805	0.661	0.925	0.616	0.864
0.549768	0.661	0.719	0.648	1.088	0.753	0.74	0.802	0.99	0.624	0.783	0.711	0.867	0.975	0.603	0.768	0.651	0.612	0.499	0.895	0.572	0.634	0.576	0.192	0.95	0.853	0.665	0.937	0.828	0.693	0.993	0.687	0.635	0.954	0.763	0.714	0.909	0.871	0.985	0.417	0.901	0.83	0.436	0.736	0.821	0.698	0.631	0.998	0.883	0.698
0.558366	0.79	0.661	0.815	0.965	0.629	0.774	0.722	0.984	0.897	1.144	0.804	0.608	0.829	0.642	0.61	0.512	0.92	0.564	0.638	0.588	0.198	0.984	0.9	0.827	0.653	0.86	0.836	0.705	1.034	0.641	0.73	1.007	0.773	0.777	0.957	0.924	1.112	0.445	0.963	0.925	0.468	0.782	0.86	0.724	0.645	1.055	0.961	1.098	0.733
0.566964	0.799	0.897	0.638	0.784	0.752	0.967	1.07	0.841	0.631	0.804	0.658	0.646	0.518	0.888	0.614	0.626	0.576	0.2	0.968	0.888	0.862	0.66	0.851	0.829	0.712	0.79	1.035	0.716	0.646	0.977	0.772	0.764	0.929	1.047	0.902	0.43	0.944	0.869	0.446	0.751	0.818	0.704	0.649	1.086	0.91	1.134	0.716	0.705	0.631
0.575563	0.947	0.697	0.772	0.664	1.236	0.812	0.68	0.811	0.948	0.652	0.79	0.754	0.948	1.072	0.915	0.627	0.858	0.667	0.659	0.525	0.904	0.614	0.636	0.624	0.208	1.069	0.968	0.879	0.681	0.919	0.866	0.73	0.807	1.086	0.728	0.65	1.013	0.775	0.765	0.983	0.907	1.022	0.437	0.957	0.911	0.453	0.782	0.873	0.738
0.584161	0.975	0.754	0.665	0.631	1.21	0.786	0.684	0.808	1	0.647	0.796	0.739	0.898	1.131	0.638	0.828	0.683	0.643	0.531	0.89	1.142	0.604	0.617	0.611	0.208	0.993	0.945	0.881	0.677	0.906	0.832	0.704	0.974	0.721	0.66	0.826	1.014	0.769	0.957	0.969	1.017	0.453	0.99	0.946	0.482	0.803	0.884	0.753	0.682
0.59276	0.979	0.723	0.793	0.686	1.24	0.816	0.715	0.87	0.989	0.685	0.827	0.78	0.95	0.653	0.897	0.699	0.667	0.547	0.955	1.188	0.661	0.291	1.075	0.959	0.93	0.683	0.864	0.856	0.711	0.767	0.677	0.971	0.797	0.799	0.978	0.909	1.103	0.463	0.989	0.917	0.477	0.8	0.875	0.745	0.665	1.109	0.975	1.248	0.767
0.601358	0.949	0.725	0.774	0.684	1.239	0.993	0.83	0.729	0.853	1.069	0.694	0.84	0.793	0.957	1.087	0.676	0.925	0.692	0.702	0.554	1.008	0.544	0.649	0.215	1.011	0.992	0.896	0.691	0.91	0.858	0.743	0.794	1.074	0.78	0.683	0.998	0.807	0.783	0.962	0.947	1.015	0.456	0.999	0.912	0.483	0.784	0.859	0.736	0.66
0.609957	0.941	0.8	0.695	0.698	1.219	0.803	0.705	0.887	1.066	0.679	0.843	0.824	1.007	1.185	0.671	0.825	0.689	0.692	0.562	0.971	0.585	0.704	0.657	0.22	0.991	1.01	0.956	0.708	0.944	0.938	0.749	0.884	1.16	0.789	0.691	1.081	0.834	0.808	0.979	0.942	1.092	0.457	1.02	0.927	0.481	0.821	0.919	0.766	0.684
0.618555	0.806	0.725	1.312	1.097	0.828	0.746	0.853	1.04	0.709	0.872	0.828	0.821	1.026	0.97	0.681	0.847	0.685	0.725	0.569	0.958	0.507	0.672	0.221	1.132	0.989	0.921	0.709	0.957	0.862	0.747	0.791	1.13	0.758	0.684	1.009	0.838	0.816	0.989	0.951	1.061	0.482	1.059	0.965	0.509	0.831	0.936	0.798	1.034	1.147
0.627153	1.022	0.823	0.727	0.864	0.957	0.692	0.83	0.822	0.964	1.062	0.673	0.82	0.708	0.677	0.565	0.971	0.678	0.3	1.023	0.996	0.954	0.728	0.945	0.902	0.771	0.848	1.115	0.792	0.703	1.028	0.846	0.793	0.968	0.948	1.045	0.484	1.048	0.975	0.521	0.827	0.912	0.8	1.146	0.705	1.046	0.77	1.237	0.797	0.726
0.635752	0.829	0.733	1.268	0.819	0.741	0.894	1.045	0.712	0.833	0.82	1.062	0.67	0.915	0.747	0.728	0.585	0.94	0.586	0.671	0.684	0.229	1.017	1.022	1.017	0.731	1.02	0.908	0.793	0.919	1.117	0.722	0.796	1.067	0.857	0.878	1.082	1.036	0.966	1.103	0.493	1.078	0.975	0.518	0.879	0.946	0.814	0.722	1.156	1.067
0.64435	0.834	0.747	1.33	1.105	0.848	0.79	0.934	1.086	0.701	0.887	0.866	0.844	0.982	0.707	0.711	0.866	0.72	0.583	0.966	0.587	0.723	0.712	0.23	1.028	0.99	0.747	1.008	0.922	0.781	0.893	1.135	0.778	0.72	1.063	0.883	0.852	1.037	0.961	1.09	0.496	1.056	0.994	0.535	0.863	0.954	0.816	0.709	1.123	1.019
0.652949	1.097	0.75	0.826	0.77	0.908	0.765	0.93	1.101	0.775	0.907	0.862	1.027	1.133	0.71	0.717	0.905	0.755	0.579	0.953	0.664	0.735	0.699	0.234	1.026	1.001	0.757	1.034	0.817	0.908	0.929	1.124	0.807	0.739	1.098	0.893	0.84	1.032	0.985	1.083	0.504	0.996	0.965	0.536	0.87	0.96	0.799	1.009	0.699	1.075
0.661547	0.772	1.324	1.122	0.877	0.793	0.948	1.088	0.718	0.9	0.849	1.039	1.172	0.718	0.945	0.764	0.749	0.595	1.018	0.935	0.594	0.724	0.676	0.236	1.062	1.032	1.013	0.77	0.998	0.95	0.843	1.097	0.873	0.766	1.07	0.892	0.86	1.067	0.978	1.104	0.505	1.084	1.018	0.545	0.896	1.004	0.951	0.756	1.305	0.866
0.670145	1.328	1.094	0.854	0.768	0.927	1.097	0.74	0.917	0.893	0.992	0.728	0.91	0.763	0.741	0.603	1.003	0.653	0.726	0.727	0.243	1.098	1.094	1.031	0.786	1.043	0.961	0.834	1.129	0.867	0.765	1.095	0.909	0.875	1.071	1.01	1.101	0.518	1.068	0.969	0.548	0.92	0.959	0.831	0.747	1.216	1.133	0.886	0.842	0.735
0.678744	0.75	1.312	0.887	0.759	0.94	1.021	0.709	0.911	0.89	0.84	0.968	1.198	0.737	0.935	0.778	0.769	0.636	1.003	0.759	0.745	0.323	1.18	1.068	0.983	0.783	1.042	0.984	0.839	0.897	1.161	0.847	0.777	1.083	0.951	0.887	1.109	1.026	1.142	0.531	1.105	0.986	0.555	0.895	0.993	0.802	0.729	1.032	1.193	0.831
0.687342	1.126	0.891	0.801	0.964	1.095	0.778	0.955	0.888	1.112	1.122	0.746	0.937	0.805	0.788	0.624	1.028	0.77	0.751	0.328	1.246	1.083	0.791	1.042	1.084	0.983	0.85	0.958	1.148	0.805	0.767	1.099	0.922	0.906	1.086	1.022	1.174	0.536	1.128	1.004	0.571	0.918	0.993	0.874	0.763	1.226	1.091	0.868	0.849	0.771
0.695941	1.341	1.071	0.857	0.784	0.946	0.758	1.116	0.947	0.937	0.903	1.07	1.157	0.749	0.938	0.963	0.796	0.797	0.636	1.018	0.743	0.779	0.736	0.251	1.229	1.094	1.051	0.813	1.016	0.964	0.868	0.933	1.18	0.841	0.783	1.125	0.911	0.904	1.121	1.031	1.185	0.532	1.117	1.05	0.55	0.928	0.977	0.839	0.752	1.24
0.704539	1.482	0.938	0.83	1.03	0.795	1.088	0.958	0.927	1.131	0.776	0.94	0.786	0.769	0.639	1.002	0.706	0.728	0.756	0.249	1.226	1.178	1.077	0.832	1.116	0.992	0.902	1.008	1.185	0.887	0.815	1.076	0.925	1.116	0.926	1.149	1.071	1.228	0.56	1.112	1.066	0.576	0.921	1.014	0.869	0.76	1.155	1.081	1.382	0.873
0.713138	1.113	1.109	1.108	1.061	0.813	0.882	0.835	1.401	1.071	0.916	0.802	0.992	0.778	1.121	0.954	0.915	1.123	1.033	0.77	0.981	0.82	0.805	0.629	1.015	0.703	0.748	0.759	0.255	1.365	1.093	1.066	0.836	1.095	0.95	0.871	0.966	1.116	0.885	0.806	1.122	0.952	0.89	1.093	1.003	0.538	1.095	1.017	0.582	0.91
0.721736	0.897	0.832	0.813	1.523	0.94	0.846	0.991	0.778	1.116	0.974	0.927	1.106	1.171	0.794	0.985	0.794	0.979	0.793	0.651	1.078	0.62	0.776	0.781	0.259	1.3	1.093	1.085	0.845	1.12	1.032	0.877	0.946	1.221	0.883	0.841	1.137	0.938	0.891	1.168	1.074	1.252	0.56	1.167	1.049	0.597	0.951	1.002	0.897	0.793
0.730334	1.102	0.828	0.915	0.834	1.446	0.959	0.817	0.997	0.811	1.159	0.986	0.962	1.215	1.309	0.973	0.8	1.011	0.855	0.813	0.667	1.03	0.756	0.798	0.768	0.26	1.38	1.156	1.082	0.86	1.158	1.014	0.902	0.966	1.141	0.814	0.895	1.113	0.948	0.925	1.175	1.049	1.202	0.557	1.114	1.043	0.6	0.976	0.999	0.919
0.738933	0.893	0.804	1.396	1.143	0.964	0.809	0.984	0.792	1.147	0.964	0.937	0.961	1.172	0.797	1.013	0.803	0.807	0.662	1.084	0.711	0.775	0.78	0.267	1.336	1.143	1.158	0.876	1.115	0.903	1.028	0.962	1.192	0.874	0.836	1.14	0.959	0.938	1.152	1.066	1.13	0.573	1.159	1.069	0.585	0.925	1.109	0.89	0.785	1.202
0.747531	1.131	0.941	0.844	0.834	1.458	1.171	0.967	0.878	1.016	0.787	1.106	0.94	0.948	1.087	1.25	0.791	0.969	0.988	0.829	0.839	0.662	1.077	0.757	0.351	1.15	1.109	0.861	1.102	0.992	0.926	0.996	1.119	0.91	0.836	1.177	0.996	0.963	1.175	1.084	1.215	0.593	1.161	1.078	0.605	0.961	1.052	0.92	0.783	1.189
0.756129	1.502	1.157	0.961	0.847	0.982	0.789	1.104	0.992	0.953	1.133	0.822	1.055	1.077	0.841	0.869	0.683	1.119	1.391	0.806	0.829	0.353	1.336	1.216	1.101	0.893	1.199	1.076	0.917	1.032	1.309	0.987	0.892	1.214	1.015	0.963	1.194	1.11	1.322	0.584	1.245	1.096	0.603	0.977	1.074	0.936	0.781	1.175	1.256	1.366
0.764728	1.227	1.113	1.145	0.847	0.919	0.839	1.447	0.983	0.839	1.019	0.832	1.204	1.032	0.979	1.079	0.826	0.967	0.88	0.875	0.689	1.111	0.801	0.809	0.359	1.312	1.158	1.124	0.88	1.191	1.034	0.938	1.039	0.857	1.287	0.921	1.199	0.998	0.968	1.188	1.086	1.213	0.579	1.209	1.101	0.639	0.992	1.089	0.95	0.833
0.773326	0.845	1.553	1.15	0.944	0.861	1.026	0.808	1.159	1.01	0.97	1.139	1.238	0.823	1.077	1.019	0.855	0.895	0.694	1.132	0.755	0.789	0.811	0.277	1.281	1.223	1.158	0.896	1.164	1.051	0.923	1.033	1.239	0.944	0.872	1.222	1.037	0.988	1.227	1.119	1.263	0.6	1.213	1.13	0.63	0.98	1.076	0.961	0.834	1.267
0.781925	1.201	1.134	0.887	0.966	0.898	1.427	1.179	0.987	0.896	1.067	1.214	0.899	1.041	0.99	1.131	0.838	1.069	1.017	0.876	0.889	0.705	1.074	0.649	0.802	0.839	0.281	1.183	1.141	0.875	1.123	1.05	0.932	0.989	1.23	0.96	0.878	1.205	1.023	0.962	1.2	1.112	1.251	0.594	1.163	1.022	0.633	1.006	1.02	0.92
0.790523	0.888	1.466	1.174	1.007	0.867	1.046	0.855	1.14	1.053	0.975	1.174	1.218	0.833	1.007	0.865	0.86	0.689	1.124	1.05	0.611	0.827	0.825	0.28	1.306	1.186	1.155	0.902	1.126	0.969	1.041	1.046	1.208	0.942	0.888	1.236	1.044	0.987	1.166	1.147	1.196	0.598	1.218	1.099	0.638	1.019	1.118	0.984	0.826	1.26
0.799121	0.858	0.976	1.474	0.865	1.228	0.989	0.872	1.063	0.866	1.081	1.037	1.025	1.098	1.291	0.838	1.027	0.86	0.893	0.694	1.147	0.863	0.822	0.368	1.185	1.131	0.896	1.209	1.078	0.937	1.008	1.252	0.948	0.899	1.223	1.051	1.009	1.22	1.238	1.144	0.62	1.239	1.155	0.655	1.058	1.102	1.049	0.846	1.245	0.964
0.80772	1.187	1.027	0.915	1.108	0.879	1.235	1.091	1.032	1.201	1.302	0.876	1.018	0.908	0.939	0.717	1.122	0.793	0.808	0.812	0.291	1.229	1.213	0.934	1.241	1.054	0.966	1.086	1.284	0.985	0.909	1.178	1.222	1.056	1.036	1.271	1.153	1.271	0.619	1.222	1.11	0.653	0.996	1.089	0.97	0.865	1.309	1.155	0.962	0.922
0.816318	0.916	1.213	1.037	0.946	1.111	0.884	1.217	1.072	1.076	1.011	1.131	0.863	0.905	1.044	0.884	0.716	1.114	0.686	0.88	0.849	0.291	1.25	1.255	1.194	0.943	1.224	1.107	0.97	1.089	0.966	1.274	0.913	1.278	1.077	1.345	1.027	1.243	1.12	1.231	0.624	1.261	1.145	0.67	1.046	1.115	0.992	0.833	1.365	1.206
0.824917	0.922	1.243	1.038	0.9	1.097	0.869	1.138	1.047	1.008	1.142	1.261	0.868	1.069	1.006	0.919	0.91	0.697	1.097	1.353	0.752	0.836	0.848	0.295	1.235	1.19	1.188	0.912	1.224	1.06	0.976	1.072	1.075	1.227	0.913	0.98	1.27	1.054	1.21	1.023	1.252	1.129	1.252	0.635	1.271	1.176	0.68	1.053	1.124	1.019
0.833515	0.91	1.024	1.59	0.911	1.046	0.943	1.129	0.932	1.21	1.061	1.058	1.044	1.144	0.892	1.074	0.962	0.963	0.755	1.164	0.706	0.872	0.838	0.293	1.311	1.254	1.118	0.934	1.204	1.068	0.973	1.077	1.246	1.018	0.929	1.078	1.199	1.079	1.267	1.171	1.221	0.622	1.254	1.155	0.69	1.049	1.109	1.012	0.834	1.227
0.842113	1.205	0.912	1.009	0.911	1.546	1.2	1.035	0.92	1.123	0.87	1.182	1.116	1.045	1.117	0.885	1.042	0.928	0.914	0.736	1.086	0.742	0.844	0.852	0.3	1.428	1.227	1.264	0.943	1.202	1.102	0.965	1.055	1.34	1	0.942	1.29	1.094	1.065	1.269	1.212	1.295	0.647	1.266	1.141	0.669	1.037	1.125	0.987	0.854
0.850712	1.3	0.909	1.023	1.598	0.9	1.195	1.027	0.905	1.112	0.905	1.192	1.096	1.047	1.186	0.909	0.947	1.073	0.938	0.761	1.172	0.752	0.911	0.865	0.302	1.257	1.225	1.188	1.218	0.951	1.101	0.989	1.048	1.266	0.967	0.929	1.27	1.089	1.05	1.268	1.137	1.248	0.642	1.257	1.13	0.682	1.051	1.134	0.99	0.848
0.85931	0.909	1.025	1.611	0.914	1.23	1.054	0.927	1.121	0.872	1.18	1.093	1.062	1.182	0.914	1.131	0.992	0.982	0.761	1.218	0.734	0.877	0.868	0.305	1.359	1.267	1.256	1.18	0.959	1.126	1.009	1.071	1.325	1.054	0.961	1.32	1.062	1.209	1.045	1.256	1.265	1.15	0.637	1.276	1.172	0.686	1.033	1.144	0.995	0.878
0.867909	0.926	1.058	1.594	0.943	1.208	1.052	0.965	1.133	0.897	1.166	1.097	1.281	1.233	0.908	1.183	0.974	1.013	1.099	0.763	1.199	1.5	0.756	0.88	0.936	0.31	1.241	1.263	1.251	1.262	0.979	1.144	1.004	1.088	1.287	1.036	0.968	1.282	1.15	1.069	1.281	1.185	1.279	0.67	1.269	1.192	0.686	1.077	1.164	0.992
0.876507	1.666	0.97	1.273	1.076	1.032	0.948	1.156	0.95	1.255	1.137	1.097	1.242	0.943	1.013	0.989	1.138	0.768	1.221	0.815	0.938	0.31	1.378	1.322	1.214	1.286	1.016	1.172	1.034	1.151	1.383	1.073	0.991	1.348	1.093	1.279	1.085	1.346	1.186	1.343	0.651	1.334	1.205	0.714	1.083	1.159	1.061	0.882	1.361	1.227
0.885106	1.053	0.968	1.552	1.066	0.993	1.141	0.934	1.216	1.138	1.106	1.218	1.333	0.933	0.986	0.946	1.097	0.758	1.16	1.196	0.814	0.877	0.908	0.314	1.348	1.233	1.251	1.194	1.001	1.101	1.019	1.078	1.031	1.352	0.966	1.253	1.099	1.291	1.067	1.274	1.182	0.672	1.294	1.17	0.725	1.088	1.17	1.051	0.901	1.384
0.893704	0.941	1.289	1.076	0.955	1.129	0.919	1.286	1.145	1.108	1.195	0.939	0.968	1.14	0.989	1.166	0.784	1.487	1.142	1.23	0.816	0.889	0.928	0.318	1.288	1.334	1.249	1.327	0.995	1.123	1.047	1.188	1.188	1.361	1.069	0.995	1.295	1.134	1.091	1.287	1.195	1.308	0.683	1.334	1.16	0.717	1.102	1.16	1.04	0.885
0.902302	0.968	1.297	1.052	0.998	1.139	0.942	1.169	1.159	1.096	1.167	1.394	0.932	1.112	0.947	1.012	1.069	0.771	1.214	0.827	0.891	0.934	0.318	1.335	1.326	1.26	1.279	0.986	1.157	1.063	1.167	1.35	1.052	1.016	1.278	1.135	1.118	1.284	1.287	1.158	0.687	1.338	1.258	0.74	1.137	1.194	1.074	0.888	1.359	1.27
0.910901	0.982	1.361	1.105	0.988	1.172	0.928	1.26	1.191	1.154	1.213	1.485	0.968	1.204	0.985	1.111	1.008	0.787	1.163	1.537	0.787	0.883	0.913	0.324	1.294	1.272	1.315	1.313	1.013	1.147	1.071	1.123	1.009	1.489	1.061	1.188	1.315	1.101	1.323	1.238	1.344	0.689	1.355	1.191	0.756	1.181	1.229	1.098	0.908	1.419
0.919499	1.011	1.171	0.926	1.215	1.15	1.137	1.202	1.395	0.963	1.212	0.993	0.992	1.099	0.8	1.27	1.454	0.844	0.917	0.9	0.33	1.445	1.285	1.301	1.3	1.004	1.185	1.035	1.12	0.998	1.406	1.049	1.341	1.156	1.124	1.345	1.161	1.416	1.219	0.69	1.375	1.269	0.748	1.127	1.219	1.068	0.909	1.413	1.283	1.526
0.928098	0.984	1.342	1.095	0.976	1.135	0.911	1.228	1.209	1.13	1.204	0.985	1.123	1.013	1.029	1.117	0.791	1.275	0.825	0.952	0.935	0.33	1.322	1.329	1.286	1.388	1.042	1.201	1.049	1.129	1.317	1.097	1.037	1.371	1.19	1.156	1.392	1.225	1.217	1.392	0.688	1.368	1.24	0.76	1.184	1.244	1.05	0.929	1.428	1.332
0.936696	1.078	1.061	1.287	1.213	0.982	1.296	1.193	1.156	1.224	1.438	0.969	1.163	1.045	1.003	1.072	0.799	1.19	0.869	0.931	0.911	0.336	1.39	1.34	1.37	1.353	1.031	1.174	1.094	1.16	1.401	1.11	1.042	1.3	1.173	1.315	1.178	1.414	1.303	1.291	0.708	1.335	1.285	0.769	1.147	1.196	1.105	0.934	1.385	1.344
0.945294	1.612	1.289	1.123	1.001	1.169	0.974	1.178	1.124	1.22	1.368	0.982	1.206	1.075	1.005	1.017	0.798	1.526	1.261	0.86	0.932	0.922	0.337	1.395	1.375	1.398	1.4	1.05	1.235	1.079	1.167	1.397	1.099	1.033	1.329	1.179	1.346	1.135	1.362	1.247	1.378	0.717	1.328	1.296	0.772	1.198	1.278	1.105	0.976	1.365
0.953893	1.277	0.995	1.099	1.658	1.002	1.285	1.143	1.03	1.209	1.196	0.986	1.213	1.146	1.294	0.996	1.048	1.038	1.186	0.81	1.312	0.909	0.932	0.336	1.365	1.326	1.307	1.227	1.039	1.176	1.07	1.183	1.114	1.033	1.358	1.186	1.151	1.371	1.189	1.463	0.714	1.352	1.194	0.769	1.141	1.227	1.097	0.956	1.419	1.32
0.962491	1.132	1.229	1.014	1.214	1.001	1.277	1.224	1.163	1.243	1.313	0.985	1.201	1.083	1.07	1.126	0.819	1.488	1.305	0.875	0.94	0.92	0.346	1.377	1.321	1.302	1.287	1.044	1.203	1.076	1.22	1.361	1.165	1.07	1.226	1.379	1.161	1.377	1.267	1.414	0.728	1.442	1.21	0.783	1.15	1.22	1.147	0.945	1.478	1.311
0.971089	1.007	1.671	1.35	1.09	1.017	1.201	0.988	1.243	1.238	1.175	1.291	1.408	1	1.189	1.046	1.045	1.091	0.818	1.593	1.219	0.906	0.95	0.945	0.346	1.383	1.385	1.344	1.31	1.05	1.207	1.093	1.179	1.348	1.108	1.049	1.349	1.193	1.118	1.339	1.244	1.345	0.719	1.425	1.255	0.783	1.114	1.233	1.079	0.934
0.979688	1.352	0.987	1.138	1.726	1.031	1.384	1.18	1.042	1.253	1.293	1.001	1.202	1.164	1.286	1.423	0.989	1.066	1.078	1.137	0.826	1.562	1.324	0.912	0.983	0.926	0.353	1.397	1.411	1.32	1.07	1.22	1.119	1.198	1.062	1.408	1.13	1.365	1.198	1.156	1.424	1.256	1.447	1.238	0.729	1.388	1.277	0.793	1.181	1.268
0.988286	1.035	1.382	1.149	1.029	1.202	1.206	1.003	1.293	1.177	1.203	1.284	1.417	1.01	1.081	1.115	1.084	0.842	1.536	1.253	0.897	0.986	0.964	0.355	1.383	1.352	1.337	1.405	1.052	1.24	1.106	1.229	1.377	1.072	1.095	1.381	1.203	1.365	1.158	1.416	1.224	0.736	1.407	1.314	0.794	1.171	1.247	1.174	0.999	1.54
0.996885	1.043	1.334	1.151	1.07	1.23	1.038	1.298	1.189	1.205	1.308	1.453	1.018	1.174	1.057	1.086	1.151	0.847	1.544	1.239	0.883	1.018	0.95	0.353	1.366	1.313	1.331	1.048	1.219	1.159	1.132	1.191	1.458	1.159	1.077	1.403	1.411	1.191	1.156	1.471	1.295	1.464	1.295	0.742	1.461	1.365	0.811	1.225	1.261	1.152
1.00548	1.274	1.353	1.346	1.406	1.012	1.363	1.145	1.692	1.063	1.378	1.141	1.054	1.236	1.255	1.021	1.242	1.21	1.288	1.042	1.091	1.091	1.145	0.852	1.316	0.995	1.008	1.002	0.362	1.447	1.386	1.377	1.361	1.098	1.265	1.109	1.251	1.072	1.114	1.383	1.209	1.4	1.199	1.458	1.264	0.752	1.441	1.247	0.813	1.175
1.01408	1.059	1.435	1.15	1.072	1.225	1.037	1.238	1.188	1.199	1.293	1.066	1.024	1.143	1.107	1.126	0.851	1.47	1.239	0.908	1.011	0.996	0.36	1.445	1.395	1.314	1.29	1.08	1.241	1.117	1.215	1.423	1.145	1.093	1.347	1.199	1.161	1.399	1.265	1.42	1.342	0.758	1.491	1.259	0.812	1.209	1.279	1.225	0.994	1.365
1.02268	1.144	1.649	1.061	1.433	1.182	1.092	1.24	1.039	1.341	1.256	1.215	1.367	1.497	1.126	1.066	1.105	1.169	0.884	1.623	1.289	0.949	1.054	1.023	0.366	1.472	1.438	1.431	1.341	1.114	1.295	1.174	1.226	1.205	1.494	1.121	1.472	1.338	1.347	1.183	1.453	1.342	1.413	1.253	0.78	1.477	1.35	0.827	1.223	1.314
1.03128	1.229	1.36	1.062	1.251	1.205	1.338	1.507	1.039	1.07	1.314	1.079	1.199	0.861	1.641	1.303	0.92	1.025	0.997	0.369	1.45	1.364	1.392	1.346	1.261	1.117	1.165	1.258	1.497	1.164	1.151	1.405	1.23	1.335	1.193	1.425	1.25	0.759	1.459	1.238	0.846	1.224	1.294	1.219	0.997	1.34	1.543	1.102	1.101	1.05
1.03988	1.149	1.044	1.685	1.342	1.133	1.052	1.244	1.051	1.33	1.324	1.221	1.308	1.519	1.064	1.083	1.178	1.142	0.889	1.64	1.336	0.943	1.023	0.988	0.374	1.442	1.459	1.396	1.552	1.303	1.145	1.122	1.412	1.217	1.125	1.483	1.44	1.275	1.365	1.246	1.403	1.276	1.361	0.769	1.508	1.322	0.83	1.227	1.279	1.291
1.04848	1.09	1.356	1.183	1.267	1.088	1.303	1.055	1.394	1.275	1.229	1.34	1.44	1.07	1.069	1.17	1.204	0.885	1.59	1.304	0.969	1.074	1.051	0.38	1.496	1.424	1.427	1.393	1.272	1.129	1.116	1.288	1.146	1.44	1.147	1.37	1.268	1.396	1.195	1.226	1.457	1.332	1.287	0.762	1.43	1.302	0.841	1.255	1.344	1.187
1.05707	1.366	1.382	1.011	1.15	1.664	1.081	1.33	1.149	1.084	1.257	1.233	1.019	1.284	1.23	1.258	1.107	1.068	1.179	1.127	0.89	1.358	1.001	1.05	0.972	0.378	1.45	1.413	1.454	1.407	1.134	1.265	1.117	1.467	1.239	1.159	1.406	1.258	1.313	1.395	1.216	1.253	1.43	1.349	0.762	1.428	1.288	0.84	1.231	1.32
1.06567	1.087	1.422	1.197	1.12	1.314	1.106	1.325	1.284	1.258	1.35	1.487	1.136	1.074	1.265	1.121	1.214	0.891	1.317	1.587	1.014	1.059	0.994	0.385	1.48	1.454	1.356	1.488	1.279	1.135	1.132	1.43	1.257	1.167	1.471	1.301	1.439	1.23	1.336	1.482	1.523	1.338	0.785	1.529	1.331	0.863	1.257	1.318	1.241	1.038
1.07427	1.051	1.195	1.798	1.145	1.384	1.2	1.133	1.334	1.091	1.295	1.304	1.272	1.303	1.615	1.262	1.146	1.09	1.203	1.146	0.911	1.335	0.985	1.083	1.04	0.385	1.498	1.476	1.329	1.381	1.271	1.128	1.13	1.457	1.156	1.209	1.425	1.281	1.2	1.43	1.422	1.308	1.452	0.775	1.484	1.278	0.854	1.253	1.327	1.193
1.08287	1.102	1.38	1.219	1.322	1.132	1.318	1.111	1.353	1.306	1.266	1.323	1.319	1.31	1.097	1.142	1.151	1.235	0.915	1.673	1.371	1	1.084	1.036	0.392	1.503	1.466	1.447	1.415	1.177	1.319	1.21	1.642	1.253	1.186	1.312	1.483	1.326	1.33	1.553	1.328	1.472	0.8	1.516	1.34	0.842	1.263	1.362	1.184	1.055
1.09147	1.124	1.188	1.374	1.115	1.328	1.355	1.046	1.328	1.336	1.242	1.4	1.491	1.137	1.082	1.113	1.189	0.898	1.327	1.378	1.62	0.981	1.088	1.039	0.391	1.488	1.457	1.423	1.403	1.141	1.288	1.169	1.292	1.429	1.208	1.167	1.423	1.253	1.242	1.509	1.28	0.801	1.503	1.328	0.857	1.211	1.282	1.127	1.021	1.422
1.10007	1.781	1.137	1.48	1.237	1.14	1.363	1.343	1.086	1.381	1.31	1.285	1.385	1.209	1.104	1.159	1.277	0.917	1.436	1.544	0.952	1.074	0.998	0.394	1.458	1.489	1.426	1.386	1.271	1.178	1.174	1.491	1.256	1.166	1.464	1.395	1.286	1.234	1.468	1.373	1.348	1.441	0.823	1.54	1.364	0.888	1.284	1.335	1.229	1.068
1.10866	0.669	0.657	1.341	1.4	1.441	1.453	1.402	1.408	1.051	1.171	1.741	1.14	1.233	1.215	1.38	1.141	1.295	1.28	1.407	1.157	1.152	1.167	0.93	1.379	1.683	1.482	1.056	1.071	0.399	1.562	1.513	1.474	1.513	1.332	1.171	1.178	1.542	1.245	1.201	1.473	1.317	1.278	1.374	1.554	1.479	0.825	1.485	1.304	0.901
1.11726	1.216	1.155	1.384	1.12	1.375	1.355	1.286	1.4	1.658	1.183	1.113	1.159	1.246	0.931	1.447	1.303	1	1.06	0.398	1.493	1.482	1.48	1.487	1.317	1.201	1.195	1.482	1.237	1.189	1.422	1.282	1.416	1.234	1.421	1.507	1.302	1.427	1.289	0.809	1.481	1.324	0.888	1.264	1.341	1.276	1.043	1.384	1.47	1.657
1.12586	1.266	1.218	1.32	1.152	1.376	1.32	1.308	1.341	1.643	1.209	1.143	1.235	1.305	0.944	1.644	1.44	0.94	1.069	0.4	1.462	1.47	1.424	1.425	1.216	1.285	1.244	1.273	1.488	1.21	1.487	1.337	1.466	1.496	1.311	1.595	1.401	1.462	1.404	0.827	1.528	1.367	0.917	1.308	1.373	1.209	1.084	1.578	1.468	1.266
1.13446	1.775	1.135	1.488	1.222	1.153	1.406	1.344	1.156	1.419	1.322	1.278	1.402	1.611	1.126	1.359	1.212	1.184	1.203	0.934	1.442	1.008	1.059	1.041	0.41	1.537	1.493	1.48	1.206	1.33	1.207	1.204	1.55	1.294	1.476	1.311	1.482	1.48	1.261	1.498	1.298	1.474	0.833	1.564	1.384	0.904	1.296	1.343	1.22	1.09
1.14306	1.513	1.504	1.084	1.258	1.89	1.172	1.513	1.252	1.225	1.341	1.143	1.37	1.341	1.354	1.531	1.156	1.134	1.215	1.352	1.213	0.928	1.446	1.42	0.982	1.063	0.407	1.524	1.458	1.465	1.35	1.187	1.301	1.177	1.327	1.5	1.184	1.191	1.468	1.302	1.257	1.41	1.445	1.296	1.452	0.838	1.562	1.382	0.911	1.284
1.15166	1.433	1.213	1.226	1.826	1.184	1.451	1.27	1.175	1.346	1.097	1.318	1.35	1.306	1.468	1.544	1.319	1.196	1.133	1.138	1.248	0.944	1.415	1.009	1.079	1.082	0.407	1.52	1.495	1.543	1.485	1.215	1.317	1.196	1.321	1.522	1.239	1.217	1.434	1.462	1.326	1.538	1.263	1.546	1.362	1.445	0.848	1.546	1.421	0.924
1.16025	1.27	1.171	1.315	1.333	1.363	1.175	1.37	1.317	1.399	1.641	1.204	1.171	1.351	1.166	1.242	0.936	1.405	1.012	1.084	0.421	1.466	1.478	1.521	1.4	1.202	1.345	1.211	1.349	1.487	1.234	1.235	1.481	1.337	1.449	1.502	1.277	1.468	1.336	1.444	0.843	1.577	1.361	0.922	1.32	1.379	1.376	1.079	1.506	1.459
1.16885	1.521	1.142	1.228	1.833	1.188	1.455	1.274	1.234	1.372	1.21	1.446	1.406	1.354	1.503	1.554	1.338	1.205	1.161	1.267	1.255	0.97	1.526	1.467	1.008	1.052	0.415	1.539	1.502	1.439	1.404	1.23	1.36	1.217	1.345	1.624	1.291	1.228	1.474	1.346	1.457	1.273	1.483	1.319	1.468	0.852	1.558	1.382	0.938	1.312
1.17745	1.125	1.247	1.801	1.164	1.475	1.289	1.33	1.203	1.411	1.171	1.382	1.366	1.303	1.449	1.586	1.176	1.232	1.209	1.308	0.977	1.399	1.021	1.101	0.418	1.507	1.516	1.503	1.439	1.234	1.301	1.241	1.344	1.444	1.24	1.243	1.439	1.359	1.504	1.484	1.299	1.515	1.318	1.417	0.852	1.523	1.367	0.923	1.364	1.396
1.18605	1.47	1.489	1.158	1.25	1.849	1.187	1.516	1.281	1.169	1.359	1.38	1.224	1.364	1.37	1.351	1.469	1.231	1.173	1.268	1.238	0.952	1.409	1.007	1.083	0.418	1.509	1.5	1.504	1.535	1.221	1.352	1.205	1.354	1.489	1.252	1.226	1.447	1.488	1.369	1.278	1.534	1.353	0.871	1.547	1.379	0.925	1.297	1.392	1.264
1.19465	1.529	1.428	1.583	1.092	1.238	1.796	1.196	1.461	1.242	1.183	1.296	1.386	1.131	1.367	1.31	1.48	1.448	1.168	1.296	1.218	1.208	1.197	0.946	1.492	1.005	1.127	0.427	1.551	1.538	1.539	1.56	1.24	1.333	1.345	1.235	1.553	1.267	1.254	1.488	1.345	1.587	1.324	1.556	1.35	1.446	1.261	0.861	1.578	1.364
1.20325	1.521	1.258	1.196	1.373	1.145	1.397	1.339	1.318	1.421	1.483	1.244	1.208	1.299	1.246	0.975	1.648	1.42	0.976	1.112	0.431	1.617	1.538	1.564	1.45	1.248	1.314	1.214	1.37	1.572	1.314	1.257	1.5	1.391	1.477	1.537	1.344	1.656	1.397	1.521	0.904	1.601	1.443	0.971	1.333	1.417	1.335	1.141	1.689	1.533
1.21185	1.202	1.517	1.423	1.365	1.389	1.515	1.401	1.199	1.271	1.289	1.262	1.339	0.979	1.403	1.457	1.004	1.136	0.43	1.277	1.625	1.601	1.612	1.45	1.248	1.362	1.236	1.357	1.566	1.325	1.272	1.555	1.382	1.476	1.561	1.315	1.503	1.383	1.496	0.861	1.591	1.411	0.965	1.35	1.328	1.366	1.07	1.525	1.511	1.243
1.22044	1.573	1.124	1.227	1.829	1.255	1.334	1.559	1.282	1.379	1.449	1.219	1.404	1.405	1.319	1.385	1.383	1.175	1.221	1.204	0.978	1.444	0.989	1.112	0.432	1.468	1.548	1.483	1.417	1.232	1.349	1.237	1.367	1.535	1.275	1.255	1.476	1.404	1.505	1.344	1.537	1.317	1.484	0.881	1.543	1.375	0.972	1.354	1.392	1.258
1.22904	1.175	1.279	1.847	1.239	1.291	1.547	1.251	1.378	1.46	1.2	1.407	1.377	1.48	1.219	1.39	1.267	0.967	1.479	1.001	1.121	0.441	1.517	1.561	1.5	1.531	1.268	1.394	1.257	1.339	1.611	1.293	1.261	1.517	1.392	1.548	1.533	1.266	1.563	1.338	0.88	1.529	1.4	1.305	0.976	1.294	1.393	1.263	1.095	1.469
1.23764	1.566	1.228	1.441	1.41	1.21	1.459	1.4	1.388	1.412	1.548	1.416	1.21	1.26	1.303	1.256	0.982	1.503	1.422	1.017	1.141	0.443	1.576	1.566	1.603	1.508	1.414	1.28	1.241	1.426	1.604	1.276	1.29	1.551	1.427	1.502	1.62	1.346	1.573	1.426	1.477	0.896	1.587	1.381	0.983	1.327	1.408	1.249	1.136	1.665
1.24624	1.246	1.841	1.245	1.527	1.309	1.274	1.404	1.229	1.389	1.392	1.352	1.476	1.576	1.215	1.277	1.245	0.994	1.616	1.49	1.044	1.14	0.445	1.589	1.555	1.484	1.547	1.306	1.438	1.278	1.487	1.569	1.309	1.289	1.525	1.501	1.415	1.341	1.554	1.391	1.433	1.51	0.896	1.632	1.403	1.005	1.338	1.417	1.323	1.122
1.25484	1.481	1.535	1.133	1.248	1.764	1.215	1.257	1.457	1.185	1.389	1.444	1.461	1.237	1.424	1.339	1.432	1.422	1.217	1.277	1.359	1.224	1.004	1.524	1.02	1.131	0.441	1.591	1.59	1.555	1.489	1.273	1.457	1.277	1.351	1.56	1.347	1.27	1.523	1.519	1.401	1.328	1.614	1.415	0.907	1.582	1.425	0.99	1.365	1.449
1.26344	1.819	1.25	1.579	1.33	1.256	1.37	1.431	1.184	1.493	1.434	1.409	1.483	1.748	1.214	1.265	1.292	1.317	0.996	1.507	1.039	1.137	0.452	1.638	1.529	1.529	1.423	1.279	1.397	1.271	1.409	1.517	1.327	1.296	1.54	1.549	1.389	1.611	1.349	1.663	1.45	1.572	0.912	1.58	1.473	1.007	1.381	1.419	1.434	1.17
1.27203	1.551	1.509	1.462	1.449	1.648	1.49	1.213	1.275	1.222	1.536	1.309	1.223	1.382	1.232	1.385	1.398	1.386	1.315	1.208	1.246	1.283	1.308	0.989	1.453	1.003	1.128	0.456	1.543	1.525	1.559	1.501	1.281	1.433	1.281	1.406	1.301	1.525	1.305	1.483	1.436	1.365	1.612	1.39	1.483	0.905	1.583	1.394	0.995	1.315
1.28063	1.309	1.798	1.252	1.661	1.365	1.314	1.443	1.442	1.272	1.461	1.424	1.413	1.477	1.264	1.438	1.293	1.318	1.378	1.027	1.482	1.005	1.171	0.455	1.576	1.568	1.569	1.515	1.298	1.363	1.292	1.402	1.579	1.34	1.295	1.478	1.417	1.633	1.351	1.536	1.536	1.432	0.922	1.607	1.429	0.998	1.309	1.358	1.343	1.131
1.28923	1.291	2	1.325	1.62	1.397	1.283	1.414	1.217	1.426	1.437	1.393	1.557	1.698	1.239	1.319	1.292	1.333	1.408	1.017	1.529	1.024	1.17	0.461	1.612	1.611	1.519	1.469	1.299	1.372	1.268	1.391	1.575	1.342	1.322	1.618	1.426	1.514	1.335	1.56	1.392	1.576	0.91	1.596	1.399	0.997	1.339	1.393	1.332	1.13
1.29783	1.17	1.247	1.828	1.25	1.482	1.324	1.271	1.422	1.285	1.428	1.376	1.385	1.455	1.736	1.22	1.284	1.27	1.348	1.333	1.03	1.541	1.489	1.015	1.17	0.459	1.496	1.542	1.537	1.548	1.295	1.443	1.262	1.469	1.532	1.35	1.299	1.539	1.424	1.505	1.373	1.553	1.405	1.5	0.926	1.662	1.393	0.992	1.337	1.437
1.30643	1.445	1.415	1.24	1.404	1.436	1.378	1.499	1.26	1.421	1.323	1.333	1.319	1.019	1.537	1.527	1.056	1.173	0.465	1.575	1.594	1.602	1.599	1.46	1.331	1.322	1.457	1.353	1.584	1.343	1.625	1.488	1.545	1.591	1.36	1.598	1.337	1.562	1.521	0.932	1.578	1.403	1.03	1.35	1.414	1.354	1.174	1.588	1.658	1.496
1.31503	1.296	1.331	1.248	1.482	1.47	1.385	1.452	1.39	1.48	1.619	1.25	1.322	1.504	1.295	1.31	1.317	1.033	1.574	1.022	1.191	0.467	1.556	1.568	1.534	1.499	1.348	1.305	1.256	1.401	1.547	1.336	1.319	1.505	1.397	1.363	1.622	1.45	1.518	0.948	1.648	1.459	1.029	1.409	1.492	1.383	1.186	1.757	1.544	1.373
1.32362	1.198	1.294	1.715	1.256	1.505	1.295	1.262	1.398	1.408	1.374	1.218	1.414	1.395	1.581	1.26	1.36	1.333	1.372	1.356	1.074	1.566	0.988	1.204	0.465	1.547	1.57	1.544	1.586	1.459	1.317	1.333	1.423	1.537	1.404	1.332	1.574	1.411	1.58	1.37	1.631	1.725	1.455	1.556	0.943	1.649	1.547	1.388	1.02	1.409
1.33222	1.306	1.509	1.338	1.283	1.451	1.504	1.255	1.46	1.505	1.421	1.484	1.259	1.346	1.273	1.355	1.331	1.031	1.591	1	1.197	0.466	1.663	1.561	1.527	1.535	1.414	1.325	1.281	1.498	1.609	1.388	1.341	1.615	1.442	1.506	1.4	1.616	1.653	1.477	1.474	1.5	0.942	1.598	1.437	1.046	1.377	1.426	1.305	1.153
1.34082
1.3327
1.3413
1.3499
1.3585
1.36709
1.37569
1.38429
1.39289
1.40149
1.41009
1.41868
1.42728
[truncated: 42 more columns]

## Sheet: SI Fig. 12b SNAP-tag2 + TF-CPY
Time [h]	SNAP-tag2 (TF-CPY) - Normalized Fluorescence Intensity (CPY/mTurquoise2)
0	0	0	0	0	0	0	0	0	0	0	0	0	0	0	0	0	0	0	0	0	0	0	0	0	0	0	0	0	0	0	0	0	0	0	0	0	0	0	0	0	0	0	0	0	0	0	0	0	0
0.019167	0.146	0.139	0.057	0.122	0.082	0.098	0.081	0.114	0.159	0.171	0.153	0.064	0.083	0.058	0.059	0.053	0.098	0.108	0.105	0.107	0.106	0.116	0.108	0.068	0.055	0.065	0.064	0.065	0.066	0.069	0.023	0.083	0.086	0.066	0.028	0.028	0.066	0.138	0.028	0.033	0.026	0.026	0.09	0.043	0.027	0.075	0.071	0.097	0.073
0.027767	0.191	0.095	0.216	0.153	0.072	0.134	0.107	0.121	0.108	0.137	0.144	0.158	0.151	0.099	0.133	0.089	0.079	0.071	0.134	0.157	0.153	0.156	0.148	0.155	0.095	0.072	0.075	0.073	0.081	0.092	0.09	0.116	0.033	0.122	0.041	0.083	0.042	0.098	0.201	0.046	0.052	0.033	0.042	0.158	0.067	0.113	0.039	0.112	0.131
0.036367	0.23	0.344	0.138	0.192	0.227	0.123	0.266	0.199	0.103	0.142	0.176	0.156	0.203	0.209	0.209	0.216	0.261	0.123	0.148	0.117	0.096	0.075	0.137	0.197	0.199	0.19	0.132	0.098	0.116	0.112	0.112	0.125	0.111	0.143	0.04	0.142	0.049	0.089	0.05	0.091	0.056	0.066	0.042	0.056	0.171	0.088	0.052	0.165	0.158
0.044968	0.23	0.203	0.162	0.275	0.154	0.326	0.257	0.128	0.196	0.186	0.244	0.243	0.24	0.144	0.165	0.135	0.12	0.099	0.175	0.233	0.231	0.197	0.21	0.145	0.111	0.13	0.132	0.125	0.155	0.156	0.053	0.17	0.189	0.065	0.104	0.061	0.117	0.272	0.068	0.083	0.043	0.073	0.223	0.105	0.157	0.181	0.062	0.187	0.156
0.053568	0.293	0.282	0.294	0.421	0.181	0.259	0.27	0.275	0.154	0.307	0.224	0.13	0.195	0.222	0.263	0.277	0.18	0.205	0.159	0.142	0.12	0.21	0.27	0.281	0.252	0.238	0.219	0.17	0.133	0.157	0.156	0.164	0.175	0.154	0.193	0.061	0.189	0.071	0.109	0.072	0.134	0.338	0.079	0.086	0.048	0.078	0.214	0.119	0.173
0.062168	0.296	0.327	0.194	0.379	0.29	0.159	0.253	0.229	0.282	0.311	0.301	0.288	0.202	0.222	0.192	0.134	0.162	0.253	0.321	0.3	0.262	0.31	0.205	0.294	0.163	0.193	0.191	0.196	0.22	0.193	0.072	0.237	0.243	0.089	0.131	0.086	0.168	0.417	0.103	0.113	0.055	0.097	0.289	0.158	0.223	0.095	0.249	0.274	0.221
0.070768	0.359	0.388	0.391	0.369	0.516	0.333	0.25	0.369	0.219	0.406	0.332	0.18	0.276	0.264	0.32	0.351	0.24	0.285	0.219	0.161	0.187	0.279	0.352	0.358	0.233	0.314	0.189	0.214	0.203	0.209	0.231	0.202	0.074	0.253	0.274	0.105	0.112	0.095	0.186	0.432	0.108	0.122	0.054	0.101	0.28	0.171	0.215	0.098	0.272
0.079368	0.394	0.289	0.424	0.413	0.413	0.544	0.264	0.331	0.386	0.225	0.418	0.187	0.322	0.285	0.34	0.323	0.336	0.256	0.282	0.237	0.172	0.201	0.302	0.405	0.38	0.33	0.235	0.338	0.194	0.224	0.207	0.204	0.248	0.233	0.08	0.255	0.267	0.109	0.116	0.1	0.197	0.403	0.124	0.134	0.059	0.112	0.316	0.197	0.314
0.087969	0.429	0.601	0.279	0.388	0.413	0.266	0.466	0.204	0.2	0.301	0.326	0.375	0.391	0.272	0.326	0.256	0.222	0.193	0.295	0.418	0.44	0.347	0.39	0.384	0.27	0.21	0.254	0.226	0.234	0.258	0.231	0.09	0.275	0.284	0.13	0.115	0.103	0.112	0.208	0.466	0.139	0.144	0.065	0.127	0.293	0.202	0.126	0.289	0.265
0.096569	0.431	0.425	0.322	0.465	0.472	0.501	0.489	0.666	0.327	0.391	0.426	0.274	0.471	0.236	0.236	0.383	0.342	0.454	0.421	0.298	0.334	0.267	0.217	0.238	0.351	0.455	0.436	0.385	0.284	0.392	0.236	0.261	0.243	0.238	0.293	0.244	0.097	0.298	0.327	0.131	0.123	0.123	0.229	0.559	0.143	0.163	0.061	0.137	0.346
0.105169	0.463	0.455	0.351	0.467	0.523	0.501	0.668	0.342	0.428	0.485	0.297	0.508	0.441	0.258	0.379	0.366	0.464	0.315	0.298	0.354	0.231	0.258	0.375	0.5	0.459	0.343	0.434	0.266	0.289	0.281	0.287	0.314	0.273	0.114	0.371	0.391	0.157	0.15	0.146	0.29	0.161	0.184	0.072	0.157	0.413	0.249	0.359	0.158	0.391
0.113769	0.498	0.552	0.555	0.742	0.375	0.441	0.473	0.336	0.553	0.451	0.264	0.385	0.385	0.406	0.48	0.453	0.474	0.348	0.368	0.31	0.243	0.281	0.391	0.553	0.529	0.423	0.485	0.344	0.485	0.292	0.329	0.308	0.315	0.36	0.322	0.388	0.122	0.396	0.164	0.151	0.151	0.294	0.188	0.198	0.077	0.184	0.46	0.285	0.184
0.122369	0.492	0.52	0.409	0.537	0.58	0.595	0.793	0.421	0.495	0.557	0.357	0.614	0.492	0.297	0.463	0.476	0.455	0.516	0.515	0.374	0.408	0.348	0.27	0.311	0.453	0.619	0.547	0.551	0.398	0.315	0.368	0.331	0.348	0.41	0.356	0.138	0.426	0.445	0.185	0.166	0.173	0.336	0.209	0.229	0.095	0.212	0.46	0.421	0.299
0.13097	0.447	0.584	0.659	0.631	0.842	0.446	0.515	0.624	0.396	0.627	0.542	0.32	0.511	0.458	0.551	0.534	0.557	0.43	0.394	0.469	0.291	0.341	0.516	0.618	0.628	0.436	0.566	0.568	0.351	0.397	0.359	0.381	0.422	0.37	0.141	0.464	0.466	0.203	0.177	0.188	0.366	0.756	0.225	0.245	0.097	0.227	0.562	0.489	0.335
0.13957	0.648	0.694	0.688	0.887	0.481	0.561	0.61	0.436	0.704	0.556	0.345	0.53	0.513	0.506	0.628	0.597	0.614	0.441	0.415	0.49	0.331	0.371	0.531	0.693	0.666	0.483	0.659	0.386	0.422	0.393	0.412	0.472	0.427	0.505	0.162	0.531	0.234	0.192	0.209	0.437	0.249	0.282	0.108	0.242	0.609	0.366	0.542	0.497	0.245
0.14817	0.662	0.641	0.645	0.539	0.668	0.755	0.706	0.876	0.516	0.61	0.652	0.445	0.727	0.387	0.545	0.576	0.608	0.595	0.491	0.453	0.515	0.373	0.413	0.56	0.759	0.725	0.514	0.668	0.426	0.463	0.422	0.462	0.5	0.448	0.548	0.179	0.575	0.248	0.182	0.232	0.456	0.266	0.309	0.121	0.273	0.656	0.539	0.41	0.286
0.156771	0.708	0.669	0.685	0.572	0.728	0.828	0.76	0.794	0.984	0.56	0.654	0.74	0.506	0.816	0.43	0.614	0.592	0.693	0.643	0.673	0.528	0.484	0.584	0.39	0.455	0.611	0.797	0.794	0.543	0.713	0.435	0.504	0.455	0.474	0.547	0.511	0.615	0.197	0.623	0.276	0.249	0.254	0.512	0.297	0.344	0.131	0.302	0.71	0.456
0.165371	0.715	0.697	0.601	0.816	0.77	0.822	1.046	0.612	0.733	0.741	0.553	0.848	0.453	0.668	0.656	0.786	0.768	0.748	0.59	0.558	0.646	0.444	0.489	0.707	0.874	0.886	0.602	0.778	0.814	0.487	0.567	0.556	0.548	0.631	0.555	0.221	0.661	0.655	0.3	0.222	0.566	0.276	0.33	0.37	0.134	0.331	0.742	0.639	0.494
0.173971	0.661	0.254	0.785	0.811	0.807	0.684	0.872	0.903	0.988	0.959	1.091	0.656	0.751	0.792	0.587	0.822	0.489	0.712	0.686	0.786	0.813	0.62	0.543	0.66	0.512	0.779	0.913	0.851	0.647	0.828	0.517	0.572	0.567	0.568	0.629	0.551	0.674	0.229	0.672	0.314	0.227	0.578	0.294	0.348	0.379	0.143	0.337	0.762	0.507
0.182571	0.338	0.844	0.725	0.895	0.968	0.934	1.137	0.693	0.793	0.867	0.63	0.881	0.524	0.773	0.749	0.856	0.66	0.631	0.738	0.504	0.544	0.744	0.903	0.92	0.959	0.972	0.711	0.842	0.593	0.662	0.585	0.619	0.71	0.645	0.749	0.26	0.735	0.343	0.254	0.606	0.318	0.388	0.43	0.16	0.377	0.751	0.551	0.404	0.82
0.191171	0.313	0.376	0.709	0.279	0.842	0.828	0.342	0.86	0.734	0.902	0.992	0.999	1.188	0.783	0.729	0.874	0.656	0.917	0.563	0.774	0.761	0.803	0.791	0.699	0.667	0.776	0.547	0.588	0.825	0.954	1.004	0.734	0.922	0.624	0.705	0.627	0.66	0.723	0.622	0.724	0.272	0.758	0.37	0.257	0.337	0.637	0.421	0.447	0.171
0.199772	0.729	0.309	0.969	0.933	0.954	0.8	0.967	0.998	1.02	1.226	0.795	0.96	0.915	0.707	0.988	0.592	0.836	0.901	0.993	0.934	0.76	0.832	0.664	0.62	0.856	1.023	1.032	0.818	0.946	0.647	0.732	0.689	0.684	0.799	0.698	0.815	0.298	0.812	0.4	0.364	0.699	0.452	0.491	0.19	0.445	0.918	0.904	0.671	0.782
0.208372	0.993	0.931	0.935	0.827	0.993	1.042	1.067	1.229	0.931	0.824	1.003	0.744	1.029	0.626	0.833	0.852	0.839	0.778	0.734	0.88	0.612	0.67	0.911	1.043	1.053	0.832	1.009	0.686	0.76	0.734	0.828	0.717	0.753	0.844	0.323	0.884	0.428	0.391	0.248	0.751	0.477	0.524	0.197	0.462	0.906	0.693	0.795	0.83	0.501
0.216972	0.455	0.836	0.337	0.995	0.43	1	0.89	0.887	1.02	1.117	1.141	1.263	0.933	0.841	1.014	0.808	1.044	0.673	0.899	0.946	0.94	0.795	0.752	0.912	0.66	0.701	0.911	1.088	1.039	0.855	1.08	0.726	0.785	0.764	0.772	0.869	0.764	0.913	0.33	0.89	0.407	0.273	0.454	0.792	0.504	0.563	0.203	0.503	0.936
0.225572	0.474	0.857	0.383	1.027	1.025	0.91	1.119	1.118	1.173	1.258	0.988	0.875	1.072	0.835	1.038	0.698	0.944	0.997	0.984	0.992	0.839	0.764	0.915	0.719	1.014	1.111	1.104	1.097	0.882	1.053	0.751	0.808	0.777	0.809	0.887	0.768	0.92	0.349	0.912	0.48	0.284	0.438	0.833	0.55	0.589	0.201	0.499	1.008	0.747
0.234173	1.062	0.936	1.157	1.164	1.197	1.371	1.079	0.939	1.038	0.87	1.093	0.754	1.011	0.963	1.026	0.975	0.887	0.794	0.978	0.748	1.001	1.136	1.098	1.137	0.934	1.125	1.117	0.815	0.914	0.827	0.836	0.895	0.883	0.38	0.939	0.956	0.517	0.288	0.495	0.874	0.456	0.569	0.619	0.216	0.556	1.006	0.805	0.597	1.036
0.242773	1.098	0.519	1.071	0.959	1.165	1.185	1.225	1.387	1.057	0.958	1.12	0.931	1.06	0.751	0.999	1	1.001	1.016	1.011	0.909	0.812	1.016	0.768	1.022	1.121	1.19	1.188	1.002	1.157	1.101	0.832	0.908	0.865	0.908	0.988	0.866	1.027	0.406	0.999	0.548	0.491	0.944	0.327	0.595	0.656	0.229	0.595	1.094	0.836
0.251373	0.554	1.185	1.174	0.994	1.192	1.228	1.314	1.329	1.004	1.011	1.122	0.962	1.104	0.819	0.938	1.04	1.042	1.087	1.027	1.02	0.937	0.853	1.013	0.824	1.121	1.106	1.181	0.981	1.117	0.855	0.928	0.851	0.936	0.99	0.939	1.013	0.43	1.012	0.573	0.521	0.985	0.327	0.633	0.683	0.243	0.62	1.091	0.895	0.697
0.259973	0.616	1.142	0.979	0.45	0.575	1.191	1.121	1.051	1.204	1.235	1.289	1.366	1.116	1.016	1.116	0.992	1.121	0.849	1.07	1.124	1.07	1.038	0.988	0.902	1.076	0.846	1.164	1.173	1.198	1.02	1.17	0.897	0.954	0.938	0.894	0.999	0.882	0.455	1.053	1.081	0.62	0.536	0.601	1.04	0.671	0.731	0.26	0.679	1.099
0.268574	0.596	1.212	1.192	1.06	1.225	1.292	1.292	1.363	1.134	1.063	1.137	1.013	1.122	0.878	1.072	1.089	1.125	1.144	1.017	0.938	1.11	0.9	1.193	1.22	1.223	1.062	1.252	1.276	0.939	0.994	0.918	0.979	1.081	0.994	1.055	0.465	1.118	0.618	0.555	1.067	0.324	0.694	0.754	0.268	0.67	1.107	0.937	1.038	0.744
0.277174	1.24	1.349	1.345	1.435	1.097	1.21	1.217	1.081	1.189	0.935	1.152	1.159	1.235	1.155	1.196	1.099	1.219	1.039	0.988	1.165	0.893	0.928	1.199	1.252	1.277	1.041	1.308	0.973	1.094	0.988	1.018	1.075	0.956	0.5	1.114	1.104	0.651	0.595	1.119	0.355	0.749	0.781	0.289	0.704	1.158	0.996	1.14	0.774	1.103
0.285774	1.198	1.144	1.117	1.241	1.256	1.349	1.387	1.207	1.09	1.175	1.083	1.183	0.991	1.178	1.243	1.197	1.182	1.108	1.041	0.998	1.152	0.956	0.977	1.234	1.22	1.301	1.086	1.31	1.32	0.999	1.101	1.062	1.085	1.122	1.092	0.529	1.174	1.07	0.689	1.151	0.627	0.378	0.791	0.83	0.296	0.723	1.146	1.136	1.013
0.294374	1.166	1.32	1.394	1.417	1.441	1.21	1.155	1.198	1.124	1.29	1.014	1.3	1.237	1.176	1.284	1.086	1.083	1.051	1.241	0.922	0.994	1.294	1.27	1.296	1.153	1.245	1.326	1.012	1.073	1.012	1.025	1.1	1.03	1.186	0.557	1.16	0.735	0.648	1.193	0.701	0.39	0.796	0.854	0.307	0.776	1.263	1.062	0.854	1.183
0.302974	1.244	0.718	1.22	1.135	1.324	1.287	1.426	1.413	1.209	1.144	1.147	1.138	1.13	1.087	0.998	1.179	1.24	1.159	1.198	1.091	1.103	1.082	1.202	0.953	0.997	1.252	1.238	1.239	1.142	1.268	1.301	1.039	1.131	1.064	1.074	1.148	1.061	1.154	0.57	1.144	0.762	1.223	0.683	0.405	0.848	0.896	0.296	0.822	1.225
0.311575	1.081	1.285	1.243	1.162	1.313	1.408	1.433	1.559	1.49	1.28	1.179	1.269	1.185	1.225	1.059	1.235	1.337	1.296	1.233	1.149	1.308	1.078	1.084	1.059	1.355	1.308	1.321	1.194	1.346	1.427	1.078	1.101	1.141	1.102	1.176	1.165	0.625	1.251	1.226	0.837	0.777	1.318	0.722	0.404	0.881	0.926	0.335	0.857	1.201
0.320175	1.181	1.343	1.441	1.413	1.44	1.361	1.21	1.329	1.182	1.221	1.072	1.26	1.32	1.239	1.253	1.211	1.14	1.252	1.099	1.038	1.096	1.355	1.255	1.373	1.208	1.379	1.327	1.112	1.161	1.12	1.146	1.211	1.118	1.213	0.636	1.21	0.82	1.306	0.754	0.417	0.907	0.959	0.349	0.882	1.263	1.193	1.119	0.947	1.139
0.328775	1.202	1.182	1.339	1.413	1.407	1.526	1.307	1.221	1.322	1.228	1.209	1.306	1.266	1.254	1.119	1.254	1.324	1.248	1.224	1.186	1.314	1.134	1.083	1.305	1.262	1.355	1.182	1.358	1.384	1.102	1.15	1.133	1.174	1.173	1.131	1.241	0.662	1.218	0.885	1.312	0.829	0.791	0.424	0.923	0.973	0.353	0.919	1.202	1.158
0.337375	1.304	1.208	1.431	1.538	1.407	1.404	1.4	1.225	1.258	1.242	1.35	1.146	1.307	1.293	1.449	1.317	1.277	1.196	1.357	1.155	1.131	1.423	1.28	1.331	1.233	1.377	1.374	1.157	1.185	1.164	1.166	1.233	1.202	1.231	0.7	1.256	0.899	1.394	0.804	0.422	0.966	1.051	0.393	0.962	1.302	1.222	1.207	1.045	1.379
0.345976	1.238	1.436	1.446	1.472	1.498	1.375	1.258	1.375	1.257	1.262	1.309	1.158	1.446	1.306	1.376	1.257	1.249	1.256	1.387	1.191	1.154	1.157	1.397	1.333	1.296	1.33	1.203	1.371	1.455	1.176	1.233	1.18	1.178	1.27	1.196	1.29	0.722	1.235	0.911	1.378	0.837	0.466	1.025	1.056	0.381	0.996	1.31	1.283	1.22
0.354576	1.462	1.487	1.536	1.355	1.267	1.427	1.279	1.333	1.18	1.307	1.307	1.271	1.387	1.354	1.376	1.243	1.196	1.351	1.169	1.183	1.509	1.313	1.313	1.406	1.559	1.247	1.446	1.213	1.372	1.244	1.181	1.218	1.245	1.188	1.274	0.751	1.243	0.948	1.377	0.86	0.496	1.268	1.048	1.059	0.394	1.034	1.312	1.286	1.248
0.363176	1.469	1.493	1.478	1.444	1.283	1.294	1.308	1.329	1.315	1.199	1.288	1.502	1.33	1.372	1.267	1.247	1.213	1.205	1.407	1.216	1.454	1.309	1.363	1.398	1.286	1.377	1.491	1.199	1.228	1.198	1.222	1.256	1.225	0.787	1.303	1.315	0.972	1.45	0.902	0.468	1.376	1.072	1.081	0.399	1.047	1.292	1.289	1.253	1.145
0.371776	1.314	1.193	1.46	1.366	1.254	1.375	1.471	1.493	1.54	1.445	1.329	1.395	1.336	1.356	1.229	1.517	1.346	1.349	1.388	1.23	1.247	1.446	1.205	1.478	1.346	1.378	1.446	1.342	1.565	1.242	1.259	1.252	1.202	1.276	1.238	0.828	1.306	1.298	1.03	1.469	0.931	0.492	1.069	1.088	0.421	1.084	1.286	1.32	1.31
0.380376	1.488	1.541	1.506	1.312	1.371	1.341	1.371	1.35	1.216	1.253	1.501	1.321	1.414	1.389	1.305	1.288	1.319	1.227	1.237	1.467	1.217	1.502	1.346	1.415	1.297	1.547	1.487	1.257	1.281	1.235	1.272	1.264	1.242	0.842	1.319	1.268	1.041	1.539	0.961	0.49	1.332	1.132	1.139	0.426	1.123	1.277	1.27	1.161	1.354
0.388977	1.437	1.493	1.497	1.461	1.318	1.332	1.304	1.332	1.304	1.196	1.314	1.306	1.367	1.276	1.351	1.237	1.284	1.231	1.455	1.239	1.504	1.293	1.353	1.427	1.528	1.294	1.504	1.28	1.315	1.272	1.241	1.248	1.308	1.225	1.274	0.888	1.284	1.074	1.505	0.974	0.505	1.149	1.131	0.44	1.131	1.34	1.274	1.19	1.287
0.397577	1.24	1.467	1.359	1.263	1.422	1.544	1.504	1.519	1.491	1.335	1.282	1.331	1.26	1.321	1.246	1.492	1.357	1.356	1.422	1.282	1.296	1.237	1.25	1.519	1.232	1.267	1.519	1.307	1.325	1.319	1.54	1.28	1.284	1.292	1.241	1.247	1.256	0.889	1.267	1.224	1.131	1.517	1.053	1.01	0.507	1.183	1.138	0.429	1.171
0.406177	1.518	1.538	1.349	1.383	1.38	1.347	1.39	1.242	1.416	1.367	1.56	1.487	1.362	1.309	1.299	1.308	1.456	1.252	1.232	1.509	1.336	1.315	1.475	1.3	1.477	1.5	1.278	1.28	1.293	1.288	1.297	1.244	0.928	1.396	1.327	1.106	1.54	1.027	0.548	1.163	1.162	0.445	1.164	1.225	1.405	1.326	1.276	1.222	1.5
0.414778	1.415	1.482	1.471	1.464	1.532	1.5	1.32	1.354	1.36	1.332	1.252	1.359	1.288	1.594	1.429	1.295	1.267	1.224	1.265	1.448	1.26	1.556	1.348	1.397	1.314	1.542	1.5	1.33	1.291	1.258	1.255	1.24	1.197	0.944	1.29	1.288	1.346	1.133	1.53	1.059	0.506	1.209	1.175	0.472	1.173	1.326	1.333	1.278	1.238
0.423378	1.376	1.293	1.388	1.445	1.483	1.545	1.467	1.302	1.391	1.369	1.4	1.417	1.272	1.327	1.319	1.518	1.424	1.282	1.267	1.497	1.237	1.551	1.394	1.402	1.305	1.498	1.246	1.327	1.275	1.262	1.246	1.285	1.275	0.959	1.293	1.165	1.523	1.079	0.546	1.191	1.187	0.474	1.184	1.314	1.363	1.337	1.251	1.385	1.19
0.431978	1.349	1.093	1.339	1.287	1.381	1.471	1.615	1.601	1.435	1.296	1.376	1.355	1.374	1.29	1.261	1.372	1.35	1.581	1.206	1.319	1.279	1.266	1.446	1.24	1.432	1.299	1.422	1.3	1.451	1.519	1.271	1.323	1.308	1.269	1.299	1.257	1.003	1.318	1.323	1.277	1.143	1.542	1.101	0.565	1.193	1.176	0.481	1.183	1.329
0.440578	1.424	1.533	1.506	1.561	1.471	1.312	1.407	1.385	1.422	1.285	1.547	1.369	1.385	1.436	1.279	1.314	1.351	1.254	1.507	1.286	1.534	1.444	1.464	1.363	1.49	1.545	1.316	1.362	1.294	1.254	1.328	1.238	1.33	1.015	1.335	1.2	1.547	1.12	0.581	1.24	1.191	0.509	1.256	1.355	1.363	1.273	1.281	1.497	1.226
0.449178	1.513	1.492	1.463	1.312	1.353	1.387	1.354	1.453	1.47	1.284	1.434	1.453	1.372	1.572	1.486	1.292	1.423	1.292	1.498	1.28	1.293	1.498	1.369	1.446	1.364	1.623	1.501	1.329	1.289	1.326	1.36	1.343	1.277	1.375	1.061	1.38	1.544	1.195	1.142	0.605	1.265	1.207	0.511	1.232	1.414	1.386	1.295	1.413	1.274
0.457779	1.47	1.385	1.278	1.354	1.343	1.353	1.385	1.262	1.269	1.453	1.512	1.357	1.577	1.371	1.325	1.225	1.223	1.247	1.433	1.248	1.532	1.282	1.407	1.368	1.532	1.533	1.304	1.281	1.268	1.304	1.315	1.294	1.071	1.285	1.331	1.297	1.224	1.615	1.16	1.156	0.563	1.225	1.208	0.505	1.202	1.343	1.321	1.311	1.29
0.466379	1.452	1.531	1.553	1.499	1.316	1.373	1.366	1.369	1.456	1.263	1.397	1.367	1.62	1.367	1.305	1.289	1.333	1.278	1.442	1.255	1.549	1.362	1.394	1.343	1.521	1.301	1.497	1.323	1.291	1.239	1.307	1.276	1.345	1.082	1.317	1.305	1.54	1.131	1.158	0.566	1.252	1.194	0.498	1.243	1.362	1.447	1.36	1.272	1.38
0.474979	1.488	1.523	1.331	1.388	1.352	1.331	1.417	1.285	1.399	1.46	1.572	1.408	1.396	1.316	1.301	1.258	1.318	1.462	1.253	1.554	1.344	1.335	1.382	1.384	1.492	1.561	1.364	1.328	1.349	1.272	1.353	1.315	1.09	1.342	1.296	1.318	1.166	1.557	1.176	0.563	1.274	1.203	0.522	1.226	1.315	1.359	1.348	1.312	1.349
0.483579	1.37	1.506	1.622	1.546	1.334	1.404	1.348	1.351	1.496	1.255	1.361	1.326	1.496	1.552	1.59	1.365	1.321	1.394	1.262	1.51	1.258	1.527	1.379	1.471	1.346	1.512	1.296	1.58	1.312	1.321	1.291	1.269	1.196	1.288	1.098	1.314	1.566	1.207	1.182	0.579	1.215	1.193	0.533	1.241	1.446	1.333	1.316	1.435	1.21
0.49218	1.278	1.363	1.402	1.505	1.496	1.545	1.344	1.379	1.349	1.453	1.315	1.26	1.34	1.252	1.572	1.396	1.243	1.298	1.293	1.459	1.251	1.547	1.374	1.4	1.348	1.589	1.303	1.6	1.327	1.307	1.336	1.331	1.241	1.341	1.122	1.308	1.228	1.605	1.175	0.564	1.233	1.178	0.55	1.249	1.356	1.385	1.302	1.302	1.354
0.50078	1.536	1.586	1.582	1.358	1.443	1.364	1.396	1.277	1.498	1.689	1.371	1.663	1.594	1.367	1.422	1.27	1.485	1.272	1.588	1.327	1.447	1.401	1.57	1.647	1.357	1.404	1.382	1.279	1.298	1.244	1.116	1.375	1.373	1.432	1.683	1.168	1.179	0.554	1.292	1.208	0.543	1.262	1.379	1.402	1.373	1.314	1.434	1.251	1.216
0.50938	1.365	1.25	1.5	1.211	1.362	1.299	1.364	1.53	1.552	1.501	1.459	1.314	1.422	1.337	1.268	1.423	1.367	1.623	1.458	1.274	1.283	1.239	1.46	1.28	1.548	1.321	1.382	1.327	1.628	1.347	1.316	1.327	1.262	1.213	1.247	1.315	1.125	1.308	1.303	1.591	1.18	1.194	1.281	1.2	0.563	1.263	1.325	1.306	1.284
0.51798	1.36	1.458	1.535	1.583	1.511	1.329	1.35	1.438	1.365	1.375	1.245	1.376	1.375	1.36	1.534	1.243	1.292	1.26	1.545	1.281	1.541	1.345	1.452	1.344	1.59	1.61	1.329	1.342	1.337	1.375	1.327	1.236	1.298	1.144	1.304	1.346	1.611	1.171	1.208	1.317	1.247	1.202	0.567	1.221	1.321	1.337	1.282	1.287	1.416
0.526581	1.37	1.488	1.356	1.332	1.377	1.279	1.378	1.521	1.33	1.613	1.418	1.302	1.344	1.37	1.321	1.568	1.279	1.548	1.331	1.394	1.396	1.658	1.585	1.333	1.33	1.37	1.317	1.265	1.269	1.454	1.149	1.388	1.371	1.403	1.653	1.211	1.218	0.577	1.266	1.237	0.57	1.256	1.512	1.494	1.382	1.3	1.384	1.242	1.263
0.535181	1.381	1.475	1.55	1.571	1.484	1.349	1.455	1.34	1.456	1.28	1.337	1.472	1.358	1.586	1.438	1.282	1.305	1.329	1.248	1.487	1.274	1.517	1.356	1.39	1.291	1.632	1.302	1.367	1.347	1.273	1.313	1.245	1.353	1.151	1.377	1.343	1.232	1.595	1.169	1.218	0.605	1.281	1.24	0.581	1.245	1.368	1.293	1.356	1.308
0.543781	1.478	1.509	1.473	1.284	1.371	1.332	1.411	1.438	1.265	1.452	1.377	1.622	1.355	1.494	1.275	1.305	1.337	1.331	1.232	1.541	1.247	1.486	1.325	1.406	1.365	1.64	1.606	1.307	1.365	1.349	1.27	1.318	1.232	1.313	1.146	1.322	1.299	1.647	1.209	1.208	1.272	1.221	0.584	1.236	1.382	1.368	1.276	1.424	1.259
0.552381	1.323	1.39	1.459	1.514	1.559	1.322	1.398	1.476	1.354	1.305	1.27	1.375	1.638	1.382	1.329	1.537	1.3	1.407	1.302	1.663	1.295	1.58	1.391	1.359	1.484	1.388	1.758	1.577	1.339	1.503	1.316	1.357	1.26	1.3	1.276	1.383	1.187	1.334	1.365	1.618	1.216	1.207	0.594	1.241	1.208	0.59	1.247	1.498	1.388
0.560981	1.369	1.252	1.534	1.256	1.404	1.283	1.374	1.551	1.538	1.51	1.376	1.463	1.384	1.413	1.282	1.421	1.414	1.38	1.66	1.389	1.266	1.557	1.302	1.528	1.366	1.427	1.305	1.628	1.642	1.338	1.348	1.322	1.334	1.308	1.255	1.34	1.17	1.338	1.325	1.597	1.194	1.216	1.286	1.208	0.578	1.2	1.357	1.352	1.286
0.569582	1.36	1.311	1.292	1.378	1.458	1.489	1.597	1.472	1.332	1.489	1.371	1.401	1.272	1.463	1.345	1.644	1.547	1.403	1.294	1.497	1.258	1.559	1.377	1.419	1.375	1.696	1.576	1.333	1.343	1.329	1.344	1.309	1.263	1.431	1.19	1.315	1.365	1.336	1.676	1.191	1.226	0.606	1.287	1.23	0.617	1.243	1.383	1.397	1.316
0.578182	1.626	1.55	1.622	1.365	1.4	1.381	1.384	1.293	1.559	1.491	1.415	1.65	1.322	1.423	1.304	1.551	1.289	1.579	1.409	1.329	1.483	1.421	1.575	1.667	1.355	1.328	1.351	1.36	1.291	1.256	1.367	1.174	1.342	1.313	1.357	1.264	1.657	1.204	1.191	0.64	1.281	1.222	0.608	1.263	1.372	1.537	1.391	1.321	1.448
0.586782	1.402	1.513	1.53	1.547	1.553	1.359	1.445	1.443	1.404	1.44	1.271	1.387	1.564	1.377	1.324	1.237	1.545	1.286	1.59	1.311	1.39	1.375	1.581	1.32	1.503	1.304	1.305	1.274	1.269	1.28	1.383	1.159	1.312	1.376	1.214	1.657	1.161	1.201	0.605	1.258	1.2	0.603	1.209	1.364	1.474	1.321	1.287	1.243	1.398
0.595383	1.289	1.363	1.537	1.515	1.587	1.368	1.44	1.348	1.395	1.288	1.357	1.514	1.528	1.396	1.224	1.438	1.306	1.293	1.265	1.523	1.29	1.54	1.291	1.478	1.367	1.382	1.585	1.381	1.398	1.33	1.28	1.208	1.39	1.179	1.332	1.356	1.291	1.733	1.208	1.211	0.622	1.295	1.2	0.623	1.254	1.375	1.416	1.299	1.507
0.603983	1.28	1.351	1.479	1.462	1.519	1.513	1.41	1.31	1.388	1.346	1.339	1.437	1.248	1.371	1.373	1.313	1.601	1.306	1.243	1.227	1.264	1.293	1.264	1.476	1.253	1.474	1.37	1.379	1.37	1.601	1.344	1.337	1.404	1.327	1.286	1.279	1.397	1.168	1.331	1.366	1.733	1.229	1.223	1.257	1.237	0.621	1.288	1.506	1.412
0.612583	1.515	1.377	1.61	1.398	1.31	1.477	1.634	1.384	1.492	1.575	1.305	1.291	1.366	1.327	1.247	1.563	1.307	1.603	1.381	1.406	1.401	1.736	1.609	1.326	1.357	1.355	1.349	1.373	1.271	1.4	1.177	1.323	1.361	1.237	1.686	1.195	1.231	0.616	1.32	1.215	0.633	1.279	1.462	1.497	1.368	1.299	1.306	1.463	1.292
0.621183	1.447	1.288	1.359	1.472	1.482	1.513	1.332	1.451	1.539	1.36	1.398	1.502	1.281	1.382	1.386	1.618	1.269	1.291	1.266	1.251	1.501	1.276	1.571	1.277	1.433	1.422	1.63	1.602	1.37	1.364	1.378	1.279	1.315	1.239	1.361	1.19	1.328	1.342	1.725	1.2	1.22	0.613	1.261	1.216	0.657	1.27	1.477	1.299	1.406
0.629783	1.445	1.367	1.31	1.338	1.506	1.548	1.495	1.353	1.435	1.373	1.442	1.292	1.357	1.753	1.407	1.338	1.271	1.664	1.342	1.669	1.453	1.454	1.399	1.671	1.366	1.339	1.344	1.337	1.326	1.266	1.408	1.182	1.342	1.299	1.345	1.674	1.2	1.238	0.595	1.334	1.253	1.217	0.637	1.254	1.424	1.389	1.315	1.398	1.491
0.638384	1.444	1.294	1.418	1.594	1.495	1.534	1.591	1.339	1.452	1.358	1.424	1.671	1.266	1.382	1.65	1.427	1.479	1.344	1.388	1.287	1.531	1.264	1.548	1.361	1.465	1.369	1.599	1.405	1.386	1.373	1.304	1.336	1.312	1.414	1.18	1.359	1.392	1.67	1.219	1.207	0.622	1.258	1.185	0.624	1.222	1.425	1.369	1.325	1.438
0.646984	1.531	1.537	1.504	1.313	1.536	1.392	1.597	1.424	1.516	1.288	1.702	1.373	1.545	1.357	1.465	1.347	1.371	1.392	1.249	1.58	1.296	1.559	1.408	1.485	1.392	1.692	1.68	1.352	1.358	1.379	1.328	1.298	1.258	1.188	1.435	1.36	1.361	1.411	1.716	1.208	1.221	0.607	1.285	1.223	0.646	1.251	1.488	1.408	1.336
0.655584	1.415	1.602	1.618	1.63	1.551	1.385	1.555	1.397	1.467	1.294	1.408	1.62	1.374	1.514	1.324	1.353	1.277	1.644	1.285	1.565	1.381	1.482	1.359	1.661	1.352	1.354	1.333	1.33	1.308	1.243	1.34	1.176	1.326	1.377	1.642	1.183	1.314	1.215	0.627	1.264	1.212	0.653	1.261	1.391	1.304	1.362	1.292	1.47	1.254
0.664184	1.475	1.406	1.335	1.409	1.467	1.54	1.59	1.362	1.464	1.398	1.441	1.268	1.492	1.348	1.375	1.637	1.444	1.32	1.279	1.566	1.29	1.568	1.445	1.434	1.436	1.346	1.538	1.685	1.373	1.364	1.403	1.27	1.282	1.297	1.4	1.191	1.334	1.323	1.691	1.197	1.215	0.656	1.266	1.199	0.638	1.265	1.44	1.392	1.307
0.672784	1.423	1.396	1.676	1.392	1.672	1.313	1.656	1.359	1.71	1.557	1.588	1.36	1.428	1.326	1.264	1.586	1.313	1.606	1.623	1.381	1.433	1.421	1.755	1.42	1.415	1.398	1.404	1.37	1.297	1.416	1.214	1.34	1.436	1.731	1.258	1.222	1.222	0.65	1.351	1.28	1.249	0.654	1.269	1.475	1.394	1.311	1.282	1.534	1.328
0.681385	1.346	1.432	1.502	1.542	1.599	1.624	1.327	1.465	1.404	1.585	1.348	1.259	1.399	1.379	1.617	1.489	1.472	1.305	1.309	1.285	1.55	1.304	1.709	1.367	1.433	1.375	1.575	1.346	1.323	1.347	1.256	1.328	1.213	1.37	1.185	1.367	1.368	1.211	1.699	1.249	0.621	1.321	1.259	0.654	1.248	1.397	1.391	1.275	1.368
0.689985	1.338	1.541	1.381	1.591	1.41	1.418	1.271	1.446	1.401	1.65	1.518	1.479	1.321	1.354	1.308	1.548	1.308	1.615	1.421	1.436	1.446	1.667	1.375	1.327	1.437	1.285	1.372	1.277	1.402	1.18	1.361	1.387	1.695	1.214	1.232	0.63	1.427	1.268	1.222	0.646	1.243	1.391	1.37	1.306	1.435	1.456	1.279	1.226	1.353
0.698585	1.307	1.385	1.44	1.423	1.578	1.542	1.365	1.565	1.4	1.436	1.286	1.396	1.392	1.684	1.173	1.509	1.313	1.324	1.304	1.298	1.503	1.267	1.561	1.395	1.43	1.367	1.55	1.327	1.334	1.379	1.279	1.269	1.41	1.194	1.337	1.372	1.704	1.196	1.198	0.634	1.313	1.219	0.645	1.235	1.371	1.386	1.307	1.404	1.47
0.707186	1.403	1.416	1.516	1.619	1.513	1.315	1.626	1.543	1.397	1.447	1.284	1.462	1.386	1.68	1.599	1.299	1.323	1.401	1.24	1.6	1.316	1.647	1.38	1.464	1.399	1.655	1.375	1.335	1.35	1.277	1.346	1.386	1.175	1.374	1.393	1.317	1.725	1.201	1.226	0.68	1.283	1.216	0.663	1.25	1.405	1.414	1.319	1.47	1.346
0.715786	1.537	1.561	1.536	1.604	1.437	1.339	1.53	1.402	1.433	1.658	1.294	1.416	1.372	1.682	1.527	1.285	1.337	1.284	1.605	1.285	1.607	1.318	1.474	1.397	1.405	1.648	1.454	1.382	1.327	1.36	1.317	1.375	1.182	1.356	1.416	1.699	1.211	1.217	0.671	1.413	1.238	1.241	0.643	1.268	1.418	1.289	1.365	1.404	1.458
0.724386	1.356	1.307	1.403	1.486	1.524	1.552	1.548	1.364	1.518	1.399	1.426	1.286	1.356	1.656	1.536	1.281	1.402	1.26	1.325	1.531	1.306	1.554	1.366	1.406	1.367	1.623	1.349	1.356	1.432	1.386	1.31	1.331	1.404	1.211	1.336	1.389	1.692	1.204	1.215	0.628	1.288	1.203	0.659	1.247	1.443	1.396	1.317	1.47	1.244
0.732986	1.537	1.68	1.504	1.368	1.572	1.388	1.439	1.307	1.505	1.363	1.636	1.593	1.297	1.347	1.416	1.456	1.266	1.566	1.308	1.612	1.456	1.482	1.382	1.644	1.394	1.343	1.409	1.29	1.343	1.265	1.401	1.197	1.319	1.344	1.64	1.201	1.231	0.662	1.259	1.25	0.657	1.258	1.455	1.433	1.367	1.291	1.372	1.248	1.243
0.741586	1.579	1.561	1.573	1.457	1.455	1.336	1.319	1.447	1.367	1.377	1.271	1.352	1.403	1.616	1.287	1.29	1.284	1.572	1.293	1.579	1.415	1.452	1.446	1.387	1.734	1.39	1.395	1.36	1.419	1.233	1.381	1.197	1.406	1.298	1.725	1.24	1.214	0.635	1.269	1.213	0.674	1.308	1.409	1.346	1.307	1.359	1.262	1.228	1.343
0.750187	1.383	1.451	1.41	1.472	1.567	1.348	1.607	1.372	1.404	1.304	1.425	1.784	1.506	1.318	1.357	1.297	1.593	1.315	1.6	1.328	1.454	1.41	1.645	1.614	1.384	1.381	1.422	1.285	1.366	1.272	1.383	1.213	1.336	1.367	1.672	1.215	1.215	0.67	1.26	1.219	0.671	1.26	1.484	1.449	1.364	1.313	1.464	1.273	1.225
0.758787	1.343	1.574	1.448	1.387	1.648	1.349	1.478	1.279	1.406	1.379	1.653	1.528	1.589	1.288	1.336	1.348	1.273	1.569	1.256	1.367	1.303	1.623	1.436	1.52	1.43	1.419	1.758	1.367	1.387	1.378	1.388	1.263	1.407	1.205	1.353	1.445	1.701	1.208	1.22	0.663	1.263	1.254	0.7	1.245	1.545	1.329	1.396	1.43	1.5
0.767387	1.361	1.494	1.407	1.416	1.294	1.418	1.414	1.62	1.601	1.534	1.274	1.36	1.332	1.277	1.556	1.282	1.306	1.601	1.395	1.4	1.427	1.67	1.392	1.301	1.338	1.34	1.356	1.281	1.423	1.204	1.325	1.394	1.279	1.609	1.195	1.203	0.651	1.458	1.261	1.221	0.717	1.479	1.262	1.372	1.33	1.526	1.244	1.227	1.316
0.775987	1.302	1.388	1.554	1.565	1.56	1.653	1.315	1.34	1.587	1.44	1.381	1.625	1.406	1.282	1.365	1.37	1.582	1.3	1.24	1.286	1.292	1.566	1.301	1.586	1.398	1.402	1.417	1.692	1.409	1.339	1.4	1.329	1.357	1.284	1.426	1.204	1.369	1.379	1.723	1.195	1.235	0.639	1.271	1.211	0.69	1.5	1.245	1.377	1.274
0.784588	1.531	1.354	1.669	1.357	1.539	1.264	1.405	1.397	1.668	1.506	1.324	1.31	1.328	1.285	1.528	1.292	1.378	1.294	1.668	1.399	1.299	1.452	1.465	1.396	1.711	1.362	1.396	1.318	1.399	1.317	1.414	1.205	1.352	1.399	1.726	1.223	1.235	0.662	1.298	1.268	0.709	1.479	1.287	1.367	1.333	1.427	1.451	1.307	1.302
0.793188	1.478	1.625	1.665	1.364	1.543	1.707	1.401	1.465	1.319	1.419	1.389	1.684	1.482	1.381	1.312	1.381	1.261	1.556	1.304	1.294	1.622	1.429	1.448	1.408	1.378	1.656	1.371	1.414	1.343	1.329	1.242	1.417	1.203	1.364	1.4	1.239	1.766	1.243	0.659	1.272	1.238	0.714	1.465	1.268	1.421	1.347	1.478	1.533	1.286
0.801788	1.535	1.354	1.478	1.368	1.35	1.455	1.274	1.381	1.684	1.487	1.474	1.227	1.339	1.431	1.284	1.59	1.257	1.344	1.287	1.692	1.401	1.482	1.438	1.409	1.722	1.369	1.402	1.322	1.31	1.261	1.409	1.179	1.314	1.382	1.703	1.198	1.243	0.672	1.315	1.225	0.705	1.248	1.573	1.452	1.363	1.345	1.471	1.548	1.286
0.810388	1.57	1.351	1.49	1.371	1.561	1.339	1.292	1.3	1.438	1.366	1.684	1.263	1.369	1.259	1.427	1.271	1.618	1.224	1.319	1.259	1.548	1.444	1.471	1.444	1.43	1.749	1.372	1.412	1.336	1.361	1.262	1.407	1.224	1.336	1.428	1.753	1.223	1.249	0.702	1.315	1.261	0.679	1.4	1.244	1.551	1.407	1.313	1.488	1.532
0.818989	1.367	1.532	1.39	1.403	1.688	1.284	1.359	1.432	1.59	1.538	1.309	1.284	1.427	1.261	1.56	1.272	1.282	1.272	1.66	1.326	1.433	1.48	1.818	1.391	1.613	1.335	1.375	1.365	1.332	1.384	1.419	1.204	1.323	1.447	1.731	1.247	1.238	0.659	1.24	1.23	0.689	1.226	1.435	1.312	1.367	1.307	1.394	1.324	1.309
0.827589	1.656	1.379	1.508	1.382	1.587	1.335	1.303	1.518	1.375	1.689	1.456	1.308	1.357	1.336	1.267	1.557	1.294	1.307	1.293	1.669	1.407	1.409	1.487	1.42	1.754	1.321	1.364	1.365	1.337	1.251	1.443	1.202	1.358	1.39	1.699	1.196	1.232	0.692	1.284	1.253	0.699	1.435	1.282	1.43	1.332	1.529	1.516	1.321	1.287
0.836189	1.628	1.376	1.324	1.529	1.359	1.402	1.667	1.322	1.341	1.386	1.687	1.603	1.293	1.309	1.234	1.383	1.515	1.289	1.288	1.266	1.654	1.357	1.409	1.362	1.684	1.382	1.357	1.338	1.308	1.357	1.252	1.42	1.191	1.337	1.428	1.665	1.201	1.238	0.707	1.212	1.262	0.704	1.258	1.394	1.418	1.313	1.485	1.332	1.27
0.844789	1.761	1.384	1.5	1.383	1.601	1.479	1.29	1.394	1.39	1.735	1.306	1.311	1.265	1.379	1.638	1.281	1.329	1.262	1.678	1.58	1.404	1.409	1.386	1.349	1.677	1.345	1.351	1.294	1.269	1.276	1.387	1.197	1.339	1.402	1.631	1.211	1.222	0.689	1.257	1.221	0.693	1.232	1.418	1.399	1.276	1.465	1.329	1.26	1.274
0.853389	1.469	1.593	1.637	1.359	1.527	1.386	1.436	1.517	1.286	1.375	1.358	1.564	1.447	1.292	1.34	1.275	1.51	1.283	1.384	1.307	1.663	1.469	1.516	1.476	1.399	1.669	1.329	1.315	1.288	1.327	1.31	1.345	1.175	1.328	1.399	1.689	1.207	1.198	0.665	1.287	1.265	1.252	0.692	1.232	1.408	1.378	1.285	1.443	1.273
0.86199	1.449	1.547	1.544	1.587	1.347	1.652	1.448	1.358	1.359	1.283	1.408	1.375	1.66	1.539	1.312	1.369	1.306	1.358	1.535	1.257	1.325	1.29	1.67	1.707	1.359	1.432	1.408	1.361	1.754	1.363	1.386	1.346	1.33	1.33	1.414	1.184	1.319	1.416	1.668	1.198	1.239	0.691	1.277	1.246	0.691	1.258	1.539	1.412	1.329
0.87059	1.479	1.54	1.382	1.386	1.295	1.428	1.422	1.764	1.482	1.311	1.311	1.284	1.374	1.594	1.313	1.303	1.281	1.781	1.598	1.397	1.409	1.418	1.688	1.363	1.302	1.348	1.272	1.35	1.32	1.44	1.175	1.328	1.4	1.663	1.209	1.239	1.358	0.694	1.274	1.241	0.696	1.228	1.422	1.416	1.303	1.408	1.477	1.304	1.291
0.87919	1.609	1.651	1.338	1.479	1.392	1.403	1.653	1.277	1.431	1.375	1.801	1.511	1.372	1.39	1.275	1.579	1.302	1.309	1.273	1.728	1.397	1.444	1.445	1.419	1.772	1.361	1.356	1.317	1.361	1.327	1.406	1.201	1.359	1.394	1.695	1.204	1.257	0.742	1.213	1.243	0.714	1.24	1.403	1.43	1.345	1.394	1.524	1.301	1.283
0.88779	1.645	1.376	1.604	1.413	1.459	1.301	1.586	1.419	1.717	1.521	1.51	1.323	1.306	1.396	1.276	1.59	1.296	1.363	1.302	1.688	1.429	1.464	1.434	1.379	1.798	1.358	1.317	1.354	1.281	1.272	1.43	1.195	1.358	1.399	1.656	1.225	1.225	1.194	0.72	1.23	1.256	0.743	1.519	1.238	1.423	1.326	1.501	1.364	1.245
0.896391	1.451	1.353	1.527	1.422	1.446	1.249	1.359	1.405	1.687	1.476	1.445	1.37	1.375	1.364	1.313	1.624	1.298	1.325	1.274	1.645	1.455	1.474	1.411	1.374	1.666	1.344	1.351	1.368	1.319	1.278	1.384	1.188	1.357	1.348	1.623	1.2	1.254	1.221	0.742	1.272	1.274	0.717	1.425	1.24	1.398	1.329	1.609	1.602	1.277
0.904991	1.342	1.619	1.596	1.381	1.363	1.258	1.345	1.345	1.739	1.519	1.298	1.361	1.398	1.289	1.599	1.274	1.307	1.289	1.672	1.34	1.403	1.436	1.41	1.724	1.354	1.327	1.332	1.296	1.244	1.393	1.174	1.344	1.336	1.362	1.712	1.231	1.224	0.748	1.234	1.249	0.74	1.245	1.447	1.296	1.432	1.427	1.533	1.274	1.259
0.913591	1.343	1.56	1.374	1.405	1.588	1.446	1.287	1.446	1.393	1.705	1.552	1.305	1.262	1.395	1.291	1.597	1.316	1.374	1.306	1.658	1.334	1.436	1.413	1.393	1.684	1.365	1.347	1.37	1.318	1.316	1.441	1.199	1.345	1.372	1.715	1.224	1.247	1.224	0.773	1.257	1.278	0.723	1.272	1.408	1.392	1.313	1.591	1.253	1.276
0.922191	1.504	1.356	1.469	1.519	1.368	1.445	1.303	1.413	1.398	1.738	1.288	1.288	1.36	1.614	1.316	1.293	1.273	1.628	1.346	1.423	1.423	1.385	1.716	1.352	1.421	1.363	1.296	1.262	1.414	1.187	1.34	1.258	1.367	1.596	1.194	1.231	1.195	0.746	1.232	1.263	0.74	1.25	1.363	1.306	1.422	1.508	1.257	1.289	1.37
0.930792	1.412	1.595	1.461	1.3	1.405	1.426	1.819	1.568	1.282	1.366	1.451	1.251	1.581	1.258	1.316	1.27	1.672	1.404	1.461	1.483	1.416	1.733	1.355	1.339	1.288	1.327	1.235	1.368	1.179	1.328	1.409	1.656	1.21	1.264	1.227	0.748	1.238	1.242	0.699	1.44	1.24	1.335	1.418	1.51	1.472	1.573	1.303	1.276	1.403
0.939392	1.69	1.471	1.344	1.534	1.409	1.438	1.297	1.369	1.745	1.407	1.305	1.446	1.261	1.471	1.683	1.348	1.332	1.322	1.744	1.472	1.438	1.421	1.351	1.685	1.359	1.392	1.257	1.343	1.318	1.404	1.195	1.327	1.264	1.376	1.717	1.221	1.259	1.232	0.779	1.262	1.285	0.762	1.236	1.426	1.302	1.389	1.391	1.622	1.535
0.947992	1.548	1.634	1.773	1.378	1.584	1.39	1.759	1.462	1.292	1.443	1.365	1.75	1.715	1.539	1.334	1.399	1.252	1.606	1.289	1.318	1.278	1.675	1.359	1.435	1.417	1.343	1.616	1.367	1.302	1.243	1.351	1.291	1.384	1.199	1.315	1.357	1.832	1.199	1.241	1.2	0.793	1.222	1.226	0.719	1.221	1.351	1.282	1.384	1.448
0.956592	1.526	1.592	1.766	1.339	1.492	1.604	1.354	1.346	1.252	1.411	1.363	1.698	1.415	1.333	1.316	1.321	1.365	1.551	1.26	1.341	1.322	1.691	1.375	1.457	1.465	1.77	1.424	1.363	1.337	1.295	1.324	1.276	1.405	1.173	1.326	1.81	1.386	1.216	1.246	1.2	0.753	1.296	1.26	0.729	1.254	1.429	1.398	1.29	1.494
0.965193	1.445	1.334	1.565	1.401	1.274	1.327	1.349	1.729	1.356	1.335	1.289	1.397	1.291	1.622	1.263	1.291	1.294	1.655	1.41	1.394	1.461	1.421	1.368	1.702	1.318	1.336	1.284	1.377	1.294	1.39	1.19	1.409	1.316	1.401	1.692	1.219	1.252	0.798	1.285	1.258	0.729	1.235	1.416	1.31	1.457	1.552	1.492	1.323	1.301
0.973793	1.371	1.401	1.523	1.258	1.362	1.369	1.568	1.531	1.291	1.322	1.241	1.282	1.61	1.329	1.316	1.274	1.695	1.42	1.495	1.419	1.659	1.34	1.261	1.282	1.277	1.289	1.281	1.351	1.181	1.314	1.267	1.712	1.357	1.241	1.26	1.237	0.766	1.257	1.289	0.769	1.247	1.38	1.288	1.392	1.589	1.36	1.441	1.279	1.263
0.982393	1.545	1.641	1.411	1.404	1.258	1.368	1.366	1.6	1.327	1.267	1.323	1.259	1.544	1.244	1.262	1.293	1.66	1.593	1.376	1.472	1.508	1.802	1.427	1.53	1.321	1.333	1.278	1.339	1.335	1.445	1.188	1.357	1.242	1.407	1.669	1.27	1.268	1.224	0.718	1.241	1.264	0.715	1.229	1.339	1.275	1.375	1.365	1.471	1.482
0.990993	1.439	1.447	1.539	1.577	1.797	1.397	1.684	1.41	1.416	1.291	1.381	1.714	1.396	1.458	1.333	1.351	1.739	1.268	1.353	1.274	1.697	1.365	1.506	1.362	1.663	1.401	1.364	1.338	1.372	1.348	1.275	1.437	1.193	1.327	1.25	1.425	1.912	1.257	1.281	0.766	1.255	1.294	0.756	1.219	1.422	1.309	1.443	1.698	1.592
0.999593	1.636	1.761	1.382	1.563	1.479	1.399	1.303	1.356	1.367	1.741	1.551	1.545	1.302	1.392	1.316	1.676	1.314	1.29	1.274	1.699	1.369	1.427	1.436	1.386	1.746	1.384	1.355	1.367	1.333	1.364	1.4	1.201	1.32	1.416	1.848	1.215	1.263	1.244	0.796	1.273	1.249	0.742	1.26	1.352	1.281	1.436	1.466	1.579	1.511
1.00819	1.58	1.372	1.375	1.43	1.26	1.341	1.316	1.554	1.494	1.526	1.301	1.371	1.312	1.287	1.55	1.262	1.297	1.269	1.694	1.339	1.417	1.464	1.673	1.408	1.313	1.311	1.3	1.355	1.34	1.475	1.207	1.342	1.238	1.416	1.943	1.277	1.279	1.227	0.729	1.269	1.268	0.779	1.254	1.464	1.32	1.404	1.449	1.583	1.297
1.01679	1.529	1.746	1.335	1.55	1.378	1.419	1.256	1.454	1.39	1.573	1.263	1.328	1.323	1.631	1.284	1.335	1.294	1.676	1.325	1.454	1.407	1.696	1.396	1.36	1.326	1.284	1.351	1.294	1.427	1.217	1.434	1.336	1.493	1.723	1.247	1.282	1.256	0.765	1.418	1.293	1.276	0.742	1.235	1.424	1.257	1.424	1.581	1.447	1.534
1.02539	1.401	1.421	1.649	1.577	1.253	1.345	1.41	1.651	1.55	1.62	1.38	1.383	1.332	1.293	1.619	1.303	1.348	1.323	1.732	1.431	1.489	1.449	1.729	1.423	1.374	1.332	1.247	1.386	1.284	1.414	1.22	1.318	1.368	1.727	1.248	1.281	1.215	0.77	1.287	1.28	0.776	1.446	1.23	1.29	1.422	1.563	1.489	1.521	1.3
1.03399	1.618	1.581	1.361	1.528	1.64	1.382	1.374	1.282	1.35	1.669	1.299	1.356	1.276	1.617	1.329	1.351	1.324	1.736	1.413	1.444	1.42	1.371	1.673	1.299	1.326	1.252	1.317	1.273	1.398	1.178	1.313	1.353	1.67	1.23	1.282	0.707	1.239	1.263	0.737	1.21	1.451	1.274	1.432	1.369	1.51	1.481	1.266	1.277	1.42
1.04259	1.371	1.598	1.689	1.371	1.401	1.252	1.318	1.353	1.692	1.467	1.272	1.418	1.275	1.643	1.293	1.282	1.285	1.637	1.447	1.556	1.607	1.546	1.455	1.878	1.389	1.384	1.269	1.385	1.344	1.395	1.211	1.3	1.428	1.729	1.246	1.304	0.722	1.274	1.28	0.725	1.247	1.466	1.303	1.46	1.489	1.613	1.387	1.313	1.443
1.0512	1.401	1.515	1.564	1.636	1.359	1.484	1.376	1.424	1.259	1.357	1.681	1.59	1.303	1.274	1.641	1.286	1.334	1.279	1.695	1.333	1.405	1.412	1.364	1.741	1.304	1.32	1.269	1.331	1.292	1.383	1.205	1.375	1.312	1.451	1.711	1.22	1.283	0.83	1.256	1.255	0.765	1.217	1.367	1.269	1.414	1.559	1.452	1.547	1.302
1.0598	1.534	1.81	1.39	1.546	1.611	1.371	1.393	1.293	1.397	1.384	1.698	1.503	1.27	1.3	1.635	1.302	1.305	1.285	1.661	1.41	1.379	1.45	1.421	1.63	1.72	1.368	1.36	1.365	1.27	1.369	1.322	1.437	1.225	1.357	1.426	1.75	1.257	1.28	1.272	1.291	0.737	1.263	1.448	1.265	1.438	1.403	1.535	1.514	1.237
1.06839	1.415	1.521	1.507	1.627	1.722	1.374	1.478	1.567	1.354	1.414	1.281	1.37	1.404	1.675	1.28	1.283	1.464	1.255	1.737	1.271	1.326	1.267	1.604	1.403	1.345	1.389	1.43	1.379	1.702	1.356	1.345	1.338	1.384	1.34	1.341	1.22	1.301	1.394	1.742	1.209	1.269	0.742	1.304	1.269	0.763	1.309	1.246	1.415	1.308
1.077	1.766	1.363	1.457	1.334	1.376	1.455	1.258	1.382	1.355	1.714	1.555	1.538	1.212	1.264	1.255	1.657	1.263	1.298	1.287	1.689	1.371	1.476	1.409	1.351	1.734	1.319	1.347	1.287	1.341	1.329	1.36	1.207	1.348	1.471	1.779	1.229	1.299	0.738	1.269	1.289	0.745	1.456	1.253	1.27	1.5	1.614	1.57	1.228	1.34
1.0856	1.715	1.35	1.525	1.384	1.336	1.274	1.318	1.358	1.664	1.534	1.352	1.296	1.4	1.278	1.676	1.294	1.351	1.303	1.732	1.441	1.375	1.377	1.415	1.771	1.377	1.332	1.287	1.311	1.331	1.361	1.233	1.353	1.384	1.757	1.241	1.298	0.76	1.26	1.293	0.751	1.219	1.387	1.294	1.419	1.545	1.446	1.392	1.32	1.322
1.0942	1.519	1.61	1.691	1.337	1.435	1.688	1.332	1.381	1.578	1.297	1.374	1.377	1.699	1.282	1.336	1.273	1.627	1.278	1.342	1.251	1.682	1.363	1.478	1.405	1.389	1.757	1.403	1.384	1.296	1.39	1.318	1.397	1.233	1.352	1.328	1.714	1.242	1.311	0.846	1.274	1.313	0.753	1.249	1.434	1.279	1.453	1.316	1.533	1.222
1.1028	1.523	1.397	1.338	1.434	1.42	1.467	1.507	1.561	1.538	1.312	1.45	1.379	1.408	1.268	1.702	1.377	1.395	1.294	1.267	1.652	1.326	1.264	1.318	1.721	1.461	1.501	1.46	1.763	1.385	1.401	1.325	1.317	1.387	1.336	1.39	1.211	1.321	1.337	1.738	1.211	1.299	0.783	1.277	1.302	0.745	1.265	1.422	1.293	1.439
1.1114	1.639	1.54	1.38	1.545	1.38	1.363	1.496	1.277	1.345	1.316	1.604	1.425	1.249	1.297	1.265	1.262	1.655	1.279	1.24	1.283	1.627	1.329	1.36	1.481	1.461	1.417	1.752	1.414	1.345	1.343	1.392	1.22	1.394	1.227	1.358	1.415	1.773	1.227	1.301	0.751	1.275	1.266	0.749	1.245	1.334	1.287	1.487	1.412	1.463
1.12	1.442	1.525	1.577	1.684	1.301	1.36	1.513	1.38	1.437	1.287	1.347	1.405	1.728	1.369	1.309	1.256	1.667	1.284	1.29	1.302	1.674	1.356	1.43	1.424	1.375	1.712	1.368	1.348	1.342	1.245	1.273	1.44	1.216	1.322	1.459	1.817	1.228	1.284	0.781	1.234	1.269	0.734	1.249	1.497	1.318	1.421	1.641	1.587	1.264
1.1286	1.473	1.527	1.568	1.646	1.722	1.321	1.639	1.704	1.37	1.478	1.258	1.381	1.403	1.756	1.452	1.237	1.372	1.711	1.298	1.315	1.273	1.683	1.429	1.477	1.384	1.387	1.727	1.359	1.304	1.346	1.403	1.315	1.448	1.222	1.336	1.425	1.82	1.242	1.339	0.819	1.279	1.297	0.768	1.235	1.302	1.477	1.662	1.638	1.329
1.1372	1.473	1.574	1.634	1.681	1.574	1.383	1.596	1.377	1.43	1.27	1.36	1.676	1.552	1.298	1.278	1.66	1.264	1.313	1.285	1.824	1.415	1.385	1.451	1.366	1.822	1.365	1.335	1.326	1.353	1.316	1.405	1.201	1.35	1.358	1.717	1.241	1.223	1.315	0.905	1.472	1.249	1.297	0.741	1.25	1.474	1.306	1.415	1.549	1.548
1.1458	1.483	1.565	1.716	1.723	1.368	1.585	1.624	1.389	1.501	1.294	1.413	1.354	1.689	1.351	1.316	1.685	1.308	1.32	1.296	1.798	1.401	1.379	1.473	1.473	1.672	1.419	1.639	1.405	1.406	1.3	1.341	1.224	1.382	1.23	1.328	1.457	1.747	1.244	1.305	0.832	1.279	1.286	0.77	1.233	1.436	1.282	1.42	1.565	1.641
1.1544	1.497	1.597	1.654	1.369	1.529	1.551	1.353	1.364	1.24	1.367	1.638	1.541	1.264	1.302	1.618	1.295	1.373	1.273	1.71	1.38	1.48	1.427	1.354	1.698	1.351	1.353	1.262	1.357	1.323	1.368	1.207	1.36	1.372	1.252	1.715	1.23	1.306	0.897	1.257	1.292	0.774	1.229	1.502	1.277	1.429	1.668	1.339	1.347	1.419
1.163	1.49	1.557	1.774	1.626	1.348	1.515	1.385	1.392	1.242	1.349	1.786	1.603	1.292	1.305	1.313	1.693	1.301	1.325	1.283	1.762	1.398	1.502	1.431	1.428	1.806	1.431	1.305	1.259	1.4	1.309	1.282	1.481	1.432	1.293	1.707	1.331	0.932	1.245	1.313	0.755	1.256	1.465	1.296	1.587	1.437	1.387	1.605	1.278	1.46
1.1716	1.685	1.454	1.374	1.326	1.396	1.352	1.694	1.63	1.539	1.349	1.376	1.261	1.271	1.654	1.278	1.327	1.297	1.688	1.729	1.421	1.335	1.475	1.429	1.37	1.66	1.385	1.369	1.327	1.285	1.328	1.276	1.333	1.234	1.336	1.355	1.716	1.21	1.231	1.293	0.852	1.273	1.284	0.731	1.483	1.277	1.443	1.61	1.704	1.273
1.1802	1.326	1.34	1.468	1.587	1.522	1.79	1.349	1.632	1.372	1.39	1.271	1.352	1.223	1.509	1.397	1.263	1.285	1.701	1.315	1.315	1.727	1.261	1.676	1.376	1.474	1.424	1.41	1.669	1.377	1.315	1.29	1.357	1.307	1.438	1.209	1.343	1.446	1.823	1.25	1.33	1.275	1.298	0.799	1.599	1.287	1.453	1.597	1.297	1.31
1.1888	1.503	1.855	1.727	1.372	1.617	1.421	1.354	1.258	1.5	1.347	1.324	1.68	1.664	1.346	1.337	1.285	1.663	1.286	1.275	1.272	1.749	1.347	1.4	1.448	1.376	1.714	1.358	1.345	1.288	1.344	1.313	1.415	1.239	1.348	1.447	1.796	1.243	1.326	1.274	1.264	1.305	0.769	1.625	1.277	1.434	1.691	1.354	1.671	1.321
1.1974	1.505	1.4	1.449	1.53	1.559	1.661	1.836	1.425	1.619	1.381	1.512	1.269	1.352	1.695	1.307	1.238	1.65	1.276	1.324	1.286	1.746	1.381	1.455	1.444	1.359	1.715	1.32	1.369	1.262	1.349	1.307	1.458	1.239	1.339	1.389	1.784	1.255	1.314	0.794	1.235	1.247	0.77	1.572	1.282	1.451	1.687	1.492	1.317	1.478
1.206	1.399	1.252	1.372	1.381	1.7	1.507	1.348	1.264	1.252	1.285	1.713	1.308	1.298	1.705	1.319	1.442	1.419	1.341	1.637	1.333	1.363	1.295	1.319	1.259	1.369	1.199	1.345	1.244	1.417	1.718	1.241	1.256	1.307	0.909	1.261	1.282	0.757	1.535	1.265	1.675	1.443	1.373	1.493	1.214	1.265	1.451	1.535	1.255	1.246
1.2146	1.702	1.585	1.494	1.3	1.299	1.753	1.296	1.271	1.266	1.722	1.748	1.343	1.42	1.453	1.359	1.686	1.388	1.305	1.272	1.315	1.222	1.415	1.241	1.386	1.249	1.398	1.742	1.225	1.212	1.305	0.939	1.241	1.276	0.776	1.264	1.609	1.283	1.467	1.752	1.355	1.596	1.27	1.33	1.407	1.525	1.259	1.28	1.451	1.278
1.2232	1.371	1.613	1.515	1.386	1.443	1.255	1.262	1.398	1.724	1.606	1.326	1.272	1.703	1.324	1.333	1.276	1.681	1.398	1.432	1.453	1.372	1.724	1.557	1.347	1.387	1.298	1.374	1.465	1.25	1.374	1.418	1.767	1.262	1.294	1.33	0.815	1.277	0.778	1.301	1.539	1.274	1.461	1.715	1.563	1.531	1.268	1.392	1.3	1.527
1.2318	1.667	1.656	1.338	1.622	1.451	1.388	1.272	1.401	1.774	1.608	1.292	1.275	1.29	1.765	1.311	1.725	1.298	1.686	1.335	1.372	1.431	1.424	1.368	1.678	1.656	1.352	1.335	1.25	1.378	1.279	1.375	1.216	1.37	1.318	1.372	1.781	1.262	1.316	0.773	1.255	0.743	1.289	1.52	1.269	1.428	1.66	1.423	1.611	1.282
1.2404	1.508	1.508	1.554	1.822	1.822	1.38	1.551	1.383	1.46	1.3	1.384	1.745	1.337	1.345	1.344	1.302	1.799	1.341	1.311	1.731	1.463	1.374	1.448	1.463	1.478	1.391	1.723	1.679	1.313	1.352	1.299	1.321	1.261	1.414	1.23	1.36	1.715	1.326	1.246	1.22	1.323	0.836	1.271	0.748	1.278	1.272	1.467	1.685	1.723
1.249	1.228	1.284	1.271	1.706	1.531	1.387	1.296	1.274	1.322	1.693	1.315	1.29	1.842	1.768	1.391	1.422	1.473	1.613	1.415	1.812	1.421	1.351	1.392	1.323	1.246	1.497	1.246	1.347	1.437	1.755	1.24	1.257	1.3	0.854	1.256	0.794	1.303	1.249	1.312	1.481	1.705	1.423	1.684	1.394	1.379	1.475	1.576	1.332	1.344
1.2576	1.46	1.369	1.452	1.504	1.499	1.571	1.723	1.361	1.708	1.531	1.394	1.289	1.374	1.736	1.638	1.302	1.359	1.275	1.328	1.76	1.36	1.296	1.754	1.426	1.459	1.466	1.411	1.637	1.389	1.316	1.254	1.352	1.263	1.44	1.245	1.339	1.437	1.742	1.256	1.33	1.274	0.776	1.281	1.304	1.443	1.647	1.57	1.284	1.41
1.2662	1.433	1.529	1.568	1.728	1.738	1.329	1.562	1.39	1.478	1.606	1.239	1.313	1.349	1.766	1.577	1.411	1.284	1.289	1.326	1.73	1.265	1.291	1.78	1.374	1.389	1.459	1.431	1.441	1.794	1.405	1.408	1.294	1.336	1.283	1.458	1.251	1.356	1.428	1.758	1.245	1.304	1.38	1.297	0.787	1.285	1.595	1.292	1.727	1.485
1.2748	1.423	1.423	1.555	1.553	1.656	1.707	1.327	1.617	1.455	1.375	1.26	1.395	1.74	1.296	1.285	1.327	1.655	1.261	1.292	1.28	1.782	1.412	1.362	1.475	1.442	1.371	1.539	1.671	1.344	1.324	1.354	1.27	1.441	1.224	1.326	1.389	1.703	1.267	1.29	0.742	1.239	0.786	1.268	1.25	1.289	1.629	1.457	1.422	1.55
1.2834	1.468	1.465	1.492	1.797	1.744	1.372	1.574	1.438	1.375	1.415	1.24	1.733	1.321	1.279	1.339	1.273	1.259	1.696	1.346	1.263	1.664	1.655	1.273	1.418	1.388	1.329	1.619	1.332	1.353	1.292	1.318	1.308	1.408	1.436	1.252	1.28	1.393	1.777	1.315	0.788	1.297	0.794	1.301	1.614	1.276	1.469	1.338	1.658	1.372
1.292	1.502	1.782	1.63	1.353	1.557	1.778	1.43	1.363	1.253	1.343	1.718	1.409	1.355	1.245	1.35	1.719	1.324	1.303	1.742	1.706	1.321	1.377	1.461	1.41	1.581	1.4	1.343	1.288	1.373	1.359	1.448	1.264	1.352	1.334	1.829	1.273	1.262	1.284	1.313	1.283	0.81	1.315	1.264	1.28	1.681	1.459	1.434	1.633	1.317
1.3006	1.659	1.387	1.628	1.369	1.447	1.269	1.733	1.352	1.562	1.319	1.331	1.296	1.332	1.759	1.321	1.766	1.296	1.763	1.408	1.494	1.505	1.426	1.403	1.505	1.646	1.379	1.372	1.323	1.293	1.324	1.445	1.253	1.47	1.347	1.476	1.748	1.338	1.25	1.277	0.766	1.274	0.773	1.286	1.736	1.274	1.476	1.475	1.687	1.304
1.3092	1.43	1.518	1.501	1.758	1.698	1.357	1.562	1.429	1.391	1.263	1.37	1.722	1.317	1.293	1.333	1.739	1.354	1.286	1.769	1.429	1.447	1.634	1.463	1.382	1.761	1.373	1.414	1.353	1.387	1.386	1.459	1.268	1.311	1.445	1.802	1.285	1.323	1.279	1.282	0.804	1.28	1.652	1.27	1.48	1.429	1.731	1.346	1.468	1.328
1.3178	1.379	1.638	1.541	1.372	1.402	1.271	1.359	1.762	1.491	1.395	1.374	1.273	1.32	1.715	1.311	1.285	1.864	1.476	1.482	1.493	1.413	1.614	1.424	1.431	1.309	1.404	1.333	1.424	1.266	1.376	1.44	1.872	1.274	1.299	1.346	1.27	0.859	1.274	0.77	1.319	1.675	1.275	1.433	1.83	1.464	1.579	1.328	1.332	1.475
1.3264	1.381	1.421	1.49	1.502	1.549	1.797	1.401	1.677	1.397	1.492	1.278	1.386	1.739	1.321	1.265	1.272	1.344	1.69	1.311	1.3	1.828	1.341	1.29	1.43	1.559	1.443	1.439	1.577	1.351	1.448	1.364	1.308	1.264	1.369	1.245	1.36	1.415	1.2	1.71	1.287	1.27	0.814	1.264	1.264	0.767	1.648	1.263	1.417	1.472
1.335	1.77	1.608	1.366	1.596	1.568	1.358	1.397	1.249	1.356	1.616	1.406	1.292	1.286	1.297	1.636	1.31	1.248	1.633	1.341	1.329	1.407	1.538	1.468	1.418	1.531	1.388	1.318	1.306	1.37	1.312	1.448	1.268	1.363	1.447	1.761	1.314	1.293	0.757	1.28	1.289	0.793	1.251	1.675	1.317	1.437	1.445	1.646	1.318	1.316
1.3436	1.575	1.785	1.687	1.382	1.491	1.419	1.548	1.281	1.355	1.813	1.559	1.344	1.431	1.335	1.354	1.728	1.284	1.282	1.645	1.438	1.408	1.478	1.653	1.433	1.405	1.666	1.421	1.364	1.307	1.342	1.4	1.259	1.347	1.4	1.309	1.752	1.251	0.748	1.262	0.789	1.278	1.25	1.311	1.748	1.457	1.612	1.676	1.29	1.382
1.3522
[truncated: 33 more columns]

## Sheet: SI Fig. 12b SNAP-tag2 + CF-CPY
Time [h]	SNAP-tag2 (CF-CPY) - Normalized Fluorescence Intensity (CPY/mTurquoise2)
0	0	0	0	0	0	0	0	0	0	0	0	0	0	0	0	0	0	0	0	0	0	0	0	0	0	0	0	0	0	0	0	0	0	0	0	0	0	0	0	0	0	0	0	0	0	0	0	0	0
0.023333	0.013	0.016	0.008	0.009	0.009	0.022	0.023	0.018	0.026	0.017	0.019	0.019	0.022	0.011	0.018	0.014	0.009	0.023	0.009	0.018	0.006	0.015	0.01	0.02	0.026	0.017	0.026	0.011	0.029	0.025	0.026	0.007	0.014	0.017	0.025	0.018	0.017	0.019	0.017	0.024	0.012	0.02	0.029	0.014	0.005	0.004	0.019	0.017	0.015
0.031933	0.016	0.016	0.016	0.023	0.01	0.011	0.01	0.023	0.026	0.018	0.027	0.02	0.027	0.021	0.016	0.015	0.01	0.028	0.009	0.019	0.005	0.016	0.009	0.024	0.016	0.024	0.031	0.01	0.028	0.018	0.004	0.017	0.01	0.013	0.021	0.017	0.016	0.013	0.023	0.016	0.017	0.016	0.011	0.003	0.004	0.017	0.013	0.013	0.012
0.040533	0.008	0.007	0.009	0.005	0.006	0.006	0.015	0.012	0.015	0.013	0.011	0.012	0.013	0.016	0.012	0.019	0.017	0.008	0.02	0.007	0.016	0.005	0.012	0.007	0.016	0.012	0.017	0.015	0.007	0.022	0.018	0.004	0.012	0.017	0.016	0.02	0.014	0.02	0.028	0.014	0.012	0.01	0.016	0.018	0.01	0.003	0.003	0.018	0.012
0.049133	0.013	0.014	0.006	0.006	0.006	0.014	0.015	0.012	0.011	0.012	0.013	0.028	0.017	0.03	0.025	0.015	0.036	0.013	0.029	0.007	0.012	0.007	0.016	0.013	0.017	0.019	0.008	0.024	0.02	0.005	0.02	0.014	0.015	0.016	0.012	0.023	0.018	0.01	0.013	0.01	0.014	0.028	0.015	0.005	0.004	0.02	0.014	0.01	0.022
0.057733	0.025	0.021	0.018	0.027	0.012	0.012	0.027	0.01	0.021	0.026	0.025	0.02	0.024	0.028	0.018	0.015	0.007	0.018	0.007	0.019	0.005	0.014	0.008	0.019	0.015	0.022	0.024	0.008	0.02	0.004	0.014	0.01	0.008	0.011	0.007	0.011	0.013	0.011	0.021	0.014	0.011	0.02	0.01	0.003	0.003	0.017	0.012	0.017	0.009
0.066333	0.02	0.024	0.017	0.023	0.009	0.009	0.022	0.008	0.023	0.02	0.023	0.017	0.021	0.02	0.013	0.024	0.019	0.009	0.008	0.018	0.005	0.012	0.007	0.015	0.011	0.018	0.019	0.008	0.023	0.003	0.015	0.01	0.015	0.024	0.016	0.011	0.015	0.013	0.028	0.021	0.025	0.025	0.014	0.005	0.005	0.024	0.018	0.024	0.011
0.074933	0.022	0.018	0.016	0.02	0.009	0.01	0.024	0.01	0.022	0.021	0.025	0.024	0.032	0.033	0.029	0.02	0.028	0.019	0.01	0.01	0.021	0.006	0.012	0.007	0.017	0.013	0.019	0.022	0.009	0.027	0.021	0.006	0.013	0.021	0.015	0.014	0.012	0.014	0.008	0.013	0.012	0.019	0.022	0.013	0.004	0.003	0.015	0.003	0.011
0.083533	0.023	0.018	0.023	0.011	0.014	0.006	0.007	0.015	0.006	0.02	0.015	0.016	0.014	0.016	0.016	0.008	0.013	0.011	0.006	0.014	0.006	0.01	0.004	0.01	0.005	0.006	0.012	0.01	0.015	0.014	0.007	0.021	0.004	0.017	0.011	0.01	0.011	0.008	0.013	0.011	0.014	0.024	0.02	0.027	0.028	0.016	0.005	0.005	0.025
0.092133	0.006	0.006	0.012	0.005	0.018	0.012	0.018	0.012	0.015	0.01	0.008	0.015	0.012	0.008	0.015	0.007	0.012	0.006	0.012	0.007	0.012	0.016	0.015	0.015	0.005	0.017	0.015	0.005	0.01	0.018	0.015	0.016	0.012	0.013	0.009	0.015	0.019	0.014	0.019	0.019	0.01	0.004	0.003	0.018	0.004	0.016	0.013	0.026	0.015
0.100732	0.009	0.009	0.022	0.034	0.026	0.035	0.021	0.03	0.028	0.017	0.029	0.015	0.013	0.027	0.013	0.02	0.013	0.012	0.016	0.011	0.013	0.018	0.014	0.019	0.008	0.02	0.027	0.007	0.014	0.025	0.025	0.014	0.019	0.032	0.018	0.024	0.021	0.024	0.042	0.047	0.027	0.01	0.005	0.028	0.006	0.034	0.043	0.042	0.023
0.109332	0.013	0.011	0.031	0.049	0.047	0.031	0.023	0.049	0.049	0.025	0.048	0.031	0.031	0.044	0.031	0.028	0.036	0.033	0.028	0.045	0.028	0.032	0.028	0.037	0.02	0.053	0.036	0.065	0.024	0.032	0.052	0.059	0.076	0.029	0.039	0.038	0.035	0.069	0.061	0.068	0.076	0.047	0.021	0.009	0.049	0.011	0.074	0.099	0.083
0.117932	0.093	0.023	0.025	0.077	0.022	0.095	0.057	0.097	0.041	0.082	0.081	0.044	0.091	0.053	0.066	0.079	0.062	0.086	0.065	0.076	0.094	0.075	0.065	0.069	0.062	0.037	0.103	0.14	0.051	0.068	0.104	0.101	0.142	0.068	0.079	0.065	0.111	0.118	0.159	0.092	0.041	0.022	0.093	0.025	0.168	0.148	0.086	0.059	0.099
0.126532	0.162	0.037	0.041	0.126	0.029	0.17	0.086	0.172	0.078	0.176	0.113	0.072	0.145	0.078	0.132	0.083	0.111	0.137	0.133	0.084	0.118	0.098	0.15	0.104	0.11	0.104	0.104	0.059	0.17	0.139	0.235	0.081	0.171	0.11	0.175	0.249	0.116	0.139	0.108	0.219	0.22	0.257	0.154	0.06	0.038	0.145	0.251	0.142	0.236
0.135132	0.246	0.053	0.225	0.058	0.045	0.126	0.281	0.117	0.255	0.154	0.106	0.237	0.148	0.159	0.19	0.232	0.229	0.14	0.202	0.157	0.241	0.173	0.18	0.186	0.168	0.098	0.277	0.376	0.125	0.226	0.271	0.177	0.281	0.176	0.361	0.227	0.34	0.17	0.319	0.334	0.369	0.24	0.087	0.063	0.252	0.069	0.33	0.4	0.351
0.143732	0.076	0.323	0.093	0.064	0.191	0.376	0.419	0.18	0.286	0.176	0.347	0.218	0.317	0.233	0.339	0.263	0.323	0.332	0.195	0.349	0.291	0.23	0.256	0.257	0.293	0.255	0.14	0.395	0.491	0.175	0.268	0.385	0.395	0.517	0.27	0.327	0.251	0.472	0.456	0.545	0.352	0.129	0.102	0.345	0.464	0.561	0.492	0.309	0.232
0.152332	0.338	0.302	0.373	0.38	0.442	0.093	0.098	0.444	0.077	0.085	0.227	0.518	0.276	0.258	0.385	0.27	0.345	0.34	0.419	0.356	0.403	0.439	0.253	0.442	0.373	0.301	0.331	0.33	0.389	0.331	0.19	0.504	0.638	0.23	0.398	0.463	0.493	0.361	0.653	0.436	0.609	0.613	0.593	0.675	0.467	0.167	0.14	0.462	0.653
0.160932	0.46	0.481	0.569	0.113	0.556	0.127	0.094	0.101	0.278	0.365	0.65	0.346	0.602	0.311	0.346	0.459	0.497	0.469	0.464	0.537	0.595	0.329	0.565	0.502	0.392	0.445	0.426	0.513	0.426	0.26	0.648	0.819	0.293	0.52	0.604	0.636	0.817	0.462	0.555	0.75	0.777	0.803	0.585	0.207	0.187	0.585	0.741	0.809	0.751
0.169531	0.577	0.514	0.619	0.609	0.688	0.15	0.744	0.166	0.143	0.12	0.358	0.468	0.819	0.488	0.755	0.428	0.457	0.619	0.57	0.593	0.707	0.406	0.671	0.639	0.518	0.575	0.532	0.537	0.639	0.316	0.733	0.944	0.359	0.662	0.716	0.765	0.595	0.956	0.714	0.901	0.891	0.958	0.755	0.256	0.241	0.679	0.896	0.972	0.861
0.178131	0.897	1.002	0.731	0.804	0.675	0.622	0.743	0.716	0.802	0.188	0.871	0.2	0.15	0.424	0.574	0.939	0.869	0.584	0.51	0.583	0.708	0.744	0.695	0.856	0.52	0.807	0.77	0.611	0.678	0.632	0.805	0.659	0.388	0.888	1.036	0.432	0.74	0.868	0.915	0.725	1.103	0.844	1.039	1.031	1.038	0.297	0.85	0.297	0.302
0.186731	0.863	0.9	0.792	0.723	0.838	0.873	0.925	0.227	1.008	0.239	0.188	0.578	0.717	1.053	0.994	0.745	0.668	0.73	0.897	0.88	0.814	0.969	0.628	0.936	0.898	0.73	0.837	0.739	0.978	0.799	0.472	1.008	1.233	0.861	0.522	0.957	1.036	0.833	1.19	0.929	1.145	1.175	1.173	0.98	0.348	0.359	0.945	1.156	1.16
0.195331	0.989	0.986	0.889	0.967	0.865	0.96	0.273	1.106	0.304	0.245	0.214	0.649	0.812	1.175	0.874	1.095	0.774	0.831	0.985	0.974	0.928	1.097	0.69	1.043	0.981	0.822	0.964	0.85	1.062	0.909	0.554	1.093	1.265	0.976	0.605	1.05	1.111	1.264	0.96	1.016	1.233	1.217	1.186	1.054	0.383	0.419	1.27	1.044	1.28
0.203931	1.143	1.091	0.986	1.097	0.961	1.098	1.186	0.308	1.234	0.345	0.259	0.705	0.934	1.289	1.012	0.884	1.185	0.975	1.09	1.045	1.028	1.212	0.863	1.163	1.123	0.938	1.043	0.961	1.177	1.061	0.646	1.171	1.088	1.267	0.688	1.145	1.211	1.361	1.042	1.155	1.336	1.3	1.255	1.171	0.441	0.487	1.13	1.351	1.335
0.212531	1.05	1.024	1.204	1.193	1.262	0.358	1.278	0.395	0.309	0.847	1.02	1.275	1.089	1.22	0.942	1.114	1.171	1.151	1.198	1.107	1.294	0.948	1.284	1.181	1.051	1.102	1.032	1.258	1.081	0.722	1.162	1.18	1.394	0.759	1.197	1.282	1.123	1.392	1.245	1.397	1.329	1.318	1.228	0.491	0.544	1.238	1.408	1.032	1.229
0.221131	1.301	1.247	1.243	1.164	1.278	1.168	1.295	0.422	1.299	0.448	0.333	1.013	1.333	1.207	1.082	1.279	1.113	1.184	1.242	1.299	1.2	1.327	1.064	1.318	1.088	1.197	1.315	1.187	1.105	1.162	0.812	1.275	1.288	1.434	0.849	1.255	1.409	1.344	1.165	1.388	1.279	1.375	1.407	1.33	0.539	1.285	0.609	1.243	1.426
0.229731	1.289	1.273	1.24	1.244	1.251	1.289	0.459	1.361	1.412	0.491	0.373	1.03	1.148	1.327	1.257	1.13	1.325	1.251	1.262	1.302	1.395	1.252	1.155	1.376	1.293	1.17	1.35	1.207	1.18	1.267	0.869	1.281	1.292	1.387	0.917	1.227	1.346	1.411	1.218	1.232	1.398	1.42	1.34	0.575	1.284	0.661	1.274	1.453	1.362
0.238331	1.396	1.392	1.315	1.338	1.33	1.329	1.364	1.321	1.328	0.511	1.34	0.539	0.421	1.107	1.316	1.231	1.333	1.292	1.324	1.291	1.426	1.304	1.412	1.257	1.313	1.206	1.343	1.211	1.221	1.262	0.964	1.302	1.333	1.397	0.987	1.272	1.449	1.301	1.383	1.288	1.335	1.418	1.379	0.625	1.308	0.709	1.358	1.484	1.443
0.246931	1.476	1.394	1.511	1.429	1.357	1.336	1.32	1.412	1.386	0.555	1.392	0.619	0.515	0.576	1.217	1.292	1.236	1.379	1.326	1.343	1.268	1.421	1.318	1.267	1.445	1.351	1.22	1.381	1.278	1.294	1.286	1.049	1.359	1.315	1.06	1.43	1.313	1.279	1.343	1.452	1.399	1.344	1.288	0.661	0.759	1.359	1.523	1.458	1.257
0.25553	1.368	1.403	1.388	1.383	1.38	1.398	0.595	1.404	0.663	0.521	1.257	1.427	1.359	1.273	1.38	1.378	1.334	1.361	1.439	1.346	1.322	1.45	1.404	1.305	1.486	1.325	1.328	1.368	1.14	1.41	1.391	1.463	1.11	1.294	1.467	1.375	1.336	1.365	1.457	1.466	1.464	1.381	1.368	0.702	0.812	1.365	1.506	1.311	1.256
0.26413	1.47	1.259	1.334	1.413	1.384	1.48	1.371	1.369	0.677	1.439	0.712	0.565	1.26	1.335	1.43	1.304	1.413	1.397	1.295	1.349	1.45	1.361	1.355	1.448	1.344	1.332	1.41	1.36	1.31	1.357	1.156	1.293	1.416	1.411	1.16	1.353	1.385	1.338	1.38	1.296	1.411	1.526	1.492	1.365	1.349	0.733	0.844	1.496	1.405
0.27273	1.464	1.407	1.433	1.444	1.476	1.398	1.404	0.751	1.487	0.801	0.609	1.255	1.376	1.379	1.357	1.425	1.402	1.404	1.344	1.466	1.358	1.433	1.376	1.391	1.315	1.462	1.334	1.334	1.405	1.197	1.337	1.448	1.403	1.194	1.33	1.411	1.292	1.377	1.36	1.473	1.416	1.468	1.354	1.386	0.753	0.881	1.334	1.528	1.47
0.28133	1.463	1.478	1.424	1.436	1.433	1.492	1.433	1.35	0.771	1.513	0.856	0.682	1.269	1.414	1.388	1.395	1.362	1.376	1.387	1.451	1.363	1.471	1.436	1.335	1.287	1.436	1.289	1.341	1.344	1.233	1.416	1.282	1.242	1.354	1.43	1.331	1.378	1.321	1.45	1.515	1.43	1.387	0.767	1.343	0.918	1.336	1.554	1.478	1.426
0.28993	1.319	1.41	1.438	1.454	1.46	1.416	1.445	0.858	1.488	0.9	0.739	1.403	1.413	1.437	1.46	1.398	1.439	1.373	1.396	1.478	1.376	1.472	1.41	1.341	1.355	1.44	1.335	1.344	1.433	1.268	1.351	1.442	1.274	1.36	1.385	1.351	1.281	1.338	1.429	1.437	1.404	1.412	0.813	1.37	0.953	1.374	1.52	1.425	1.395
0.29853	1.268	1.416	1.446	1.468	1.548	1.431	1.441	0.926	1.455	0.983	0.87	1.39	1.463	1.421	1.435	1.374	1.413	1.38	1.435	1.487	1.37	1.484	1.436	1.384	1.366	1.488	1.36	1.347	1.407	1.314	1.393	1.426	1.279	1.359	1.442	1.327	1.468	1.345	1.443	1.495	1.396	1.361	0.837	1.363	0.983	1.387	1.544	1.466	1.438
0.30713	1.523	1.435	0.971	1.466	1.04	0.836	1.412	1.401	1.43	1.416	1.419	1.395	1.376	1.417	1.485	1.389	1.453	1.479	1.403	1.376	1.413	1.438	1.335	1.371	1.303	1.434	1.398	1.275	1.401	1.365	1.38	1.393	1.341	1.328	1.451	1.444	1.508	1.454	1.42	1.349	0.867	1.003	1.348	1.513	1.461	1.421	1.451	1.348	1.338
0.31573	1.358	1.466	1.519	1.477	1.457	1.401	1.044	1.458	1.103	0.899	1.441	1.379	1.44	1.431	1.433	1.47	1.383	1.412	1.469	1.389	1.445	1.43	1.397	1.329	1.416	1.357	1.362	1.395	1.31	1.309	1.438	1.288	1.374	1.417	1.334	1.383	1.377	1.431	1.405	1.423	1.401	0.881	1.029	1.407	1.565	1.482	1.419	1.412	1.46
0.324329	1.461	1.465	1.47	1.477	1.486	1.094	1.472	1.15	0.977	1.441	1.394	1.438	1.408	1.473	1.433	1.47	1.428	1.398	1.475	1.401	1.404	1.454	1.358	1.361	1.43	1.399	1.363	1.366	1.318	1.456	1.302	1.43	1.28	1.366	1.386	1.36	1.381	1.329	1.396	1.456	1.384	1.33	0.892	1.046	1.365	1.516	1.478	1.426	1.466
0.332929	1.485	1.493	1.223	1.433	1.454	1.489	1.511	1.132	1.515	1.21	1.03	1.44	1.366	1.431	1.479	1.477	1.425	1.418	1.365	1.469	1.41	1.459	1.473	1.374	1.361	1.466	1.337	1.357	1.428	1.347	1.313	1.438	1.324	1.389	1.437	1.433	1.32	1.356	1.455	1.407	1.358	0.91	1.07	1.401	1.521	1.427	1.445	1.464	1.356
0.341529	1.48	1.483	1.47	1.477	1.412	1.194	1.509	1.296	1.138	1.147	1.501	1.456	1.475	1.39	1.467	1.399	1.375	1.381	1.47	1.369	1.454	1.439	1.396	1.354	1.394	1.452	1.357	1.385	1.342	1.456	1.373	1.421	1.291	1.459	1.398	1.491	1.362	1.361	1.457	1.389	1.412	1.365	0.913	1.099	1.361	1.537	1.481	1.468	1.366
0.350129	1.478	1.32	1.439	1.538	1.458	1.518	1.452	1.251	1.497	1.325	1.145	1.465	1.477	1.325	1.487	1.459	1.441	1.423	1.388	1.402	1.498	1.386	1.433	1.489	1.39	1.379	1.467	1.377	1.359	1.429	1.357	1.453	1.366	1.304	1.382	1.449	1.344	1.352	1.443	1.424	1.513	1.389	1.39	0.924	1.109	1.367	1.523	1.489	1.442
0.358729	1.516	1.308	1.505	1.485	1.501	1.491	1.303	1.515	1.36	1.307	1.46	1.392	1.414	1.46	1.419	1.49	1.458	1.375	1.422	1.479	1.389	1.45	1.483	1.421	1.355	1.47	1.404	1.363	1.424	1.397	1.486	1.33	1.489	1.301	1.384	1.444	1.381	1.447	1.338	1.485	1.482	1.425	1.342	0.94	1.107	1.339	1.471	1.474	1.379
0.367329	1.272	1.466	1.502	1.458	1.531	1.552	1.348	1.488	1.447	1.255	1.476	1.456	1.424	1.461	1.381	1.484	1.465	1.318	1.4	1.535	1.411	1.497	1.487	1.407	1.363	1.375	1.488	1.377	1.413	1.368	1.429	1.391	1.495	1.313	1.366	1.446	1.366	1.36	1.473	1.392	1.423	1.36	0.955	1.346	1.143	1.407	1.506	1.512	1.468
0.375929	1.444	1.393	1.489	1.521	1.52	1.369	1.525	1.49	1.295	1.521	1.422	1.386	1.491	1.406	1.475	1.414	1.39	1.422	1.501	1.41	1.486	1.478	1.389	1.332	1.37	1.434	1.358	1.389	1.344	1.453	1.363	1.308	1.402	1.441	1.398	1.467	1.384	1.472	1.449	1.267	1.478	0.971	1.381	1.147	1.419	1.545	1.518	1.498	1.41
0.384529	1.377	1.486	1.504	1.482	1.615	1.418	1.513	1.526	1.404	1.488	1.486	1.486	1.516	1.45	1.479	1.451	1.376	1.381	1.511	1.382	1.497	1.455	1.386	1.32	1.48	1.407	1.359	1.417	1.368	1.462	1.366	1.313	1.441	1.46	1.388	1.385	1.336	1.384	1.444	1.293	1.399	0.989	1.344	1.153	1.448	1.543	1.473	1.44	1.476
0.393129	1.501	1.577	1.434	1.496	1.523	1.557	1.431	1.509	1.471	1.362	1.459	1.433	1.478	1.461	1.423	1.381	1.446	1.537	1.383	1.477	1.424	1.432	1.387	1.446	1.501	1.386	1.462	1.383	1.492	1.323	1.435	1.325	1.453	1.373	1.371	1.414	1.525	1.266	1.416	1.007	1.389	1.152	1.427	1.515	1.526	1.459	1.525	1.434	1.528
0.401729	1.496	1.475	1.54	1.603	1.457	1.508	1.343	1.601	1.533	1.462	1.491	1.405	1.41	1.405	1.374	1.535	1.389	1.444	1.42	1.403	1.292	1.503	1.393	1.374	1.396	1.351	1.499	1.377	1.461	1.303	1.37	1.451	1.362	1.396	1.345	1.431	1.433	1.35	1.406	1.011	1.354	1.152	1.361	1.48	1.521	1.423	1.453	1.508	1.4
0.410328	1.412	1.506	1.513	1.473	1.511	1.547	1.598	1.492	1.468	1.398	1.47	1.493	1.516	1.432	1.421	1.45	1.501	1.396	1.481	1.45	1.376	1.457	1.37	1.4	1.377	1.424	1.353	1.476	1.394	1.292	1.39	1.477	1.386	1.475	1.388	1.458	1.426	1.391	1.4	1.028	1.338	1.16	1.378	1.483	1.506	1.434	1.458	1.557	1.462
0.418928	1.545	1.618	1.416	1.519	1.522	1.637	1.572	1.554	1.465	1.434	1.561	1.496	1.582	1.397	1.425	1.467	1.536	1.416	1.521	1.402	1.434	1.391	1.557	1.476	1.39	1.493	1.402	1.5	1.364	1.315	1.434	1.496	1.385	1.401	1.488	1.471	1.393	1.421	1.044	1.376	1.172	1.367	1.532	1.49	1.421	1.444	1.417	1.524	1.536
0.427528	1.499	1.482	1.502	1.527	1.68	1.547	1.519	1.441	1.494	1.51	1.5	1.545	1.425	1.392	1.454	1.557	1.413	1.469	1.444	1.382	1.5	1.341	1.393	1.361	1.428	1.35	1.51	1.394	1.431	1.291	1.434	1.446	1.396	1.391	1.402	1.508	1.444	1.33	1.409	1.047	1.41	1.176	1.401	1.571	1.531	1.476	1.409	1.445	1.525
0.436128	1.499	1.506	1.652	1.514	1.543	1.508	1.662	1.548	1.486	1.395	1.484	1.444	1.506	1.422	1.428	1.424	1.509	1.414	1.558	1.415	1.389	1.512	1.385	1.383	1.371	1.436	1.552	1.356	1.359	1.307	1.393	1.446	1.409	1.413	1.372	1.472	1.49	1.326	1.46	1.067	1.382	1.175	1.444	1.501	1.477	1.449	1.413	1.556	1.517
0.444728	1.506	1.498	1.278	1.474	1.578	1.543	1.548	1.577	1.404	1.55	1.505	1.656	1.568	1.464	1.496	1.442	1.526	1.485	1.356	1.411	1.517	1.403	1.36	1.449	1.415	1.328	1.389	1.467	1.375	1.405	1.58	1.366	1.447	1.318	1.299	1.365	1.449	1.347	1.354	1.43	1.118	1.341	1.181	1.456	1.548	1.542	1.45	1.497	1.462
0.453328	1.523	1.462	1.501	1.327	1.517	1.546	1.489	1.567	1.536	1.564	1.694	1.588	1.442	1.425	1.551	1.453	1.535	1.426	1.395	1.407	1.517	1.392	1.41	1.474	1.385	1.42	1.454	1.468	1.365	1.461	1.577	1.363	1.453	1.342	1.312	1.425	1.504	1.354	1.34	1.482	1.39	1.453	1.09	1.405	1.17	1.342	1.504	1.406	1.461
0.461928	1.487	1.649	1.436	1.573	1.542	1.69	1.637	1.564	1.409	1.578	1.469	1.51	1.443	1.478	1.447	1.534	1.397	1.381	1.486	1.425	1.367	1.409	1.548	1.374	1.424	1.36	1.484	1.317	1.432	1.301	1.378	1.435	1.419	1.379	1.416	1.427	1.344	1.49	1.088	1.417	1.187	1.19	1.441	1.56	1.566	1.4	1.484	1.414	1.58
0.470528	1.482	1.418	1.517	1.502	1.496	1.607	1.54	1.48	1.553	1.537	1.706	1.607	1.438	1.389	1.553	1.445	1.558	1.411	1.438	1.373	1.528	1.384	1.381	1.417	1.385	1.419	1.374	1.389	1.43	1.509	1.372	1.469	1.415	1.294	1.42	1.44	1.357	1.373	1.495	1.456	1.396	1.451	1.099	1.395	1.189	1.429	1.537	1.455	1.476
0.479128	1.483	1.565	1.525	1.637	1.72	1.55	1.516	1.397	1.498	1.566	1.541	1.444	1.495	1.394	1.418	1.43	1.545	1.376	1.385	1.511	1.385	1.501	1.417	1.371	1.406	1.437	1.329	1.46	1.371	1.312	1.468	1.424	1.367	1.349	1.483	1.477	1.323	1.431	1.103	1.391	1.18	1.424	1.552	1.411	1.477	1.49	1.566	1.57	1.295
0.487728	1.617	1.469	1.532	1.515	1.473	1.516	1.51	1.575	1.521	1.713	1.618	1.534	1.442	1.406	1.627	1.438	1.54	1.439	1.443	1.412	1.543	1.413	1.406	1.457	1.369	1.429	1.41	1.5	1.369	1.498	1.5	1.326	1.294	1.296	1.364	1.427	1.46	1.385	1.325	1.479	1.467	1.161	1.409	1.177	1.389	1.509	1.426	1.445	1.585
0.496328	1.36	1.37	1.575	1.535	1.519	1.628	1.489	1.475	1.588	1.543	1.643	1.736	1.588	1.525	1.413	1.357	1.583	1.447	1.515	1.494	1.405	1.488	1.542	1.408	1.436	1.58	1.412	1.465	1.439	1.422	1.362	1.438	1.601	1.533	1.372	1.358	1.326	1.445	1.404	1.48	1.431	1.485	1.488	1.422	1.164	1.372	1.185	1.4	1.525
0.504927	1.552	1.338	1.583	1.6	1.447	1.637	1.501	1.604	1.606	1.722	1.643	1.507	1.356	1.55	1.53	1.457	1.397	1.459	1.434	1.533	1.395	1.417	1.542	1.43	1.394	1.393	1.547	1.395	1.451	1.54	1.353	1.349	1.287	1.426	1.476	1.413	1.411	1.523	1.464	1.495	1.44	1.142	1.427	1.167	1.404	1.546	1.465	1.409	1.459
0.513527	1.465	1.348	1.614	1.527	1.556	1.507	1.452	1.617	1.571	1.726	1.653	1.57	1.458	1.608	1.496	1.53	1.439	1.469	1.417	1.414	1.521	1.382	1.411	1.492	1.463	1.406	1.401	1.526	1.41	1.433	1.525	1.387	1.348	1.307	1.388	1.439	1.43	1.391	1.406	1.453	1.452	1.467	1.417	1.131	1.357	1.173	1.403	1.545	1.463
0.522127	1.594	1.57	1.475	1.522	1.518	1.491	1.546	1.596	1.561	1.551	1.625	1.736	1.582	1.53	1.415	1.571	1.461	1.479	1.438	1.454	1.421	1.523	1.397	1.387	1.492	1.418	1.469	1.426	1.345	1.396	1.554	1.37	1.513	1.352	1.299	1.398	1.426	1.344	1.389	1.511	1.449	1.408	1.409	1.123	1.379	1.18	1.382	1.491	1.442
0.530727	1.572	1.467	1.492	1.607	1.465	1.584	1.514	1.633	1.705	1.586	1.529	1.365	1.491	1.581	1.435	1.503	1.436	1.444	1.457	1.451	1.507	1.396	1.395	1.492	1.383	1.487	1.373	1.386	1.386	1.449	1.335	1.505	1.366	1.293	1.451	1.336	1.462	1.353	1.479	1.444	1.408	1.141	1.419	1.175	1.4	1.509	1.419	1.435	1.511
0.539327	1.544	1.505	1.531	1.548	1.434	1.568	1.524	1.638	1.69	1.577	1.549	1.445	1.558	1.585	1.478	1.497	1.416	1.537	1.392	1.364	1.481	1.386	1.466	1.445	1.403	1.388	1.484	1.51	1.377	1.352	1.299	1.426	1.444	1.447	1.399	1.369	1.479	1.504	1.448	1.378	1.142	1.362	1.181	1.386	1.483	1.452	1.397	1.581	1.519
0.547927	1.607	1.54	1.633	1.518	1.743	1.628	1.515	1.445	1.53	1.55	1.476	1.476	1.403	1.421	1.463	1.499	1.383	1.34	1.505	1.384	1.429	1.389	1.51	1.363	1.484	1.499	1.362	1.352	1.461	1.315	1.462	1.48	1.359	1.357	1.479	1.383	1.407	1.467	1.143	1.388	1.179	1.397	1.532	1.495	1.444	1.483	1.655	1.528	1.296
0.556527	1.445	1.493	1.51	1.472	1.512	1.672	1.469	1.414	1.585	1.511	1.747	1.646	1.555	1.416	1.578	1.456	1.563	1.427	1.462	1.553	1.403	1.333	1.451	1.375	1.384	1.389	1.513	1.401	1.483	1.493	1.36	1.333	1.293	1.363	1.467	1.464	1.373	1.439	1.497	1.451	1.414	1.426	1.143	1.327	1.176	1.435	1.515	1.652	1.474
0.565126	1.402	1.517	1.427	1.485	1.557	1.424	1.567	1.5	1.671	1.73	1.614	1.513	1.442	1.497	1.619	1.469	1.468	1.438	1.393	1.525	1.39	1.353	1.488	1.427	1.417	1.464	1.393	1.387	1.393	1.51	1.347	1.35	1.285	1.438	1.455	1.419	1.371	1.417	1.509	1.423	1.185	1.337	1.167	1.43	1.526	1.404	1.6	1.451	1.519
0.573726	1.318	1.424	1.544	1.493	1.46	1.585	1.535	1.464	1.602	1.598	1.72	1.625	1.564	1.387	1.579	1.496	1.447	1.426	1.45	1.552	1.402	1.331	1.504	1.433	1.45	1.383	1.471	1.4	1.502	1.53	1.336	1.376	1.505	1.291	1.439	1.365	1.367	1.349	1.482	1.412	1.18	1.349	1.17	1.433	1.491	1.423	1.469	1.594	1.503
0.582326	1.42	1.485	1.628	1.504	1.581	1.536	1.68	1.731	1.626	1.343	1.514	1.511	1.59	1.48	1.555	1.452	1.443	1.511	1.57	1.381	1.379	1.5	1.357	1.394	1.361	1.481	1.384	1.415	1.552	1.319	1.393	1.295	1.422	1.321	1.427	1.37	1.49	1.476	1.353	1.195	1.381	1.172	1.431	1.517	1.463	1.445	1.423	1.589	1.521
0.590926	1.487	1.314	1.433	1.524	1.518	1.581	1.576	1.514	1.598	1.526	1.664	1.743	1.637	1.558	1.424	1.486	1.556	1.444	1.461	1.547	1.397	1.384	1.513	1.435	1.49	1.434	1.426	1.393	1.443	1.523	1.348	1.364	1.287	1.388	1.475	1.339	1.457	1.379	1.491	1.454	1.442	1.19	1.355	1.173	1.401	1.512	1.497	1.429	1.466
0.599526	1.49	1.265	1.401	1.562	1.462	1.521	1.632	1.477	1.601	1.549	1.643	1.76	1.653	1.378	1.519	1.58	1.446	1.517	1.429	1.445	1.536	1.387	1.367	1.522	1.388	1.475	1.406	1.409	1.381	1.424	1.524	1.346	1.345	1.305	1.474	1.397	1.379	1.417	1.499	1.449	1.415	1.198	1.384	1.161	1.412	1.501	1.451	1.412	1.568
0.608126	1.414	1.589	1.477	1.518	1.643	1.532	1.589	1.516	1.688	1.742	1.65	1.58	1.47	1.624	1.577	1.504	1.431	1.419	1.461	1.568	1.411	1.406	1.514	1.429	1.48	1.487	1.415	1.436	1.452	1.542	1.352	1.427	1.277	1.488	1.391	1.472	1.411	1.489	1.523	1.454	1.219	1.401	1.185	1.426	1.511	1.445	1.407	1.61	1.533
0.616726	1.503	1.434	1.538	1.447	1.487	1.564	1.469	1.415	1.578	1.533	1.686	1.735	1.606	1.395	1.556	1.607	1.482	1.58	1.371	1.382	1.453	1.561	1.378	1.386	1.457	1.395	1.412	1.402	1.391	1.502	1.445	1.533	1.315	1.306	1.286	1.4	1.436	1.384	1.387	1.449	1.396	1.199	1.392	1.175	1.399	1.531	1.474	1.172	1.44
0.625326	1.358	1.557	1.492	1.503	1.586	1.522	1.493	1.601	1.534	1.703	1.765	1.668	1.463	1.558	1.574	1.48	1.551	1.419	1.437	1.545	1.379	1.411	1.499	1.412	1.392	1.471	1.382	1.414	1.459	1.527	1.334	1.385	1.312	1.371	1.494	1.409	1.441	1.393	1.509	1.442	1.197	1.347	1.167	1.411	1.474	1.418	1.439	1.541	1.495
0.633926	1.554	1.535	1.29	1.532	1.556	1.469	1.597	1.477	1.565	1.505	1.664	1.737	1.42	1.528	1.519	1.478	1.526	1.432	1.446	1.569	1.358	1.374	1.441	1.4	1.465	1.4	1.372	1.396	1.434	1.536	1.336	1.354	1.294	1.393	1.434	1.336	1.347	1.46	1.504	1.433	1.224	1.347	1.177	1.178	1.404	1.51	1.465	1.448	1.576
0.642526	1.452	1.275	1.56	1.501	1.523	1.632	1.477	1.593	1.521	1.654	1.712	1.562	1.527	1.428	1.471	1.618	1.45	1.541	1.434	1.441	1.421	1.531	1.358	1.415	1.506	1.41	1.41	1.481	1.394	1.39	1.404	1.541	1.343	1.364	1.291	1.438	1.471	1.375	1.453	1.411	1.434	1.47	1.458	1.428	1.184	1.4	1.165	1.473	1.532
0.651126	1.502	1.581	1.503	1.606	1.523	1.67	1.755	1.623	1.425	1.499	1.555	1.475	1.556	1.376	1.442	1.484	1.571	1.358	1.398	1.472	1.42	1.414	1.368	1.376	1.469	1.476	1.522	1.338	1.371	1.279	1.359	1.466	1.422	1.392	1.366	1.461	1.475	1.398	1.238	1.417	1.173	1.17	1.429	1.497	1.396	1.458	1.194	1.482	1.564
0.659725	1.458	1.577	1.536	1.656	1.732	1.624	1.352	1.484	1.475	1.625	1.445	1.467	1.458	1.441	1.463	1.376	1.57	1.386	1.49	1.439	1.467	1.388	1.537	1.395	1.42	1.544	1.354	1.387	1.536	1.285	1.408	1.488	1.417	1.367	1.419	1.435	1.463	1.437	1.236	1.356	1.167	1.422	1.158	1.513	1.229	1.466	1.471	1.551	1.552
0.668325	1.521	1.446	1.58	1.617	1.496	1.594	1.604	1.66	1.658	1.733	1.552	1.414	1.631	1.654	1.499	1.551	1.502	1.513	1.609	1.353	1.404	1.494	1.4	1.419	1.469	1.402	1.418	1.491	1.556	1.347	1.39	1.46	1.308	1.449	1.362	1.376	1.444	1.473	1.419	1.226	1.354	1.175	1.156	1.383	1.501	1.567	1.213	1.439	1.475
0.676925	1.537	1.645	1.536	1.603	1.565	1.69	1.644	1.709	1.437	1.503	1.556	1.592	1.491	1.451	1.441	1.359	1.577	1.405	1.435	1.425	1.449	1.374	1.375	1.522	1.43	1.503	1.327	1.421	1.482	1.28	1.366	1.471	1.374	1.47	1.363	1.507	1.479	1.372	1.22	1.373	1.172	1.16	1.459	1.505	1.47	1.546	1.195	1.464	1.444
0.685525	1.576	1.551	1.552	1.588	1.474	1.572	1.569	1.65	1.619	1.739	1.368	1.526	1.568	1.473	1.617	1.375	1.52	1.362	1.571	1.393	1.455	1.441	1.423	1.478	1.366	1.359	1.45	1.521	1.349	1.294	1.3	1.373	1.428	1.385	1.403	1.362	1.476	1.447	1.408	1.225	1.352	1.176	1.455	1.15	1.506	1.592	1.198	1.431	1.42
0.694125	1.529	1.47	1.5	1.614	1.456	1.597	1.529	1.653	1.639	1.749	1.498	1.509	1.575	1.657	1.529	1.485	1.466	1.392	1.598	1.395	1.499	1.407	1.442	1.462	1.366	1.413	1.485	1.53	1.344	1.299	1.474	1.298	1.419	1.46	1.373	1.319	1.381	1.478	1.426	1.407	1.221	1.372	1.188	1.43	1.163	1.499	1.198	1.582	1.463
0.702725	1.631	1.521	1.495	1.65	1.507	1.575	1.591	1.676	1.633	1.747	1.509	1.54	1.529	1.603	1.51	1.645	1.459	1.391	1.504	1.582	1.403	1.495	1.397	1.431	1.489	1.364	1.402	1.509	1.508	1.365	1.322	1.441	1.31	1.437	1.47	1.382	1.42	1.468	1.48	1.453	1.237	1.367	1.183	1.156	1.464	1.513	1.186	1.605	1.46
0.711325	1.52	1.565	1.435	1.47	1.647	1.519	1.508	1.568	1.605	1.669	1.668	1.724	1.493	1.502	1.692	1.635	1.453	1.449	1.448	1.593	1.418	1.432	1.558	1.422	1.464	1.412	1.4	1.52	1.48	1.521	1.376	1.374	1.485	1.309	1.452	1.46	1.44	1.364	1.388	1.543	1.224	1.455	1.409	1.168	1.158	1.405	1.51	1.211	1.579
0.719925	1.641	1.532	1.546	1.567	1.572	1.675	1.61	1.72	1.364	1.47	1.631	1.67	1.483	1.545	1.44	1.404	1.478	1.566	1.4	1.489	1.407	1.43	1.386	1.392	1.487	1.396	1.526	1.329	1.359	1.316	1.494	1.371	1.47	1.379	1.489	1.499	1.237	1.496	1.382	1.159	1.155	1.483	1.515	1.524	1.184	1.572	1.457	1.444	1.537
0.728524	1.447	1.49	1.67	1.51	1.503	1.502	1.522	1.666	1.64	1.73	1.451	1.509	1.58	1.626	1.495	1.446	1.412	1.392	1.498	1.581	1.412	1.52	1.422	1.47	1.363	1.404	1.51	1.537	1.552	1.375	1.377	1.321	1.47	1.489	1.377	1.432	1.392	1.487	1.486	1.435	1.23	1.397	1.184	1.471	1.169	1.522	1.161	1.628	1.476
0.737124	1.353	1.627	1.523	1.549	1.664	1.482	1.582	1.561	1.562	1.704	1.643	1.785	1.443	1.508	1.663	1.481	1.482	1.569	1.409	1.497	1.436	1.478	1.461	1.505	1.542	1.439	1.448	1.463	1.515	1.363	1.34	1.315	1.476	1.464	1.458	1.352	1.376	1.454	1.405	1.245	1.364	1.171	1.159	1.425	1.523	1.582	1.163	1.466	1.447
0.745724	1.479	1.558	1.638	1.443	1.617	1.545	1.58	1.699	1.636	1.754	1.474	1.551	1.671	1.623	1.483	1.427	1.577	1.378	1.478	1.418	1.5	1.456	1.422	1.41	1.4	1.521	1.49	1.546	1.38	1.396	1.315	1.41	1.464	1.366	1.457	1.384	1.425	1.47	1.452	1.222	1.347	1.186	1.158	1.488	1.522	1.534	1.169	1.484	1.446
0.754324	1.509	1.656	1.639	1.571	1.567	1.651	1.633	1.744	1.47	1.516	1.598	1.636	1.49	1.426	1.581	1.412	1.473	1.435	1.496	1.388	1.446	1.389	1.388	1.52	1.453	1.355	1.345	1.484	1.315	1.38	1.461	1.403	1.417	1.407	1.458	1.516	1.501	1.197	1.389	1.362	1.177	1.483	1.554	1.163	1.545	1.58	1.164	1.481	1.453
0.762924	1.388	1.517	1.571	1.547	1.538	1.68	1.483	1.551	1.586	1.644	1.699	1.719	1.437	1.501	1.649	1.603	1.45	1.452	1.575	1.547	1.369	1.379	1.506	1.437	1.47	1.495	1.384	1.369	1.494	1.355	1.337	1.394	1.289	1.436	1.38	1.434	1.377	1.402	1.232	1.347	1.181	1.404	1.15	1.532	1.555	1.175	1.478	1.477	1.573
0.771524	1.522	1.5	1.498	1.462	1.685	1.489	1.559	1.502	1.647	1.604	1.707	1.476	1.532	1.61	1.624	1.46	1.386	1.34	1.563	1.374	1.43	1.367	1.451	1.405	1.411	1.379	1.385	1.507	1.464	1.371	1.373	1.296	1.391	1.448	1.357	1.336	1.483	1.518	1.429	1.211	1.389	1.155	1.437	1.154	1.495	1.171	1.59	1.462	1.395
0.780124	1.542	1.502	1.484	1.518	1.661	1.514	1.504	1.557	1.575	1.683	1.673	1.748	1.451	1.534	1.649	1.64	1.489	1.499	1.552	1.372	1.452	1.402	1.466	1.456	1.424	1.409	1.397	1.513	1.474	1.367	1.39	1.484	1.295	1.412	1.336	1.377	1.392	1.51	1.448	1.407	1.194	1.351	1.175	1.452	1.171	1.529	1.198	1.575	1.482
0.788724	1.413	1.541	1.575	1.675	1.668	1.745	1.685	1.449	1.496	1.669	1.611	1.515	1.487	1.572	1.355	1.483	1.412	1.508	1.425	1.424	1.385	1.514	1.395	1.453	1.346	1.337	1.455	1.299	1.367	1.446	1.252	1.392	1.374	1.488	1.463	1.428	1.201	1.387	1.177	1.459	1.537	1.156	1.52	1.205	1.603	1.453	1.443	1.567	1.49
0.797324	1.57	1.57	1.654	1.62	1.732	1.423	1.5	1.705	1.633	1.477	1.531	1.439	1.366	1.586	1.54	1.418	1.535	1.484	1.515	1.431	1.416	1.544	1.511	1.365	1.402	1.485	1.315	1.357	1.473	1.377	1.471	1.391	1.519	1.489	1.582	1.409	1.157	1.379	1.18	1.446	1.15	1.509	1.195	1.671	1.477	1.453	1.559	1.342	1.42
0.805923	1.542	1.498	1.655	1.519	1.513	1.588	1.571	1.565	1.68	1.654	1.405	1.725	1.509	1.648	1.535	1.465	1.373	1.569	1.474	1.414	1.497	1.47	1.493	1.409	1.413	1.547	1.515	1.33	1.409	1.284	1.435	1.342	1.472	1.414	1.571	1.535	1.562	1.462	1.166	1.407	1.184	1.152	1.462	1.547	1.609	1.194	1.47	1.42	1.532
0.814523	1.508	1.561	1.501	1.504	1.66	1.476	1.502	1.568	1.564	1.653	1.651	1.725	1.53	1.427	1.623	1.631	1.504	1.479	1.36	1.498	1.568	1.394	1.554	1.443	1.447	1.401	1.364	1.489	1.54	1.356	1.384	1.304	1.416	1.503	1.351	1.382	1.453	1.436	1.206	1.389	1.177	1.437	1.157	1.532	1.638	1.186	1.443	1.479	1.574
0.823123	1.468	1.584	1.579	1.592	1.682	1.64	1.756	1.641	1.458	1.503	1.649	1.642	1.494	1.451	1.344	1.558	1.413	1.422	1.567	1.484	1.407	1.411	1.406	1.538	1.499	1.547	1.36	1.415	1.475	1.3	1.38	1.49	1.469	1.369	1.513	1.212	1.508	1.393	1.183	1.529	1.419	1.145	1.52	1.193	1.652	1.485	1.448	1.565	1.324
0.831723	1.655	1.477	1.537	1.619	1.557	1.659	1.668	1.742	1.513	1.52	1.772	1.653	1.509	1.464	1.381	1.582	1.495	1.404	1.501	1.468	1.422	1.397	1.397	1.561	1.521	1.537	1.346	1.385	1.456	1.298	1.402	1.452	1.343	1.435	1.363	1.509	1.407	1.213	1.357	1.191	1.434	1.556	1.145	1.544	1.188	1.471	1.489	1.589	1.572
0.840323	1.636	1.467	1.531	1.545	1.572	1.659	1.653	1.765	1.667	1.47	1.516	1.648	1.621	1.485	1.516	1.449	1.361	1.481	1.515	1.408	1.549	1.436	1.43	1.406	1.378	1.535	1.536	1.359	1.41	1.317	1.426	1.375	1.49	1.456	1.36	1.456	1.212	1.384	1.395	1.191	1.557	1.151	1.407	1.568	1.17	1.489	1.464	1.682	1.598
0.848923	1.644	1.472	1.54	1.789	1.559	1.583	1.673	1.666	1.488	1.733	1.493	1.43	1.47	1.356	1.569	1.412	1.487	1.54	1.481	1.474	1.374	1.373	1.564	1.457	1.33	1.402	1.301	1.412	1.396	1.538	1.492	1.423	1.555	1.552	1.569	1.526	1.164	1.386	1.18	1.603	1.491	1.148	1.6	1.179	1.583	1.466	1.459	1.578	1.329
0.857523	1.69	1.462	1.585	1.565	1.557	1.647	1.626	1.719	1.459	1.537	1.435	1.503	1.387	1.589	1.436	1.514	1.554	1.484	1.461	1.429	1.443	1.568	1.579	1.542	1.331	1.437	1.54	1.313	1.417	1.352	1.485	1.411	1.358	1.407	1.474	1.528	1.453	1.155	1.351	1.175	1.428	1.522	1.146	1.585	1.19	1.483	1.437	1.582	1.345
0.866123	1.454	1.604	1.446	1.609	1.622	1.589	1.669	1.711	1.475	1.548	1.516	1.493	1.37	1.583	1.43	1.554	1.54	1.498	1.471	1.401	1.414	1.562	1.519	1.344	1.508	1.424	1.534	1.301	1.495	1.464	1.363	1.411	1.424	1.56	1.548	1.456	1.215	1.385	1.17	1.541	1.444	1.15	1.62	1.192	1.459	1.463	1.557	1.617	1.316
0.874723	1.52	1.512	1.643	1.558	1.536	1.618	1.535	1.687	1.699	1.478	1.577	1.467	1.419	1.405	1.605	1.492	1.406	1.549	1.469	1.485	1.433	1.398	1.522	1.539	1.339	1.398	1.321	1.524	1.411	1.368	1.489	1.435	1.479	1.437	1.625	1.427	1.173	1.358	1.179	1.564	1.455	1.149	1.579	1.212	1.485	1.512	1.618	1.516	1.625
0.883323	1.539	1.453	1.524	1.645	1.455	1.574	1.642	1.557	1.644	1.475	1.694	1.542	1.487	1.475	1.389	1.575	1.405	1.476	1.492	1.433	1.382	1.386	1.371	1.524	1.543	1.36	1.39	1.308	1.361	1.421	1.462	1.393	1.348	1.507	1.463	1.592	1.484	1.174	1.375	1.171	1.526	1.452	1.155	1.549	1.196	1.485	1.59	1.446	1.612
0.891923	1.478	1.494	1.502	1.499	1.564	1.466	1.53	1.681	1.581	1.682	1.535	1.713	1.535	1.533	1.512	1.417	1.633	1.437	1.55	1.594	1.485	1.544	1.447	1.404	1.522	1.609	1.333	1.433	1.552	1.304	1.37	1.399	1.488	1.468	1.403	1.566	1.597	1.5	1.171	1.366	1.168	1.494	1.153	1.446	1.588	1.629	1.212	1.48	1.477
0.900522	1.47	1.309	1.544	1.494	1.504	1.633	1.453	1.553	1.615	1.609	1.564	1.686	1.719	1.422	1.498	1.48	1.444	1.387	1.577	1.425	1.5	1.508	1.413	1.483	1.398	1.425	1.578	1.474	1.355	1.389	1.309	1.513	1.401	1.539	1.496	1.393	1.54	1.535	1.492	1.209	1.389	1.181	1.5	1.156	1.575	1.221	1.489	1.457	1.579
0.909122	1.537	1.466	1.559	1.504	1.536	1.635	1.592	1.638	1.694	1.73	1.461	1.506	1.495	1.368	1.566	1.421	1.488	1.496	1.541	1.44	1.419	1.417	1.487	1.576	1.352	1.414	1.316	1.409	1.388	1.485	1.383	1.417	1.483	1.472	1.543	1.492	1.147	1.383	1.179	1.161	1.476	1.529	1.587	1.214	1.467	1.579	1.433	1.344	1.417
0.917722	1.427	1.53	1.456	1.551	1.612	1.473	1.568	1.609	1.616	1.714	1.502	1.745	1.507	1.515	1.398	1.584	1.483	1.407	1.542	1.484	1.455	1.423	1.449	1.524	1.586	1.366	1.38	1.484	1.338	1.474	1.385	1.425	1.498	1.395	1.518	1.47	1.616	1.425	1.142	1.368	1.163	1.148	1.398	1.542	1.57	1.208	1.464	1.547	1.453
0.926322	1.514	1.473	1.648	1.56	1.654	1.592	1.655	1.719	1.505	1.724	1.5	1.529	1.475	1.4	1.591	1.4	1.493	1.557	1.431	1.509	1.4	1.44	1.535	1.508	1.369	1.44	1.436	1.312	1.418	1.392	1.515	1.464	1.376	1.533	1.503	1.18	1.447	1.395	1.18	1.477	1.426	1.148	1.619	1.467	1.55	1.191	1.46	1.313	1.437
0.934922	1.461	1.531	1.67	1.465	1.628	1.576	1.63	1.672	1.44	1.71	1.559	1.471	1.512	1.382	1.554	1.402	1.456	1.539	1.466	1.495	1.39	1.453	1.527	1.551	1.364	1.394	1.429	1.285	1.411	1.391	1.492	1.414	1.369	1.41	1.453	1.531	1.134	1.448	1.376	1.181	1.51	1.165	1.442	1.521	1.601	1.468	1.503	1.476	1.605
0.943522	1.539	1.512	1.577	1.594	1.56	1.62	1.687	1.729	1.452	1.484	1.515	1.476	1.416	1.573	1.419	1.526	1.502	1.424	1.489	1.399	1.42	1.551	1.491	1.349	1.427	1.485	1.306	1.417	1.401	1.451	1.493	1.417	1.517	1.514	1.463	1.135	1.4	1.156	1.461	1.169	1.426	1.594	1.592	1.173	1.575	1.471	1.499	1.454	1.308
0.952122	1.51	1.65	1.448	1.475	1.544	1.602	1.536	1.602	1.673	1.464	1.725	1.47	1.538	1.42	1.57	1.511	1.409	1.528	1.48	1.494	1.428	1.446	1.524	1.579	1.375	1.43	1.447	1.312	1.391	1.37	1.47	1.386	1.512	1.507	1.525	1.132	1.479	1.372	1.172	1.473	1.164	1.468	1.619	1.602	1.185	1.613	1.465	1.471	1.444
0.960721	1.534	1.492	1.516	1.624	1.574	1.644	1.694	1.504	1.723	1.588	1.5	1.456	1.385	1.634	1.414	1.463	1.532	1.492	1.508	1.375	1.401	1.566	1.513	1.377	1.43	1.457	1.334	1.367	1.396	1.474	1.436	1.368	1.509	1.504	1.591	1.458	1.134	1.381	1.165	1.567	1.159	1.518	1.619	1.558	1.17	1.544	1.457	1.476	1.296
0.969321	1.558	1.606	1.488	1.628	1.519	1.484	1.591	1.618	1.672	1.664	1.481	1.718	1.559	1.454	1.517	1.568	1.566	1.413	1.474	1.434	1.556	1.511	1.555	1.408	1.449	1.559	1.5	1.348	1.402	1.323	1.426	1.458	1.477	1.405	1.549	1.618	1.49	1.138	1.411	1.176	1.552	1.48	1.158	1.598	1.657	1.632	1.467	1.137	1.477
0.977921	1.525	1.475	1.492	1.635	1.496	1.59	1.603	1.671	1.733	1.522	1.497	1.551	1.42	1.611	1.404	1.52	1.573	1.463	1.485	1.429	1.423	1.58	1.514	1.376	1.504	1.533	1.332	1.4	1.496	1.539	1.388	1.469	1.503	1.56	1.491	1.129	1.37	1.174	1.5	1.484	1.16	1.574	1.648	1.463	1.463	1.156	1.593	1.337	1.489
0.986521	1.54	1.517	1.598	1.558	1.525	1.613	1.576	1.659	1.675	1.529	1.726	1.584	1.526	1.504	1.584	1.419	1.46	1.418	1.517	1.465	1.486	1.442	1.395	1.574	1.518	1.368	1.434	1.322	1.426	1.45	1.503	1.446	1.56	1.532	1.574	1.397	1.121	1.365	1.201	1.502	1.163	1.389	1.633	1.568	1.454	1.459	1.572	1.481	1.161
0.995121	1.461	1.65	1.494	1.558	1.567	1.612	1.711	1.472	1.737	1.572	1.477	1.447	1.624	1.424	1.486	1.419	1.567	1.443	1.521	1.427	1.428	1.557	1.519	1.368	1.491	1.467	1.323	1.476	1.419	1.429	1.537	1.405	1.565	1.527	1.595	1.138	1.451	1.407	1.191	1.498	1.459	1.174	1.657	1.573	1.449	1.493	1.614	1.479	1.151
1.00372	1.588	1.515	1.522	1.537	1.545	1.596	1.531	1.518	1.581	1.668	1.683	1.436	1.717	1.641	1.463	1.478	1.616	1.421	1.445	1.394	1.548	1.509	1.546	1.442	1.425	1.56	1.523	1.329	1.408	1.306	1.39	1.383	1.496	1.379	1.519	1.479	1.587	1.462	1.142	1.378	1.502	1.176	1.445	1.166	1.626	1.454	1.453	1.488	1.166
1.01232	1.559	1.506	1.554	1.536	1.558	1.577	1.618	1.644	1.691	1.727	1.54	1.65	1.578	1.517	1.623	1.423	1.459	1.41	1.579	1.42	1.442	1.381	1.395	1.576	1.554	1.359	1.437	1.471	1.288	1.358	1.443	1.485	1.406	1.421	1.478	1.503	1.62	1.505	1.144	1.377	1.182	1.503	1.447	1.186	1.661	1.48	1.483	1.163	1.505
1.02092	1.569	1.492	1.584	1.461	1.49	1.511	1.558	1.655	1.653	1.544	1.74	1.63	1.506	1.378	1.451	1.48	1.618	1.425	1.402	1.459	1.572	1.454	1.509	1.403	1.391	1.54	1.571	1.362	1.465	1.305	1.457	1.424	1.495	1.5	1.378	1.531	1.532	1.142	1.43	1.383	1.175	1.483	1.169	1.437	1.623	1.466	1.179	1.449	1.635
1.02952	1.314	1.575	1.455	1.597	1.446	1.542	1.593	1.592	1.653	1.654	1.712	1.487	1.609	1.479	1.504	1.572	1.42	1.406	1.501	1.619	1.486	1.535	1.429	1.448	1.485	1.584	1.388	1.454	1.453	1.318	1.444	1.393	1.497	1.422	1.474	1.562	1.144	1.41	1.367	1.476	1.159	1.397	1.178	1.649	1.455	1.482	1.187	1.444	1.588
1.03812	1.517	1.498	1.495	1.576	1.452	1.545	1.529	1.633	1.604	1.431	1.697	1.519	1.473	1.516	1.464	1.407	1.591	1.371	1.461	1.491	1.409	1.469	1.402	1.389	1.557	1.465	1.326	1.356	1.447	1.281	1.386	1.405	1.489	1.396	1.499	1.588	1.162	1.507	1.384	1.493	1.173	1.168	1.484	1.67	1.65	1.472	1.198	1.489	1.619
1.04672	1.65	1.549	1.494	1.539	1.465	1.589	1.459	1.534	1.536	1.613	1.623	1.668	1.737	1.428	1.612	1.567	1.552	1.602	1.402	1.401	1.504	1.463	1.499	1.486	1.403	1.391	1.578	1.49	1.336	1.389	1.347	1.383	1.438	1.367	1.49	1.476	1.572	1.154	1.466	1.416	1.55	1.176	1.433	1.179	1.613	1.442	1.507	1.186	1.485
1.05532	1.562	1.506	1.499	1.49	1.592	1.528	1.627	1.638	1.623	1.475	1.741	1.667	1.503	1.501	1.647	1.43	1.43	1.551	1.529	1.517	1.512	1.455	1.405	1.442	1.569	1.56	1.367	1.407	1.316	1.373	1.408	1.495	1.416	1.473	1.496	1.576	1.468	1.14	1.353	1.177	1.463	1.447	1.156	1.572	1.183	1.451	1.495	1.411	1.608
1.06392	1.555	1.465	1.623	1.544	1.54	1.604	1.626	1.631	1.697	1.431	1.647	1.488	1.544	1.496	1.638	1.427	1.437	1.495	1.489	1.46	1.547	1.39	1.438	1.598	1.546	1.352	1.456	1.313	1.412	1.498	1.399	1.508	1.495	1.556	1.467	1.155	1.333	1.157	1.487	1.429	1.175	1.64	1.185	1.441	1.503	1.465	1.63	1.297	1.439
1.07252	1.546	1.577	1.487	1.459	1.532	1.593	1.659	1.65	1.708	1.425	1.616	1.527	1.507	1.493	1.642	1.386	1.382	1.517	1.56	1.472	1.53	1.391	1.395	1.578	1.547	1.361	1.424	1.47	1.311	1.386	1.434	1.508	1.372	1.493	1.509	1.585	1.158	1.485	1.393	1.518	1.176	1.437	1.167	1.607	1.588	1.453	1.518	1.186	1.47
1.08112	1.474	1.541	1.495	1.482	1.546	1.539	1.648	1.614	1.7	1.491	1.605	1.5	1.506	1.65	1.406	1.411	1.512	1.604	1.452	1.536	1.392	1.42	1.575	1.606	1.36	1.477	1.304	1.409	1.451	1.484	1.429	1.477	1.511	1.292	1.543	1.148	1.448	1.35	1.171	1.519	1.155	1.447	1.647	1.203	1.506	1.464	1.462	1.599	1.292
1.08972	1.541	1.44	1.491	1.462	1.554	1.62	1.622	1.683	1.439	1.625	1.478	1.421	1.625	1.405	1.406	1.495	1.549	1.438	1.518	1.385	1.422	1.562	1.48	1.348	1.426	1.466	1.306	1.366	1.402	1.424	1.384	1.419	1.456	1.565	1.152	1.432	1.327	1.181	1.459	1.174	1.413	1.612	1.177	1.415	1.434	1.416	1.578	1.28	1.395
1.09832	1.602	1.469	1.526	1.511	1.541	1.64	1.636	1.742	1.454	1.712	1.542	1.524	1.659	1.394	1.437	1.539	1.571	1.505	1.497	1.437	1.428	1.591	1.568	1.361	1.482	1.483	1.304	1.415	1.389	1.487	1.431	1.521	1.447	1.298	1.561	1.161	1.484	1.388	1.186	1.517	1.187	1.465	1.652	1.242	1.441	1.496	1.488	1.593	1.464
1.10692	1.532	1.63	1.508	1.495	1.438	1.601	1.679	1.666	1.447	1.72	1.687	1.492	1.441	1.509	1.342	1.607	1.409	1.515	1.491	1.44	1.457	1.402	1.407	1.582	1.518	1.439	1.38	1.437	1.302	1.397	1.511	1.42	1.468	1.483	1.494	1.48	1.16	1.388	1.193	1.525	1.198	1.506	1.67	1.178	1.464	1.537	1.476	1.639	1.293
1.11552	1.518	1.579	1.61	1.638	1.617	1.731	1.47	1.632	1.509	1.475	1.448	1.313	1.611	1.418	1.482	1.54	1.548	1.489	1.562	1.406	1.432	1.606	1.508	1.387	1.451	1.316	1.416	1.467	1.485	1.349	1.39	1.478	1.454	1.369	1.585	1.52	1.157	1.356	1.183	1.488	1.207	1.439	1.648	1.189	1.42	1.435	1.439	1.628	1.309
1.12412	1.493	1.539	1.511	1.601	1.65	1.662	1.452	1.744	1.706	1.532	1.474	1.513	1.645	1.308	1.399	1.507	1.532	1.48	1.517	1.372	1.435	1.559	1.523	1.362	1.436	1.501	1.309	1.399	1.363	1.443	1.414	1.477	1.502	1.309	1.559	1.516	1.162	1.349	1.192	1.453	1.212	1.442	1.691	1.171	1.433	1.5	1.455	1.583	1.322
1.13272	1.455	1.572	1.508	1.569	1.489	1.584	1.664	1.605	1.439	1.741	1.631	1.52	1.46	1.509	1.651	1.319	1.548	1.453	1.594	1.478	1.519	1.401	1.442	1.616	1.538	1.367	1.435	1.323	1.438	1.465	1.501	1.384	1.534	1.537	1.446	1.582	1.508	1.161	1.375	1.202	1.545	1.197	1.445	1.649	1.19	1.445	1.486	1.568	1.296
1.14132	1.497	1.545	1.487	1.521	1.596	1.649	1.651	1.618	1.496	1.752	1.678	1.5	1.504	1.656	1.325	1.44	1.536	1.533	1.463	1.534	1.385	1.433	1.574	1.51	1.369	1.442	1.507	1.3	1.488	1.411	1.433	1.498	1.424	1.489	1.462	1.345	1.552	1.446	1.175	1.404	1.203	1.222	1.552	1.485	1.633	1.192	1.454	1.49	1.617
1.14992	1.472	1.622	1.537	1.604	1.488	1.537	1.583	1.651	1.625	1.629	1.584	1.78	1.705	1.551	1.543	1.643	1.313	1.407	1.511	1.597	1.485	1.582	1.431	1.433	1.553	1.538	1.38	1.468	1.307	1.399	1.48	1.505	1.413	1.516	1.518	1.405	1.601	1.474	1.177	1.336	1.214	1.206	1.422	1.581	1.187	1.461	1.486	1.634	1.333
1.15852	1.62	1.565	1.559	1.511	1.635	1.539	1.554	1.572	1.608	1.676	1.632	1.754	1.536	1.55	1.596	1.637	1.294	1.456	1.498	1.554	1.526	1.59	1.387	1.431	1.578	1.492	1.392	1.436	1.307	1.424	1.513	1.482	1.417	1.571	1.444	1.366	1.554	1.454	1.16	1.4	1.203	1.537	1.196	1.465	1.675	1.195	1.464	1.512	1.515
1.16712	1.624	1.585	1.604	1.528	1.661	1.466	1.54	1.575	1.633	1.71	1.58	1.727	1.484	1.467	1.571	1.62	1.31	1.476	1.594	1.555	1.48	1.546	1.405	1.429	1.551	1.53	1.375	1.434	1.293	1.366	1.471	1.431	1.517	1.512	1.356	1.549	1.427	1.149	1.379	1.198	1.523	1.2	1.457	1.628	1.173	1.442	1.429	1.418	1.554
1.17572	1.564	1.472	1.578	1.485	1.532	1.618	1.602	1.657	1.616	1.453	1.731	1.506	1.47	1.595	1.289	1.451	1.512	1.515	1.461	1.59	1.394	1.429	1.608	1.507	1.42	1.576	1.303	1.45	1.481	1.406	1.501	1.506	1.589	1.464	1.169	1.397	1.208	1.546	1.205	1.528	1.718	1.211	1.446	1.526	1.485	1.606	1.32	1.44	1.503
1.18432	1.583	1.499	1.541	1.516	1.489	1.607	1.532	1.537	1.584	1.71	1.596	1.474	1.734	1.516	1.475	1.603	1.284	1.405	1.523	1.524	1.443	1.543	1.397	1.467	1.556	1.494	1.422	1.467	1.312	1.383	1.442	1.481	1.383	1.431	1.497	1.541	1.551	1.457	1.163	1.338	1.202	1.49	1.186	1.439	1.727	1.18	1.442	1.477	1.574
1.19292	1.532	1.621	1.485	1.512	1.541	1.56	1.68	1.556	1.728	1.463	1.467	1.552	1.615	1.272	1.582	1.436	1.508	1.521	1.564	1.409	1.455	1.572	1.49	1.468	1.366	1.296	1.402	1.463	1.501	1.403	1.54	1.543	1.413	1.55	1.537	1.173	1.379	1.203	1.511	1.188	1.471	1.69	1.6	1.2	1.471	1.444	1.51	1.618	1.313
1.20152	1.528	1.5	1.648	1.475	1.577	1.523	1.641	1.62	1.596	1.763	1.552	1.521	1.5	1.507	1.631	1.297	1.408	1.545	1.556	1.481	1.543	1.406	1.473	1.534	1.47	1.359	1.48	1.299	1.39	1.462	1.404	1.514	1.453	1.595	1.167	1.468	1.376	1.194	1.538	1.181	1.429	1.662	1.63	1.442	1.191	1.514	1.49	1.61	1.334
1.21012	1.536	1.566	1.565	1.489	1.619	1.524	1.579	1.729	1.584	1.734	1.523	1.47	1.481	1.494	1.589	1.285	1.522	1.431	1.55	1.423	1.519	1.384	1.411	1.557	1.524	1.473	1.365	1.307	1.42	1.389	1.434	1.435	1.562	1.493	1.339	1.518	1.441	1.159	1.371	1.194	1.533	1.17	1.463	1.678	1.484	1.192	1.468	1.472	1.619
1.21872	1.531	1.588	1.594	1.695	1.602	1.741	1.498	1.517	1.503	1.596	1.516	1.584	1.309	1.451	1.568	1.553	1.513	1.536	1.42	1.416	1.591	1.561	1.374	1.479	1.297	1.42	1.45	1.476	1.401	1.428	1.54	1.373	1.531	1.162	1.453	1.352	1.184	1.51	1.179	1.454	1.662	1.681	1.456	1.505	1.195	1.469	1.612	1.324	1.442
1.22732	1.467	1.48	1.523	1.477	1.603	1.663	1.63	1.745	1.453	1.472	1.523	1.516	1.588	1.277	1.43	1.559	1.548	1.466	1.583	1.541	1.386	1.491	1.501	1.565	1.357	1.465	1.316	1.385	1.473	1.46	1.404	1.501	1.452	1.391	1.514	1.418	1.166	1.357	1.178	1.435	1.182	1.415	1.705	1.441	1.422	1.487	1.631	1.256	1.413
1.23592	1.594	1.514	1.587	1.532	1.577	1.584	1.643	1.681	1.649	1.742	1.537	1.538	1.537	1.605	1.283	1.414	1.528	1.539	1.502	1.521	1.415	1.482	1.535	1.533	1.366	1.462	1.311	1.387	1.454	1.501	1.429	1.492	1.483	1.357	1.582	1.445	1.157	1.35	1.4	1.184	1.563	1.166	1.458	1.719	1.463	1.165	1.472	1.486	1.595
1.24452	1.617	1.483	1.591	1.541	1.602	1.66	1.605	1.747	1.533	1.485	1.524	1.549	1.609	1.544	1.268	1.426	1.561	1.551	1.504	1.584	1.403	1.463	1.586	1.543	1.366	1.49	1.304	1.462	1.415	1.537	1.424	1.502	1.511	1.628	1.43	1.163	1.366	1.184	1.511	1.179	1.468	1.708	1.637	1.46	1.504	1.488	1.627	1.242	1.47
1.25312	1.628	1.461	1.559	1.539	1.625	1.7	1.649	1.735	1.584	1.477	1.463	1.54	1.614	1.277	1.405	1.519	1.526	1.488	1.603	1.386	1.442	1.573	1.543	1.374	1.476	1.294	1.365	1.463	1.493	1.415	1.498	1.531	1.363	1.569	1.459	1.153	1.393	1.39	1.173	1.558	1.164	1.476	1.76	1.425	1.455	1.477	1.64	1.245	1.469
1.26172	1.588	1.525	1.558	1.548	1.611	1.695	1.617	1.747	1.457	1.487	1.541	1.63	1.273	1.423	1.558	1.502	1.488	1.547	1.394	1.458	1.557	1.504	1.385	1.438	1.431	1.286	1.387	1.444	1.464	1.435	1.487	1.498	1.369	1.612	1.427	1.164	1.388	1.183	1.424	1.479	1.175	1.757	1.445	1.198	1.446	1.452	1.618	1.297	1.453
1.27032	1.506	1.601	1.566	1.966	1.676	1.608	1.719	1.469	1.489	1.483	1.528	1.577	1.492	1.262	1.425	1.494	1.514	1.449	1.584	1.415	1.436	1.556	1.571	1.357	1.385	1.515	1.296	1.403	1.425	1.492	1.434	1.501	1.476	1.4	1.603	1.458	1.163	1.37	1.444	1.17	1.534	1.16	1.462	1.712	1.721	1.436	1.468	1.478	1.633
1.27892	1.542	1.549	1.55	1.491	1.529	1.535	1.509	1.645	1.665	1.691	1.727	1.463	1.515	1.401	1.5	1.593	1.269	1.403	1.489	1.486	1.471	1.493	1.39	1.415	1.561	1.473	1.358	1.449	1.448	1.285	1.371	1.511	1.406	1.499	1.451	1.42	1.561	1.447	1.141	1.341	1.18	1.405	1.514	1.162	1.662	1.651	1.442	1.459	1.452
1.28752	1.572	1.586	1.602	1.647	1.523	1.524	1.52	1.635	1.615	1.646	1.711	1.765	1.488	1.559	1.59	1.573	1.268	1.382	1.559	1.478	1.589	1.399	1.457	1.575	1.538	1.368	1.439	1.291	1.364	1.469	1.409	1.483	1.485	1.34	1.575	1.453	1.14	1.365	1.168	1.523	1.434	1.16	1.688	1.614	1.423	1.413	1.45	1.645	1.244
1.29612	1.532	1.497	1.534	1.704	1.53	1.571	1.605	1.662	1.654	1.656	1.76	1.494	1.548	1.567	1.615	1.29	1.408	1.562	1.562	1.492	1.578	1.397	1.435	1.622	1.548	1.383	1.506	1.315	1.369	1.514	1.536	1.417	1.377	1.47	1.526	1.383	1.556	1.455	1.139	1.369	1.167	1.417	1.525	1.167	1.687	1.678	1.431	1.441	1.642
1.30472	1.473	1.501	1.503	1.575	1.621	1.587	1.72	1.418	1.505	1.521	1.613	1.487	1.572	1.253	1.401	1.545	1.483	1.572	1.395	1.421	1.575	1.526	1.381	1.444	1.472	1.261	1.402	1.484	1.513	1.394	1.451	1.506	1.48	1.312	1.603	1.454	1.149	1.358	1.404	1.169	1.424	1.17	1.731	1.613	1.177	1.432	1.414	1.449	1.606
1.31332	1.525	1.664	1.499	1.549	1.626	1.632	1.575	1.716	1.763	1.521	1.529	1.5	1.518	1.614	1.557	1.253	1.41	1.542	1.603	1.489	1.529	1.402	1.386	1.527	1.489	1.377	1.43	1.317	1.411	1.441	1.465	1.422	1.365	1.464	1.529	1.571	1.499	1.145	1.365	1.172	1.431	1.473	1.17	1.684	1.625	1.188	1.44	1.456	1.411
1.32192	1.577	1.559	1.487	1.529	1.487	1.511	1.585	1.598	1.556	1.636	1.758	1.728	1.489	1.525	1.524	1.601	1.553	1.284	1.403	1.538	1.617	1.459	1.539	1.414	1.417	1.559	1.547	1.371	1.442	1.452	1.284	1.417	1.454	1.482	1.441	1.422	1.426	1.512	1.632	1.484	1.157	1.35	1.17	1.408	1.482	1.17	1.656	1.686	1.197
1.33052	1.512	1.475	1.572	1.52	1.565	1.544	1.61	1.568	1.654	1.75	1.782	1.448	1.537	1.554	1.636	1.414	1.292	1.556	1.588	1.496	1.541	1.614	1.41	1.431	1.532	1.381	1.566	1.324	1.428	1.518	1.513	1.423	1.441	1.532	1.55	1.64	1.489	1.161	1.388	1.18	1.497	1.47	1.172	1.733	1.697	1.222	1.438	1.408	1.479
1.33912	1.715	1.603	1.668	1.494	1.527	1.479	1.555	1.572	1.612	1.565	1.63	1.72	1.759	1.437	1.505	1.562	1.61	1.558	1.291	1.445	1.604	1.475	1.62	1.582	1.41	1.446	1.522	1.398	1.6	1.48	1.316	1.425	1.446	1.46	1.527	1.509	1.595	1.505	1.164	1.355	1.183	1.458	1.439	1.172	1.713	1.69	1.193	1.427	1.455
1.34772	1.593	1.659	1.617	1.567	1.539	1.579	1.554	1.702	1.707	1.785	1.513	1.473	1.487	1.555	1.612	1.449	1.432	1.281	1.56	1.536	1.421	1.574	1.407	1.445	1.585	1.397	1.56	1.498	1.468	1.336	1.422	1.477	1.545	1.404	1.431	1.543	1.491	1.596	1.466	1.167	1.366	1.174	1.476	1.461	1.734	1.708	1.492	1.509	1.425
1.35632	1.544	1.547	1.537	1.64	1.512	1.551	1.563	1.635	1.56	1.764	1.5	1.526	1.574	1.595	1.421	1.277	1.591	1.565	1.505	1.624	1.556	1.427	1.412	1.494	1.384	1.589	1.494	1.52	1.323	1.416	1.486	1.518	1.47	1.426	1.542	1.513	1.584	1.519	1.15	1.353	1.485	1.173	1.482	1.176	1.755	1.635	1.47	1.371	1.494
1.36492	1.559	1.597	1.514	1.613	1.533	1.514	1.588	1.566	1.583	1.757	1.467	1.492	1.578	1.606	1.58	1.428	1.28	1.547	1.545	1.501	1.576	1.403	1.439	1.57	1.511	1.398	1.61	1.478	1.458	1.332	1.449	1.477	1.5	1.442	1.461	1.487	1.531	1.494	1.147	1.34	1.161	1.438	1.434	1.172	1.704	1.647	1.45	1.628	1.434
1.37352	1.594	1.46	1.635	1.536	1.571	1.577	1.602	1.574	1.764	1.507	1.489	1.516	1.621	1.404	1.542	1.296	1.617	1.581	1.507	1.493	1.456	1.4	1.534	1.41	1.613	1.451	1.423	1.325	1.383	1.499	1.407	1.492	1.51	1.345	1.599	1.429	1.153	1.332	1.168	1.472	1.406	1.171	1.679	1.648	1.428	1.48	1.366	1.611	1.25
1.38212	1.502	1.637	1.699	1.583	1.554	1.567	1.797	1.581	1.759	1.507	1.554	1.596	1.573	1.522	1.396	1.286	1.552	1.631	1.441	1.561	1.48	1.653	1.401	1.556	1.407	1.461	1.631	1.455	1.326	1.463	1.523	1.439	1.532	1.43	1.391	1.573	1.456	1.138	1.373	1.171	1.483	1.438	1.172	1.712	1.657	1.442	1.449	1.445	1.651
1.39072	1.49	1.357	1.482	1.487	1.48	1.638	1.648	1.525	1.525	1.41	1.472	1.495	1.625	1.5	1.516	1.514	1.775	1.55	1.56	1.752	1.428	1.504	1.58	1.59	1.415	1.293	1.629	1.563	1.469	1.605	1.556	1.47	1.418	1.544	1.42	1.592	1.458	1.39	1.319	1.434	1.455	1.494	1.428	1.474	1.521	1.555	1.454	1.166	1.346
1.39932	1.347	1.408	1.465	1.49	1.322	1.645	1.719	1.602	1.597	1.492	1.58	1.551	1.521	1.593	1.572	1.509	1.684	1.753	1.479	1.53	1.494	1.602	1.401	1.611	1.298	1.593	1.442	1.607	1.57	1.468	1.396	1.548	1.424	1.582	1.471	1.458	1.321	1.458	1.501	1.474	1.528	1.516	1.421	1.606	1.54	1.168	1.366	1.173	1.483
1.40792	1.527	1.552	1.556	1.78	1.589	1.585	1.76	1.416	1.489	1.617	1.581	1.514	1.434	1.553	1.274	1.61	1.479	1.56	1.468	1.614	1.41	1.553	1.398	1.607	1.431	1.414	1.321	1.422	1.497	1.431	1.405	1.505	1.446	1.576	1.453	1.166	1.347	1.498	1.165	1.418	1.181	1.717	1.617	1.45	1.456	1.639	1.283	1.458	1.517
1.41652	1.363	1.43	1.728	1.495	1.53	1.333	1.697	1.707	1.563	1.486	1.528	1.648	1.534	1.53	1.567	1.913	1.614	1.616	1.754	1.512	1.479	1.564	1.409	1.559	1.264	1.584	1.473	1.536	1.414	1.506	1.424	1.519	1.397	1.623	1.456	1.445	1.304	1.384	1.478	1.433	1.403	1.465	1.479	1.54	1.485	1.173	1.33	1.443	1.156
1.42512	1.319	1.415	1.453	1.509	1.718	1.329	1.669	1.7	1.608	1.592	1.582	1.655	1.519	1.568	1.572	1.991	1.67	1.607	1.464	1.771	1.521	1.516	1.576	1.418	1.615	1.284	1.574	1.474	1.616	1.404	1.468	1.58	1.586	1.419	1.563	1.507	1.455	1.346	1.426	1.505	1.449	1.455	1.496	1.529	1.577	1.503	1.175	1.354	1.182
1.43372	1.679	1.398	1.347	1.431	1.383	1.656	1.495	1.706	1.506	1.575	1.56	1.635	1.565	1.576	1.492	1.532	1.513	1.832	1.598	1.652	1.751	1.541	1.497	1.582	1.406	1.566	1.304	1.624	1.475	1.561	1.399	1.468	1.574	1.54	1.383	1.603	1.502	1.312	1.395	1.438	1.463	1.437	1.403	1.426	1.485	1.564	1.448	1.177	1.338
1.44232	1.352	1.731	1.465	1.475	1.512	1.537	1.686	1.582	1.431	1.54	1.594	1.656	1.554	1.581	1.56	1.999	1.653	1.543	1.669	1.793	1.472	1.516	1.477	1.55	1.433	1.536	1.289	1.561	1.452	1.616	1.418	1.412	1.531	1.539	1.409	1.587	1.456	1.33	1.441	1.455	1.455	1.454	1.508	1.381	1.561	1.482	1.183	1.344	1.463
1.45091	1.475	1.429	1.676	1.507	1.353	1.692	1.636	1.584	1.527	1.527	1.616	1.54	1.484	1.565	1.93	1.59	1.641	1.621	1.766	1.434	1.482	1.589	1.406	1.276	1.593	1.564	1.504	1.391	1.481	1.644	1.595	1.554	1.417	1.566	1.469	1.334	1.463	1.478	1.486	1.43	1.483	1.511	1.566	1.517	1.192	1.319	1.175	1.475	1.46
1.45951	1.62	1.322	1.737	1.45	1.406	1.495	1.303	1.591	1.657	1.576	1.528	1.566	1.524	1.56	1.598	1.545	1.515	1.93	1.585	1.637	1.621	1.752	1.469	1.519	1.588	1.396	1.286	1.506	1.564	1.439	1.625	1.422	1.427	1.558	1.532	1.382	1.566	1.46	1.315	1.428	1.47	1.463	1.452	1.533	1.377	1.542	1.427	1.176	1.328
1.46812	1.455	1.432	1.695	1.369	1.292	1.584	1.589	1.549	1.563	1.582	1.544	1.629	1.541	1.481	1.534	1.815	1.587	1.668	1.652	1.754	1.443	1.501	1.527	1.376	1.517	1.282	1.59	1.475	1.631	1.468	1.436	1.623	1.538	1.397	1.602	1.526	1.3	1.466	1.404	1.439	1.473	1.499	1.424	1.564	1.536	1.192	1.324	1.168	1.476
1.47671	1.344	1.478	1.435	1.677	1.498	1.671	1.541	1.558	1.568	1.493	1.662	1.482	1.505	1.543	1.911	1.616	1.599	1.678	1.752	1.485	1.483	1.613	1.557	1.409	1.279	1.517	1.64	1.473	1.6	1.424	1.452	1.551	1.567	1.42	1.607	1.518	1.449	1.335	1.362	1.469	1.436	1.475	1.442	1.571	1.494	1.181	1.307	1.171	1.451
1.48531	1.397	1.668	1.431	1.314	1.663	1.673	1.566	1.5	1.516	1.435	1.645	1.497	1.521	1.573	1.817	1.58	1.557	1.768	1.479	1.69	1.558	1.573	1.397	1.277	1.528	1.508	1.443	1.474	1.514	1.372	1.427	1.537	1.385	1.502	1.549	1.427	1.384	1.316	1.381	1.457	1.405	1.457	1.476	1.438	1.571	1.43	1.184	1.296	1.413
1.49392	1.333	1.446	1.734	1.424	1.313	1.489	1.7	1.648	1.584	1.576	1.557	1.645	1.555	1.481	1.603	1.791	1.565	1.627	1.745	1.451	1.523	1.564	1.378	1.56	1.269	1.587	1.475	1.565	1.379	1.458	1.539	1.495	1.382	1.582	1.474	1.308	1.397	1.442	1.385	1.463	1.379	1.407	1.575	1.553	1.197	1.323	1.161	1.425	1.438
1.50252	1.629	1.538	1.501	1.543	1.841	1.62	1.592	1.773	1.462	1.44	1.584	1.549	1.403	1.529	1.267	1.504	1.437	1.408	1.544	1.536	1.393	1.389	1.481	1.479	1.583	1.452	1.334	1.415	1.51	1.472	1.419	1.467	1.408	1.431	1.556	1.5	1.204	1.34	1.166	1.464	1.473	1.165	1.712	1.699	1.42	1.465	1.276	1.583	1.436
1.51111	1.424	1.327	1.522	1.674	1.628	1.577	1.503	1.53	1.609	1.665	1.487	1.53	1.527	1.821	1.535	1.562	1.674	1.763	1.491	1.53	1.513	1.593	1.508	1.388	1.269	1.536	1.497	1.456	1.412	1.402	1.6	1.439	1.55	1.53	1.391	1.599	1.517	1.305	1.459	1.355	1.496	1.369	1.496	1.529	1.425	1.576	1.442	1.204	1.338
1.51971	1.338	1.437	1.683	1.599	1.62	1.574	1.617	1.525	1.584	1.551	1.564	1.559	1.759	1.625	1.732	1.806	1.509	1.526	1.524	1.601	1.489	1.386	1.566	1.284	1.59	1.421	1.441	1.424	1.608	1.554	1.437	1.534	1.392	1.589	1.5	1.467	1.337	1.451	1.539	1.462	1.464	1.496	1.407	1.592	1.477	1.208	1.316	1.411	1.177
1.52831	1.292	1.469	1.73	1.668	1.359	1.596	1.595	1.514	1.642	1.48	1.602	1.473	1.501	1.61	1.607	1.802	1.787	1.469	1.607	1.517	1.525	1.562	1.381	1.598	1.283	1.598	1.482	1.46	1.608	1.413	1.541	1.442	1.518	1.405	1.594	1.458	1.302	1.451	1.412	1.449	1.473	1.527	1.429	1.574	1.49	1.188	1.319	1.448	1.177
1.53691
[truncated: 26 more columns]

## Sheet: SI Fig. 12b SNAP-tag2 + CP-CPY
Time [h]	SNAP-tag2 (CP-CPY) - Normalized Fluorescence Intensity (CPY/mTurquoise2)
0	0	0	0	0	0	0	0	0	0	0	0	0	0	0	0	0	0	0	0	0	0	0	0	0	0	0	0	0	0	0	0	0	0	0	0	0	0	0	0	0	0	0	0	0	0	0	0	0	0
0.020833	0.047	0.07	0.065	0.054	0.051	0.069	0.046	0.054	0.084	0.068	0.055	0.067	0.069	0.068	0.062	0.049	0.051	0.073	0.035	0.033	0.038	0.04	0.07	0.061	0.039	0.034	0.044	0.054	0.054	0.043	0.055	0.028	0.061	0.044	0.038	0.026	0.046	0.015	0.011	0.051	0.014	0.012	0.013	0.068	0.031	0.045	0.069	0.029	0.086
0.029431	0.09	0.08	0.069	0.093	0.067	0.096	0.059	0.052	0.076	0.086	0.086	0.095	0.068	0.081	0.082	0.069	0.075	0.072	0.065	0.045	0.047	0.054	0.056	0.098	0.054	0.065	0.056	0.072	0.071	0.062	0.083	0.039	0.076	0.05	0.056	0.037	0.062	0.023	0.014	0.063	0.016	0.02	0.019	0.024	0.085	0.074	0.058	0.073	0.037
0.038029	0.081	0.11	0.097	0.092	0.118	0.102	0.126	0.095	0.082	0.12	0.101	0.091	0.107	0.102	0.097	0.118	0.095	0.079	0.117	0.055	0.056	0.069	0.069	0.123	0.067	0.075	0.081	0.093	0.093	0.079	0.095	0.055	0.101	0.075	0.076	0.052	0.086	0.032	0.02	0.087	0.023	0.028	0.025	0.033	0.11	0.106	0.118	0.087	0.051
0.046626	0.081	0.158	0.107	0.144	0.098	0.128	0.111	0.137	0.104	0.091	0.141	0.128	0.109	0.142	0.123	0.124	0.121	0.108	0.104	0.139	0.08	0.073	0.097	0.086	0.092	0.167	0.099	0.112	0.118	0.123	0.105	0.118	0.069	0.122	0.089	0.097	0.064	0.106	0.037	0.024	0.102	0.03	0.033	0.028	0.038	0.128	0.117	0.093	0.136
0.055224	0.118	0.152	0.152	0.137	0.166	0.142	0.181	0.138	0.124	0.193	0.181	0.155	0.151	0.139	0.165	0.164	0.152	0.181	0.144	0.149	0.145	0.101	0.104	0.124	0.114	0.207	0.114	0.117	0.124	0.151	0.161	0.126	0.155	0.08	0.146	0.105	0.105	0.077	0.124	0.045	0.03	0.125	0.037	0.035	0.044	0.14	0.138	0.16	0.114
0.063821	0.207	0.211	0.154	0.158	0.188	0.186	0.148	0.133	0.2	0.186	0.193	0.164	0.193	0.171	0.174	0.18	0.164	0.153	0.113	0.11	0.142	0.132	0.211	0.233	0.127	0.148	0.137	0.159	0.159	0.134	0.156	0.101	0.179	0.128	0.136	0.087	0.055	0.146	0.035	0.154	0.044	0.048	0.051	0.189	0.171	0.135	0.207	0.088	0.199
0.072419	0.261	0.142	0.129	0.162	0.213	0.213	0.172	0.208	0.179	0.22	0.172	0.146	0.204	0.199	0.175	0.204	0.206	0.225	0.211	0.207	0.199	0.137	0.139	0.163	0.152	0.251	0.146	0.155	0.169	0.196	0.167	0.188	0.113	0.191	0.157	0.152	0.105	0.174	0.067	0.046	0.187	0.058	0.053	0.065	0.213	0.238	0.157	0.098	0.223
0.081017	0.27	0.222	0.279	0.207	0.194	0.32	0.275	0.249	0.237	0.23	0.229	0.266	0.244	0.268	0.268	0.237	0.236	0.209	0.214	0.155	0.156	0.185	0.185	0.276	0.179	0.188	0.171	0.209	0.189	0.203	0.133	0.225	0.165	0.172	0.123	0.196	0.083	0.053	0.202	0.056	0.083	0.062	0.067	0.256	0.159	0.285	0.185	0.124	0.292
0.089614	0.224	0.271	0.338	0.353	0.356	0.311	0.292	0.37	0.286	0.27	0.402	0.356	0.312	0.371	0.355	0.354	0.318	0.321	0.215	0.227	0.266	0.258	0.377	0.258	0.271	0.251	0.307	0.297	0.285	0.294	0.19	0.309	0.232	0.258	0.184	0.288	0.081	0.126	0.307	0.08	0.094	0.118	0.385	0.121	0.347	0.385	0.258	0.175	0.439
0.098212	0.33	0.51	0.405	0.523	0.415	0.462	0.401	0.514	0.391	0.389	0.465	0.509	0.456	0.472	0.54	0.469	0.526	0.48	0.452	0.32	0.318	0.383	0.378	0.56	0.379	0.4	0.371	0.444	0.436	0.421	0.419	0.271	0.435	0.327	0.369	0.263	0.402	0.183	0.12	0.447	0.157	0.141	0.508	0.182	0.139	0.502	0.524	0.362	0.242
0.106809	0.462	0.549	0.634	0.665	0.585	0.562	0.677	0.714	0.518	0.522	0.657	0.597	0.647	0.684	0.643	0.655	0.654	0.627	0.697	0.456	0.467	0.544	0.531	0.784	0.51	0.545	0.518	0.577	0.598	0.576	0.575	0.386	0.625	0.442	0.512	0.376	0.552	0.254	0.168	0.6	0.221	0.198	0.257	0.199	0.696	0.661	0.68	0.498	0.351
0.115407	0.465	0.572	0.932	0.66	0.623	0.713	0.857	0.871	0.772	0.717	0.863	0.71	0.671	0.917	0.823	0.899	0.791	0.847	0.839	0.85	0.883	0.818	0.59	0.606	0.687	0.707	0.963	0.709	0.729	0.666	0.772	0.803	0.785	0.779	0.504	0.78	0.59	0.653	0.476	0.74	0.337	0.224	0.774	0.268	0.291	0.34	0.887	0.845	0.671
0.124005	0.875	1.013	0.928	0.977	0.876	0.895	1.053	0.862	0.839	1.008	1.009	0.97	1.013	1.092	1.047	1.072	0.996	0.725	0.758	0.875	0.903	1.139	0.835	0.89	0.808	0.912	0.921	0.926	0.913	0.656	0.944	0.726	0.828	0.611	0.895	0.428	0.286	0.939	0.288	0.334	0.418	0.977	0.431	0.338	1.01	0.995	0.828	0.59	1.098
0.132602	1.213	0.752	0.885	1.256	0.925	0.872	0.986	1.067	1.069	1.043	1.122	1.045	0.982	1.15	1.177	1.062	1.09	1.121	1.144	1.174	1.157	0.876	0.879	0.988	1.01	1.279	0.998	1.007	1.017	1.073	1.062	1.063	1.053	0.778	1.086	0.857	0.951	0.733	1.057	0.517	0.345	1.063	0.405	0.477	0.42	0.759	1.105	1.053	0.952
0.1412	0.883	1.036	1.315	1.046	0.997	1.13	1.25	1.165	1.193	1.196	1.169	1.276	1.129	1.118	1.256	1.255	1.333	1.28	1.316	1.252	0.981	1.004	1.121	1.145	1.397	1.093	1.13	1.113	1.127	1.174	1.184	1.163	0.87	1.214	1.008	1.051	0.844	1.197	0.606	0.401	1.203	0.475	0.536	0.483	0.589	1.275	1.21	1.068	0.809
0.149798	1.027	1.187	1.33	1.146	1.106	1.232	1.35	1.31	1.326	1.285	1.306	1.217	1.223	1.355	1.34	1.348	1.354	1.362	1.32	1.061	1.069	1.211	1.207	1.431	1.177	1.212	1.209	1.264	1.294	1.247	1.263	1.304	1.004	1.172	1.197	0.969	1.32	0.689	0.461	1.291	0.589	0.555	0.685	0.554	1.312	1.338	1.172	0.948	1.353
0.158395	1.398	1.17	1.318	1.421	1.198	1.206	1.281	1.332	1.37	1.382	1.306	1.402	1.288	1.33	1.417	1.349	1.382	1.352	1.49	1.371	1.146	1.181	1.237	1.314	1.517	1.273	1.34	1.336	1.313	1.324	1.338	1.352	1.068	1.311	1.218	0.782	1.272	1.058	1.385	1.35	0.521	0.536	0.742	0.628	0.619	1.338	1.067	1.264	1.026
0.166993	1.491	1.25	1.399	1.228	1.277	1.342	1.395	1.383	1.398	1.374	1.32	1.281	1.328	1.442	1.404	1.387	1.397	1.512	1.405	1.209	1.247	1.282	1.4	1.556	1.362	1.372	1.342	1.346	1.376	1.439	1.393	1.174	1.385	1.313	1.311	0.863	1.109	1.44	0.58	1.37	0.732	0.688	1.333	0.831	0.69	1.366	1.29	1.314	1.103
0.17559	1.588	1.281	1.283	1.367	1.327	1.435	1.446	1.427	1.452	1.342	1.375	1.455	1.461	1.429	1.453	1.482	1.601	1.497	1.294	1.261	1.453	1.336	1.329	1.621	1.425	1.439	1.402	1.412	1.46	1.458	1.477	1.262	1.481	1.401	1.354	1.177	0.921	1.513	1.454	0.644	0.864	0.747	0.904	0.744	1.436	1.39	1.389	1.334	1.17
0.184188	1.579	1.559	1.324	1.313	1.392	1.354	1.382	1.394	1.441	1.375	1.438	1.359	1.377	1.503	1.373	1.488	1.419	1.518	1.588	1.546	1.34	1.327	1.472	1.355	1.617	1.423	1.442	1.458	1.447	1.44	1.456	1.485	1.253	1.473	1.443	1.391	1.218	1.566	0.978	0.708	1.489	0.866	0.811	0.963	0.811	1.475	1.4	1.392	1.216
0.192786	1.435	1.533	1.418	1.492	1.42	1.441	1.503	1.359	1.451	1.404	1.4	1.441	1.517	1.529	1.55	1.428	1.511	1.676	1.594	1.338	1.381	1.5	1.349	1.615	1.447	1.518	1.413	1.457	1.467	1.492	1.509	1.286	1.468	1.444	1.381	1.248	1.049	1.531	0.748	1.458	0.917	0.862	1.428	1.013	0.854	1.519	1.383	1.459	1.272
0.201383	1.634	1.536	1.538	1.642	1.566	1.347	1.348	1.401	1.407	1.398	1.447	1.437	1.482	1.391	1.411	1.395	1.475	1.566	1.414	1.508	1.538	1.619	1.63	1.369	1.387	1.544	1.366	1.375	1.637	1.563	1.46	1.474	1.511	1.477	1.578	1.338	1.469	1.4	1.464	1.274	1.104	1.528	1.49	0.82	1.02	0.912	1.063	1.381	1.498
0.209981	1.65	1.553	1.354	1.352	1.426	1.485	1.429	1.451	1.473	1.49	1.406	1.501	1.481	1.535	1.472	1.626	1.594	1.548	1.578	1.697	1.539	1.355	1.36	1.491	1.452	1.35	1.626	1.448	1.539	1.427	1.474	1.494	1.548	1.376	1.509	1.569	1.439	1.289	1.147	0.862	1.551	1.495	1.003	0.938	1.102	0.974	1.529	1.443	1.385
0.218578	1.595	1.692	1.537	1.362	1.373	1.431	1.497	1.517	1.456	1.46	1.462	1.431	1.473	1.527	1.546	1.526	1.539	1.468	1.528	1.496	1.606	1.584	1.345	1.35	1.539	1.413	1.346	1.573	1.477	1.425	1.456	1.464	1.477	1.369	1.477	1.509	1.437	1.3	1.601	1.168	1.526	0.992	0.971	1.015	1.185	1.397	1.562	1.44	1.395
0.227176	1.711	1.526	1.342	1.392	1.479	1.594	1.5	1.532	1.47	1.515	1.521	1.383	1.488	1.512	1.527	1.666	1.579	1.543	1.534	1.701	1.625	1.608	1.392	1.325	1.519	1.364	1.409	1.604	1.53	1.531	1.472	1.428	1.475	1.478	1.544	1.363	1.508	1.571	1.419	1.305	1.589	1.523	1.076	1.018	1.135	1.441	1.538	1.383	1.305
0.235774	1.593	1.452	1.586	1.633	1.481	1.311	1.359	1.414	1.433	1.448	1.481	1.41	1.465	1.444	1.39	1.505	1.568	1.546	1.562	1.464	1.617	1.566	1.362	1.368	1.49	1.403	1.335	1.591	1.559	1.502	1.504	1.446	1.436	1.49	1.556	1.35	1.475	1.532	1.419	1.293	1.21	1.546	1.492	1.044	1.03	1.081	1.553	1.136	1.506
0.244371	1.336	1.483	1.478	1.476	1.467	1.438	1.477	1.493	1.42	1.514	1.495	1.485	1.468	1.548	1.483	1.592	1.506	1.61	1.551	1.597	1.393	1.345	1.574	1.375	1.374	1.593	1.547	1.487	1.439	1.442	1.487	1.466	1.506	1.35	1.491	1.511	1.403	1.297	1.219	1.06	1.557	1.467	1.136	1.052	1.123	1.493	1.307	1.379	1.447
0.252969	1.375	1.694	1.383	1.473	1.513	1.477	1.454	1.513	1.526	1.408	1.56	1.402	1.469	1.566	1.603	1.622	1.574	1.679	1.561	1.614	1.362	1.372	1.5	1.345	1.356	1.58	1.469	1.499	1.439	1.448	1.477	1.472	1.511	1.331	1.446	1.587	1.405	1.266	1.227	1.535	1.055	1.489	1.151	1.078	1.261	1.445	1.387	1.468	1.284
0.261566	1.595	1.737	1.615	1.338	1.355	1.462	1.499	1.474	1.478	1.442	1.475	1.403	1.53	1.475	1.459	1.575	1.517	1.451	1.499	1.475	1.604	1.583	1.335	1.339	1.532	1.426	1.32	1.583	1.493	1.467	1.394	1.405	1.418	1.441	1.475	1.337	1.438	1.507	1.408	1.296	1.526	1.474	1.159	1.076	1.15	1.287	1.501	1.382	1.373
0.270164	1.688	1.618	1.315	1.318	1.409	1.43	1.462	1.447	1.422	1.421	1.439	1.51	1.439	1.541	1.548	1.497	1.56	1.465	1.592	1.365	1.52	1.567	1.359	1.334	1.491	1.339	1.394	1.59	1.486	1.447	1.405	1.445	1.448	1.513	1.352	1.443	1.505	1.4	1.279	1.232	1.103	1.505	1.448	1.146	1.091	1.416	1.504	1.363	1.364
0.278762	1.323	1.324	1.436	1.448	1.527	1.499	1.427	1.374	1.438	1.382	1.452	1.428	1.419	1.487	1.495	1.456	1.429	1.501	1.466	1.587	1.527	1.383	1.352	1.514	1.328	1.357	1.591	1.465	1.467	1.429	1.419	1.461	1.529	1.332	1.452	1.54	1.435	1.313	1.249	1.561	1.489	1.141	1.077	0.868	1.19	1.486	1.305	1.395	1.539
0.287359	1.563	1.33	1.641	1.32	1.509	1.4	1.466	1.397	1.498	1.431	1.383	1.502	1.486	1.49	1.436	1.543	1.509	1.488	1.521	1.47	1.59	1.598	1.553	1.388	1.35	1.5	1.345	1.396	1.59	1.49	1.446	1.476	1.473	1.536	1.338	1.458	1.544	1.397	1.294	1.237	1.566	1.546	1.143	1.135	1.45	1.316	1.406	1.397	1.491
0.295957	1.695	1.667	1.365	1.379	1.56	1.447	1.496	1.438	1.449	1.467	1.398	1.495	1.507	1.445	1.546	1.541	1.499	1.432	1.462	1.531	1.665	1.561	1.609	1.379	1.386	1.529	1.383	1.434	1.547	1.52	1.458	1.406	1.425	1.459	1.537	1.368	1.513	1.556	1.426	1.292	1.54	1.495	1.143	1.215	1.13	1.32	1.525	1.422	1.411
0.304554	1.716	1.655	1.364	1.367	1.478	1.53	1.498	1.525	1.451	1.518	1.409	1.58	1.531	1.614	1.56	1.58	1.632	1.413	1.478	1.645	1.53	1.572	1.388	1.359	1.499	1.346	1.395	1.573	1.521	1.49	1.418	1.406	1.486	1.482	1.51	1.362	1.467	1.552	1.43	1.302	1.265	1.561	1.14	1.511	1.198	1.148	1.382	1.356	1.4
0.313152	1.592	1.393	1.479	1.589	1.548	1.532	1.46	1.457	1.481	1.407	1.521	1.548	1.52	1.473	1.563	1.473	1.539	1.568	1.487	1.677	1.647	1.372	1.371	1.543	1.375	1.448	1.612	1.506	1.463	1.403	1.462	1.468	1.564	1.367	1.508	1.586	1.453	1.351	1.269	1.515	1.623	1.175	1.107	1.235	1.335	1.542	1.435	1.49	1.317
0.32175	1.361	1.315	1.488	1.42	1.436	1.443	1.41	1.485	1.53	1.419	1.585	1.513	1.585	1.595	1.497	1.61	1.519	1.688	1.56	1.678	1.373	1.335	1.581	1.337	1.431	1.651	1.508	1.458	1.392	1.484	1.479	1.538	1.364	1.454	1.545	1.421	1.307	1.27	1.587	1.512	1.169	1.231	1.118	1.237	1.583	1.2	1.47	1.38	1.3
0.330347	1.637	1.657	1.716	1.626	1.371	1.68	1.384	1.467	1.517	1.555	1.48	1.507	1.489	1.576	1.532	1.644	1.532	1.605	1.663	1.632	1.69	1.629	1.558	1.692	1.432	1.448	1.57	1.388	1.433	1.675	1.595	1.489	1.508	1.519	1.505	1.563	1.401	1.493	1.575	1.476	1.343	1.617	1.532	1.216	1.157	1.327	1.547	1.417	1.53
0.338945	1.633	1.374	1.377	1.483	1.536	1.509	1.491	1.572	1.482	1.528	1.45	1.638	1.576	1.685	1.619	1.594	1.745	1.663	1.659	1.403	1.411	1.548	1.36	1.463	1.692	1.524	1.525	1.461	1.495	1.532	1.52	1.512	1.365	1.466	1.558	1.49	1.321	1.288	1.593	1.55	1.159	1.254	1.105	1.245	1.602	1.202	1.556	1.416	1.464
0.347543	1.753	1.413	1.611	1.496	1.457	1.537	1.465	1.513	1.611	1.475	1.562	1.467	1.529	1.586	1.585	1.574	1.671	1.549	1.687	1.638	1.649	1.389	1.394	1.594	1.393	1.42	1.672	1.529	1.583	1.517	1.521	1.558	1.536	1.53	1.414	1.524	1.598	1.49	1.342	1.299	1.61	1.545	1.181	1.106	1.255	1.319	1.598	1.431	1.56
0.35614	1.777	1.646	1.709	1.419	1.44	1.62	1.491	1.532	1.565	1.542	1.554	1.457	1.549	1.506	1.536	1.58	1.534	1.593	1.543	1.688	1.676	1.435	1.404	1.569	1.404	1.454	1.652	1.551	1.506	1.482	1.505	1.53	1.516	1.558	1.395	1.542	1.624	1.489	1.326	1.305	1.607	1.598	1.188	1.16	1.329	1.586	1.437	1.561	1.331
0.364738	1.777	1.736	1.412	1.417	1.682	1.563	1.577	1.585	1.588	1.522	1.623	1.491	1.676	1.702	1.595	1.627	1.544	1.644	1.749	1.641	1.744	1.392	1.363	1.588	1.381	1.498	1.669	1.49	1.55	1.548	1.497	1.535	1.511	1.58	1.391	1.56	1.587	1.468	1.328	1.589	1.566	1.209	1.103	1.29	1.204	1.646	1.589	1.422	1.557
0.373335	1.756	1.372	1.357	1.605	1.511	1.551	1.577	1.546	1.468	1.544	1.594	1.553	1.643	1.63	1.655	1.655	1.589	1.651	1.714	1.637	1.643	1.405	1.378	1.377	1.566	1.481	1.723	1.564	1.551	1.445	1.591	1.546	1.615	1.391	1.584	1.63	1.526	1.329	1.641	1.58	1.226	1.103	1.227	1.733	1.206	1.617	1.438	1.585	1.355
0.381933	1.732	1.342	1.388	1.633	1.54	1.628	1.537	1.542	1.574	1.466	1.616	1.496	1.619	1.599	1.637	1.62	1.551	1.676	1.619	1.622	1.413	1.355	1.362	1.59	1.469	1.693	1.584	1.479	1.585	1.543	1.505	1.612	1.555	1.577	1.374	1.557	1.632	1.454	1.312	1.294	1.564	1.635	1.19	1.158	1.662	1.411	1.449	1.575	1.356
0.390531	1.429	1.452	1.547	1.531	1.647	1.532	1.675	1.541	1.468	1.579	1.511	1.648	1.654	1.705	1.634	1.517	1.644	1.569	1.689	1.576	1.627	1.429	1.4	1.359	1.589	1.437	1.692	1.552	1.463	1.448	1.468	1.542	1.512	1.604	1.358	1.553	1.591	1.485	1.329	1.288	1.171	1.648	1.592	1.239	1.179	1.4	1.617	1.44	1.647
0.399128	1.745	1.421	1.729	1.432	1.621	1.552	1.574	1.517	1.483	1.568	1.477	1.633	1.664	1.573	1.718	1.618	1.515	1.6	1.609	1.534	1.674	1.568	1.675	1.406	1.436	1.392	1.579	1.473	1.771	1.566	1.508	1.545	1.528	1.545	1.583	1.373	1.539	1.657	1.517	1.336	1.316	1.601	1.64	1.196	1.181	1.382	1.601	1.436	1.594
0.407726	1.829	1.672	1.752	1.569	1.37	1.412	1.529	1.515	1.554	1.486	1.536	1.433	1.589	1.548	1.613	1.585	1.607	1.604	1.567	1.741	1.58	1.585	1.433	1.42	1.351	1.557	1.478	1.659	1.516	1.452	1.522	1.478	1.448	1.525	1.478	1.537	1.361	1.477	1.606	1.471	1.317	1.302	1.507	1.582	1.185	1.108	1.28	1.429	1.385
0.416323	1.662	1.397	1.428	1.646	1.54	1.56	1.524	1.477	1.573	1.442	1.58	1.626	1.642	1.598	1.474	1.595	1.632	1.547	1.684	1.58	1.552	1.399	1.394	1.371	1.547	1.494	1.684	1.476	1.548	1.474	1.527	1.568	1.533	1.592	1.387	1.528	1.643	1.489	1.335	1.306	1.603	1.605	1.174	1.238	1.172	1.404	1.646	1.458	1.544
0.424921	1.764	1.61	1.367	1.363	1.572	1.514	1.536	1.514	1.505	1.553	1.474	1.601	1.569	1.604	1.635	1.585	1.661	1.557	1.718	1.72	1.694	1.419	1.375	1.356	1.528	1.563	1.676	1.58	1.433	1.52	1.549	1.532	1.571	1.378	1.486	1.612	1.475	1.327	1.53	1.288	1.594	1.202	1.175	1.679	1.324	1.765	1.426	1.641	1.332
0.433519	1.402	1.628	1.537	1.544	1.445	1.492	1.518	1.422	1.646	1.592	1.609	1.663	1.64	1.628	1.706	1.599	1.691	1.602	1.625	1.379	1.406	1.387	1.552	1.445	1.666	1.505	1.537	1.447	1.42	1.455	1.509	1.548	1.377	1.459	1.558	1.463	1.315	1.271	1.567	1.139	1.602	1.224	1.163	1.325	1.614	1.421	1.567	1.345	1.769
0.442116	1.561	1.648	1.484	1.577	1.449	1.64	1.576	1.664	1.615	1.633	1.668	1.575	1.683	1.567	1.668	1.713	1.716	1.65	1.409	1.384	1.395	1.611	1.457	1.628	1.563	1.51	1.554	1.504	1.519	1.501	1.581	1.365	1.561	1.636	1.488	1.302	1.291	1.536	1.171	1.588	1.242	1.116	1.25	1.651	1.388	1.416	1.566	1.534	1.353
0.450714	1.614	1.371	1.397	1.652	1.579	1.64	1.548	1.506	1.521	1.541	1.473	1.616	1.581	1.579	1.619	1.548	1.603	1.596	1.533	1.702	1.615	1.706	1.399	1.435	1.343	1.523	1.549	1.648	1.58	1.486	1.474	1.519	1.522	1.497	1.563	1.369	1.525	1.596	1.477	1.286	1.31	1.531	1.176	1.597	1.235	1.166	1.412	1.575	1.426
0.459311	1.607	1.533	1.568	1.528	1.513	1.595	1.493	1.625	1.754	1.668	1.597	1.684	1.743	1.607	1.576	1.494	1.693	1.58	1.634	1.432	1.432	1.376	1.406	1.572	1.698	1.52	1.51	1.55	1.495	1.551	1.521	1.545	1.377	1.517	1.627	1.455	1.308	1.316	1.547	1.607	1.206	1.123	1.265	1.236	1.639	1.559	1.402	1.558	1.325
0.467909	1.711	1.417	1.417	1.63	1.581	1.614	1.623	1.466	1.572	1.505	1.622	1.593	1.677	1.652	1.642	1.685	1.523	1.747	1.589	1.624	1.4	1.392	1.364	1.566	1.467	1.665	1.489	1.516	1.479	1.495	1.469	1.529	1.523	1.402	1.488	1.597	1.467	1.344	1.327	1.533	1.627	1.215	1.13	1.289	1.351	1.593	1.442	1.579	1.351
0.476507	1.752	1.417	1.68	1.385	1.593	1.512	1.599	1.62	1.451	1.569	1.434	1.588	1.643	1.578	1.649	1.634	1.588	1.619	1.665	1.721	1.586	1.648	1.431	1.387	1.362	1.492	1.568	1.672	1.526	1.599	1.54	1.465	1.495	1.523	1.607	1.413	1.488	1.606	1.448	1.325	1.603	1.631	1.242	1.174	1.733	1.235	1.652	1.421	1.553
0.485104	1.406	1.446	1.624	1.619	1.633	1.543	1.617	1.455	1.684	1.679	1.683	1.759	1.62	1.69	1.495	1.796	1.668	1.677	1.445	1.446	1.357	1.44	1.544	1.639	1.594	1.535	1.487	1.481	1.539	1.492	1.553	1.392	1.513	1.676	1.472	1.342	1.302	1.581	1.165	1.643	1.235	1.276	1.169	1.621	1.758	1.227	1.477	1.696	1.375
0.493702	1.669	1.434	1.418	1.646	1.572	1.508	1.654	1.54	1.623	1.474	1.635	1.65	1.569	1.621	1.67	1.625	1.616	1.491	1.708	1.581	1.61	1.411	1.408	1.376	1.531	1.581	1.715	1.581	1.51	1.593	1.518	1.496	1.506	1.504	1.531	1.388	1.483	1.601	1.467	1.317	1.317	1.576	1.585	1.197	1.172	1.711	1.235	1.578	1.434
0.502299	1.696	1.375	1.627	1.575	1.584	1.559	1.58	1.516	1.557	1.436	1.646	1.697	1.713	1.617	1.655	1.621	1.687	1.774	1.642	1.65	1.424	1.384	1.353	1.464	1.579	1.671	1.601	1.554	1.529	1.494	1.531	1.507	1.596	1.401	1.53	1.687	1.514	1.329	1.314	1.604	1.65	1.204	1.182	1.764	1.244	1.81	1.453	1.62	1.373
0.510897	1.696	1.377	1.437	1.649	1.586	1.6	1.651	1.543	1.563	1.428	1.647	1.758	1.617	1.652	1.739	1.587	1.667	1.582	1.74	1.669	1.686	1.451	1.402	1.373	1.593	1.444	1.7	1.583	1.572	1.556	1.494	1.569	1.53	1.58	1.524	1.409	1.638	1.502	1.324	1.174	1.607	1.566	1.28	1.117	1.251	1.728	1.408	1.46	1.579
0.519495	1.656	1.77	1.655	1.699	1.423	1.402	1.61	1.601	1.619	1.549	1.591	1.471	1.631	1.68	1.768	1.704	1.729	1.605	1.773	1.697	1.748	1.432	1.428	1.399	1.428	1.575	1.699	1.625	1.596	1.511	1.535	1.537	1.535	1.609	1.377	1.548	1.63	1.451	1.335	1.311	1.559	1.612	1.201	1.172	1.389	1.669	1.47	1.607	1.341
0.528092	1.484	1.646	1.78	1.663	1.414	1.411	1.564	1.559	1.623	1.545	1.61	1.463	1.646	1.518	1.668	1.816	1.697	1.528	1.601	1.755	1.663	1.647	1.413	1.377	1.38	1.599	1.497	1.733	1.655	1.555	1.523	1.559	1.627	1.558	1.607	1.396	1.523	1.651	1.491	1.345	1.578	1.658	1.253	1.172	1.725	1.245	1.676	1.462	1.546
0.53669	1.788	1.634	1.648	1.592	1.655	1.492	1.656	1.741	1.656	1.637	1.721	1.732	1.696	1.642	1.708	1.607	1.81	1.665	1.665	1.43	1.366	1.372	1.445	1.604	1.749	1.613	1.616	1.577	1.528	1.548	1.545	1.641	1.416	1.575	1.694	1.519	1.343	1.33	1.598	1.658	1.209	1.178	1.786	1.256	1.795	1.469	1.646	1.383	1.787
0.545288	1.725	1.707	1.383	1.425	1.61	1.606	1.573	1.522	1.546	1.474	1.59	1.592	1.549	1.679	1.696	1.647	1.612	1.751	1.54	1.707	1.688	1.438	1.421	1.4	1.603	1.428	1.694	1.551	1.492	1.529	1.522	1.553	1.633	1.419	1.58	1.659	1.508	1.353	1.588	1.146	1.665	1.308	1.244	1.183	1.376	1.661	1.522	1.616	1.382
0.553885	1.687	1.699	1.401	1.367	1.537	1.504	1.527	1.654	1.526	1.618	1.462	1.66	1.545	1.677	1.613	1.65	1.633	1.55	1.766	1.645	1.697	1.437	1.365	1.375	1.587	1.499	1.716	1.539	1.482	1.578	1.492	1.499	1.522	1.62	1.448	1.548	1.659	1.53	1.351	1.307	1.642	1.177	1.609	1.252	1.186	1.647	1.441	1.438	1.64
0.562483	1.704	1.771	1.823	1.83	1.386	1.427	1.703	1.568	1.626	1.557	1.582	1.524	1.638	1.629	1.639	1.662	1.644	1.665	1.573	1.748	1.71	1.724	1.432	1.407	1.409	1.582	1.515	1.751	1.622	1.567	1.587	1.502	1.569	1.55	1.642	1.401	1.583	1.678	1.526	1.344	1.176	1.67	1.654	1.292	1.192	1.407	1.692	1.472	1.681
0.57108	1.387	1.655	1.443	1.658	1.577	1.667	1.622	1.601	1.508	1.635	1.808	1.619	1.7	1.736	1.751	1.632	1.72	1.784	1.685	1.678	1.421	1.439	1.397	1.566	1.443	1.782	1.611	1.516	1.57	1.512	1.554	1.64	1.54	1.608	1.429	1.611	1.339	1.56	1.706	1.371	1.66	1.168	1.678	1.284	1.188	1.423	1.728	1.499	1.651
0.579678	1.9	1.675	1.746	1.741	1.764	1.4	1.445	1.645	1.564	1.542	1.524	1.539	1.455	1.649	1.573	1.726	1.661	1.598	1.718	1.555	1.69	1.378	1.381	1.36	1.436	1.527	1.656	1.551	1.462	1.551	1.424	1.512	1.477	1.568	1.359	1.491	1.641	1.484	1.33	1.549	1.624	1.247	1.189	1.587	1.233	1.687	1.45	1.35	1.677
0.588276	1.598	1.501	1.533	1.575	1.575	1.47	1.619	1.63	1.643	1.585	1.731	1.728	1.565	1.676	1.712	1.475	1.623	1.634	1.689	1.493	1.416	1.363	1.371	1.614	1.457	1.77	1.583	1.522	1.575	1.541	1.567	1.509	1.578	1.384	1.492	1.606	1.336	1.334	1.489	1.593	1.181	1.612	1.252	1.18	1.799	1.235	1.592	1.454	1.584
0.596873	1.434	1.6	1.58	1.545	1.561	1.611	1.608	1.511	1.632	1.692	1.631	1.734	1.674	1.697	1.559	1.698	1.721	1.703	1.697	1.503	1.39	1.482	1.405	1.5	1.599	1.783	1.617	1.506	1.578	1.496	1.539	1.514	1.588	1.42	1.539	1.635	1.547	1.362	1.349	1.58	1.18	1.644	1.259	1.147	1.302	1.74	1.262	1.673	1.467
0.605471	1.765	1.426	1.395	1.672	1.623	1.597	1.586	1.488	1.493	1.632	1.742	1.644	1.668	1.752	1.609	1.65	1.804	1.69	1.793	1.465	1.399	1.397	1.52	1.601	1.777	1.583	1.606	1.545	1.502	1.547	1.528	1.663	1.431	1.564	1.641	1.511	1.349	1.631	1.662	1.18	1.308	1.198	1.744	1.256	1.665	1.431	1.616	1.363	1.75
0.614068	1.819	1.452	1.463	1.733	1.621	1.547	1.634	1.58	1.574	1.481	1.623	1.586	1.72	1.681	1.629	1.59	1.78	1.658	1.647	1.397	1.392	1.399	1.426	1.578	1.726	1.578	1.561	1.594	1.523	1.482	1.544	1.51	1.566	1.54	1.384	1.645	1.49	1.34	1.55	1.626	1.254	1.199	1.077	1.77	1.692	1.258	1.458	1.357	1.642
0.622666	1.7	1.388	1.412	1.609	1.563	1.584	1.493	1.567	1.521	1.406	1.613	1.709	1.63	1.688	1.679	1.607	1.638	1.702	1.541	1.586	1.641	1.47	1.371	1.415	1.386	1.557	1.514	1.738	1.526	1.515	1.518	1.497	1.56	1.62	1.381	1.525	1.617	1.487	1.341	1.564	1.634	1.307	1.179	1.193	1.75	1.247	1.663	1.446	1.359
0.631264	1.761	1.443	1.434	1.61	1.541	1.544	1.576	1.612	1.513	1.599	1.608	1.68	1.79	1.768	1.671	1.726	1.561	1.742	1.645	1.704	1.454	1.413	1.409	1.427	1.603	1.537	1.82	1.634	1.552	1.538	1.539	1.505	1.631	1.413	1.553	1.675	1.481	1.34	1.348	1.175	1.57	1.645	1.25	1.201	1.731	1.253	1.578	1.461	1.359
0.639861	1.786	1.691	1.826	1.827	1.799	1.466	1.439	1.645	1.609	1.592	1.573	1.506	1.486	1.662	1.548	1.559	1.715	1.795	1.589	1.707	1.609	1.691	1.414	1.398	1.363	1.546	1.397	1.727	1.532	1.552	1.47	1.497	1.513	1.46	1.594	1.4	1.503	1.557	1.448	1.312	1.505	1.624	1.181	1.287	1.203	1.756	1.261	1.666	1.472
0.648459	1.435	1.859	1.47	1.675	1.642	1.636	1.546	1.624	1.618	1.464	1.687	1.799	1.731	1.637	1.781	1.764	1.691	1.572	1.569	1.719	1.605	1.684	1.471	1.442	1.413	1.595	1.476	1.794	1.612	1.584	1.563	1.509	1.547	1.685	1.552	1.389	1.647	1.502	1.352	1.644	1.582	1.193	1.312	1.207	1.259	1.819	1.719	1.475	1.706
0.657056	1.756	1.868	1.798	1.436	1.446	1.613	1.579	1.578	1.614	1.553	1.492	1.612	1.599	1.769	1.587	1.707	1.732	1.482	1.551	1.715	1.463	1.424	1.386	1.346	1.564	1.481	1.763	1.583	1.494	1.577	1.592	1.574	1.621	1.551	1.406	1.679	1.547	1.366	1.343	1.635	1.533	1.19	1.252	1.19	1.789	1.244	1.632	1.483	1.361
0.665654	1.409	1.665	1.578	1.615	1.527	1.571	1.578	1.496	1.573	1.738	1.759	1.724	1.701	1.641	1.544	1.657	1.755	1.615	1.713	1.444	1.426	1.402	1.371	1.537	1.5	1.739	1.564	1.475	1.494	1.539	1.523	1.638	1.523	1.374	1.633	1.515	1.341	1.321	1.642	1.599	1.184	1.264	1.189	1.606	1.819	1.744	1.244	1.476	1.378
0.674252	1.366	1.628	1.58	1.62	1.576	1.519	1.594	1.548	1.425	1.529	1.624	1.517	1.652	1.599	1.567	1.662	1.689	1.535	1.715	1.704	1.44	1.395	1.405	1.381	1.5	1.561	1.725	1.534	1.59	1.554	1.543	1.568	1.501	1.61	1.555	1.397	1.684	1.511	1.317	1.661	1.558	1.259	1.186	1.149	1.75	1.238	1.661	1.94	1.468
0.682849	1.474	1.574	1.638	1.524	1.516	1.537	1.572	1.42	1.611	1.534	1.602	1.7	1.707	1.608	1.674	1.545	1.71	1.615	1.68	1.419	1.378	1.377	1.371	1.532	1.495	1.771	1.555	1.521	1.519	1.54	1.48	1.542	1.489	1.373	1.587	1.473	1.32	1.606	1.561	1.173	1.281	1.192	1.76	1.631	1.259	1.461	1.329	1.61	1.608
0.691447	1.793	1.402	1.586	1.556	1.537	1.627	1.541	1.426	1.641	1.656	1.755	1.692	1.635	1.626	1.627	1.665	1.4	1.611	1.723	1.471	1.423	1.399	1.38	1.545	1.486	1.798	1.543	1.51	1.474	1.487	1.497	1.488	1.588	1.531	1.395	1.63	1.499	1.359	1.572	1.631	1.176	1.282	1.188	1.238	1.755	1.68	1.462	1.381	1.638
0.700044	1.646	1.552	1.592	1.723	1.54	1.538	1.603	1.465	1.639	1.61	1.807	1.666	1.718	1.742	1.619	1.637	1.527	1.739	1.627	1.641	1.402	1.377	1.389	1.398	1.487	1.565	1.733	1.577	1.534	1.532	1.556	1.506	1.587	1.545	1.393	1.662	1.497	1.321	1.636	1.546	1.186	1.295	1.2	1.793	1.254	1.69	1.455	1.353	1.508
0.708642	1.767	1.749	1.4	1.79	1.437	1.658	1.576	1.592	1.57	1.49	1.643	1.604	1.763	1.675	1.578	1.479	1.707	1.731	1.794	1.452	1.413	1.393	1.363	1.425	1.562	1.691	1.536	1.457	1.498	1.531	1.562	1.592	1.418	1.694	1.529	1.329	1.661	1.6	1.192	1.298	1.189	1.499	1.748	1.245	1.449	1.674	1.357	1.611	1.679
0.71724	1.758	1.377	1.666	1.412	1.653	1.543	1.509	1.519	1.502	1.52	1.465	1.574	1.662	1.607	1.633	1.657	1.629	1.471	1.562	1.571	1.41	1.348	1.354	1.433	1.526	1.734	1.526	1.459	1.445	1.526	1.457	1.525	1.475	1.351	1.567	1.466	1.324	1.606	1.318	1.535	1.187	1.25	1.193	1.72	1.203	1.453	1.599	1.352	1.752
0.725837	1.631	1.797	1.808	1.729	1.392	1.404	1.637	1.57	1.604	1.575	1.614	1.551	1.481	1.628	1.659	1.745	1.651	1.769	1.74	1.511	1.646	1.732	1.446	1.384	1.386	1.525	1.393	1.451	1.756	1.57	1.516	1.427	1.526	1.528	1.638	1.563	1.433	1.649	1.515	1.356	1.621	1.608	1.188	1.299	1.216	1.743	1.242	1.46	1.69
0.734435	1.675	1.746	1.655	1.356	1.681	1.362	1.549	1.555	1.499	1.637	1.536	1.538	1.532	1.471	1.626	1.659	1.705	1.599	1.687	1.524	1.716	1.696	1.676	1.436	1.4	1.393	1.48	1.586	1.74	1.535	1.505	1.509	1.527	1.59	1.511	1.415	1.69	1.502	1.298	1.628	1.613	1.189	1.292	1.189	1.732	1.239	1.428	1.655	1.339
0.743033	1.886	1.678	1.775	1.758	1.41	1.734	1.442	1.591	1.549	1.515	1.445	1.502	1.447	1.571	1.56	1.647	1.719	1.604	1.539	1.477	1.675	1.657	1.678	1.406	1.364	1.556	1.342	1.425	1.722	1.522	1.504	1.533	1.503	1.61	1.51	1.365	1.635	1.483	1.31	1.6	1.558	1.19	1.275	1.187	1.687	1.24	1.433	1.6	1.364
0.75163	1.712	1.372	1.762	1.386	1.641	1.582	1.633	1.531	1.56	1.533	1.47	1.64	1.504	1.667	1.573	1.67	1.561	1.516	1.681	1.595	1.654	1.403	1.39	1.525	1.36	1.42	1.703	1.525	1.476	1.465	1.526	1.492	1.535	1.517	1.398	1.649	1.492	1.32	1.628	1.303	1.545	1.183	1.235	1.186	1.721	1.262	1.683	1.399	1.355
0.760228	1.684	1.736	1.747	1.39	1.721	1.391	1.568	1.594	1.5	1.528	1.524	1.513	1.45	1.618	1.64	1.585	1.674	1.681	1.481	1.66	1.613	1.581	1.391	1.349	1.553	1.36	1.446	1.712	1.549	1.49	1.506	1.491	1.509	1.567	1.471	1.353	1.621	1.484	1.314	1.579	1.593	1.178	1.277	1.188	1.796	1.228	1.422	1.631	1.343
0.768825	1.733	1.402	1.682	1.425	1.578	1.578	1.5	1.55	1.531	1.479	1.525	1.456	1.602	1.522	1.593	1.715	1.785	1.54	1.571	1.662	1.497	1.583	1.68	1.381	1.363	1.538	1.373	1.46	1.723	1.542	1.487	1.487	1.544	1.478	1.587	1.49	1.389	1.618	1.485	1.341	1.656	1.574	1.191	1.288	1.197	1.766	1.215	1.668	1.453
0.777423	1.374	1.713	1.391	1.585	1.542	1.49	1.574	1.536	1.512	1.521	1.437	1.596	1.561	1.553	1.665	1.572	1.631	1.676	1.466	1.617	1.605	1.346	1.355	1.358	1.473	1.582	1.732	1.565	1.549	1.508	1.576	1.485	1.595	1.533	1.4	1.613	1.48	1.316	1.622	1.296	1.58	1.188	1.25	1.18	1.688	1.246	1.44	1.62	1.321
0.786021	1.731	1.788	1.415	1.792	1.406	1.635	1.533	1.524	1.531	1.517	1.416	1.61	1.587	1.591	1.681	1.663	1.567	1.563	1.648	1.498	1.609	1.613	1.405	1.365	1.401	1.397	1.561	1.706	1.579	1.51	1.52	1.543	1.587	1.497	1.376	1.645	1.506	1.342	1.322	1.627	1.571	1.191	1.216	1.184	1.797	1.214	1.47	1.586	1.347
0.794618	1.75	1.749	1.377	1.676	1.409	1.6	1.564	1.526	1.504	1.485	1.491	1.407	1.596	1.656	1.62	1.62	1.645	1.563	1.589	1.572	1.691	1.646	1.647	1.402	1.403	1.388	1.445	1.552	1.775	1.487	1.455	1.47	1.441	1.548	1.475	1.343	1.618	1.486	1.323	1.657	1.544	1.269	1.183	1.198	1.713	1.234	1.686	1.441	1.327
0.803216	1.723	1.74	1.37	1.62	1.399	1.57	1.583	1.521	1.561	1.559	1.546	1.429	1.569	1.582	1.581	1.694	1.612	1.629	1.683	1.425	1.527	1.644	1.427	1.37	1.363	1.453	1.556	1.732	1.531	1.494	1.502	1.492	1.628	1.477	1.362	1.649	1.482	1.308	1.293	1.59	1.58	1.179	1.242	1.184	1.778	1.225	1.556	1.439	1.329
0.811813	1.715	1.733	1.402	1.609	1.547	1.623	1.634	1.539	1.569	1.574	1.497	1.568	1.711	1.707	1.665	1.774	1.544	1.56	1.646	1.553	1.598	1.679	1.398	1.355	1.377	1.477	1.561	1.709	1.521	1.507	1.523	1.475	1.537	1.525	1.404	1.635	1.499	1.334	1.625	1.309	1.566	1.193	1.247	1.191	1.741	1.221	1.437	1.637	1.329
0.820411	1.384	1.773	1.383	1.607	1.55	1.63	1.521	1.505	1.539	1.627	1.418	1.561	1.774	1.686	1.543	1.597	1.71	1.544	1.556	1.58	1.377	1.333	1.369	1.406	1.526	1.691	1.538	1.496	1.516	1.506	1.464	1.6	1.552	1.392	1.667	1.49	1.34	1.617	1.308	1.583	1.186	1.242	1.185	1.692	1.229	1.432	1.66	1.311	1.59
0.829009	1.877	1.672	1.693	1.379	1.741	1.618	1.402	1.552	1.499	1.515	1.526	1.586	1.456	1.584	1.643	1.667	1.725	1.584	1.539	1.651	1.558	1.576	1.361	1.356	1.34	1.458	1.525	1.736	1.489	1.453	1.419	1.456	1.421	1.57	1.492	1.331	1.625	1.431	1.314	1.582	1.514	1.16	1.273	1.182	1.639	1.226	1.517	1.406	1.347
0.837606	1.367	1.712	1.388	1.579	1.581	1.646	1.556	1.604	1.574	1.468	1.66	1.601	1.685	1.551	1.603	1.755	1.584	1.698	1.51	1.564	1.699	1.422	1.379	1.378	1.549	1.481	1.693	1.528	1.527	1.516	1.593	1.475	1.66	1.574	1.381	1.656	1.488	1.32	1.325	1.605	1.545	1.17	1.251	1.189	1.685	1.231	1.428	1.637	1.329
0.846204	1.682	1.757	1.371	1.655	1.404	1.564	1.573	1.609	1.502	1.486	1.52	1.467	1.61	1.673	1.65	1.609	1.629	1.634	1.659	1.578	1.639	1.348	1.309	1.53	1.323	1.418	1.652	1.524	1.495	1.443	1.447	1.57	1.512	1.376	1.653	1.483	1.322	1.652	1.293	1.543	1.177	1.223	1.203	1.721	1.254	1.455	1.627	1.338	1.599
0.854801	1.728	1.408	1.604	1.577	1.613	1.514	1.472	1.441	1.59	1.493	1.618	1.666	1.675	1.631	1.647	1.63	1.433	1.636	1.633	1.619	1.372	1.398	1.37	1.465	1.53	1.842	1.692	1.534	1.494	1.463	1.465	1.554	1.471	1.38	1.649	1.453	1.284	1.305	1.62	1.54	1.166	1.231	1.193	1.623	1.221	1.758	1.447	1.33	1.628
0.863399	1.707	1.718	1.37	1.622	1.358	1.546	1.497	1.553	1.501	1.516	1.503	1.426	1.605	1.628	1.534	1.665	1.604	1.584	1.692	1.577	1.62	1.434	1.302	1.395	1.351	1.466	1.513	1.682	1.506	1.445	1.471	1.486	1.599	1.521	1.373	1.648	1.449	1.313	1.618	1.549	1.169	1.271	1.198	1.777	1.239	1.679	1.412	1.34	1.649
0.871997	1.655	1.736	1.383	1.653	1.723	1.383	1.566	1.56	1.461	1.482	1.528	1.546	1.462	1.6	1.598	1.598	1.587	1.629	1.565	1.704	1.598	1.565	1.357	1.329	1.33	1.408	1.51	1.693	1.509	1.51	1.473	1.477	1.548	1.479	1.342	1.606	1.443	1.306	1.291	1.575	1.557	1.222	1.178	1.197	1.684	1.244	1.445	1.581	1.33
0.880594	1.384	1.575	1.535	1.492	1.505	1.512	1.59	1.417	1.536	1.56	1.596	1.642	1.687	1.549	1.602	1.606	1.702	1.457	1.583	1.672	1.386	1.378	1.511	1.354	1.419	1.67	1.552	1.518	1.468	1.51	1.452	1.513	1.499	1.379	1.599	1.453	1.304	1.292	1.591	1.525	1.174	1.252	1.188	1.744	1.254	1.425	1.634	1.344	1.759
0.889192	1.711	1.688	1.395	1.599	1.552	1.518	1.49	1.528	1.47	1.469	1.429	1.568	1.632	1.684	1.606	1.674	1.656	1.698	1.692	1.624	1.407	1.363	1.356	1.54	1.367	1.455	1.741	1.537	1.534	1.476	1.48	1.548	1.462	1.321	1.637	1.487	1.288	1.578	1.524	1.173	1.283	1.203	1.698	1.223	1.413	1.585	1.288	1.549	1.724
0.897789	1.638	1.396	1.723	1.791	1.351	1.537	1.525	1.57	1.482	1.5	1.384	1.556	1.586	1.654	1.616	1.608	1.583	1.598	1.674	1.699	1.586	1.359	1.326	1.558	1.386	1.451	1.767	1.604	1.524	1.468	1.456	1.446	1.539	1.499	1.375	1.608	1.437	1.277	1.601	1.508	1.159	1.265	1.188	1.613	1.203	1.439	1.567	1.342	1.56
0.906387	1.416	1.707	1.756	1.829	1.4	1.549	1.497	1.546	1.545	1.442	1.507	1.582	1.425	1.625	1.715	1.616	1.616	1.602	1.691	1.458	1.633	1.594	1.382	1.326	1.527	1.343	1.456	1.702	1.524	1.481	1.461	1.496	1.577	1.521	1.36	1.641	1.473	1.316	1.653	1.581	1.187	1.284	1.193	1.768	1.235	1.448	1.316	1.603	1.678
0.914985	1.378	1.586	1.566	1.516	1.498	1.446	1.49	1.542	1.431	1.54	1.593	1.546	1.534	1.693	1.527	1.617	1.425	1.491	1.534	1.632	1.414	1.33	1.398	1.362	1.426	1.563	1.665	1.555	1.462	1.468	1.589	1.434	1.456	1.33	1.604	1.439	1.288	1.278	1.564	1.506	1.241	1.165	1.199	1.684	1.23	1.597	1.416	1.298	1.561
0.923582	1.365	1.73	1.804	1.386	1.61	1.536	1.6	1.487	1.538	1.542	1.734	1.433	1.597	1.672	1.551	1.572	1.601	1.617	1.665	1.388	1.62	1.485	1.384	1.401	1.36	1.418	1.495	1.748	1.514	1.523	1.493	1.54	1.436	1.434	1.361	1.619	1.5	1.313	1.307	1.576	1.542	1.202	1.187	1.056	1.699	1.231	1.621	1.407	1.328
0.93218	1.615	1.684	1.378	1.735	1.782	1.373	1.557	1.532	1.449	1.446	1.509	1.521	1.415	1.549	1.525	1.624	1.553	1.583	1.641	1.541	1.592	1.603	1.373	1.355	1.343	1.43	1.512	1.738	1.53	1.453	1.503	1.433	1.546	1.536	1.395	1.615	1.494	1.308	1.295	1.617	1.559	1.17	1.247	1.187	1.637	1.205	1.43	1.624	1.329
0.940778	1.612	1.371	1.719	1.683	1.696	1.372	1.481	1.532	1.524	1.503	1.512	1.511	1.54	1.435	1.641	1.596	1.436	1.527	1.563	1.593	1.432	1.544	1.594	1.359	1.359	1.316	1.518	1.654	1.521	1.463	1.454	1.431	1.553	1.443	1.454	1.358	1.661	1.485	1.297	1.598	1.533	1.276	1.174	1.192	1.711	1.223	1.666	1.435	1.35
0.949375	1.724	1.735	1.592	1.375	1.596	1.553	1.506	1.536	1.457	1.505	1.557	1.434	1.565	1.699	1.701	1.695	1.533	1.531	1.584	1.58	1.426	1.584	1.538	1.38	1.34	1.354	1.499	1.458	1.678	1.501	1.462	1.521	1.512	1.604	1.456	1.476	1.357	1.66	1.459	1.301	1.612	1.595	1.162	1.267	1.19	1.672	1.23	1.538	1.417
0.957973	1.646	1.381	1.724	1.733	1.778	1.425	1.59	1.554	1.563	1.553	1.509	1.575	1.455	1.604	1.603	1.608	1.491	1.586	1.664	1.515	1.687	1.392	1.369	1.353	1.393	1.484	1.674	1.538	1.503	1.524	1.478	1.572	1.501	1.489	1.351	1.63	1.464	1.302	1.621	1.536	1.158	1.27	1.196	1.703	1.232	1.429	1.614	1.323	1.686
0.96657	1.391	1.744	1.722	1.359	1.542	1.542	1.546	1.492	1.555	1.59	1.52	1.627	1.683	1.686	1.585	1.699	1.642	1.73	1.66	1.583	1.375	1.418	1.366	1.359	1.438	1.529	1.713	1.53	1.468	1.484	1.499	1.55	1.422	1.502	1.354	1.667	1.509	1.311	1.303	1.593	1.605	1.165	1.243	1.193	1.771	1.221	1.427	1.631	1.316
0.975168	1.342	1.745	1.705	1.415	1.586	1.521	1.583	1.531	1.533	1.545	1.466	1.596	1.666	1.687	1.505	1.572	1.567	1.691	1.594	1.627	1.63	1.494	1.46	1.347	1.349	1.352	1.373	1.548	1.731	1.484	1.495	1.492	1.574	1.482	1.518	1.345	1.654	1.466	1.303	1.602	1.578	1.177	1.275	1.191	1.757	1.254	1.578	1.426	1.322
0.983766	1.786	1.651	1.691	1.386	1.783	1.753	1.352	1.56	1.469	1.455	1.494	1.472	1.437	1.569	1.633	1.595	1.615	1.591	1.731	1.634	1.57	1.443	1.385	1.387	1.453	1.412	1.511	1.705	1.521	1.489	1.486	1.526	1.595	1.467	1.522	1.34	1.607	1.442	1.291	1.268	1.556	1.55	1.195	1.208	1.795	1.246	1.628	1.444	1.317
0.992363	1.757	1.832	1.801	1.425	1.599	1.556	1.537	1.573	1.536	1.535	1.513	1.703	1.577	1.427	1.732	1.696	1.629	1.578	1.587	1.69	1.676	1.583	1.407	1.308	1.389	1.443	1.535	1.798	1.555	1.53	1.492	1.554	1.453	1.522	1.378	1.647	1.466	1.304	1.319	1.564	1.625	1.182	1.247	1.206	1.798	1.247	1.576	1.444	1.322
1.00096	1.71	1.683	1.405	1.568	1.584	1.565	1.585	1.514	1.516	1.623	1.453	1.68	1.771	1.627	1.595	1.666	1.522	1.747	1.62	1.599	1.718	1.37	1.337	1.374	1.428	1.496	1.709	1.557	1.505	1.456	1.509	1.58	1.442	1.56	1.382	1.693	1.494	1.337	1.289	1.633	1.593	1.182	1.202	1.704	1.23	1.583	1.466	1.352	1.631
1.00956	1.574	1.575	1.898	1.627	1.419	1.753	1.801	1.786	1.379	1.58	1.548	1.451	1.522	1.548	1.661	1.463	1.607	1.722	1.684	1.741	1.69	1.555	1.636	1.586	1.391	1.358	1.378	1.421	1.557	1.748	1.557	1.502	1.542	1.572	1.462	1.513	1.369	1.668	1.446	1.301	1.545	1.605	1.229	1.198	1.785	1.233	1.566	1.414	1.347
1.01816	1.764	1.627	1.349	1.639	1.713	1.652	1.404	1.56	1.524	1.428	1.563	1.587	1.593	1.482	1.686	1.6	1.61	1.597	1.706	1.487	1.514	1.667	1.377	1.321	1.344	1.417	1.489	1.667	1.508	1.449	1.479	1.519	1.4	1.521	1.351	1.607	1.458	1.303	1.308	1.53	1.628	1.166	1.229	1.201	1.734	1.24	1.494	1.402	1.291
1.02675	1.645	1.376	1.729	1.715	1.695	1.408	1.567	1.516	1.593	1.501	1.532	1.513	1.58	1.635	1.413	1.617	1.527	1.586	1.631	1.431	1.704	1.618	1.394	1.342	1.343	1.418	1.501	1.706	1.532	1.465	1.511	1.478	1.56	1.518	1.374	1.654	1.479	1.309	1.3	1.634	1.546	1.168	1.242	1.211	1.714	1.238	1.591	1.319	1.434
1.03535	1.758	1.665	1.392	1.744	1.74	1.819	1.409	1.538	1.568	1.5	1.533	1.555	1.545	1.597	1.722	1.423	1.709	1.621	1.545	1.618	1.636	1.658	1.629	1.411	1.392	1.379	1.345	1.538	1.742	1.515	1.506	1.5	1.562	1.437	1.488	1.37	1.607	1.435	1.295	1.531	1.591	1.225	1.214	1.7	1.244	1.553	1.428	1.326	1.607
1.04395	1.399	1.742	1.729	1.685	1.414	1.548	1.535	1.525	1.568	1.602	1.714	1.665	1.504	1.777	1.63	1.68	1.723	1.745	1.524	1.684	1.599	1.478	1.363	1.374	1.388	1.462	1.55	1.735	1.548	1.499	1.461	1.481	1.562	1.529	1.382	1.653	1.499	1.319	1.286	1.589	1.622	1.195	1.225	1.737	1.266	1.436	1.597	1.335	1.673
1.05255	1.618	1.805	1.724	1.669	1.433	1.814	1.774	1.415	1.604	1.566	1.546	1.555	1.569	1.628	1.615	1.456	1.694	1.618	1.634	1.593	1.456	1.684	1.569	1.371	1.329	1.411	1.435	1.564	1.738	1.543	1.5	1.534	1.503	1.583	1.566	1.375	1.715	1.495	1.321	1.562	1.563	1.232	1.224	1.732	1.251	1.61	1.477	1.317	1.638
1.06114	1.674	1.389	1.767	1.792	1.772	1.427	1.563	1.536	1.53	1.541	1.522	1.539	1.615	1.472	1.632	1.599	1.591	1.623	1.65	1.441	1.583	1.528	1.416	1.401	1.379	1.354	1.514	1.685	1.533	1.516	1.527	1.46	1.568	1.479	1.328	1.6	1.431	1.298	1.571	1.51	1.16	1.272	1.216	1.69	1.229	1.428	1.537	1.313	1.577
1.06974	1.644	1.395	1.757	1.785	1.689	1.401	1.525	1.566	1.576	1.546	1.505	1.499	1.559	1.418	1.606	1.705	1.599	1.62	1.623	1.742	1.487	1.64	1.644	1.462	1.343	1.418	1.392	1.472	1.513	1.705	1.536	1.503	1.565	1.611	1.49	1.519	1.36	1.679	1.483	1.305	1.521	1.609	1.226	1.234	1.726	1.255	1.622	1.458	1.348
1.07834	1.649	1.355	1.691	1.733	1.754	1.391	1.535	1.497	1.584	1.483	1.491	1.505	1.525	1.46	1.589	1.55	1.634	1.609	1.755	1.672	1.565	1.416	1.384	1.45	1.385	1.396	1.503	1.726	1.504	1.524	1.461	1.518	1.441	1.504	1.38	1.616	1.487	1.323	1.286	1.539	1.598	1.153	1.246	1.21	1.73	1.518	1.244	1.434	1.657
1.08694	1.837	1.704	1.671	1.371	1.76	1.762	1.717	1.416	1.591	1.568	1.553	1.576	1.584	1.46	1.667	1.535	1.603	1.736	1.551	1.414	1.676	1.55	1.453	1.384	1.394	1.355	1.454	1.521	1.712	1.714	1.546	1.484	1.429	1.427	1.582	1.491	1.343	1.65	1.441	1.315	1.559	1.613	1.215	1.219	1.699	1.254	1.548	1.437	1.335
1.09553	1.908	1.773	1.754	1.76	1.363	1.588	1.483	1.471	1.543	1.512	1.464	1.538	1.61	1.426	1.691	1.651	1.591	1.487	1.681	1.474	1.512	1.702	1.415	1.367	1.355	1.365	1.477	1.677	1.546	1.517	1.482	1.473	1.571	1.487	1.376	1.641	1.448	1.308	1.287	1.563	1.564	1.173	1.24	1.214	1.73	1.266	1.554	1.445	1.32
1.10413	1.683	1.745	1.796	1.395	1.502	1.539	1.536	1.543	1.508	1.596	1.579	1.439	1.693	1.659	1.651	1.688	1.648	1.673	1.484	1.619	1.559	1.358	1.348	1.405	1.384	1.398	1.567	1.727	1.532	1.489	1.486	1.545	1.458	1.55	1.363	1.621	1.429	1.299	1.295	1.523	1.575	1.169	1.248	1.22	1.691	1.265	1.454	1.606	1.311
1.11273	1.652	1.38	1.779	1.726	1.811	1.398	1.567	1.532	1.535	1.583	1.548	1.531	1.579	1.466	1.635	1.653	1.484	1.676	1.602	1.675	1.488	1.619	1.558	1.414	1.372	1.337	1.393	1.405	1.567	1.746	1.511	1.475	1.465	1.526	1.451	1.524	1.353	1.714	1.492	1.314	1.338	1.62	1.628	1.196	1.233	1.755	1.256	1.583	1.448
1.12133	1.654	1.902	1.687	1.392	1.77	1.778	1.803	1.402	1.579	1.523	1.625	1.571	1.603	1.646	1.462	1.659	1.559	1.589	1.573	1.632	1.702	1.617	1.422	1.385	1.38	1.398	1.425	1.534	1.779	1.536	1.545	1.485	1.579	1.477	1.597	1.371	1.73	1.527	1.305	1.332	1.595	1.611	1.207	1.221	1.753	1.25	1.576	1.33	1.434
1.12993	1.443	1.701	1.691	1.71	1.734	1.656	1.384	1.66	1.725	1.408	1.556	1.505	1.464	1.525	1.55	1.636	1.446	1.661	1.535	1.544	1.583	1.662	1.55	1.518	1.372	1.32	1.358	1.39	1.469	1.716	1.529	1.472	1.464	1.519	1.446	1.507	1.357	1.647	1.48	1.294	1.547	1.606	1.237	1.221	1.515	1.235	1.33	1.41	1.594
1.13852	1.683	1.386	1.757	1.74	1.82	1.397	1.527	1.53	1.547	1.546	1.564	1.615	1.712	1.44	1.703	1.556	1.608	1.628	1.436	1.682	1.57	1.605	1.389	1.356	1.326	1.348	1.353	1.496	1.74	1.723	1.517	1.489	1.53	1.593	1.417	1.518	1.36	1.696	1.476	1.28	1.293	1.543	1.566	1.191	1.224	1.585	1.248	1.61	1.308
1.14712	1.656	1.386	1.753	1.751	1.691	1.393	1.548	1.575	1.5	1.578	1.558	1.62	1.438	1.63	1.627	1.534	1.613	1.613	1.456	1.483	1.578	1.541	1.396	1.353	1.363	1.362	1.441	1.541	1.699	1.518	1.533	1.509	1.556	1.459	1.537	1.361	1.702	1.308	1.507	1.32	1.608	1.608	1.189	1.223	1.604	1.234	1.335	1.457	1.578
1.15572	1.685	1.359	1.751	1.723	1.749	1.387	1.522	1.512	1.51	1.548	1.553	1.59	1.457	1.688	1.574	1.724	1.643	1.681	1.463	1.586	1.611	1.445	1.377	1.431	1.404	1.394	1.541	1.782	1.54	1.549	1.613	1.591	1.638	1.477	1.546	1.348	1.707	1.475	1.306	1.573	1.613	1.233	1.228	1.287	1.761	1.664	1.239	1.468	1.332
1.16431	1.812	1.759	1.858	1.411	1.592	1.55	1.526	1.559	1.465	1.575	1.553	1.589	1.617	1.398	1.703	1.593	1.475	1.651	1.575	1.648	1.475	1.608	1.555	1.39	1.365	1.372	1.457	1.752	1.498	1.502	1.548	1.473	1.464	1.527	1.416	1.486	1.375	1.66	1.469	1.318	1.538	1.601	1.168	1.283	1.225	1.741	1.266	1.538	1.462
1.17291	1.416	1.786	1.751	1.725	1.411	1.616	1.517	1.475	1.551	1.529	1.589	1.558	1.43	1.684	1.547	1.6	1.667	1.687	1.548	1.389	1.341	1.376	1.357	1.516	1.366	1.753	1.551	1.473	1.551	1.552	1.46	1.567	1.463	1.529	1.376	1.678	1.486	1.314	1.301	1.554	1.65	1.168	1.262	1.23	1.778	1.26	1.615	1.448	1.329
1.18151	1.704	1.682	1.401	1.812	1.749	1.843	1.414	1.492	1.537	1.501	1.516	1.596	1.441	1.815	1.675	1.745	1.597	1.623	1.434	1.635	1.56	1.626	1.396	1.342	1.318	1.376	1.422	1.534	1.747	1.502	1.492	1.446	1.581	1.408	1.45	1.345	1.618	1.446	1.296	1.544	1.577	1.236	1.217	1.792	1.284	1.575	1.433	1.341	1.63
1.19011	1.729	1.35	1.744	1.741	1.428	1.573	1.534	1.462	1.57	1.561	1.63	1.566	1.427	1.837	1.678	1.761	1.51	1.623	1.714	1.595	1.559	1.455	1.351	1.38	1.373	1.502	1.707	1.405	1.489	1.524	1.573	1.509	1.563	1.461	1.506	1.383	1.72	1.283	1.465	1.312	1.583	1.582	1.216	1.227	1.744	1.269	1.541	1.427	1.347
1.19871	1.638	1.663	1.404	1.757	1.75	1.748	1.422	1.557	1.565	1.551	1.498	1.496	1.615	1.591	1.866	1.411	1.656	1.761	1.577	1.609	1.643	1.466	1.613	1.523	1.383	1.322	1.358	1.392	1.481	1.734	1.518	1.5	1.473	1.556	1.479	1.547	1.381	1.661	1.48	1.317	1.547	1.623	1.235	1.218	1.662	1.259	1.45	1.619	1.343
1.2073	1.694	1.854	1.689	1.415	1.771	1.755	1.439	1.599	1.499	1.51	1.623	1.715	1.583	1.717	1.438	1.978	1.736	1.62	1.632	1.647	1.628	1.513	1.647	1.517	1.363	1.368	1.408	1.371	1.495	1.767	1.508	1.509	1.523	1.583	1.482	1.556	1.402	1.676	1.478	1.3	1.568	1.609	1.236	1.23	1.739	1.256	1.552	1.432	1.323
1.2159	1.699	1.758	1.703	1.404	1.553	1.451	1.675	1.534	1.511	1.531	1.67	1.622	1.902	1.453	1.783	1.661	1.561	1.59	1.742	1.518	1.646	1.638	1.4	1.374	1.364	1.365	1.513	1.743	1.557	1.539	1.553	1.628	1.473	1.543	1.384	1.692	1.493	1.306	1.565	1.632	1.233	1.221	1.722	1.553	1.263	1.44	1.58	1.317	1.687
1.2245	1.379	1.776	1.675	1.66	1.374	1.692	1.712	1.744	1.403	1.563	1.539	1.503	1.572	1.545	1.553	1.827	1.445	1.764	1.6	1.526	1.6	1.642	1.646	1.557	1.499	1.381	1.329	1.362	1.495	1.369	1.733	1.521	1.535	1.52	1.626	1.451	1.505	1.378	1.731	1.504	1.298	1.559	1.597	1.244	1.224	1.71	1.271	1.447	1.314
1.2331	1.765	1.752	1.813	1.402	1.503	1.494	1.461	1.628	1.558	1.75	1.561	1.662	1.837	1.478	1.783	1.659	1.583	1.663	1.685	1.624	1.493	1.622	1.554	1.402	1.337	1.403	1.489	1.402	1.728	1.506	1.496	1.54	1.47	1.448	1.562	1.435	1.501	1.334	1.613	1.483	1.316	1.544	1.606	1.237	1.222	1.755	1.251	1.589	1.451
1.24169	1.413	1.726	1.792	1.789	1.447	1.511	1.661	1.59	1.73	1.518	1.631	1.48	1.725	1.834	1.615	1.641	1.744	1.634	1.58	1.436	1.348	1.396	1.496	1.424	1.815	1.544	1.561	1.546	1.545	1.463	1.602	1.465	1.556	1.393	1.727	1.322	1.502	1.288	1.581	1.584	1.176	1.267	1.241	1.671	1.259	1.564	1.339	1.447	1.69
1.25029	1.353	1.406	1.772	1.781	1.839	1.39	1.541	1.508	1.632	1.639	1.531	1.585	1.44	1.77	1.674	1.599	1.621	1.62	1.51	1.628	1.55	1.488	1.386	1.345	1.381	1.5	1.439	1.734	1.508	1.506	1.546	1.533	1.509	1.648	1.461	1.559	1.383	1.682	1.286	1.487	1.294	1.605	1.604	1.226	1.231	1.724	1.274	1.626	1.348
1.25889	1.763	1.724	1.773	1.423	1.53	1.531	1.619	1.541	1.549	1.681	1.601	1.464	1.694	1.652	1.576	1.584	1.673	1.696	1.608	1.582	1.659	1.553	1.409	1.396	1.418	1.486	1.375	1.732	1.53	1.527	1.465	1.514	1.571	1.461	1.539	1.363	1.667	1.308	1.434	1.291	1.517	1.577	1.155	1.261	1.222	1.741	1.287	1.537	1.446
1.26749	1.685	1.392	1.776	1.729	1.765	1.409	1.609	1.541	1.624	1.54	1.538	1.654	1.619	1.796	1.431	1.72	1.695	1.57	1.603	1.663	1.39	1.565	1.588	1.393	1.356	1.395	1.542	1.39	1.751	1.51	1.519	1.51	1.564	1.457	1.543	1.39	1.653	1.289	1.457	1.323	1.579	1.634	1.204	1.231	1.743	1.255	1.57	1.449	1.349
1.27608	1.444	1.587	1.526	1.538	1.573	1.607	1.576	1.559	1.734	1.632	1.761	1.445	1.709	1.73	1.584	1.66	1.736	1.668	1.513	1.618	1.719	1.384	1.367	1.362	1.425	1.5	1.768	1.516	1.55	1.501	1.485	1.6	1.481	1.563	1.391	1.764	1.298	1.518	1.316	1.607	1.653	1.209	1.244	1.761	1.28	1.575	1.483	1.336	1.647
1.28468	1.755	1.75	1.751	1.356	1.57	1.493	1.589	1.535	1.49	1.546	1.672	1.445	1.788	1.642	1.659	1.57	1.624	1.718	1.438	1.576	1.684	1.378	1.381	1.383	1.496	1.423	1.781	1.756	1.526	1.531	1.535	1.479	1.607	1.469	1.491	1.317	1.672	1.482	1.301	1.304	1.531	1.562	1.199	1.227	1.701	1.253	1.45	1.617	1.344
1.29328	1.387	1.785	1.741	1.704	1.377	1.575	1.5	1.617	1.5	1.513	1.587	1.592	1.861	1.423	1.641	1.656	1.566	1.641	1.688	1.489	1.564	1.651	1.548	1.397	1.365	1.382	1.467	1.384	1.734	1.476	1.514	1.477	1.444	1.525	1.462	1.536	1.37	1.649	1.48	1.296	1.559	1.596	1.237	1.239	1.741	1.277	1.472	1.642	1.377
1.30188	1.801	1.74	1.788	1.394	1.585	1.471	1.59	1.58	1.529	1.717	1.622	1.814	1.484	1.733	1.71	1.561	1.626	1.667	1.513	1.653	1.592	1.643	1.439	1.373	1.395	1.559	1.403	1.788	1.542	1.523	1.532	1.526	1.62	1.49	1.504	1.395	1.661	1.303	1.494	1.303	1.574	1.593	1.211	1.225	1.783	1.26	1.477	1.605	1.373
1.31047	1.744	1.791	1.395	1.594	1.543	1.636	1.515	1.496	1.585	1.64	1.808	1.427	1.72	1.704	1.55	1.674	1.688	1.45	1.666	1.699	1.53	1.654	1.577	1.401	1.34	1.357	1.367	1.505	1.404	1.805	1.49	1.523	1.543	1.485	1.591	1.488	1.567	1.422	1.741	1.558	1.342	1.686	1.247	1.68	1.25	1.675	1.25	1.595	1.498
1.31907	1.353	1.503	1.562	1.448	1.598	1.542	1.479	1.454	1.585	1.628	1.782	1.396	1.646	1.623	1.431	1.547	1.624	1.535	1.475	1.512	1.405	1.353	1.373	1.378	1.497	1.756	1.413	1.841	1.547	1.52	1.536	1.507	1.476	1.597	1.537	1.367	1.71	1.319	1.472	1.309	1.591	1.185	1.624	1.289	1.234	1.787	1.277	1.526	1.448
1.32767	1.655	1.372	1.802	1.736	1.742	1.377	1.602	1.541	1.646	1.493	1.548	1.61	1.671	1.772	1.44	1.677	1.674	1.504	1.599	1.67	1.442	1.731	1.567	1.416	1.367	1.354	1.477	1.775	1.41	1.573	1.517	1.5	1.47	1.554	1.561	1.376	1.708	1.305	1.509	1.32	1.574	1.174	1.611	1.276	1.22	1.756	1.28	1.446	1.553
1.33627	1.734	1.388	1.575	1.562	1.598	1.496	1.559	1.581	0	1.78	1.446	1.67	1.692	1.62	1.52	1.685	1.44	1.573	1.559	1.641	1.502	1.368	1.311	1.356	1.381	1.48	1.453	1.85	1.539	1.499	1.579	1.522	1.505	1.658	1.557	1.403	1.708	1.32	1.492	1.318	1.608	1.61	1.205	1.23	1.774	1.254	1.455	1.56	1.333
1.34486														1.166	1.585	1.231	1.34	1.665	1.283	1.156	1.406	1.324	1.326	1.224	1.248	1.257	1.208	1.194	1.179	1.396	1.232	1.339	1.274	1.484	1.403	1.265	1.606	1.5	1.305	1.3	1.56	1.607	1.196	1.229	1.25	1.781	1.635	1.443	1.369
1.33304
[truncated: 23 more columns]

## Sheet: SI Fig. 12b SNAPf-tag + CP-CPY
Time [h]	SNAPf-tag (CP-CPY) - Normalized Fluorescence Intensity (CPY/mTurquoise2)
0	0	0	0	0	0	0	0	0	0	0	0	0	0	0	0	0	0	0	0	0	0	0	0	0	0	0	0	0	0	0	0	0	0	0	0	0	0	0	0	0	0	0	0	0	0	0	0	0	0
0.024444	0.048	0.057	0.026	0.033	0.039	0.036	0.057	0.037	0.014	0.047	0.053	0.015	0.046	0.05	0.012	0.02	0.044	0.02	0.022	0.049	0.035	0.058	0.047	0.048	0.027	0.063	0.056	0.046	0.064	0.061	0.044	0.072	0.048	0.039	0.034	0.029	0.025	0.031	0.032	0.052	0.064	0.037	0.03	0.014	0.011	0.011	0.031	0.013	0.012
0.033044	0.027	0.05	0.052	0.065	0.033	0.04	0.036	0.038	0.069	0.055	0.017	0.065	0.068	0.021	0.016	0.051	0.015	0.022	0.052	0.055	0.028	0.061	0.03	0.041	0.079	0.062	0.054	0.062	0.049	0.062	0.058	0.049	0.071	0.056	0.048	0.037	0.036	0.026	0.038	0.036	0.064	0.077	0.036	0.038	0.018	0.014	0.015	0.036	0.016
0.041643	0.064	0.029	0.054	0.043	0.047	0.033	0.059	0.066	0.034	0.044	0.04	0.042	0.075	0.059	0.02	0.07	0.086	0.025	0.018	0.053	0.06	0.018	0.024	0.064	0.029	0.032	0.064	0.074	0.045	0.057	0.06	0.079	0.061	0.073	0.058	0.066	0.046	0.036	0.033	0.03	0.041	0.04	0.071	0.089	0.049	0.04	0.023	0.016	0.018
0.050242	0.063	0.043	0.075	0.087	0.044	0.057	0.056	0.052	0.1	0.081	0.022	0.077	0.109	0.029	0.021	0.054	0.069	0.019	0.026	0.081	0.033	0.069	0.033	0.051	0.083	0.072	0.074	0.086	0.091	0.096	0.078	0.103	0.082	0.117	0.087	0.068	0.049	0.047	0.039	0.052	0.056	0.092	0.104	0.06	0.048	0.028	0.02	0.023	0.053
0.058841	0.093	0.064	0.121	0.127	0.062	0.084	0.073	0.073	0.125	0.085	0.025	0.08	0.13	0.026	0.068	0.023	0.084	0.034	0.094	0.037	0.043	0.08	0.112	0.058	0.086	0.089	0.044	0.095	0.102	0.108	0.096	0.12	0.099	0.093	0.074	0.056	0.062	0.05	0.067	0.069	0.108	0.12	0.063	0.059	0.036	0.024	0.028	0.057	0.032
0.06744	0.076	0.132	0.162	0.08	0.094	0.092	0.091	0.168	0.11	0.035	0.115	0.172	0.045	0.034	0.097	0.03	0.101	0.043	0.107	0.049	0.109	0.056	0.122	0.077	0.105	0.118	0.057	0.137	0.128	0.115	0.161	0.113	0.176	0.118	0.091	0.069	0.068	0.053	0.079	0.079	0.136	0.145	0.076	0.062	0.048	0.029	0.035	0.069	0.038
0.076039	0.127	0.112	0.137	0.092	0.158	0.184	0.1	0.109	0.102	0.099	0.199	0.139	0.041	0.094	0.201	0.042	0.112	0.037	0.127	0.052	0.147	0.066	0.059	0.13	0.096	0.13	0.146	0.134	0.162	0.154	0.14	0.189	0.13	0.226	0.146	0.124	0.084	0.081	0.064	0.101	0.104	0.158	0.157	0.096	0.08	0.059	0.037	0.045	0.078
0.084638	0.104	0.164	0.175	0.107	0.124	0.114	0.109	0.203	0.152	0.046	0.134	0.239	0.212	0.058	0.045	0.128	0.041	0.148	0.059	0.15	0.065	0.143	0.071	0.094	0.124	0.165	0.156	0.072	0.156	0.176	0.157	0.146	0.207	0.146	0.231	0.152	0.132	0.084	0.09	0.071	0.096	0.109	0.171	0.193	0.107	0.088	0.065	0.043	0.05
0.093238	0.123	0.165	0.185	0.198	0.118	0.132	0.139	0.127	0.244	0.167	0.052	0.144	0.245	0.069	0.051	0.129	0.049	0.155	0.063	0.181	0.067	0.155	0.082	0.178	0.104	0.142	0.157	0.079	0.167	0.167	0.175	0.163	0.217	0.263	0.164	0.157	0.144	0.097	0.098	0.077	0.108	0.121	0.199	0.202	0.111	0.092	0.072	0.044	0.054
0.101837	0.211	0.097	0.165	0.146	0.127	0.17	0.207	0.216	0.136	0.148	0.141	0.14	0.294	0.194	0.067	0.192	0.321	0.064	0.161	0.059	0.196	0.078	0.205	0.091	0.091	0.179	0.129	0.185	0.222	0.188	0.202	0.209	0.196	0.222	0.27	0.183	0.189	0.16	0.107	0.112	0.084	0.119	0.129	0.204	0.22	0.127	0.116	0.083	0.053
0.110436	0.139	0.18	0.213	0.246	0.146	0.165	0.157	0.141	0.29	0.206	0.064	0.186	0.3	0.083	0.063	0.146	0.064	0.177	0.077	0.201	0.094	0.186	0.232	0.098	0.131	0.178	0.175	0.206	0.205	0.191	0.178	0.235	0.298	0.169	0.18	0.154	0.114	0.119	0.091	0.116	0.13	0.198	0.211	0.129	0.105	0.085	0.054	0.066	0.121
0.119035	0.178	0.147	0.215	0.233	0.238	0.159	0.171	0.174	0.164	0.327	0.209	0.071	0.181	0.324	0.094	0.073	0.17	0.074	0.204	0.085	0.211	0.107	0.102	0.198	0.254	0.133	0.182	0.197	0.206	0.23	0.194	0.213	0.246	0.275	0.192	0.203	0.173	0.124	0.13	0.109	0.136	0.137	0.222	0.242	0.139	0.114	0.091	0.065	0.073
0.127634	0.175	0.152	0.213	0.241	0.245	0.156	0.182	0.177	0.165	0.311	0.233	0.082	0.194	0.345	0.107	0.081	0.18	0.223	0.08	0.093	0.235	0.113	0.225	0.123	0.157	0.218	0.259	0.222	0.252	0.26	0.244	0.225	0.28	0.217	0.241	0.185	0.138	0.146	0.113	0.152	0.149	0.236	0.281	0.165	0.135	0.102	0.072	0.081	0.152
0.136233	0.163	0.215	0.268	0.256	0.174	0.207	0.195	0.181	0.355	0.241	0.092	0.226	0.379	0.113	0.089	0.206	0.089	0.23	0.1	0.251	0.124	0.229	0.124	0.162	0.221	0.272	0.229	0.249	0.277	0.241	0.293	0.329	0.217	0.193	0.237	0.158	0.153	0.131	0.168	0.166	0.26	0.305	0.161	0.148	0.113	0.078	0.088	0.16	0.102
0.144833	0.212	0.18	0.245	0.3	0.312	0.19	0.225	0.219	0.198	0.387	0.28	0.102	0.234	0.384	0.125	0.099	0.21	0.099	0.256	0.118	0.265	0.143	0.124	0.258	0.182	0.255	0.311	0.25	0.157	0.292	0.289	0.247	0.309	0.26	0.357	0.259	0.225	0.177	0.171	0.139	0.175	0.194	0.288	0.331	0.207	0.167	0.121	0.087	0.099
0.153431	0.19	0.231	0.31	0.292	0.198	0.223	0.221	0.191	0.43	0.29	0.112	0.259	0.428	0.133	0.106	0.235	0.108	0.27	0.12	0.277	0.146	0.152	0.255	0.193	0.258	0.287	0.274	0.306	0.308	0.261	0.278	0.33	0.276	0.355	0.266	0.238	0.189	0.182	0.159	0.192	0.21	0.308	0.361	0.209	0.174	0.132	0.093	0.111	0.194
0.162031	0.208	0.283	0.297	0.341	0.205	0.236	0.237	0.185	0.406	0.308	0.12	0.283	0.431	0.143	0.116	0.258	0.117	0.28	0.134	0.317	0.153	0.297	0.157	0.33	0.212	0.262	0.297	0.174	0.35	0.331	0.299	0.29	0.372	0.284	0.296	0.258	0.208	0.21	0.169	0.206	0.221	0.338	0.387	0.224	0.193	0.147	0.109	0.118	0.211
0.17063	0.336	0.347	0.229	0.26	0.265	0.208	0.461	0.343	0.132	0.312	0.472	0.152	0.125	0.269	0.128	0.305	0.152	0.342	0.165	0.371	0.172	0.315	0.216	0.29	0.323	0.189	0.36	0.345	0.305	0.328	0.392	0.402	0.308	0.292	0.251	0.22	0.212	0.185	0.231	0.252	0.349	0.403	0.368	0.224	0.227	0.155	0.118	0.129	0.231
0.179229	0.35	0.372	0.392	0.247	0.286	0.282	0.249	0.504	0.349	0.144	0.35	0.501	0.168	0.136	0.297	0.139	0.337	0.163	0.339	0.181	0.188	0.339	0.237	0.304	0.365	0.339	0.201	0.39	0.364	0.355	0.356	0.433	0.457	0.326	0.327	0.278	0.237	0.225	0.19	0.233	0.25	0.373	0.418	0.244	0.226	0.159	0.125	0.139	0.245
0.187828	0.201	0.315	0.295	0.236	0.315	0.368	0.377	0.252	0.286	0.284	0.254	0.342	0.146	0.339	0.49	0.173	0.145	0.295	0.153	0.332	0.17	0.355	0.197	0.205	0.345	0.248	0.326	0.393	0.343	0.348	0.384	0.358	0.425	0.328	0.311	0.279	0.24	0.24	0.211	0.257	0.268	0.39	0.432	0.259	0.254	0.172	0.132	0.146	0.257
0.196427	0.323	0.369	0.404	0.27	0.291	0.306	0.291	0.534	0.37	0.163	0.338	0.523	0.186	0.155	0.309	0.161	0.36	0.177	0.386	0.2	0.217	0.34	0.437	0.257	0.322	0.355	0.23	0.379	0.383	0.354	0.377	0.444	0.431	0.337	0.353	0.307	0.264	0.254	0.223	0.262	0.274	0.408	0.475	0.297	0.278	0.189	0.147	0.164	0.288
0.205026	0.403	0.277	0.406	0.314	0.32	0.278	0.545	0.385	0.17	0.323	0.526	0.202	0.168	0.319	0.17	0.366	0.188	0.388	0.216	0.371	0.221	0.378	0.441	0.277	0.382	0.237	0.416	0.399	0.376	0.38	0.453	0.364	0.369	0.311	0.269	0.26	0.228	0.279	0.298	0.439	0.494	0.491	0.275	0.273	0.196	0.155	0.165	0.292	0.178
0.213626	0.374	0.437	0.416	0.291	0.318	0.342	0.311	0.604	0.413	0.183	0.346	0.539	0.214	0.176	0.347	0.18	0.399	0.199	0.429	0.227	0.238	0.408	0.292	0.379	0.484	0.391	0.249	0.432	0.453	0.435	0.411	0.497	0.423	0.544	0.395	0.334	0.29	0.298	0.24	0.295	0.3	0.421	0.475	0.298	0.279	0.2	0.162	0.173	0.296
0.222225	0.35	0.286	0.381	0.445	0.45	0.314	0.361	0.339	0.322	0.598	0.421	0.19	0.355	0.586	0.221	0.182	0.349	0.189	0.388	0.203	0.419	0.237	0.244	0.388	0.291	0.371	0.459	0.41	0.435	0.444	0.426	0.407	0.481	0.531	0.398	0.408	0.346	0.296	0.295	0.259	0.317	0.295	0.535	0.458	0.516	0.319	0.315	0.214	0.175
0.230824	0.324	0.441	0.357	0.35	0.333	0.592	0.436	0.197	0.364	0.575	0.231	0.197	0.356	0.204	0.421	0.212	0.441	0.243	0.271	0.432	0.477	0.316	0.41	0.417	0.277	0.457	0.445	0.412	0.433	0.503	0.546	0.417	0.422	0.367	0.318	0.308	0.261	0.302	0.34	0.476	0.537	0.543	0.349	0.309	0.228	0.186	0.2	0.333	0.208
0.239423	0.325	0.418	0.459	0.482	0.331	0.38	0.379	0.332	0.585	0.437	0.212	0.391	0.639	0.244	0.207	0.395	0.214	0.431	0.225	0.456	0.255	0.274	0.424	0.324	0.401	0.501	0.431	0.29	0.497	0.478	0.432	0.445	0.532	0.536	0.448	0.43	0.377	0.314	0.322	0.278	0.313	0.347	0.509	0.544	0.351	0.312	0.235	0.197	0.207
0.248022	0.409	0.333	0.43	0.52	0.48	0.356	0.387	0.387	0.354	0.667	0.472	0.221	0.417	0.673	0.256	0.217	0.396	0.226	0.236	0.432	0.459	0.272	0.284	0.439	0.339	0.432	0.518	0.478	0.314	0.501	0.496	0.464	0.455	0.506	0.545	0.427	0.432	0.374	0.326	0.335	0.29	0.333	0.35	0.519	0.348	0.576	0.357	0.246	0.206
0.256621	0.396	0.422	0.343	0.491	0.525	0.362	0.404	0.411	0.364	0.687	0.487	0.233	0.406	0.675	0.264	0.223	0.415	0.232	0.252	0.491	0.472	0.299	0.29	0.447	0.351	0.434	0.529	0.458	0.5	0.51	0.496	0.469	0.538	0.45	0.465	0.389	0.343	0.337	0.291	0.346	0.357	0.546	0.566	0.375	0.36	0.248	0.218	0.222	0.368
0.26522	0.418	0.489	0.524	0.365	0.4	0.398	0.394	0.67	0.489	0.239	0.428	0.668	0.273	0.234	0.441	0.251	0.482	0.252	0.519	0.3	0.328	0.49	0.375	0.475	0.557	0.475	0.336	0.528	0.495	0.465	0.497	0.536	0.459	0.461	0.393	0.36	0.361	0.317	0.369	0.362	0.62	0.537	0.612	0.39	0.357	0.269	0.225	0.231	0.377
0.273819	0.564	0.388	0.528	0.431	0.421	0.402	0.692	0.492	0.25	0.434	0.687	0.286	0.247	0.432	0.258	0.268	0.477	0.509	0.302	0.487	0.314	0.359	0.447	0.563	0.5	0.348	0.552	0.524	0.489	0.516	0.599	0.599	0.493	0.498	0.438	0.373	0.358	0.326	0.367	0.397	0.347	0.554	0.604	0.378	0.36	0.276	0.237	0.243	0.397
0.282419	0.431	0.445	0.368	0.517	0.526	0.392	0.418	0.438	0.414	0.672	0.513	0.261	0.424	0.683	0.29	0.25	0.446	0.26	0.496	0.268	0.509	0.32	0.325	0.494	0.367	0.583	0.477	0.497	0.512	0.537	0.478	0.584	0.613	0.489	0.49	0.426	0.388	0.378	0.332	0.372	0.429	0.405	0.651	0.601	0.623	0.422	0.432	0.289	0.25
0.291018	0.445	0.544	0.398	0.571	0.432	0.434	0.435	0.744	0.539	0.272	0.445	0.724	0.3	0.258	0.447	0.276	0.279	0.509	0.514	0.348	0.342	0.523	0.388	0.498	0.586	0.533	0.587	0.53	0.54	0.521	0.607	0.666	0.511	0.523	0.458	0.391	0.4	0.351	0.4	0.44	0.403	0.579	0.627	0.417	0.424	0.293	0.251	0.259	0.414
0.299617	0.571	0.412	0.563	0.444	0.453	0.444	0.75	0.553	0.278	0.453	0.747	0.314	0.268	0.479	0.288	0.531	0.288	0.548	0.337	0.353	0.526	0.409	0.489	0.626	0.551	0.396	0.562	0.552	0.539	0.57	0.601	0.63	0.534	0.54	0.455	0.403	0.407	0.37	0.417	0.455	0.421	0.614	0.649	0.448	0.417	0.3	0.26	0.272	0.448
0.308216	0.481	0.408	0.484	0.586	0.429	0.609	0.448	0.48	0.454	0.741	0.557	0.295	0.464	0.776	0.326	0.284	0.483	0.306	0.553	0.3	0.533	0.365	0.362	0.534	0.407	0.519	0.613	0.549	0.578	0.584	0.53	0.576	0.628	0.682	0.559	0.551	0.467	0.417	0.416	0.372	0.407	0.424	0.648	0.619	0.612	0.441	0.421	0.316	0.273
0.316815	0.418	0.526	0.608	0.441	0.624	0.463	0.488	0.45	0.786	0.583	0.306	0.502	0.796	0.343	0.297	0.499	0.312	0.578	0.314	0.553	0.38	0.377	0.56	0.632	0.427	0.537	0.577	0.605	0.587	0.554	0.586	0.647	0.565	0.582	0.487	0.418	0.438	0.392	0.441	0.472	0.636	0.676	0.454	0.444	0.326	0.278	0.294	0.465	0.306
0.325414	0.508	0.441	0.513	0.646	0.465	0.624	0.501	0.488	0.484	0.777	0.588	0.305	0.497	0.807	0.353	0.306	0.51	0.33	0.576	0.321	0.597	0.394	0.376	0.575	0.448	0.555	0.648	0.574	0.642	0.579	0.559	0.609	0.683	0.721	0.592	0.51	0.624	0.444	0.446	0.397	0.437	0.461	0.635	0.699	0.461	0.466	0.346	0.292	0.309
0.334013	0.624	0.459	0.639	0.497	0.52	0.513	0.791	0.591	0.322	0.48	0.823	0.322	0.519	0.345	0.633	0.336	0.592	0.412	0.395	0.568	0.458	0.547	0.658	0.599	0.635	0.618	0.598	0.644	0.698	0.782	0.577	0.611	0.513	0.455	0.471	0.414	0.441	0.494	0.473	0.674	0.732	0.682	0.5	0.456	0.35	0.3	0.314	0.483	0.327
0.342613	0.524	0.588	0.479	0.623	0.531	0.518	0.503	0.803	0.66	0.334	0.5	0.786	0.366	0.322	0.539	0.349	0.607	0.339	0.61	0.4	0.396	0.595	0.667	0.467	0.561	0.603	0.428	0.65	0.645	0.59	0.649	0.725	0.725	0.593	0.613	0.529	0.459	0.472	0.413	0.467	0.505	0.673	0.755	0.5	0.666	0.477	0.357	0.306	0.327
0.351212	0.479	0.585	0.671	0.484	0.643	0.535	0.54	0.514	0.832	0.646	0.346	0.519	0.875	0.344	0.576	0.357	0.626	0.356	0.608	0.417	0.588	0.411	0.68	0.46	0.565	0.629	0.458	0.66	0.65	0.664	0.612	0.723	0.739	0.612	0.657	0.567	0.481	0.481	0.425	0.489	0.508	0.706	0.746	0.519	0.496	0.378	0.334	0.339	0.521
0.359811	0.58	0.49	0.6	0.736	0.505	0.689	0.55	0.563	0.544	0.85	0.689	0.357	0.529	0.876	0.352	0.561	0.37	0.641	0.366	0.628	0.427	0.425	0.597	0.488	0.725	0.595	0.643	0.477	0.671	0.657	0.694	0.768	0.804	0.641	0.668	0.573	0.494	0.496	0.447	0.479	0.534	0.699	0.76	0.528	0.498	0.335	0.388	0.348	0.538
0.36841	0.509	0.617	0.688	0.519	0.691	0.552	0.598	0.556	0.844	0.685	0.372	0.456	0.91	0.362	0.599	0.385	0.659	0.376	0.662	0.457	0.439	0.633	0.687	0.482	0.608	0.668	0.675	0.694	0.656	0.666	0.754	0.793	0.638	0.655	0.56	0.507	0.502	0.467	0.503	0.536	0.73	0.762	0.53	0.494	0.391	0.35	0.348	0.531	0.362
0.377009	0.568	0.514	0.607	0.684	0.519	0.731	0.568	0.594	0.589	0.933	0.725	0.379	0.534	0.93	0.369	0.597	0.391	0.651	0.383	0.634	0.46	0.459	0.651	0.751	0.511	0.607	0.683	0.709	0.69	0.659	0.703	0.755	0.777	0.645	0.694	0.586	0.513	0.505	0.472	0.51	0.545	0.747	0.575	0.78	0.504	0.401	0.353	0.372	0.543
0.385608	0.595	0.525	0.621	0.695	0.534	0.716	0.588	0.618	0.577	0.95	0.703	0.385	0.493	0.94	0.383	0.608	0.405	0.691	0.402	0.673	0.454	0.477	0.656	0.525	0.65	0.735	0.701	0.492	0.712	0.711	0.682	0.717	0.791	0.816	0.677	0.617	0.728	0.532	0.521	0.478	0.523	0.533	0.752	0.762	0.572	0.531	0.412	0.369	0.372
0.394208	0.627	0.71	0.537	0.718	0.6	0.588	0.602	0.975	0.74	0.401	0.6	0.917	0.449	0.392	0.621	0.418	0.708	0.395	0.7	0.466	0.481	0.731	0.559	0.802	0.69	0.736	0.518	0.737	0.679	0.722	0.814	0.837	0.68	0.598	0.717	0.554	0.532	0.487	0.558	0.566	0.77	0.781	0.615	0.538	0.426	0.372	0.386	0.577	0.404
0.402807	0.658	0.629	0.546	0.645	0.697	0.739	0.547	0.597	0.609	0.606	0.942	0.758	0.399	0.559	0.971	0.399	0.632	0.418	0.691	0.413	0.719	0.487	0.695	0.48	0.549	0.667	0.776	0.732	0.751	0.718	0.743	0.797	0.801	0.699	0.745	0.614	0.559	0.536	0.494	0.561	0.568	0.758	0.8	0.592	0.561	0.429	0.386	0.393	0.59
0.411406	0.76	0.674	0.643	0.551	0.657	0.732	0.549	0.724	0.629	0.62	0.618	0.918	0.715	0.412	0.509	0.937	0.405	0.625	0.733	0.425	0.422	0.692	0.499	0.496	0.673	0.548	0.664	0.765	0.741	0.729	0.706	0.697	0.752	0.803	0.834	0.708	0.721	0.595	0.556	0.541	0.53	0.553	0.575	0.776	0.787	0.595	0.583	0.446	0.397
0.420005	0.658	0.547	0.658	0.749	0.555	0.75	0.645	0.64	0.648	0.941	0.778	0.416	0.608	0.963	0.417	0.639	0.446	0.722	0.431	0.65	0.496	0.497	0.685	0.555	0.656	0.778	0.723	0.74	0.73	0.721	0.756	0.8	0.871	0.73	0.749	0.634	0.557	0.569	0.529	0.587	0.556	0.802	0.851	0.642	0.59	0.446	0.402	0.404	0.611
0.428604	0.719	0.677	0.575	0.68	0.759	0.591	0.77	0.648	0.636	0.643	0.992	0.762	0.431	0.6	0.966	0.429	0.676	0.45	0.757	0.441	0.707	0.494	0.531	0.757	0.594	0.798	0.707	0.766	0.539	0.776	0.802	0.739	0.828	0.755	0.655	0.788	0.579	0.573	0.534	0.576	0.62	0.812	0.866	0.618	0.586	0.46	0.417	0.423	0.626
0.437203	0.785	0.697	0.673	0.59	0.681	0.768	0.584	0.764	0.647	0.647	0.634	0.943	0.789	0.443	0.618	1.015	0.438	0.677	0.471	0.749	0.451	0.702	0.533	0.525	0.746	0.58	0.72	0.827	0.756	0.772	0.76	0.715	0.808	0.827	0.77	0.655	0.775	0.59	0.592	0.553	0.587	0.609	0.832	0.832	0.637	0.632	0.47	0.433	0.431
0.445802	0.697	0.597	0.718	0.84	0.597	0.811	0.677	0.66	0.658	0.987	0.827	0.454	0.638	0.999	0.446	0.659	0.479	0.75	0.469	0.74	0.522	0.529	0.731	0.585	0.832	0.716	0.77	0.555	0.812	0.822	0.742	0.804	0.834	0.765	0.753	0.655	0.6	0.611	0.554	0.602	0.63	0.825	0.81	0.649	0.594	0.435	0.477	0.432	0.647
0.454401	0.707	0.603	0.725	0.84	0.615	0.826	0.665	0.679	0.671	0.956	0.831	0.471	0.654	1.056	0.453	0.694	0.484	0.474	0.76	0.733	0.545	0.542	0.755	0.628	0.734	0.919	0.809	0.633	0.794	0.753	0.808	0.867	0.785	0.792	0.684	0.619	0.629	0.565	0.608	0.659	0.844	0.844	0.664	0.626	0.444	0.489	0.446	0.669	0.466
0.463001	0.719	0.658	0.591	0.671	0.784	0.622	0.802	0.687	0.696	0.676	1.039	0.823	0.468	0.683	1.003	0.514	0.463	0.71	0.498	0.789	0.483	0.75	0.575	0.571	0.768	0.627	0.756	0.882	0.817	0.85	0.821	0.82	0.843	0.822	0.806	0.709	0.618	0.623	0.578	0.672	0.641	0.863	0.896	0.693	0.648	0.453	0.506	0.462	0.67
0.4716	0.756	0.61	0.708	0.72	0.809	0.633	0.813	0.719	0.688	0.671	0.984	0.845	0.471	0.669	1.035	0.468	0.717	0.502	0.494	0.785	0.781	0.564	0.557	0.763	0.645	0.721	0.855	0.824	0.854	0.782	0.787	0.835	0.835	0.796	0.822	0.678	0.623	0.627	0.587	0.624	0.688	0.871	0.882	0.698	0.618	0.467	0.498	0.468	0.663
0.480199	0.814	0.779	0.631	0.715	0.752	0.861	0.652	0.843	0.713	0.73	0.72	1.042	0.86	0.493	0.682	1.087	0.486	0.735	0.519	0.806	0.506	0.783	0.591	0.797	0.584	0.646	0.833	0.899	0.834	0.854	0.824	0.877	0.891	0.827	0.832	0.731	0.648	0.649	0.58	0.641	0.671	0.922	0.919	0.687	0.63	0.472	0.512	0.476	0.684
0.488798	0.758	0.82	0.629	0.843	0.701	0.696	0.707	1.05	0.831	0.498	0.717	1.04	0.517	0.485	0.728	0.525	0.832	0.501	0.808	0.577	0.594	0.78	0.643	0.778	0.849	0.819	0.608	0.83	0.818	0.86	0.851	0.81	0.725	0.859	0.654	0.672	0.603	0.664	0.686	0.866	0.948	0.686	0.829	0.662	0.487	0.525	0.484	0.692	0.501
0.497397	0.649	0.741	0.735	0.872	0.642	0.876	0.768	0.715	0.726	1.048	0.866	0.501	0.731	1.109	0.524	0.494	0.727	0.538	0.83	0.508	0.809	0.602	0.592	0.821	0.805	0.66	0.933	0.846	0.859	0.862	0.905	0.837	0.891	0.726	0.665	0.696	0.611	0.661	0.692	0.864	0.913	0.733	0.681	0.534	0.491	0.489	0.696	0.508	0.493
0.505996	0.776	0.665	0.774	0.754	0.898	0.669	0.883	0.74	0.751	0.736	1.097	0.887	0.506	0.75	1.063	0.529	0.497	0.735	0.549	0.815	0.511	0.801	0.597	0.597	0.814	0.676	0.951	0.79	0.879	0.662	0.857	0.842	0.905	0.921	0.874	0.88	0.748	0.677	0.682	0.617	0.663	0.719	0.88	0.931	0.725	0.682	0.507	0.544	0.502
0.514595	0.789	0.669	0.781	0.791	0.833	0.685	0.88	0.716	0.754	0.753	1.051	0.907	0.528	0.787	1.122	0.544	0.497	0.536	0.787	0.837	0.555	0.529	0.824	0.624	0.613	0.825	0.674	0.839	0.885	0.887	0.876	0.864	0.921	0.855	0.906	0.862	0.887	0.75	0.69	0.698	0.633	0.707	0.73	0.883	0.752	0.903	0.681	0.552	0.517
0.523194	0.907	0.797	0.688	0.769	0.777	0.902	0.687	0.906	0.753	0.74	0.763	1.071	0.893	0.527	0.793	1.113	0.546	0.523	0.767	0.857	0.566	0.537	0.836	0.635	0.626	0.854	0.671	0.878	0.949	0.89	0.886	0.892	0.924	0.918	0.852	0.872	0.761	0.677	0.696	0.64	0.726	0.697	0.931	0.758	0.957	0.713	0.569	0.517	0.515
0.531794	0.794	0.763	0.679	0.795	0.873	0.675	0.95	0.777	0.745	0.777	1.072	0.937	0.546	0.688	1.122	0.538	0.795	0.566	0.559	0.875	0.859	0.659	0.642	0.893	0.721	0.838	0.971	0.9	0.889	0.912	0.924	0.86	0.926	0.884	0.769	0.916	0.706	0.715	0.661	0.77	0.714	0.939	0.777	0.926	0.719	0.569	0.53	0.524	0.74
0.540393	0.828	0.927	0.711	0.938	0.794	0.769	0.761	1.136	0.923	0.537	0.714	1.053	0.548	0.816	0.574	0.576	0.852	0.858	0.639	0.663	0.838	0.703	0.847	0.893	0.95	0.69	0.917	0.917	0.889	0.93	0.942	0.891	0.91	0.806	0.707	0.732	0.674	0.727	0.78	0.953	0.989	0.786	0.977	0.745	0.583	0.549	0.539	0.753	0.551
0.548992	0.719	0.827	0.816	0.897	0.713	0.953	0.82	0.787	0.796	1.152	0.941	0.563	0.725	1.296	1.044	0.551	0.806	0.861	0.587	0.567	0.864	0.66	0.669	0.85	0.694	0.839	0.975	0.923	0.91	0.907	0.957	0.934	0.882	0.908	0.792	0.704	0.712	0.673	0.71	0.797	0.959	1.024	0.821	0.91	0.732	0.574	0.543	0.533	0.756
0.557591	0.843	0.715	0.84	0.838	0.932	0.727	0.94	0.786	0.784	0.772	1.083	0.965	0.555	0.734	1.166	0.561	0.817	0.595	0.901	0.597	0.828	0.67	0.618	0.719	0.863	0.839	0.955	0.913	0.679	0.92	0.892	0.913	0.848	0.922	0.891	0.932	0.791	0.724	0.725	0.685	0.723	0.777	1.005	0.803	0.966	0.752	0.588	0.563	0.555
0.56619	0.717	0.814	0.842	1.011	0.759	1.013	0.827	0.794	0.829	1.12	0.972	0.572	0.692	1.159	0.565	0.843	0.589	0.612	0.962	0.902	0.691	0.687	0.734	0.888	0.891	0.977	1.007	0.965	0.983	0.965	0.998	1.06	0.894	0.968	0.827	0.751	0.732	0.703	0.799	0.724	0.99	0.817	1.005	0.754	0.596	0.567	0.567	0.779	0.56
0.574789	0.73	0.813	0.824	0.911	0.727	0.933	0.824	0.79	0.812	1.169	0.95	0.578	0.735	1.364	1.065	0.571	0.841	0.593	0.612	0.922	0.863	0.666	0.676	0.9	0.721	0.851	0.947	0.975	0.711	0.949	1.023	0.917	0.957	0.882	0.952	0.836	0.725	0.756	0.686	0.749	0.771	0.958	0.833	1.009	0.79	0.6	0.573	0.568	0.794
0.583388	0.928	0.737	1.019	0.846	0.814	0.811	1.155	0.978	0.592	0.723	1.348	0.997	0.585	0.892	0.608	0.633	0.926	0.939	0.674	0.693	0.905	0.755	1.028	0.905	0.975	0.754	0.955	0.958	0.903	0.989	0.987	0.948	0.992	0.854	0.747	0.737	0.699	0.812	0.739	1.016	1.067	0.815	0.97	0.752	0.612	0.584	0.573	0.791	0.575
0.591988	0.732	0.834	0.82	0.954	0.727	1.017	0.833	0.815	0.846	1.144	0.99	0.594	0.696	1.204	0.591	0.871	0.613	0.637	0.926	0.894	0.72	0.68	0.871	0.759	0.942	0.949	0.954	0.727	0.96	0.925	0.961	0.983	0.927	0.965	0.809	0.761	0.775	0.708	0.743	0.805	0.912	1.097	1.014	0.84	0.805	0.618	0.596	0.584	0.821
0.600587	1.047	0.894	0.752	0.865	0.871	0.971	0.783	1.019	0.874	0.842	0.847	1.109	1.009	0.613	1.235	0.61	0.867	0.624	0.643	0.92	0.93	0.733	0.932	0.92	0.77	1.029	1.001	0.71	0.966	0.934	1.01	0.959	1.038	0.892	0.983	0.823	0.764	0.762	0.718	0.738	0.82	1.036	1.045	0.882	0.955	0.788	0.626	0.604	0.587
0.609186	1.057	0.913	0.774	0.863	0.866	1.011	0.76	1.046	0.89	0.843	0.83	1.167	1.016	0.618	1.237	0.619	0.891	0.633	0.661	0.913	0.937	0.738	0.682	0.935	1.021	0.748	0.913	0.981	0.751	0.97	1.01	0.927	1.001	0.946	0.968	0.85	0.786	0.785	0.743	0.841	0.792	1.028	1.049	0.856	0.831	0.634	0.611	0.588	0.818
0.617785	0.913	0.779	0.878	0.879	0.993	0.774	1.017	0.865	0.829	0.853	1.127	0.985	0.619	0.766	1.412	1.077	0.617	0.896	0.662	0.639	0.924	0.919	0.715	0.741	0.922	1.064	0.769	0.94	0.997	0.77	0.987	0.996	0.997	1.012	0.903	1.019	0.851	0.783	0.782	0.753	0.804	0.856	1.064	1.042	0.849	0.814	0.635	0.614	0.587
0.626384	1.011	0.89	0.788	0.889	0.878	1.011	0.775	1.042	0.862	0.839	0.878	1.203	1.022	0.627	1.286	0.634	0.903	0.671	0.983	0.644	0.951	0.749	0.74	0.968	0.906	0.789	1.06	0.99	1.015	0.944	1.031	0.991	1.168	0.935	0.987	0.863	0.796	0.793	0.772	0.791	0.823	1.036	1.041	0.861	0.829	0.644	0.629	0.603	0.83
0.634983	1.066	0.925	0.797	0.895	0.916	1.014	0.775	0.999	0.88	0.837	0.841	1.161	1.039	0.639	1.274	0.646	0.903	0.653	0.688	1.034	1.008	0.736	0.768	0.959	0.802	0.944	1.044	1.022	0.782	0.995	0.984	1.005	1.013	0.947	1.013	1.046	0.887	0.79	0.817	0.758	0.802	0.868	1.089	0.907	1.056	0.841	0.655	0.631	0.613
0.643583	0.928	0.931	0.792	0.874	1.03	0.806	1.042	0.9	0.886	0.861	1.193	1.045	0.654	1.339	0.685	0.636	0.904	0.691	0.664	0.996	0.996	0.738	0.761	0.97	0.812	0.986	1.15	1.052	0.785	1.035	1.036	1.117	0.952	1.062	0.89	0.807	0.817	0.765	0.797	0.873	1.017	1.08	1.113	1.018	0.933	0.851	0.663	0.64	0.627
0.652182	0.74	1.061	0.936	0.805	0.928	0.917	1.029	0.811	1.064	0.901	0.878	0.886	1.208	1.039	0.652	1.327	0.656	0.927	0.706	0.97	0.671	0.982	0.739	0.774	0.964	0.939	1.071	0.793	1.025	0.81	1.037	0.97	1.045	0.986	0.978	1.042	0.877	0.822	0.846	0.778	0.825	0.88	1.064	1.063	0.913	0.856	0.673	0.651	0.614
0.660781	0.92	0.999	0.819	1.048	0.922	0.901	0.902	1.245	1.056	0.661	1.379	0.7	0.645	0.923	0.705	0.672	1.03	0.992	0.777	0.78	1.004	0.842	1.004	1.081	1.063	0.816	1.063	1.056	0.945	1.026	1.165	0.988	1.024	0.905	0.857	0.864	0.788	0.848	0.862	1.132	1.079	0.916	0.892	0.684	0.65	0.631	0.884	0.629	0.672
0.66938	1.079	0.934	0.827	0.967	0.951	1.071	0.803	1.064	0.905	0.924	0.911	1.28	1.075	0.672	0.777	1.378	0.667	0.92	0.711	0.693	1.008	1.054	0.777	0.774	1.025	1.012	0.853	1.111	1.045	0.843	1.099	0.997	1.036	1.049	0.982	1.096	0.901	0.862	0.866	0.796	0.832	0.893	1.033	1.135	0.927	1.076	0.86	0.682	0.67
0.677979	1.064	0.937	0.821	0.944	0.932	1.079	0.831	1.086	0.917	0.905	0.889	1.224	1.04	0.668	0.913	1.283	0.694	0.658	0.955	0.729	0.972	0.691	1	0.775	0.78	0.989	0.977	0.819	1.128	1.063	1.056	0.977	1.07	1.031	0.985	1.074	0.9	0.858	0.883	0.797	0.857	0.936	1.148	0.909	1.075	0.863	0.689	0.658	0.638
0.686578	0.824	0.948	0.985	1.086	0.825	1.045	0.935	0.912	0.921	1.285	1.067	0.671	0.802	1.323	0.675	0.923	0.732	0.707	1.007	0.993	0.772	0.785	1.006	1.015	0.832	1.125	1.047	0.799	1.077	1.053	1.065	0.97	0.999	1.07	0.888	0.87	0.872	0.827	0.87	0.902	1.079	1.091	1.043	0.95	0.911	0.702	0.672	0.652	0.899
0.695177	0.77	1.068	0.993	0.972	0.853	0.977	1.159	0.88	1.119	0.962	0.952	0.933	1.272	1.122	0.695	0.783	1.349	0.683	0.911	0.755	1.054	0.725	1.049	0.819	1.049	0.802	1.038	0.888	1.13	1.113	1.073	1.087	1.098	1.201	1.005	1.076	0.913	0.851	0.862	0.81	0.849	0.911	1.101	1.081	0.941	0.92	0.696	0.681	0.654
0.703776	1.072	0.93	0.858	0.973	0.952	1.129	0.831	1.091	0.948	0.922	0.932	1.29	1.069	0.696	0.976	1.392	0.714	0.686	0.954	0.748	0.704	1.032	1.041	0.787	0.81	1.016	0.854	1.082	1.128	1.067	0.845	1.03	1.108	1.083	1.1	1.03	1.139	0.95	0.873	0.867	0.809	0.893	0.853	1.136	1.106	0.943	0.919	0.716	0.689
0.712376	0.991	0.856	0.992	1.009	1.102	0.855	1.158	0.956	0.933	0.955	1.268	1.105	0.702	0.991	1.555	1.224	0.724	0.692	0.962	0.762	0.732	1.084	1.074	0.786	0.833	1.107	1.035	1.032	0.876	1.08	0.826	1.072	1.043	1.055	1.011	1.115	0.953	0.896	0.915	0.823	0.858	0.912	1.11	1.087	0.927	0.95	0.711	0.685	0.677
0.720975	1.027	0.779	1.121	0.991	0.87	0.986	1.004	1.07	0.87	1.128	0.967	0.934	0.972	1.088	0.713	0.785	1.282	0.704	0.994	0.778	1.058	0.73	1.048	0.828	0.821	1.047	1.072	0.88	1.161	1.102	1.09	1.04	1.101	1.095	1.038	1.13	0.922	0.884	0.872	0.811	0.868	0.927	1.136	1.12	0.975	0.929	0.723	0.699	0.686
0.729574	0.856	0.982	0.997	1.092	0.858	1.114	0.964	1.002	0.975	1.298	1.149	0.713	0.831	1.577	1.181	0.716	0.954	0.773	1.089	0.739	1.099	0.846	0.826	1.058	0.881	1.067	1.162	1.088	1.141	1.023	1.13	1.071	1.003	1.106	0.927	0.911	0.89	0.86	0.879	0.93	1.182	1.163	1.093	0.954	0.944	0.742	0.708	0.692	0.94
0.738173	1.159	0.998	0.867	1.009	0.97	1.12	0.876	1.15	0.992	0.988	0.948	1.275	1.147	0.732	1.401	0.775	0.719	0.976	0.787	0.752	1.077	1.079	0.839	0.816	1.02	1.076	0.885	1.197	1.128	1.121	1.046	1.129	1.124	1.185	0.991	1.114	0.937	0.907	0.919	0.86	0.899	0.932	1.184	1.106	0.947	0.953	0.723	0.712	0.685
0.746772	0.891	1.025	1.019	1.117	0.893	1.124	1.011	0.992	0.985	1.342	1.162	0.721	1.398	0.771	0.716	1.015	0.794	0.752	1.106	1.109	0.861	0.811	1.093	0.865	1.064	0.874	1.177	1.11	0.871	1.125	1.115	1.061	1.121	1.115	1.037	1.153	0.955	0.886	0.9	0.845	0.924	0.889	1.171	1.115	0.944	0.92	0.741	0.719	0.715
0.755371	1.028	1.005	1.117	0.891	1.211	1.006	0.949	0.965	1.316	1.196	0.74	1.66	1.306	0.746	0.995	0.805	0.762	1.096	1.114	0.832	0.844	1.08	1.053	0.895	1.211	1.109	0.9	1.119	1.138	1.09	1.119	1.123	1.017	1.129	0.987	0.931	0.909	0.866	0.923	0.949	1.217	1.121	0.979	0.947	0.754	0.723	0.71	0.699	0.939
0.76397	1.038	1.205	0.914	1.201	0.98	1.005	1.005	1.329	1.13	0.746	1.37	0.786	0.73	0.996	0.816	0.759	1.1	1.112	0.843	0.848	1.117	1.054	0.923	1.21	0.896	1.143	1.156	1.13	1.067	1.145	1.06	1.178	0.97	0.9	0.883	0.873	0.882	0.948	1.168	1.19	1.06	1.07	0.931	0.759	0.73	0.726	0.71	0.962	0.712
0.772569	0.917	1.037	1.04	1.105	0.916	1.146	1.031	0.984	0.966	1.151	0.76	1.642	1.336	0.798	0.738	1.023	0.82	1.076	0.758	1.076	0.878	0.845	1.119	1.061	0.922	1.201	1.102	1.125	1.175	1.031	1.133	1.047	1.117	0.962	0.919	0.95	0.897	0.887	0.953	1.223	1.162	1.127	1.036	0.961	0.764	0.735	0.729	0.977	0.713
0.781169	1.031	1.152	0.928	1.186	1	1.015	0.958	1.311	1.122	0.754	1.071	1.623	1.317	0.786	0.742	1.014	0.826	0.772	1.066	1.092	0.855	0.857	0.907	1.121	1.052	1.192	1.132	1.138	1.06	1.146	1.144	1.224	1.053	1.137	0.967	0.928	0.949	0.895	0.899	0.983	1.191	1.204	1.167	1.038	1.024	0.78	0.755	0.731	1.007
0.789768	0.827	1.157	1.008	0.91	1.028	1.003	0.901	1.16	0.997	0.986	0.977	1.187	0.765	1.017	1.483	0.78	0.753	1.005	0.839	1.092	0.769	1.094	0.878	0.871	1.185	1.096	0.945	1.177	1.136	1.143	1.164	1.16	1.14	1.061	1.174	0.983	0.907	0.933	0.897	0.93	0.976	1.167	1.218	1.133	1.008	0.956	0.769	0.755	0.736
0.798367	0.851	1.192	1.053	1.029	0.926	1.042	1.161	0.924	1.246	1.02	0.977	1.001	1.38	1.176	0.769	1.342	0.823	0.751	0.83	0.984	0.793	1.092	1.117	0.899	1.124	1.088	0.919	1.255	1.129	0.886	1.166	1.194	1.164	1.119	1.203	1.003	0.971	0.95	0.898	0.925	0.969	1.246	1.156	1.026	0.976	0.787	0.757	0.727	0.993
0.806966	0.953	1.116	0.856	1.222	1.067	1.101	0.932	1.128	0.939	1.217	1.047	1.012	1.036	1.373	1.193	0.781	1.006	1.329	0.8	0.766	1.026	0.851	0.799	1.119	1.099	0.875	1.129	1.172	0.935	1.228	1.164	0.882	1.169	1.209	1.183	1.114	1.161	0.995	0.945	0.983	0.91	0.96	0.976	1.225	0.981	1.139	0.994	0.779	0.759
0.815565	0.942	1.071	1.097	1.176	0.939	1.253	1.039	1.035	1.057	1.386	1.159	0.783	1.032	1.54	1.319	0.805	0.773	1.098	0.858	1.128	0.802	1.124	0.91	1.102	1.105	0.955	1.226	0.895	1.151	1.186	1.151	1.198	1.11	1.155	1.004	0.974	0.984	0.93	0.956	1.02	1.274	1.207	1.038	1.031	0.796	0.782	0.744	1.021	0.748
0.824164	0.862	1.132	1.099	0.929	1.008	1.094	0.924	1.174	1.019	1.023	1.028	1.171	0.786	1.092	1.649	1.371	0.821	0.782	1.12	0.859	1.123	0.795	1.163	0.915	1.161	1.083	1.265	0.955	1.13	0.904	1.162	1.174	1.134	1.123	1.201	1.041	1.004	0.966	0.897	0.94	0.99	1.24	1.042	1.172	1.009	0.81	0.784	0.758	1.036
0.832763	0.882	1.174	1.069	0.98	1.085	1.126	1.167	0.925	1.201	1.071	1.07	0.997	1.46	1.195	0.807	1.555	0.842	0.778	1.179	0.866	1.137	0.806	1.113	0.902	1.107	1.162	0.93	1.249	1.14	0.893	1.171	1.177	1.155	1.087	1.232	1.007	0.979	0.976	0.939	0.956	1.011	1.226	1.256	1.154	1.05	1.033	0.799	0.785	0.745
0.841363	1.069	0.974	1.099	1.198	0.96	1.214	1.051	1.023	1.056	1.337	1.191	0.803	1.708	1.363	0.847	0.791	1.199	0.877	1.156	0.809	1.151	0.919	0.916	1.188	1.158	0.972	1.313	1.19	0.952	1.237	1.196	1.194	1.194	1.096	1.269	1.032	0.982	0.976	0.923	0.953	0.969	1.163	1.211	1.159	1.032	1.021	0.812	0.785	0.754
0.849962	1.221	1.08	1.075	0.986	1.14	1.228	0.963	1.217	1.09	1.045	1.056	1.434	1.24	0.813	1.425	0.847	0.792	1.062	0.886	0.834	1.13	1.157	0.913	1.16	1.141	0.932	1.266	1.177	0.941	1.117	1.105	1.217	1.215	1.072	1.219	1.016	0.986	1.009	0.925	0.943	1.026	1.2	1.046	1.166	1.033	0.803	0.784	0.754	1.022
0.858561	1.099	0.878	1.199	1.085	1.083	0.985	1.085	0.981	1.244	1.085	1.053	1.059	1.333	1.221	0.826	1.809	1.475	0.863	0.804	1.091	0.886	1.1	0.834	1.163	0.935	1.124	1.104	0.924	1.213	1.207	1.172	1.181	1.109	1.154	1.149	1.229	1.044	0.989	1.007	0.943	1.001	1.027	1.282	1.197	1.065	1.073	0.804	0.796	0.767
0.86716	0.916	1.192	1.105	1.103	0.981	1.151	1.193	0.972	1.221	1.066	1.06	1.071	1.376	1.242	0.819	1.676	1.394	0.854	0.813	1.091	0.891	0.827	1.203	1.211	0.957	1.166	1.173	1.339	0.956	1.204	1.218	1.133	1.164	1.188	1.133	1.215	1.024	0.999	1.015	0.964	0.979	1.042	1.267	1.194	1.127	1.098	0.826	0.794	0.77
0.875759	1.14	0.908	1.193	1.089	1.109	0.994	1.139	1.22	1.017	1.261	1.101	1.081	1.107	1.42	1.239	0.829	1.768	1.43	0.871	0.815	1.074	0.905	0.831	1.151	1.164	0.951	1.12	1.202	1.284	0.968	1.2	1.22	1.218	1.146	1.107	1.24	1.041	1.005	1.015	0.942	0.995	1.028	1.257	1.169	1.077	1.026	0.834	0.8	0.786
0.884358	0.9	1.219	1.071	1.105	0.99	1.149	1.195	0.99	1.261	1.091	1.066	1.093	1.407	1.266	0.839	1.58	0.86	0.81	1.089	0.897	0.837	1.119	1.16	0.958	1.174	1.152	0.967	1.281	1.219	0.952	1.158	1.14	1.195	1.179	1.14	1.185	1.032	1.012	1.035	0.954	0.99	1.036	1.274	1.191	1.113	1.016	0.821	0.804	0.785
0.892958	1.143	0.923	1.224	1.149	1.119	0.989	1.095	1.222	0.994	1.255	1.121	1.072	1.091	1.467	1.279	0.834	1.489	0.879	0.818	1.12	0.902	0.851	1.102	1.204	1	1.215	1.239	0.991	1.302	1.259	0.964	1.213	1.188	1.236	1.18	1.111	1.25	1.056	1.014	1.043	0.965	0.992	1.089	1.278	1.232	1.072	0.835	0.82	0.792
0.901557	1.033	1.156	0.916	1.232	1.124	1.091	0.992	1.128	1.126	0.965	1.286	1.089	1.083	1.083	1.463	1.255	0.834	1.515	0.886	0.82	1.023	0.918	1.138	0.844	1.181	0.968	1.155	1.184	1.271	0.969	1.232	1.192	1.149	1.236	1.184	1.142	1.249	1.09	1.025	1.03	0.971	1.019	1.051	1.272	1.293	1.213	1.078	0.844	0.815
0.910156	1.037	1.168	0.932	1.256	1.133	1.102	1.009	1.168	0.972	1.249	1.107	1.064	1.085	1.452	1.25	0.84	1.762	1.43	0.893	0.831	1.086	0.915	1.149	0.854	1.177	0.971	1.22	1.163	0.993	1.262	1.22	0.986	1.283	1.162	1.247	1.201	1.2	1.281	1.05	1.039	1.059	0.992	0.976	1.034	1.278	1.196	1.085	0.858	0.826
0.918755	0.939	1.227	1.146	1.108	1.018	1.177	1.2	0.977	1.237	1.103	1.052	1.067	1.407	1.315	0.856	1.585	0.9	0.844	1.105	0.928	1.202	0.854	1.17	0.978	1.213	1.188	0.988	1.349	1.239	0.969	1.247	1.162	1.233	1.162	1.156	1.256	1.045	1.02	1.052	0.993	0.997	1.045	1.263	1.205	1.111	0.84	0.828	0.814	1.041
0.927354	1.222	1.16	1.127	1.032	1.183	1.211	1.015	1.289	1.141	1.119	1.115	1.523	1.318	0.859	1.532	0.925	0.839	1.106	0.932	0.868	1.172	1.193	0.974	1.202	1.189	0.982	1.32	1.216	1.007	1.263	1.219	1.314	1.222	1.15	1.282	1.097	1.063	1.069	0.991	1.021	1.067	1.32	1.326	1.234	1.119	0.865	0.842	0.805	1.102
0.935953	1.15	0.951	1.268	1.13	1.092	1.035	1.128	1.249	1.011	1.335	1.138	1.087	1.095	1.508	1.287	0.867	1.525	0.91	0.858	1.068	0.946	0.885	1.213	1.183	1.001	1.213	1.213	1.019	1.305	1.225	1	1.307	1.184	1.284	1.192	1.173	1.266	1.051	1.047	1.046	0.958	1.016	1.063	1.239	1.325	1.152	1.07	0.861	0.841
0.944552	1.048	1.169	0.96	1.291	1.198	1.145	1.053	1.21	1.296	1.018	1.318	1.139	1.108	1.51	1.312	0.881	1.575	0.924	0.859	1.101	0.943	1.244	0.885	1.197	1.006	1.215	1.209	1.035	1.399	1.247	1.022	1.275	1.176	1.31	1.197	1.185	1.288	1.098	1.075	1.066	1	1.017	1.076	1.255	1.358	1.188	1.143	0.861	0.844
0.953151	1.147	1.031	1.187	1.243	1.016	1.375	1.167	1.084	1.086	1.509	1.277	0.865	1.498	0.92	0.861	1.101	0.94	0.882	1.193	1.22	1.005	1.211	1.218	1.308	1.048	1.23	1.039	1.285	1.255	1.302	1.281	1.181	1.244	1.193	1.081	1.059	1.087	1.017	1.021	1.106	1.319	1.388	1.268	1.137	0.884	0.851	0.824	1.117	0.83
0.961751	1.075	1.217	0.967	1.331	1.211	1.147	1.068	1.18	1.285	1.32	1.034	1.148	1.089	1.123	1.453	1.293	0.885	1.631	0.927	0.87	1.135	0.963	1.213	0.879	1.241	1.019	1.243	1.211	1.047	1.344	1.285	1.036	1.268	1.266	1.278	1.217	1.157	1.28	1.098	1.076	1.058	1.023	1.001	1.081	1.358	1.263	1.117	0.874	0.857
0.97035	1.293	1.194	1.186	1.087	1.206	1.324	1.462	1.04	1.146	1.16	1.079	1.336	0.886	1.492	0.932	0.873	1.135	0.966	0.901	1.256	1.172	1.031	1.219	1.191	1.023	1.341	1.257	1.031	1.283	1.257	1.257	1.207	1.173	1.289	1.111	1.085	1.056	1.01	1.005	1.055	1.358	1.298	1.129	0.88	0.86	0.837	1.107	0.838	0.858
0.978949	0.987	1.314	1.167	1.118	1.044	1.207	1.262	1.042	1.361	1.163	1.181	1.158	1.519	1.304	0.883	1.508	0.943	0.876	1.151	0.965	0.903	1.211	1.253	1.026	1.242	1.253	1.052	1.412	1.312	1.035	1.291	1.229	1.319	1.229	1.215	1.31	1.111	1.093	1.103	1.028	1.025	1.081	1.368	1.231	1.1	0.877	0.866	0.832	1.143
0.987548	0.983	1.299	1.187	1.153	1.073	1.202	1.301	1.366	1.063	1.207	1.144	1.108	1.487	1.288	0.887	1.788	1.501	0.947	0.886	1.16	0.977	0.922	1.23	1.234	1.052	1.253	1.285	1.073	1.337	1.263	1.025	1.305	1.305	1.324	1.278	1.216	1.307	1.129	1.094	1.103	1.039	1.057	1.084	1.346	1.306	1.145	0.888	0.868	0.847
0.996147	1.245	1.007	1.319	1.197	1.2	1.07	1.197	1.288	1.063	1.351	1.189	1.118	1.137	1.497	1.346	0.909	1.513	0.944	0.894	1.144	0.982	0.93	1.271	1.265	1.052	1.22	1.252	1.045	1.401	1.292	1.027	1.293	1.237	1.322	1.222	1.188	1.293	1.126	1.069	1.11	1.014	1.038	1.078	1.378	1.229	1.093	0.879	0.869	0.842
1.00475	1.245	1.013	1.329	1.207	1.178	1.092	1.225	1.279	1.056	1.361	1.214	1.135	1.135	1.498	1.368	0.908	1.56	0.943	0.914	1.151	0.992	0.929	1.276	1.239	1.046	1.281	1.267	1.068	1.387	1.32	1.069	1.32	1.288	1.312	1.279	1.23	1.37	1.141	1.092	1.078	1.057	1.07	1.128	1.284	1.376	1.24	1.133	0.904	0.878
1.01334	1.271	1.012	1.297	1.207	1.182	1.07	1.194	1.278	1.056	1.384	1.185	1.2	1.125	1.533	1.34	0.901	1.509	0.953	0.896	1.162	0.986	0.945	1.257	1.216	1.044	1.264	1.331	1.243	1.052	1.262	1.061	1.338	1.297	1.322	1.307	1.269	1.325	1.14	1.113	1.119	1.047	1.06	1.12	1.393	1.304	1.167	0.913	0.879	0.859
1.02194	1.29	1.221	1.188	1.106	1.198	1.355	1.054	1.393	1.188	1.152	1.158	1.522	1.342	0.911	1.645	0.953	0.908	1.158	0.975	0.939	1.267	1.231	1.053	1.278	1.243	1.066	1.347	1.288	1.049	1.317	1.303	1.31	1.282	1.198	1.313	1.241	1.155	1.093	1.131	1.047	1.074	1.122	1.355	1.351	1.193	0.902	0.897	0.874	1.159
1.03054	1.03	1.324	1.219	1.211	1.12	1.271	1.39	1.08	1.302	1.216	1.21	1.163	1.494	1.368	0.914	1.471	0.967	0.905	1.187	0.997	0.946	1.269	1.276	1.055	1.26	1.283	1.401	1.085	1.275	1.05	1.289	1.262	1.349	1.293	1.26	1.334	1.175	1.103	1.172	1.048	1.058	1.153	1.348	1.417	1.294	1.168	0.916	0.896	0.873
1.03914	1.115	1.235	1.024	1.376	1.214	1.195	1.109	1.236	1.284	1.074	1.397	1.203	1.218	1.155	1.544	1.337	0.924	1.53	0.982	0.903	1.187	0.985	0.967	1.299	1.217	1.062	1.278	1.302	1.431	1.092	1.305	1.056	1.347	1.384	1.261	1.293	1.274	1.33	1.141	1.115	1.151	1.067	1.079	1.167	1.439	1.301	1.202	0.917	0.896
1.04774	1.026	1.291	1.216	1.202	1.211	1.103	1.337	1.094	1.453	1.198	1.16	1.168	1.53	1.362	0.925	1.587	0.988	0.93	1.173	1.002	1.304	0.968	1.299	1.083	1.305	1.24	1.463	1.086	1.299	1.072	1.348	1.284	1.35	1.267	1.397	1.272	1.357	1.153	1.108	1.156	1.069	1.11	1.192	1.325	1.434	1.324	1.166	0.927	0.902
1.05634	1.036	1.291	1.267	1.181	1.104	1.221	1.342	1.086	1.413	1.177	1.164	1.159	1.442	1.351	0.939	1.643	0.985	0.937	1.232	1.011	0.97	1.324	1.316	1.095	1.289	1.27	1.086	1.466	1.342	1.064	1.363	1.361	1.308	1.302	1.272	1.353	1.156	1.096	1.129	1.082	1.102	1.159	1.333	1.364	1.285	1.17	0.927	0.895	0.87
1.06494	1.213	1.211	1.213	1.128	1.365	1.104	1.401	1.245	1.23	1.186	1.59	1.313	0.94	1.443	0.99	0.922	1.181	1.005	0.966	1.2	1.251	1.092	1.253	1.089	1.295	1.424	1.318	1.073	1.382	1.297	1.372	1.342	1.457	1.287	1.331	1.146	1.122	1.147	1.079	1.112	1.131	1.426	1.318	1.195	0.915	0.913	0.889	1.21	0.883
1.07354	1.252	1.061	1.417	1.288	1.25	1.127	1.285	1.389	1.385	1.094	1.228	1.174	1.16	1.634	1.355	0.947	1.512	1.001	0.944	1.233	1.016	0.98	1.298	1.281	1.083	1.33	1.302	1.092	1.423	1.355	1.105	1.401	1.317	1.392	1.292	1.301	1.365	1.22	1.132	1.142	1.087	1.129	1.122	1.446	1.322	1.168	0.942	0.916	0.891
1.08214	1.071	1.382	1.218	1.238	1.148	1.291	1.399	1.119	1.383	1.249	1.256	1.18	1.61	1.339	0.952	1.767	0.996	0.945	1.201	1.011	0.989	1.265	1.282	1.086	1.318	1.318	1.451	1.083	1.308	1.079	1.347	1.388	1.311	1.298	1.347	1.409	1.205	1.152	1.162	1.087	1.108	1.174	1.417	1.35	1.209	0.928	0.915	0.894	1.185
1.09074	1.292	1.079	1.414	1.261	1.247	1.151	1.252	1.273	1.104	1.465	1.225	1.249	1.169	1.609	1.425	0.955	1.571	1.01	0.936	1.196	1.252	1.02	1.001	1.274	1.09	1.279	1.374	1.119	1.457	1.355	1.111	1.387	1.324	1.39	1.369	1.313	1.398	1.173	1.133	1.17	1.095	1.141	1.174	1.495	1.329	1.172	0.938	0.913	0.893
1.09934	1.217	1.153	1.257	1.421	1.111	1.469	1.228	1.245	1.159	1.628	1.355	0.96	1.692	1.008	0.953	1.2	1.012	1.298	1.019	1.282	1.093	1.315	1.117	1.329	1.457	1.344	1.092	1.314	1.418	1.295	1.315	1.366	1.417	1.21	1.134	1.161	1.088	1.109	1.161	1.297	1.47	1.323	1.241	0.949	0.917	0.909	1.183	0.905	0.917
1.10794	1.374	1.247	1.244	1.147	1.262	1.387	1.124	1.419	1.228	1.225	1.197	1.562	1.345	0.964	1.711	1.023	0.947	1.198	1.275	1.029	0.997	1.289	1.105	1.294	1.3	1.432	1.115	1.349	1.099	1.395	1.325	1.375	1.328	1.316	1.424	1.208	1.144	1.162	1.117	1.144	1.219	1.481	1.337	1.224	0.936	0.924	0.904	1.178	0.888
1.11654	1.267	1.238	1.162	1.295	1.371	1.118	1.447	1.238	1.251	1.195	1.718	1.397	0.972	1.762	1.023	0.959	1.263	1.34	1.045	1.006	1.333	1.088	1.37	1.367	1.105	1.377	1.494	1.124	1.368	1.399	1.347	1.344	1.348	1.45	1.181	1.126	1.17	1.099	1.15	1.194	1.306	1.466	1.316	1.207	0.953	0.936	0.918	1.182	0.914
1.12513	1.146	1.296	1.083	1.456	1.281	1.244	1.17	1.251	1.144	1.512	1.263	1.285	1.2	1.698	1.403	0.97	1.706	1.039	0.959	1.199	1.02	1.336	1.028	1.304	1.115	1.325	1.37	1.105	1.492	1.369	1.115	1.37	1.337	1.254	1.32	1.326	1.431	1.203	1.177	1.142	1.118	1.146	1.217	1.561	1.371	1.225	0.954	0.938	0.907
1.13373	1.094	1.403	1.282	1.248	1.169	1.269	1.346	1.104	1.419	1.252	1.271	1.209	1.653	1.404	0.975	1.807	1.027	0.977	1.278	1.043	1.015	1.317	1.318	1.139	1.384	1.312	1.11	1.465	1.422	1.149	1.384	1.319	1.394	1.347	1.379	1.472	1.221	1.166	1.182	1.129	1.159	1.172	1.345	1.484	1.36	1.231	0.953	0.942	0.922
1.14233	1.405	1.278	1.25	1.161	1.257	1.435	1.142	1.474	1.249	1.259	1.239	1.78	1.393	0.974	1.729	1.026	0.974	1.266	1.008	1.038	1.313	1.307	1.117	1.348	1.319	1.109	1.443	1.413	1.148	1.468	1.347	1.448	1.334	1.339	1.418	1.209	1.159	1.182	1.118	1.153	1.21	1.334	1.519	1.382	1.26	0.959	0.947	0.924	1.205
1.15093	1.089	1.375	1.278	1.247	1.164	1.264	1.319	1.121	1.497	1.225	1.271	1.192	1.653	1.323	0.977	2.076	1.546	1.036	0.972	1.24	1.286	1.012	1.05	1.302	1.125	1.356	1.31	1.127	1.439	1.408	1.131	1.402	1.341	1.406	1.309	1.293	1.38	1.207	1.162	1.187	1.104	1.147	1.158	1.484	1.362	1.248	0.969	0.945	0.925
1.15953	1.306	1.249	1.152	1.274	1.475	1.135	1.56	1.273	1.305	1.197	1.628	1.423	0.975	1.986	1.617	1.033	0.98	1.315	1.037	1.353	1.058	1.309	1.134	1.348	1.305	1.106	1.453	1.395	1.175	1.436	1.347	1.43	1.321	1.335	1.441	1.214	1.187	1.2	1.122	1.148	1.217	1.525	1.344	1.28	0.964	0.946	0.929	0.929	1.222
1.16813	1.44	1.325	1.284	1.175	1.302	1.429	1.14	1.494	1.296	1.282	1.241	1.733	1.397	0.995	2.032	1.588	1.056	0.987	1.261	1.039	1.059	1.333	1.357	1.139	1.369	1.423	1.151	1.406	1.537	1.141	1.433	1.442	1.381	1.356	1.44	1.205	1.157	1.218	1.142	1.191	1.202	1.508	1.347	1.242	0.964	0.952	0.929	1.203	0.913
1.17673	1.424	1.314	1.246	1.175	1.336	1.431	1.158	1.454	1.306	1.229	1.29	1.688	1.429	0.988	1.519	1.056	0.988	1.227	1.408	1.026	1.066	1.376	1.142	1.402	1.377	1.133	1.474	1.456	1.137	1.432	1.439	1.374	1.316	1.381	1.471	1.244	1.198	1.201	1.129	1.14	1.211	1.344	1.518	1.404	1.272	0.978	0.958	0.925	1.197
1.18533	1.131	1.384	1.307	1.265	1.174	1.306	1.374	1.139	1.45	1.258	1.275	1.236	1.61	1.401	0.999	1.736	1.062	0.997	1.279	1.036	1.38	1.076	1.345	1.128	1.365	1.316	1.152	1.443	1.392	1.167	1.431	1.456	1.385	1.401	1.391	1.481	1.231	1.206	1.202	1.129	1.173	1.187	1.523	1.339	1.251	0.976	0.965	0.934	1.25
1.19393	1.123	1.407	1.298	1.282	1.194	1.296	1.462	1.164	1.492	1.26	1.315	1.264	1.721	1.435	0.995	1.789	1.064	0.993	1.301	1.051	1.4	1.074	1.321	1.14	1.37	1.357	1.181	1.576	1.415	1.165	1.414	1.423	1.383	1.369	1.355	1.434	1.222	1.213	1.215	1.136	1.211	1.209	1.531	1.405	1.279	0.976	0.959	0.927	1.252
1.20253	1.124	1.466	1.31	1.289	1.204	1.341	1.399	1.185	1.561	1.317	1.306	1.275	1.656	1.444	1.005	1.817	1.071	0.993	1.275	1.059	1.075	1.379	1.34	1.132	1.391	1.165	1.36	1.432	1.48	1.169	1.409	1.409	1.462	1.368	1.414	1.495	1.245	1.2	1.235	1.119	1.184	1.224	1.56	1.421	1.3	1.001	0.966	0.943	1.257
1.21113	1.186	1.362	1.127	1.377	1.306	1.268	1.203	1.298	1.159	1.494	1.25	1.314	1.245	1.739	1.452	1.021	1.811	1.064	1.003	1.262	1.055	1.083	1.341	1.337	1.148	1.4	1.389	1.163	1.523	1.423	1.197	1.462	1.455	1.362	1.363	1.349	1.478	1.223	1.195	1.192	1.133	1.157	1.244	1.555	1.403	1.296	0.982	0.978	0.958
1.21972	1.346	1.317	1.219	1.31	1.473	1.195	1.552	1.308	1.306	1.273	1.781	1.468	1.011	1.674	1.07	1.007	1.265	1.069	1.085	1.373	1.379	1.153	1.423	1.406	1.172	1.511	1.414	1.19	1.407	1.449	1.418	1.418	1.34	1.453	1.231	1.281	1.231	1.235	1.177	1.192	1.255	1.508	1.357	1.303	0.994	0.964	0.947	1.257	0.941
1.22832	1.354	1.307	1.206	1.351	1.482	1.195	1.593	1.319	1.331	1.252	1.733	1.465	1.015	1.968	1.587	1.08	1.015	1.286	1.08	1.087	1.363	1.332	1.171	1.387	1.19	1.338	1.503	1.426	1.212	1.41	1.38	1.494	1.358	1.372	1.55	1.383	1.245	1.224	1.221	1.162	1.181	1.207	1.511	1.352	1.288	1.001	0.988	0.944	1.261
1.23692	1.131	1.419	1.335	1.297	1.319	1.195	1.456	1.217	1.489	1.313	1.355	1.244	1.708	1.562	1.013	1.753	1.059	1.02	1.298	1.061	1.346	1.086	1.35	1.163	1.353	1.529	1.374	1.148	1.436	1.178	1.466	1.417	1.502	1.414	1.35	1.468	1.246	1.223	1.272	1.189	1.226	1.282	1.59	1.397	1.323	0.998	0.986	0.974	1.297
1.24552	1.354	1.147	1.423	1.381	1.329	1.229	1.342	1.49	1.194	1.558	1.303	1.331	1.255	1.726	1.435	1.023	1.687	1.085	1.033	1.328	1.069	1.11	1.399	1.374	1.157	1.405	1.12	1.362	1.378	1.468	1.186	1.455	1.319	1.464	1.351	1.429	1.475	1.288	1.233	1.253	1.181	1.206	1.247	1.554	1.378	1.283	0.987	0.994	0.963
1.25412	1.392	1.167	1.386	1.33	1.324	1.33	1.214	1.45	1.183	1.531	1.305	1.34	1.24	1.672	1.493	1.029	1.648	1.109	1.039	1.305	1.091	1.436	1.097	1.38	1.188	1.397	1.414	1.194	1.469	1.565	1.202	1.438	1.461	1.343	1.411	1.356	1.506	1.199	1.206	1.166	1.194	1.184	1.23	1.413	1.543	1.368	1.285	0.998	0.983
1.26272	1.387	1.171	1.472	1.36	1.309	1.243	1.325	1.205	1.529	1.323	1.334	1.233	1.746	1.475	1.038	1.838	1.094	1.029	1.274	1.085	1.331	1.083	1.45	1.19	1.388	1.389	1.189	1.539	1.411	1.215	1.484	1.518	1.359	1.428	1.385	1.499	1.253	1.248	1.23	1.212	1.224	1.264	1.639	1.438	1.34	1.008	1.005	0.976	1.314
1.27132	1.349	1.19	1.409	1.471	1.204	1.601	1.318	1.334	1.223	1.754	1.487	1.032	2.035	1.724	1.111	1.045	1.319	1.067	1.441	1.105	1.3	1.179	1.358	1.367	1.13	1.521	1.379	1.198	1.444	1.355	1.472	1.44	1.396	1.557	1.305	1.235	1.301	1.23	1.254	1.17	1.211	1.257	1.593	1.429	1.333	1.012	1.001	0.974	1.317
1.27992	1.242	1.391	1.203	1.503	1.339	1.31	1.217	1.347	1.49	1.211	1.596	1.348	1.339	1.196	1.514	1.042	1.826	1.1	1.049	1.295	1.104	1.437	1.137	1.377	1.206	1.452	1.402	1.188	1.493	1.421	1.202	1.496	1.418	1.489	1.441	1.412	1.542	1.284	1.243	1.269	1.193	1.221	1.262	1.38	1.602	1.419	1.333	1.007	1.011
1.28852	1.362	1.317	1.284	1.213	1.402	1.476	1.187	1.53	1.325	1.309	1.252	1.712	1.496	1.046	1.849	1.123	1.045	1.336	1.102	1.452	1.121	1.351	1.201	1.433	1.395	1.209	1.516	1.482	1.228	1.449	1.374	1.494	1.408	1.39	1.51	1.243	1.275	1.276	1.219	1.205	1.26	1.464	1.621	1.448	1.311	1.023	1.008	0.973	1.324
1.29712	1.266	1.333	1.228	1.386	1.45	1.214	1.585	1.342	1.315	1.261	1.7	1.497	1.042	1.852	1.099	1.044	1.339	1.099	1.478	1.133	1.354	1.202	1.457	1.442	1.195	1.449	1.416	1.208	1.453	1.491	1.513	1.416	1.43	1.39	1.534	1.301	1.267	1.204	1.2	1.224	1.231	1.39	1.645	1.425	1.351	1.016	1.016	0.981	1.318
1.30572	1.391	1.187	1.457	1.373	1.324	1.376	1.245	1.461	1.177	1.592	1.327	1.349	1.34	1.77	1.486	1.066	1.929	1.131	1.044	1.336	1.09	1.43	1.128	1.358	1.185	1.479	1.403	1.193	1.593	1.435	1.231	1.468	1.485	1.437	1.384	1.516	1.29	1.251	1.235	1.199	1.195	1.22	1.392	1.63	1.405	1.301	1.025	1.013	0.977
1.31431	1.328	1.176	1.416	1.361	1.328	1.246	1.378	1.183	1.512	1.344	1.342	1.2	1.751	1.528	1.053	1.926	1.113	1.051	1.334	1.093	1.429	1.143	1.427	1.197	1.479	1.202	1.404	1.565	1.49	1.218	1.478	1.485	1.372	1.334	1.339	1.557	1.255	1.241	1.27	1.214	1.208	1.247	1.425	1.612	1.449	1.311	1.017	1.01	0.996
1.32291	1.381	1.202	1.472	1.409	1.348	1.378	1.27	1.5	1.252	1.63	1.352	1.372	1.259	1.792	1.575	1.05	1.761	1.141	1.056	1.32	1.466	1.102	1.127	1.384	1.203	1.436	1.406	1.205	1.552	1.477	1.271	1.477	1.516	1.413	1.403	1.401	1.502	1.256	1.265	1.3	1.224	1.222	1.268	1.573	1.427	1.378	1.024	1.028	1.004
1.33151	1.417	1.381	1.339	1.247	1.372	1.438	1.219	1.48	1.357	1.388	1.22	1.714	1.51	1.06	2.062	1.734	1.129	1.059	1.34	1.447	1.106	1.137	1.349	1.221	1.474	1.53	1.239	1.393	1.47	1.508	1.392	1.539	1.409	1.418	1.553	1.341	1.248	1.286	1.224	1.23	1.294	1.47	1.676	1.438	1.4	1.041	1.025	1.012	1.378
1.34011	1.432	1.372	1.332	1.261	1.352	1.549	1.203	1.579	1.359	1.386	1.263	1.715	1.543	1.061	1.879	1.13	1.06	1.355	1.453	1.1	1.14	1.427	1.228	1.493	1.241	1.44	1.587	1.455	1.506	1.451	1.54	1.427	1.409	1.603	1.333	1.289	1.313	1.213	1.252	1.27	1.456	1.579	1.742	1.43	1.358	1.034	1.026	1.002	1.354
1.34871	1.441	1.306	1.255	1.353	1.465	1.235	1.537	1.359	1.398	1.257	1.754	1.453	1.048	1.743	1.133	1.059	1.302	1.103	1.431	1.154	1.396	1.221	1.47	1.441	1.233	1.518	1.508	1.25	1.442	1.465	1.537	1.445	1.468	1.547	1.295	1.287	1.311	1.214	1.243	1.284	1.463	1.597	1.785	1.386	1.316	1.015	1.015	0.988	1.332
1.35731	1.447	1.21	1.448	1.368	1.32	1.415	1.256	1.51	1.212	1.55	1.369	1.346	1.286	1.796	1.499	1.071	1.914	1.135	1.076	1.364	1.121	1.477	1.159	1.442	1.233	1.503	1.224	1.395	1.597	1.491	1.51	1.574	1.423	1.47	1.454	1.575	1.314	1.284	1.312	1.231	1.244	1.271	1.571	1.716	1.456	1.359	1.025	1.032	1.009
1.36591	1.47	1.214	1.517	1.419	1.357	1.404	1.283	1.538	1.22	1.618	1.382	1.357	1.275	1.868	1.509	1.072	1.973	1.148	1.073	1.376	1.12	1.423	1.148	1.428	1.216	1.482	1.484	1.191	1.509	1.487	1.263	1.503	1.557	1.479	1.44	1.44	1.551	1.298	1.28	1.254	1.247	1.219	1.282	1.21	1.683	1.445	1.029	1.335	1.029
1.37451	1.441	1.233	1.513	1.431	1.374	1.276	1.393	1.554	1.227	1.597	1.34	1.406	1.252	1.762	1.526	1.082	1.884	1.149	1.07	1.365	1.129	1.492	1.158	1.374	1.221	1.477	1.45	1.215	1.569	1.46	1.257	1.487	1.53	1.447	1.467	1.407	1.604	1.312	1.287	1.298	1.24	1.246	1.279	1.71	1.483	1.031	1.375	1.041	0.989
1.38311	1.565	1.424	1.37	1.439	1.269	1.569	1.244	1.63	1.367	1.394	1.265	1.747	1.574	1.091	2.005	1.69	1.154	1.078	1.345	1.119	1.472	1.161	1.41	1.253	1.488	1.514	1.227	1.541	1.485	1.274	1.585	1.521	1.442	1.465	1.462	1.603	1.302	1.297	1.308	1.225	1.285	1.299	1.679	1.479	1.326	1.052	1.033	0.993	1.375
1.39171	1.451	1.408	1.376	1.34	1.269	1.532	1.246	1.656	1.399	1.376	1.318	1.542	1.092	1.916	1.148	1.082	1.337	1.114	1.449	1.157	1.404	1.2	1.416	1.493	1.219	1.521	1.446	1.299	1.531	1.496	1.498	1.43	1.453	1.577	1.278	1.311	1.345	1.261	1.251	1.296	1.515	1.675	1.493	1.363	1.045	1.057	1	1.347	0.999
1.40031
[truncated: 17 more columns]

## Sheet: SI Fig. 12c SNAP-tag2 + TF-SiR
Time [h]	SNAP-tag2 (TF-SiR) - Normalized Fluorescence Intensity (SiR/mTurquoise2)
0	0	0	0	0	0	0	0	0	0	0	0	0	0	0	0	0	0	0	0	0	0	0	0	0	0	0	0	0	0	0	0	0	0	0	0	0	0	0	0	0	0	0	0	0	0	0	0	0	0
0.02	0.031	0.027	0.01	0.028	0.007	0.026	0.042	0.006	0.031	0.024	0.033	0.006	0.034	0.034	0.022	0.005	0.02	0.037	0.028	0.018	0.008	0.039	0.039	0.033	0.034	0.03	0.036	0.019	0.031	0.019	0.026	0.02	0.023	0.011	0.008	0.013	0.01	0.019	0.016	0.005	0.028	0.018	0.005	0.021	0.028	0.028	0.022	0.022	0.038
0.028599	0.021	0.023	0.023	0.007	0.021	0.004	0.016	0.003	0.033	0.023	0.02	0.005	0.021	0.025	0.033	0.025	0.024	0.026	0.012	0.022	0.005	0.02	0.033	0.008	0.03	0.035	0.039	0.025	0.016	0.037	0.023	0.018	0.043	0.037	0.02	0.029	0.014	0.014	0.021	0.019	0.027	0.03	0.007	0.029	0.043	0.008	0.033	0.033	0.03
0.037199	0.029	0.029	0.008	0.02	0.005	0.018	0.006	0.04	0.028	0.033	0.007	0.034	0.029	0.03	0.033	0.027	0.036	0.039	0.018	0.023	0.006	0.023	0.042	0.01	0.045	0.037	0.038	0.029	0.046	0.023	0.033	0.022	0.043	0.028	0.037	0.018	0.015	0.023	0.014	0.02	0.009	0.023	0.035	0.006	0.025	0.036	0.035	0.035	0.029
0.045798	0.03	0.009	0.025	0.007	0.024	0.052	0.006	0.033	0.007	0.035	0.037	0.035	0.043	0.022	0.005	0.02	0.021	0.031	0.034	0.009	0.038	0.038	0.035	0.037	0.025	0.018	0.038	0.022	0.019	0.025	0.037	0.017	0.011	0.02	0.012	0.021	0.009	0.024	0.033	0.007	0.019	0.031	0.025	0.03	0.019	0.035	0.012	0.012	0.016
0.054398	0.039	0.033	0.037	0.011	0.028	0.009	0.028	0.008	0.05	0.036	0.039	0.009	0.024	0.023	0.022	0.022	0.037	0.035	0.022	0.016	0.005	0.02	0.01	0.038	0.038	0.032	0.032	0.028	0.041	0.023	0.029	0.027	0.032	0.033	0.018	0.012	0.019	0.016	0.022	0.006	0.025	0.037	0.035	0.007	0.027	0.037	0.044	0.044	0.034
0.062997	0.028	0.034	0.011	0.027	0.011	0.028	0.058	0.035	0.009	0.043	0.009	0.039	0.032	0.044	0.034	0.031	0.021	0.031	0.036	0.007	0.029	0.043	0.041	0.012	0.036	0.031	0.026	0.022	0.039	0.027	0.026	0.049	0.036	0.043	0.031	0.015	0.01	0.019	0.018	0.024	0.023	0.006	0.027	0.03	0.008	0.03	0.04	0.04	0.044
0.071596	0.045	0.041	0.01	0.026	0.01	0.023	0.048	0.032	0.011	0.009	0.036	0.035	0.032	0.042	0.041	0.034	0.025	0.03	0.04	0.007	0.024	0.011	0.047	0.045	0.037	0.042	0.03	0.027	0.047	0.029	0.021	0.026	0.027	0.017	0.013	0.024	0.016	0.024	0.02	0.006	0.016	0.034	0.008	0.025	0.037	0.039	0.027	0.027	0.021
0.080196	0.04	0.021	0.035	0.008	0.021	0.012	0.018	0.036	0.023	0.01	0.029	0.008	0.03	0.028	0.045	0.035	0.03	0.043	0.025	0.009	0.053	0.026	0.049	0.015	0.05	0.05	0.036	0.052	0.033	0.058	0.026	0.028	0.057	0.041	0.041	0.023	0.015	0.028	0.022	0.034	0.029	0.012	0.046	0.01	0.027	0.049	0.04	0.04	0.044
0.088795	0.024	0.032	0.008	0.024	0.014	0.02	0.03	0.042	0.014	0.039	0.011	0.039	0.028	0.034	0.039	0.029	0.021	0.034	0.023	0.008	0.042	0.025	0.013	0.041	0.037	0.039	0.027	0.029	0.042	0.026	0.03	0.047	0.045	0.027	0.016	0.032	0.029	0.049	0.039	0.01	0.032	0.058	0.013	0.035	0.053	0.059	0.048	0.048	0.088
0.097394	0.041	0.031	0.044	0.011	0.027	0.018	0.025	0.044	0.056	0.046	0.017	0.014	0.048	0.037	0.042	0.036	0.03	0.044	0.033	0.009	0.027	0.051	0.017	0.045	0.052	0.047	0.038	0.039	0.058	0.03	0.034	0.058	0.036	0.057	0.045	0.027	0.019	0.033	0.029	0.049	0.035	0.013	0.053	0.015	0.036	0.051	0.063	0.063	0.041
0.105994	0.042	0.048	0.012	0.034	0.02	0.027	0.041	0.058	0.02	0.055	0.016	0.047	0.036	0.043	0.054	0.044	0.031	0.053	0.03	0.011	0.035	0.058	0.051	0.02	0.05	0.056	0.038	0.043	0.059	0.064	0.033	0.046	0.056	0.065	0.036	0.024	0.048	0.033	0.05	0.049	0.029	0.014	0.016	0.041	0.056	0.069	0.047	0.047	0.029
0.114593	0.054	0.046	0.012	0.031	0.024	0.028	0.056	0.052	0.046	0.024	0.017	0.053	0.034	0.044	0.05	0.045	0.045	0.055	0.037	0.013	0.047	0.077	0.067	0.025	0.064	0.062	0.052	0.051	0.079	0.081	0.045	0.053	0.076	0.047	0.049	0.03	0.037	0.016	0.034	0.063	0.056	0.035	0.011	0.049	0.017	0.032	0.059	0.059	0.061
0.123193	0.061	0.061	0.018	0.048	0.031	0.04	0.03	0.063	0.074	0.022	0.078	0.082	0.045	0.056	0.056	0.045	0.047	0.074	0.044	0.013	0.049	0.073	0.023	0.064	0.064	0.06	0.044	0.052	0.077	0.073	0.051	0.038	0.083	0.047	0.038	0.055	0.022	0.045	0.036	0.067	0.053	0.036	0.015	0.019	0.037	0.051	0.07	0.07	0.048
0.131792	0.071	0.062	0.06	0.017	0.042	0.032	0.028	0.051	0.059	0.032	0.073	0.024	0.066	0.038	0.046	0.055	0.054	0.064	0.052	0.048	0.014	0.067	0.046	0.053	0.023	0.059	0.057	0.042	0.076	0.051	0.036	0.049	0.052	0.08	0.038	0.071	0.049	0.021	0.039	0.061	0.055	0.034	0.011	0.03	0.019	0.033	0.058	0.058	0.062
0.140391	0.071	0.068	0.017	0.045	0.039	0.04	0.066	0.062	0.036	0.081	0.026	0.07	0.056	0.067	0.064	0.018	0.056	0.085	0.05	0.09	0.058	0.071	0.03	0.068	0.068	0.052	0.065	0.076	0.046	0.06	0.062	0.043	0.069	0.064	0.028	0.045	0.073	0.038	0.07	0.017	0.022	0.034	0.047	0.077	0.076	0.052	0.103	0.103	0.038
0.148991	0.052	0.066	0.017	0.04	0.044	0.031	0.067	0.062	0.086	0.042	0.029	0.08	0.058	0.063	0.063	0.018	0.055	0.079	0.051	0.053	0.08	0.063	0.029	0.058	0.063	0.056	0.064	0.091	0.088	0.046	0.062	0.05	0.104	0.043	0.073	0.064	0.027	0.049	0.082	0.064	0.035	0.016	0.025	0.037	0.054	0.068	0.053	0.053	0.036
0.15759	0.06	0.075	0.017	0.043	0.047	0.033	0.044	0.077	0.07	0.097	0.031	0.081	0.042	0.039	0.057	0.017	0.055	0.078	0.053	0.05	0.08	0.049	0.031	0.061	0.072	0.075	0.063	0.071	0.1	0.112	0.055	0.075	0.125	0.061	0.05	0.095	0.071	0.031	0.053	0.083	0.077	0.037	0.021	0.028	0.041	0.059	0.085	0.085	0.056
0.166189	0.053	0.077	0.02	0.051	0.051	0.037	0.049	0.072	0.079	0.101	0.034	0.076	0.049	0.056	0.068	0.063	0.048	0.091	0.062	0.018	0.056	0.081	0.058	0.061	0.031	0.066	0.063	0.057	0.069	0.088	0.096	0.071	0.047	0.099	0.098	0.052	0.047	0.076	0.066	0.029	0.063	0.098	0.042	0.083	0.022	0.034	0.072	0.072	0.092
0.174789	0.06	0.092	0.08	0.024	0.059	0.06	0.039	0.055	0.072	0.084	0.111	0.039	0.106	0.054	0.061	0.074	0.066	0.09	0.067	0.023	0.073	0.111	0.041	0.083	0.082	0.077	0.068	0.116	0.084	0.121	0.053	0.075	0.11	0.054	0.097	0.063	0.075	0.032	0.116	0.067	0.111	0.085	0.041	0.021	0.033	0.046	0.077	0.077	0.096
0.183388	0.065	0.026	0.066	0.067	0.055	0.116	0.093	0.06	0.086	0.042	0.098	0.108	0.058	0.097	0.076	0.024	0.075	0.064	0.093	0.116	0.076	0.047	0.087	0.094	0.087	0.072	0.082	0.113	0.06	0.085	0.063	0.054	0.093	0.083	0.035	0.069	0.114	0.114	0.051	0.025	0.04	0.062	0.082	0.108	0.112	0.089	0.053	0.053	0.116
0.191988	0.06	0.087	0.024	0.056	0.069	0.045	0.066	0.089	0.089	0.126	0.044	0.099	0.061	0.06	0.111	0.078	0.065	0.115	0.074	0.024	0.106	0.072	0.072	0.042	0.071	0.074	0.076	0.071	0.091	0.105	0.125	0.051	0.091	0.135	0.069	0.07	0.104	0.098	0.039	0.07	0.121	0.045	0.023	0.102	0.041	0.051	0.111	0.111	0.113
0.200587	0.078	0.098	0.028	0.068	0.076	0.05	0.074	0.095	0.101	0.141	0.053	0.124	0.066	0.064	0.093	0.029	0.073	0.121	0.078	0.132	0.087	0.046	0.099	0.101	0.103	0.083	0.101	0.137	0.147	0.108	0.072	0.068	0.068	0.098	0.097	0.038	0.078	0.127	0.057	0.109	0.027	0.043	0.059	0.069	0.091	0.104	0.136	0.136	0.05
0.209186	0.091	0.12	0.127	0.035	0.079	0.085	0.055	0.107	0.079	0.116	0.155	0.056	0.132	0.074	0.074	0.132	0.095	0.128	0.098	0.095	0.031	0.096	0.157	0.053	0.093	0.101	0.115	0.089	0.111	0.151	0.134	0.12	0.077	0.091	0.079	0.121	0.117	0.04	0.087	0.14	0.056	0.113	0.028	0.05	0.062	0.079	0.139	0.139	0.1
0.217786	0.081	0.113	0.033	0.068	0.09	0.055	0.096	0.083	0.147	0.079	0.055	0.122	0.069	0.067	0.097	0.032	0.082	0.133	0.095	0.138	0.052	0.088	0.092	0.094	0.079	0.101	0.129	0.144	0.111	0.063	0.148	0.093	0.09	0.131	0.113	0.048	0.096	0.146	0.138	0.057	0.03	0.053	0.06	0.069	0.122	0.127	0.058	0.058	0.059
0.226385	0.078	0.116	0.037	0.085	0.098	0.056	0.114	0.119	0.092	0.174	0.064	0.132	0.075	0.066	0.105	0.035	0.089	0.145	0.102	0.152	0.112	0.06	0.105	0.107	0.1	0.085	0.112	0.156	0.145	0.068	0.125	0.083	0.079	0.121	0.121	0.046	0.096	0.151	0.055	0.031	0.125	0.057	0.064	0.097	0.134	0.143	0.059	0.059	0.137
0.234984	0.083	0.034	0.069	0.103	0.052	0.104	0.091	0.094	0.167	0.063	0.126	0.152	0.068	0.143	0.114	0.038	0.102	0.076	0.119	0.116	0.183	0.067	0.125	0.114	0.126	0.099	0.124	0.168	0.076	0.133	0.107	0.097	0.139	0.135	0.055	0.11	0.177	0.07	0.167	0.036	0.063	0.073	0.086	0.141	0.158	0.117	0.067	0.067	0.149
0.243584	0.119	0.139	0.043	0.086	0.112	0.068	0.12	0.121	0.105	0.187	0.072	0.15	0.083	0.082	0.146	0.12	0.108	0.167	0.125	0.04	0.133	0.18	0.068	0.118	0.114	0.12	0.101	0.126	0.189	0.17	0.132	0.084	0.095	0.099	0.145	0.057	0.139	0.176	0.114	0.204	0.069	0.155	0.037	0.068	0.071	0.096	0.158	0.158	0.12
0.252183	0.086	0.116	0.14	0.129	0.04	0.092	0.123	0.083	0.123	0.112	0.107	0.075	0.147	0.174	0.089	0.087	0.091	0.199	0.1	0.121	0.042	0.179	0.074	0.124	0.119	0.131	0.111	0.143	0.197	0.183	0.162	0.097	0.113	0.105	0.162	0.061	0.155	0.129	0.196	0.078	0.167	0.04	0.076	0.085	0.095	0.175	0.123	0.123	0.188
0.260783	0.107	0.135	0.147	0.048	0.101	0.13	0.078	0.141	0.139	0.119	0.082	0.233	0.185	0.097	0.074	0.165	0.132	0.159	0.129	0.127	0.047	0.192	0.149	0.082	0.122	0.139	0.133	0.114	0.146	0.181	0.221	0.168	0.086	0.104	0.097	0.162	0.058	0.162	0.124	0.207	0.079	0.187	0.044	0.08	0.083	0.115	0.175	0.175	0.129
0.269382	0.109	0.14	0.156	0.052	0.108	0.142	0.086	0.139	0.13	0.128	0.086	0.221	0.189	0.097	0.084	0.175	0.123	0.164	0.118	0.142	0.051	0.161	0.236	0.082	0.137	0.135	0.14	0.119	0.155	0.191	0.202	0.163	0.088	0.117	0.171	0.122	0.067	0.181	0.13	0.199	0.076	0.173	0.044	0.084	0.084	0.107	0.178	0.178	0.118
0.277981	0.12	0.18	0.057	0.115	0.152	0.095	0.165	0.153	0.136	0.097	0.239	0.186	0.099	0.175	0.128	0.05	0.121	0.204	0.155	0.156	0.2	0.09	0.149	0.123	0.135	0.126	0.17	0.195	0.203	0.177	0.095	0.119	0.125	0.183	0.064	0.18	0.141	0.23	0.087	0.202	0.05	0.09	0.093	0.105	0.184	0.184	0.221	0.221	0.083
0.286581	0.107	0.176	0.057	0.114	0.156	0.089	0.147	0.135	0.138	0.095	0.243	0.203	0.113	0.116	0.2	0.164	0.116	0.165	0.148	0.059	0.181	0.221	0.138	0.102	0.138	0.153	0.156	0.152	0.192	0.227	0.268	0.202	0.122	0.125	0.132	0.187	0.078	0.191	0.149	0.241	0.096	0.213	0.053	0.098	0.09	0.113	0.197	0.197	0.161
0.29518	0.138	0.182	0.061	0.125	0.09	0.164	0.165	0.15	0.149	0.102	0.258	0.184	0.11	0.208	0.148	0.061	0.165	0.217	0.129	0.248	0.192	0.107	0.172	0.177	0.141	0.184	0.194	0.242	0.212	0.119	0.135	0.134	0.187	0.082	0.219	0.155	0.234	0.094	0.203	0.052	0.106	0.099	0.119	0.203	0.212	0.157	0.099	0.099	0.15
0.303779	0.154	0.207	0.182	0.067	0.126	0.102	0.176	0.134	0.164	0.105	0.156	0.105	0.222	0.192	0.125	0.105	0.175	0.262	0.129	0.121	0.202	0.175	0.063	0.244	0.193	0.111	0.145	0.162	0.154	0.137	0.182	0.228	0.213	0.11	0.257	0.141	0.15	0.207	0.088	0.213	0.156	0.259	0.22	0.092	0.052	0.109	0.115	0.115	0.212
0.312379	0.126	0.187	0.199	0.07	0.127	0.1	0.188	0.182	0.138	0.165	0.115	0.28	0.197	0.124	0.182	0.069	0.151	0.228	0.147	0.213	0.283	0.113	0.186	0.166	0.173	0.154	0.191	0.245	0.233	0.119	0.145	0.204	0.141	0.226	0.086	0.167	0.272	0.104	0.225	0.06	0.12	0.115	0.131	0.226	0.216	0.188	0.115	0.115	0.114
0.320978	0.14	0.209	0.078	0.147	0.105	0.197	0.173	0.193	0.177	0.121	0.291	0.252	0.136	0.131	0.256	0.195	0.161	0.149	0.191	0.076	0.218	0.258	0.125	0.175	0.187	0.182	0.168	0.213	0.257	0.289	0.245	0.134	0.277	0.157	0.158	0.227	0.097	0.251	0.191	0.284	0.111	0.254	0.066	0.123	0.124	0.13	0.23	0.23	0.198
0.329578	0.127	0.196	0.222	0.081	0.14	0.108	0.205	0.2	0.177	0.182	0.127	0.294	0.252	0.138	0.139	0.245	0.136	0.204	0.153	0.215	0.076	0.233	0.294	0.131	0.195	0.177	0.195	0.179	0.221	0.279	0.264	0.141	0.284	0.175	0.229	0.173	0.265	0.105	0.187	0.291	0.119	0.256	0.065	0.129	0.114	0.135	0.211	0.211	0.186
0.338177	0.143	0.224	0.083	0.147	0.115	0.214	0.187	0.17	0.191	0.13	0.295	0.228	0.15	0.138	0.117	0.251	0.157	0.246	0.198	0.079	0.216	0.231	0.308	0.135	0.184	0.185	0.214	0.177	0.226	0.285	0.295	0.262	0.138	0.171	0.176	0.269	0.107	0.259	0.205	0.317	0.29	0.135	0.071	0.14	0.132	0.146	0.245	0.245	0.212
0.346776	0.169	0.252	0.091	0.169	0.136	0.229	0.226	0.197	0.205	0.144	0.348	0.25	0.179	0.157	0.292	0.219	0.187	0.274	0.229	0.087	0.257	0.326	0.144	0.208	0.21	0.226	0.195	0.258	0.312	0.276	0.151	0.19	0.199	0.262	0.281	0.107	0.218	0.329	0.128	0.283	0.074	0.143	0.128	0.153	0.264	0.26	0.13	0.13	0.131
0.355376	0.151	0.254	0.093	0.169	0.148	0.236	0.21	0.174	0.206	0.146	0.344	0.232	0.169	0.169	0.155	0.294	0.184	0.284	0.226	0.232	0.087	0.324	0.261	0.143	0.205	0.209	0.213	0.197	0.253	0.313	0.319	0.165	0.28	0.188	0.183	0.248	0.287	0.115	0.223	0.314	0.128	0.29	0.077	0.148	0.14	0.154	0.225	0.225	0.222
0.363975	0.176	0.264	0.253	0.102	0.183	0.143	0.244	0.241	0.205	0.22	0.159	0.376	0.308	0.179	0.15	0.17	0.197	0.257	0.245	0.298	0.251	0.094	0.337	0.27	0.218	0.156	0.228	0.231	0.197	0.278	0.294	0.313	0.302	0.171	0.196	0.194	0.209	0.278	0.318	0.129	0.23	0.371	0.145	0.302	0.078	0.106	0.133	0.133	0.144
0.372574	0.185	0.266	0.107	0.189	0.152	0.253	0.261	0.217	0.229	0.161	0.395	0.269	0.18	0.169	0.321	0.25	0.202	0.314	0.258	0.1	0.37	0.276	0.156	0.214	0.263	0.247	0.208	0.285	0.345	0.351	0.319	0.176	0.165	0.195	0.221	0.281	0.316	0.119	0.246	0.369	0.154	0.328	0.088	0.167	0.158	0.189	0.294	0.294	0.254
0.381174	0.174	0.278	0.11	0.195	0.159	0.261	0.211	0.256	0.235	0.169	0.387	0.25	0.178	0.169	0.331	0.18	0.202	0.319	0.263	0.272	0.101	0.404	0.311	0.241	0.176	0.237	0.251	0.227	0.297	0.359	0.394	0.333	0.184	0.386	0.224	0.235	0.305	0.334	0.141	0.248	0.384	0.151	0.332	0.086	0.17	0.151	0.316	0.316	0.3
0.389773	0.191	0.319	0.121	0.204	0.278	0.157	0.229	0.275	0.251	0.176	0.178	0.426	0.357	0.193	0.319	0.187	0.23	0.303	0.277	0.278	0.107	0.395	0.33	0.258	0.185	0.26	0.279	0.245	0.31	0.382	0.411	0.346	0.188	0.216	0.303	0.238	0.342	0.14	0.269	0.413	0.176	0.368	0.095	0.15	0.186	0.177	0.364	0.364	0.321
0.398373	0.221	0.296	0.121	0.218	0.287	0.17	0.259	0.23	0.258	0.18	0.421	0.289	0.208	0.193	0.283	0.11	0.249	0.351	0.296	0.376	0.331	0.179	0.246	0.253	0.237	0.298	0.223	0.381	0.359	0.352	0.199	0.228	0.293	0.238	0.347	0.149	0.267	0.384	0.169	0.361	0.095	0.188	0.163	0.199	0.341	0.322	0.427	0.427	0.384
0.406972	0.199	0.326	0.129	0.219	0.177	0.291	0.258	0.231	0.27	0.189	0.455	0.328	0.234	0.209	0.305	0.117	0.24	0.362	0.301	0.44	0.367	0.202	0.274	0.271	0.277	0.248	0.321	0.38	0.371	0.205	0.26	0.32	0.236	0.367	0.154	0.287	0.416	0.393	0.185	0.1	0.123	0.198	0.187	0.226	0.363	0.318	0.181	0.181	0.192
0.415571	0.226	0.327	0.134	0.238	0.183	0.306	0.288	0.249	0.276	0.202	0.459	0.326	0.224	0.377	0.218	0.335	0.27	0.373	0.313	0.123	0.355	0.432	0.205	0.288	0.317	0.293	0.347	0.276	0.409	0.435	0.406	0.224	0.28	0.267	0.376	0.399	0.161	0.299	0.416	0.196	0.401	0.112	0.21	0.175	0.203	0.352	0.304	0.304	0.378
0.424171	0.219	0.339	0.14	0.241	0.316	0.191	0.281	0.242	0.29	0.202	0.472	0.371	0.213	0.365	0.2	0.325	0.247	0.328	0.32	0.125	0.37	0.448	0.213	0.283	0.294	0.292	0.269	0.35	0.442	0.412	0.394	0.207	0.272	0.409	0.272	0.333	0.395	0.167	0.302	0.449	0.434	0.202	0.115	0.221	0.201	0.226	0.352	0.352	0.338
0.43277	0.285	0.149	0.243	0.202	0.334	0.259	0.311	0.303	0.216	0.494	0.341	0.391	0.379	0.214	0.322	0.128	0.34	0.243	0.33	0.368	0.44	0.203	0.291	0.3	0.28	0.272	0.352	0.4	0.435	0.401	0.227	0.274	0.288	0.368	0.424	0.175	0.312	0.432	0.182	0.413	0.125	0.112	0.224	0.202	0.223	0.375	0.303	0.303	0.345
[truncated: 115 more rows]
[truncated: 53 more columns]

## Sheet: SI Fig. 12c SNAP-tag2 + CF-SiR
Time [h]	SNAP-tag2 (CF-SiR) - Normalized Fluorescence Intensity (SiR/mTurquoise2)
0	0	0	0	0	0	0	0	0	0	0	0	0	0	0	0	0	0	0	0	0	0	0	0	0	0	0	0	0	0	0	0	0	0	0	0	0	0	0	0	0	0	0	0	0	0	0	0	0	0
[truncated: 164 more rows]
[truncated: 27 more columns]

[truncated: 2 more sheets: SI Fig. 12c SNAP-tag2 + CP-SiR, SI Fig. 12c SNAPf-tag + CP-SiR]
