# Supplementary material for: SNAP-tag2 for faster and brighter protein labeling
Source: Nat Chem Biol. 2025 Jul 3;21(11):1754–61. doi: 10.1038/s41589-025-01942-z (PMC12568630; doi:10.1038/s41589-025-01942-z)
Supplement: Supplementary file 3 — Source data for supplementary figures. [file 41589_2025_1942_MOESM3_ESM.zip › Source_Data_SI_Fig13.xlsx]

## Sheet: SI Fig. 13b
	CP-SiR				TF-SiR
	Fluo. Int. [a.u.]				Fluo. Int. [a.u.]
Distance [µm]	SNAPf-tag	SNAP-tag2		Distance [µm]	SNAPf-tag	SNAP-tag2
0	19.909	17.592		0	25.181	55.886
0.025	19.07	19.428		0.025	30.508	63.699
0.05	19.3535	16.177		0.05	29.988	54.553
0.075	19.6724	24.271		0.075	23.95	60.644
0.1	21.5374	19.902		0.1	30.508	72.925
0.125	19.8831	23.344		0.125	40.036	89.791
0.15	21.3275	28.259		0.15	58.343	104.126
0.175	20.2603	38.07		0.175	75.814	162.188
0.2	27.3588	58.89		0.2	106.763	241.412
0.225	39.0136	116.681		0.225	123.48	369.356
0.25	55.5607	178.506		0.25	127.77	423.592
0.275	79.0364	170.034		0.275	96.718	344.64
0.3	109.148	127.212		0.3	58.575	192.966
0.325	71.6728	94.908		0.325	45.039	109.562
0.35	56.9778	69.527		0.35	43.943	71.339
0.375	39.1391	55.468		0.375	35.054	46.449
0.4	40.5623	45.01		0.4	31.67	46.548
0.425	39.5914	33.543		0.425	26.609	52.414
0.45	37.9712	35.53		0.45	28.404	44.828
0.475	32.1561	31.027		0.475	30.116	44.602
0.5	30.1124	30.859		0.5	27.971	44.458

## Sheet: SI Fig. 13d
	CP-MaP555				TF-MaP555
	Fluo. Int. [a.u.]				Fluo. Int. [a.u.]
Distance [µm]	SNAPf-tag	SNAP-tag2		Distance [µm]	SNAPf-tag	SNAP-tag2
0	1.7496	0.6553		0	2.8839	1.7298
0.025	2.1149	1.4819		0.025	4.6547	1.9893
0.05	2.6979	4.0823		0.05	4.27	2.7178
0.075	5.0007	3.2641		0.075	3.9543	1.7172
0.1	5.3961	3.8053		0.1	3.8847	2.9935
0.125	4.1032	7.125		0.125	5.375	3.0797
0.15	6.0013	12.6517		0.15	6.951	7.8312
0.175	10.6382	23.617		0.175	12.0487	11.1389
0.2	15.0501	28.8853		0.2	15.235	17.0849
0.225	14.6982	40.6463		0.225	12.7662	21.6901
0.25	21.0259	48.7574		0.25	11.4375	25.7571
0.275	14.3591	45.052		0.275	14.7972	25.4504
0.3	18.2158	36.6397		0.3	12.16	31.6674
0.325	15.4615	27.7863		0.325	9.1602	28.1049
0.35	11.5277	17.3058		0.35	5.9255	17.8083
0.375	8.0891	14.9741		0.375	5.875	13.491
0.4	5.2661	10.9348		0.4	3.4399	10.9864
0.425	4.1951	5.8435		0.425	4.5732	6.7129
0.45	2.6769	4.6209		0.45	5.73	4.6935
0.475	3.6318	2.9174		0.475	3.8339	2.9638
0.5	3.7161	4.2456		0.5	3.9108	2.1089
