# Supplementary material for: SNAP-tag2 for faster and brighter protein labeling
Source: Nat Chem Biol. 2025 Jul 3;21(11):1754–61. doi: 10.1038/s41589-025-01942-z (PMC12568630; doi:10.1038/s41589-025-01942-z)
Supplement: Supplementary file 3 — Source data for supplementary figures. [file 41589_2025_1942_MOESM3_ESM.zip › Source_Data_SI_Fig5.xlsx]

## Sheet: Supplementary Fig. 5a
	Integrated Fluorescence at 330 nm [counts*mm]
Temperature [°C]	SNAP-tag2			SNAPf-tag
19.999	8206.7	8140.25	8001.94	8047.13	7710.99	7492.3
19.999	8223.62	8133.05	7995.59	8060.48	7706.17	7496.12
19.999	8203.39	8131.1	7999.51	8052.67	7705.26	7490.51
20	8215.03	8119.72	7995.25	8049.18	7709.99	7497.07
20	8191.92	8132.62	7991.86	8044.76	7704.71	7488.7
20	8213.03	8134.57	7999.81	8049.51	7701.57	7504.48
20	8202.42	8122.8	8004.07	8056.62	7709.05	7492.09
20.001	8200.57	8128.43	8000.35	8047.57	7705.61	7480.74
20.004	8209.32	8139.4	8004.39	8046.68	7711.48	7498.53
20.006	8209.44	8120.59	7991.13	8059.13	7708.57	7482.46
20.011	8217.22	8132.63	8005.62	8041.85	7694.71	7473.7
20.015	8206.12	8136.28	7993.85	8042.01	7705.1	7498.68
20.018	8208.82	8139.53	7992.81	8054.93	7708.47	7477.56
20.023	8200.94	8126.89	8000.32	8051	7699.64	7474.68
20.029	8196.16	8126.23	7998.84	8043.93	7703.81	7488.2
20.033	8192.82	8135.38	8001.62	8041.37	7698.53	7476.31
20.04	8198.4	8130.59	7990.24	8040.58	7699.99	7482.38
20.046	8191.03	8124.36	7970.55	8038.28	7695.78	7470.51
20.054	8193.72	8137.54	7990.56	8046.15	7689.64	7477.73
20.06	8191.28	8121.4	7984.96	8032.66	7700.73	7490.97
20.069	8195.43	8121.71	7994.96	8045.77	7685.09	7475.26
20.074	8207.71	8122.81	7981.57	8032.99	7689.72	7471.11
20.081	8188.28	8111.35	7995.18	8029.95	7695.35	7471.35
20.089	8185.87	8117.19	7984.56	8023.86	7701.62	7465.99
20.098	8198.41	8105.51	7977.47	8027.56	7682.44	7471.54
20.106	8191.07	8122.1	7976.66	8027.16	7695.28	7467.7
20.118	8189.89	8109.7	7974.92	8025.46	7680.36	7460.29
20.125	8202.59	8122.68	7980.06	8017.12	7686.72	7467.61
20.136	8194.89	8108.87	7956.94	8037.17	7690.75	7476.84
20.144	8182.47	8114.91	7980.94	8027.4	7682.51	7455.36
20.155	8191.45	8103.94	7966.84	8030.49	7679.23	7471.81
20.165	8181.08	8110.44	7967.76	8014.94	7678.93	7471.08
20.178	8176.34	8115.08	7963.81	8026.12	7679.11	7465.13
20.187	8182.92	8101.15	7968.73	8023.63	7673.51	7462.09
20.2	8178.06	8104.33	7970.93	8019.94	7680.11	7471.55
20.21	8168.38	8110.23	7976.25	8010.07	7669.81	7459.59
20.224	8177.17	8096.45	7956.05	8024.25	7679.37	7456.58
20.234	8171.23	8101.18	7949.7	8010.64	7663.17	7461.57
20.25	8158.95	8093.04	7959.83	7996.67	7668.88	7458.35
20.261	8156.83	8079.16	7957.01	8004.67	7659.08	7441.51
20.277	8156.27	8079.09	7958.31	8000.09	7677.4	7446.22
20.288	8162.01	8100.15	7965.12	8000.77	7660.59	7456.78
20.303	8165.52	8084.73	7958.67	7987.56	7664.07	7455
20.315	8159.15	8080.5	7942.87	7993.09	7659.08	7439.17
20.333	8142.35	8090.02	7944.98	8001.64	7660.27	7451.64
20.346	8169.52	8079.97	7941.37	7992.76	7656.14	7443.46
20.364	8142.35	8076.41	7938.28	7999.71	7646.64	7438.11
20.376	8155.56	8087.75	7939.57	7987.93	7655.49	7438.13
20.394	8158.87	8072.98	7928.87	7986	7653.72	7447.33
20.407	8137.29	8068.86	7942.83	7978.22	7653.63	7424.63
20.425	8141.89	8070.6	7934.75	7982.02	7655.79	7432.23
20.438	8136.33	8056.05	7922.38	7971.94	7649.28	7432
20.456	8136.91	8053.99	7932.79	7975.05	7641.17	7423.35
20.472	8136.99	8055.6	7943.58	7982.94	7643.03	7421.93
20.493	8134.51	8051.18	7926.77	7974.58	7634.92	7408.76
20.508	8131.49	8047.61	7929.7	7973.17	7627.27	7409.56
20.527	8134.34	8048.91	7914.08	7961.64	7633.54	7418.81
20.542	8122.21	8050.49	7923.39	7968.42	7634.81	7406.66
20.562	8124.18	8050.26	7923.27	7966.79	7643.05	7415.37
20.578	8122.39	8037.7	7914.25	7969.66	7630.8	7419.21
20.6	8121.22	8028.79	7923.65	7959.51	7635.03	7417.87
20.616	8126.36	8034.48	7903.19	7953.85	7620.29	7402.61
20.636	8121.68	8038.52	7909.8	7948.3	7620.18	7397.31
20.652	8116.12	8039.55	7903.75	7955.43	7607.25	7399.28
20.675	8121.32	8031.62	7911.81	7944.19	7623.86	7407.09
20.692	8099.94	8016.45	7920.26	7955.2	7609.88	7402.99
20.713	8091.2	8037.04	7901.66	7937.99	7600.41	7405.4
20.73	8102.76	8027.86	7899.26	7940.46	7597.42	7386.63
20.753	8108.94	8017.01	7900.54	7944.42	7592.67	7388.47
20.77	8104.61	8016.48	7886.86	7927.49	7595.24	7375.62
20.794	8096.76	8017.96	7889.44	7936.02	7591.1	7391.65
20.811	8104.75	8015.04	7877.15	7936.18	7597.57	7374.49
20.833	8090.53	8014.16	7884.98	7929.1	7590.21	7388.53
20.85	8087.95	8009.52	7868.17	7912.56	7597.64	7378.89
20.873	8088.33	8010.48	7884.02	7933.63	7575.96	7376.85
20.892	8068.12	8004.85	7870.78	7925.19	7579.31	7370.56
20.915	8085.16	8018.26	7873.19	7906.21	7562.97	7374.09
20.932	8076.77	8000.08	7882.87	7913.08	7573.44	7361.24
20.958	8066.18	7993.17	7863.56	7903.65	7581.28	7375.56
20.976	8073.32	8009.15	7868.35	7899.81	7577.12	7360.78
20.999	8061.31	7998.58	7866.78	7910.92	7565.16	7355.39
21.017	8064.95	7980.74	7867.56	7895.53	7554.48	7349.7
21.041	8063.27	7998.42	7854.82	7902.25	7562.93	7347.33
21.058	8050.02	7988.41	7847.98	7892.21	7566.58	7342.57
21.085	8055.43	7977.13	7853.96	7890.97	7562.39	7347.88
21.104	8061.16	7976.91	7857.23	7899.04	7559.9	7342.14
21.13	8053.04	7974.32	7843.55	7895.07	7556.14	7343.97
21.148	8054.94	7969.44	7841.64	7884.09	7546.63	7334.95
21.175	8043.03	7957.58	7852.53	7875.98	7540.66	7339.93
21.192	8037.48	7957.61	7838.13	7880.67	7545.72	7323.23
21.216	8048.88	7969.61	7834.41	7866.55	7547.86	7332.18
21.237	8039.83	7958.8	7832.48	7863.27	7545.52	7332.21
21.262	8030.58	7950.85	7830.18	7868.6	7520.6	7331.35
21.281	8025.81	7965.34	7835.08	7865.76	7532.41	7336.22
21.306	8017.15	7945.03	7825.17	7850.06	7529.76	7315.5
21.324	8029.83	7943.58	7819.12	7855.24	7521.29	7312.85
21.35	8012.4	7941.33	7813.69	7856.15	7528.5	7317.73
21.368	8019.2	7936.1	7819.18	7854.26	7516.68	7308.73
21.392	8018.94	7935.53	7822.32	7848.2	7522.89	7308.84
21.411	8011.45	7945.18	7820.37	7842.97	7515.41	7302.17
21.438	8011.04	7938.73	7811.97	7842.1	7511.92	7303.78
21.456	8010.69	7935.56	7798.97	7841.26	7501.22	7307.19
21.481	8002.04	7929.78	7808.13	7838.38	7515.26	7303.54
21.5	8010.23	7919.8	7812.41	7834.55	7486.89	7294.66
21.526	8000.95	7923.43	7799.77	7843.43	7503.79	7305.66
21.544	7995.94	7924.6	7799.85	7829.4	7510.05	7298.06
21.568	7995.82	7926.1	7788.4	7823.5	7507.54	7288.78
21.587	7986.6	7917.68	7795.24	7825.14	7498.9	7272.9
21.613	7994.5	7915.02	7787.33	7816.37	7497.55	7292.99
21.631	7980.17	7911.49	7779.22	7837.07	7486.79	7278.13
21.657	7988.19	7900.3	7785.01	7822.83	7488.25	7287.68
21.675	7994.6	7907.25	7785.36	7811.58	7479.12	7270.44
21.698	7984.19	7904.29	7778.14	7808.33	7473.56	7275.19
21.717	7977.71	7898.51	7792.12	7804	7488.54	7271.86
21.743	7984.03	7893.92	7770.68	7803.98	7463.66	7272.28
21.762	7975.22	7885.82	7765.93	7801.32	7468.3	7256.22
21.789	7977.52	7889.27	7762.09	7802.02	7471.07	7264.89
21.808	7969.54	7895.04	7762.6	7812.17	7480.77	7262.34
21.833	7962.97	7891.69	7762.97	7803.53	7478.11	7258.82
21.852	7969.86	7882.51	7769.24	7796.93	7461.7	7259.57
21.877	7959.43	7882.95	7760.79	7803.66	7458.93	7255.59
21.893	7950.77	7872.06	7748.41	7783.5	7463.3	7254.57
21.918	7957.77	7877.92	7759.07	7789.18	7453.32	7250.92
21.937	7959.38	7868.8	7750.04	7776.4	7454.45	7248.26
21.962	7952	7869.24	7736.07	7788.63	7447.2	7245.21
21.981	7945.74	7865.85	7731.65	7781.78	7441.91	7232.2
22.007	7950.31	7862.78	7739.26	7771.19	7433.61	7240.59
22.025	7940.05	7875.73	7732	7760.58	7433.02	7238.89
22.05	7936.77	7855.78	7738.72	7778.76	7438.01	7229.24
22.069	7949.1	7853.48	7725.46	7767.09	7427.69	7223.48
22.094	7931.09	7852.67	7735.52	7764.28	7431.7	7228.02
22.112	7929.36	7849.43	7727.98	7762.33	7423.97	7222.85
22.138	7920.31	7857.73	7724.58	7758.49	7417.14	7218.58
22.156	7922.15	7843.13	7737.12	7753.48	7412.28	7227.47
22.181	7936.63	7842.39	7732.56	7753.05	7423.81	7227.66
22.2	7921.17	7845.33	7717.33	7751.74	7416.43	7218.07
22.225	7933.87	7846.9	7716.74	7750.2	7413.03	7218.9
22.244	7905.94	7842.68	7723.07	7743.17	7410.81	7202.56
22.269	7915.91	7832	7718.8	7744.2	7411.81	7209.46
22.288	7909.59	7826.5	7704.86	7727.22	7413.44	7203.84
22.312	7902.01	7832.9	7715.86	7741.36	7399.16	7202.95
22.331	7899.36	7823.03	7717.63	7725.1	7396.08	7201.88
22.356	7896.63	7821.98	7714.99	7739.72	7395.2	7199.88
22.376	7907.14	7815.14	7708.04	7730.73	7401.44	7201.35
22.401	7880.71	7812.87	7696.58	7720.7	7389.53	7188.85
22.417	7898.12	7810.34	7696.74	7724.68	7394.42	7188.62
22.442	7885.7	7821.55	7694.33	7725.95	7386.6	7182.32
22.462	7899.33	7812.61	7695.68	7723.93	7387.42	7174.69
22.488	7871.04	7815.28	7694.21	7708.36	7389.73	7192.05
22.506	7882	7810.62	7692.27	7712.04	7384.5	7182.95
22.531	7874.69	7815.31	7682.61	7715.32	7378.49	7174.66
22.55	7878.47	7808.86	7675.82	7711.67	7384.17	7178.56
22.575	7879.99	7805.65	7682.71	7695.79	7374.7	7170.89
22.594	7876.28	7799.03	7673.9	7696.45	7370.97	7164.89
22.621	7868.68	7802.74	7677.5	7698.16	7375.46	7158.2
22.639	7864.39	7790.39	7675.06	7703.6	7378.35	7158.34
22.664	7870.28	7788.31	7670.4	7700.48	7357.26	7164.6
22.682	7850.61	7791.69	7667.88	7688.02	7377.66	7156.87
22.707	7868.19	7784.98	7665.84	7687.3	7364.11	7161.55
22.726	7850.56	7793.57	7670.89	7678.23	7356.56	7145.3
22.751	7856.59	7785.72	7666.79	7684.03	7342.48	7156.7
22.769	7857.41	7779.58	7662.86	7687.12	7350.44	7142.09
22.794	7840.19	7765.11	7668.56	7686.01	7346.34	7143.48
22.813	7846.32	7767.01	7658.22	7668.7	7345.04	7142.62
22.839	7854.25	7772.33	7656.41	7667.35	7346.44	7141.77
22.857	7841.21	7771.15	7646.65	7673.15	7338.21	7124.25
22.882	7847.42	7766.5	7640.33	7660.96	7333.35	7137.02
22.898	7832.12	7752.4	7646.48	7650.51	7335.91	7138.47
22.925	7830.07	7766.95	7656.59	7664.53	7331.75	7130.24
22.946	7838.05	7761.72	7646.97	7670.37	7327.76	7129.41
22.971	7830.3	7756.28	7631.78	7647.28	7321.04	7137.37
22.988	7827.51	7754.25	7632.82	7655.36	7326.73	7118.34
23.012	7821.85	7739.88	7621.24	7642.04	7310.41	7119.96
23.032	7822.53	7739.88	7627.57	7642.56	7314.98	7115.75
23.056	7817.27	7748.46	7612.42	7640.4	7326.33	7121.97
23.075	7827.29	7752.66	7619.83	7630.44	7315.89	7119.32
23.098	7806.67	7732	7621.74	7644.25	7324.63	7120.38
23.118	7800.99	7730.84	7609.41	7631.91	7314.37	7100.34
23.145	7807.24	7729.11	7612.01	7644.85	7309.76	7110.14
23.163	7811.24	7736.21	7610.65	7636.5	7302.65	7119.41
23.189	7806.66	7725.88	7600.61	7628.25	7290.22	7105.39
23.208	7815.98	7704.79	7598.27	7622.15	7299.06	7105.31
23.233	7807.26	7722.55	7601.86	7623.32	7293.21	7097.4
23.25	7788.53	7707.78	7601.58	7616.42	7289.63	7089.38
23.275	7796.71	7725.66	7598.61	7608.9	7286.33	7097.03
23.295	7783.63	7712.94	7583.65	7601.19	7286.97	7094.72
23.319	7779.15	7710.8	7589.61	7605.51	7284.33	7095.35
23.339	7786.87	7705.69	7579.73	7596.28	7277.86	7090.75
23.363	7778.68	7712.41	7581.47	7602.95	7275.1	7095.56
23.382	7769.27	7705.65	7579.9	7601.97	7275.86	7087.76
23.406	7777.03	7704.12	7577.31	7597.13	7269.25	7093.1
23.427	7776.02	7694.9	7568.53	7608.7	7275.08	7068.26
23.451	7774.3	7705.96	7562.76	7594.27	7265.83	7060.37
23.469	7774.58	7674.12	7560.27	7592.1	7259.85	7053.07
23.495	7757.67	7695	7553.69	7595.77	7264.31	7066.5
23.513	7762.9	7679.82	7561.99	7590.07	7267.22	7064.85
23.538	7778.81	7686.41	7560.53	7582.64	7265.75	7056.6
23.556	7768.45	7674.14	7555.44	7579.52	7257.8	7054.73
23.581	7762.52	7687.03	7553.24	7578.81	7251.51	7059.9
23.599	7762.44	7670.77	7553.69	7569.77	7256.11	7045.84
23.625	7759.35	7665.5	7542.92	7575.78	7255.31	7049.69
23.645	7742.1	7665.15	7542.52	7568.68	7250.63	7046.65
23.671	7737.9	7661.97	7541.92	7557.98	7239.02	7048.2
23.689	7742.64	7670.09	7538.39	7565.73	7234.77	7038.65
23.713	7738.55	7672.06	7544.96	7564.47	7244.45	7031.25
23.731	7742.02	7666.6	7540.05	7560.39	7226.69	7030.57
23.756	7749.78	7655.99	7532.33	7549.29	7226.37	7031.18
23.774	7720.17	7655.67	7537.79	7563.74	7243.4	7046.79
23.8	7737.46	7640.28	7523.38	7552.04	7224	7028.3
23.819	7715.68	7638.6	7523.99	7546	7230.08	7024.41
23.844	7723.71	7640.33	7514.1	7535.67	7223.75	7004.69
23.863	7730.85	7654.11	7530.21	7537.48	7219.61	7021.82
23.887	7719.6	7638.72	7521.75	7539.55	7222.73	7017.03
23.904	7715.05	7634.79	7517.99	7539.75	7219.15	7010.39
23.931	7715.31	7633.54	7520.19	7536.18	7212.48	7015.41
23.951	7724.39	7633.69	7507.27	7538.92	7207.4	7015.67
23.978	7713.36	7626.71	7514.43	7531.55	7208.91	7007.28
23.996	7707.05	7625.84	7500.4	7520.04	7199.75	7005.52
24.02	7701.66	7621.88	7506.74	7521.51	7190.37	7002.68
24.04	7705.98	7619.16	7500.29	7526.3	7205.06	7003.42
24.065	7703.95	7618.6	7508.14	7518.32	7184.51	7001.18
24.082	7695.72	7616.49	7479.31	7515.53	7186.9	6989.55
24.108	7691.82	7609.88	7490	7517.73	7183.23	6988.31
24.126	7688.11	7613.1	7480.19	7498.78	7185.03	6986.36
24.152	7679.67	7610.66	7485.29	7510.01	7175.52	6982.67
24.17	7685.95	7599.78	7484.17	7502.89	7176.41	6969.49
24.195	7681.86	7590.77	7471.29	7495.46	7176.55	6986.51
24.213	7681.01	7597.93	7485.86	7492.78	7174.98	6971.05
24.239	7678.74	7594.94	7467.73	7486.56	7177.14	6971.46
24.259	7690.93	7589.69	7477.53	7493.11	7167.88	6977.17
24.285	7669.06	7601.24	7467.17	7482.48	7165.96	6973.6
24.302	7670.95	7592.46	7460.52	7494.07	7157.31	6970.71
24.326	7676.14	7578.47	7473.18	7482.17	7160.49	6960.49
24.345	7667.77	7583.99	7452.9	7489.96	7157.02	6956.04
24.371	7665.46	7593.31	7462.36	7464.25	7161.78	6953.18
24.389	7669.64	7573.24	7461.8	7472.93	7154.16	6957.09
24.414	7668.21	7579.44	7449.02	7468.53	7147.08	6952.98
24.433	7659.07	7567.5	7452.28	7466.19	7151.06	6951.76
24.46	7646.27	7575.08	7455.39	7456.23	7135.37	6944.62
24.477	7647.14	7567.42	7440.81	7466.58	7144.52	6947.29
24.501	7649.83	7564.94	7457.06	7475.42	7128.93	6951.46
24.52	7652.78	7564.81	7436.39	7461.85	7142.69	6957.3
24.545	7651.06	7556.74	7440.03	7464.57	7135.94	6943.63
24.564	7641.84	7555.59	7439.12	7454.95	7136.44	6938.95
24.588	7628.94	7554.78	7438.57	7454.03	7120.49	6925.09
24.606	7637.97	7550.52	7434.93	7446.4	7120	6933.63
24.632	7637.28	7557.34	7445.37	7447.94	7120.3	6924.52
24.65	7638.37	7558.43	7433.52	7442.5	7126.66	6919.38
24.676	7637.21	7536.4	7438.76	7448.83	7118.6	6919.9
24.695	7638.35	7542.47	7428.08	7424.05	7114.53	6922.24
24.72	7630.42	7546.84	7411.78	7425.07	7116.3	6922.36
24.738	7612.34	7560.46	7424.32	7424.16	7105.71	6916.66
24.764	7622.34	7556.34	7416.93	7441.31	7104.58	6916.52
24.782	7614.7	7540.82	7422.96	7424.21	7102.15	6905.19
24.807	7614.82	7532.05	7410.56	7424.27	7106.95	6914.94
24.827	7610.39	7537.52	7394.04	7417.09	7104.66	6911.15
24.852	7616.98	7531.76	7408.73	7417.56	7095.09	6905.5
24.87	7619.04	7536.02	7409.01	7415.14	7093.71	6906.11
24.895	7603.79	7521.41	7405.85	7413.98	7093.77	6889.63
24.914	7601.79	7523.36	7389.78	7416.62	7103.8	6885.9
24.939	7598.91	7513.85	7392.98	7408.82	7086.27	6891.48
24.956	7595.2	7513.81	7391.79	7403.6	7083.53	6884.7
24.981	7600.6	7500.61	7391.15	7399.21	7075.09	6882.44
25.001	7591.6	7506.75	7383.26	7408.26	7079.89	6894.14
25.027	7598.75	7507.64	7393.68	7405.65	7085.06	6889.19
25.045	7596.1	7487.58	7385.2	7405.26	7073.15	6874.89
25.07	7596.93	7497.36	7381.84	7395.67	7082.55	6892.26
25.087	7588.79	7491.39	7386.54	7390.33	7076.38	6874.4
25.112	7590.98	7497.92	7382.14	7391.87	7074.96	6874.23
25.132	7578.1	7500.9	7373.45	7389.5	7074.82	6865.06
25.158	7567.76	7510.85	7372.47	7385.1	7065.19	6871.56
25.176	7573.67	7482.19	7373.05	7390.17	7070.04	6866.39
25.202	7571.27	7490.04	7361.69	7374.28	7071.78	6852.07
25.22	7570.19	7488.63	7368.07	7382.66	7060.09	6864.95
25.244	7555.56	7481.3	7367.62	7383.14	7060.6	6858.75
25.264	7570.26	7476.71	7354.6	7376.66	7049.22	6863.16
25.289	7553.48	7484.07	7350.65	7359.41	7045.82	6854.47
25.308	7546.07	7477.8	7351.76	7366.65	7039.72	6840.76
25.334	7544.45	7471.63	7354.19	7361.36	7045.57	6847.59
25.353	7551.62	7463.58	7355.09	7360.22	7039.1	6841.33
25.379	7543.44	7459.75	7350.06	7356.06	7039.4	6854.53
25.397	7543.84	7464.38	7330.2	7366.04	7038.99	6835.35
25.422	7544.74	7459.08	7333.25	7355.32	7024.43	6833.49
25.438	7521.98	7450.6	7348.18	7356.82	7031.04	6835.62
25.464	7534.44	7467.14	7341.88	7348.41	7043.36	6834.15
25.484	7532.98	7452.72	7333.67	7349.52	7031.74	6832.95
25.509	7515.81	7450.36	7331.15	7340.59	7024.33	6829.67
25.526	7505.06	7442.43	7318.88	7330.05	7027.41	6819.83
25.55	7506.89	7453.6	7318.66	7336.5	7011.54	6814.64
25.568	7514.85	7445.39	7323.77	7336.06	7025.12	6820.43
25.594	7509.5	7439.02	7314.02	7341.01	7021.86	6821.16
25.614	7519.71	7433.69	7315.68	7334.79	7015.56	6811.32
25.64	7516.55	7441.53	7322.71	7332.41	7015.27	6818.28
25.659	7512.43	7429.75	7305.73	7314.09	7009.77	6807.98
25.685	7503.66	7438.28	7311.24	7319.77	7020.48	6803.44
25.703	7505.86	7418.37	7303.06	7315.76	6992.07	6798.59
25.728	7503	7433.55	7306.82	7312.04	7004.28	6798.13
25.746	7515.77	7429.84	7312.19	7317.08	7007.05	6794.29
25.771	7497.48	7418.21	7314.52	7302.94	6992.65	6791.95
25.789	7497.18	7421.71	7295.42	7309.56	6995.4	6793.41
25.814	7481.68	7415.15	7298.72	7295.17	6991.16	6793.37
25.833	7490.23	7415.62	7299	7295.37	6997.48	6781.16
25.859	7480.8	7415.4	7279.43	7298.26	6979.05	6777.9
25.878	7487.65	7402.19	7298.23	7295.85	6987.91	6794.18
25.901	7491.99	7406.14	7281.96	7290.5	6982.16	6782.33
25.919	7486.24	7395.49	7279.67	7276.88	6986.58	6781.58
25.944	7476.73	7393.09	7275.32	7274.05	6977.52	6779.76
25.962	7475.12	7403.44	7272.13	7281.65	6972.65	6771.26
25.988	7478.99	7403.88	7268.73	7272.63	6969.04	6767.67
26.007	7470.91	7379.53	7273.68	7289.44	6960.67	6768.72
26.033	7467.54	7395.4	7258.18	7280.53	6966.69	6765.77
26.052	7462.11	7374.64	7266.81	7271.34	6964.63	6754.63
26.078	7454.42	7381.06	7272.84	7267.27	6963.4	6763.7
26.096	7455.4	7379.84	7257.14	7255.33	6956.95	6750.2
26.121	7451	7372.75	7250.84	7253.77	6944.38	6770.06
26.139	7447.12	7386.18	7260.15	7254.19	6954.41	6758.21
26.165	7445.1	7376.71	7264.45	7257.33	6945.91	6746.64
26.183	7454.45	7371.96	7249.71	7249.32	6950.08	6742.4
26.208	7439.35	7364.29	7248.98	7249.73	6946.66	6738.17
26.226	7454.03	7366.08	7251.71	7259.68	6945.61	6740.48
26.252	7436.45	7362.73	7244.04	7238.39	6940.4	6740.72
26.271	7442.53	7368.65	7242.93	7237.18	6945.9	6733.37
26.295	7423.1	7358.43	7238.19	7246.98	6932.61	6735.77
26.314	7426.64	7364.15	7238.38	7241.63	6927.21	6724.11
26.338	7438.96	7364.1	7238.81	7236.34	6933.57	6723.99
26.357	7417.39	7341.65	7230.51	7233.85	6939.48	6730.81
26.384	7427.33	7352.22	7239.43	7229.18	6927.08	6736.65
26.402	7421.5	7337.9	7228.73	7229.38	6920.03	6724.15
26.427	7414.56	7339.35	7219.85	7227.71	6917.71	6721.77
26.445	7415.2	7341.91	7222.1	7222	6922.66	6714.15
26.471	7416.32	7330.96	7209.38	7220.71	6908.3	6717.92
26.488	7406.88	7326.61	7224.53	7209.3	6913.78	6722.5
26.514	7400.51	7341.81	7225.07	7224.41	6910.45	6712.92
26.532	7419.36	7342.51	7219.52	7224.89	6901.42	6705.37
26.558	7410.53	7339.99	7208.21	7208.59	6901.9	6696.56
26.576	7387.52	7326.29	7194.4	7206.57	6898.36	6701.65
26.601	7394.36	7327.2	7204	7201.31	6891.33	6696.41
26.62	7406.85	7318.31	7208.77	7192.96	6896.84	6697.2
26.646	7392.79	7327.78	7200.17	7185.99	6897.72	6688.52
26.664	7394.26	7310.91	7195.55	7192.27	6892.88	6701.9
26.689	7395.62	7316.7	7204.73	7204.21	6890.37	6690.43
26.709	7393.16	7303.25	7189.37	7195.76	6880.12	6695.08
26.735	7388.09	7311.61	7196.01	7188.09	6873.47	6689.97
26.753	7389.67	7298.61	7174.31	7173.71	6888.14	6679.23
26.778	7379.13	7304.78	7175.69	7181.91	6885.9	6680.42
26.796	7383.46	7290.83	7174.23	7184.44	6881.14	6678.11
26.821	7371.4	7298.78	7172.26	7175.35	6871.84	6674.36
26.839	7376.94	7299.1	7179.77	7170.33	6872.3	6675.42
26.864	7360.53	7294.3	7168.65	7173.22	6868.39	6660.42
26.881	7360.82	7286.4	7167.96	7174.29	6863.91	6661.33
26.907	7349.61	7284.23	7166.06	7161.09	6847.24	6663.1
26.926	7361.59	7291.65	7172.76	7166.29	6856.48	6667.3
26.951	7349.35	7281.26	7156.8	7159.4	6857.6	6653.81
26.97	7368.85	7279.22	7156.78	7161.41	6867.12	6666.93
26.996	7339.99	7278.04	7153.39	7149.18	6846.89	6647.24
27.015	7338.49	7273.26	7155.08	7148.98	6854.94	6645.54
27.04	7344.98	7276.67	7151.22	7150.06	6840.54	6649.6
27.058	7342.15	7262.57	7153.95	7140.27	6841.99	6650.83
27.084	7339.8	7273.16	7140.85	7139.99	6850.03	6646.79
27.103	7331.12	7257.12	7145.51	7139.18	6828.64	6632.91
27.129	7341.15	7268.87	7154.47	7133.11	6837.8	6635.82
27.147	7334.56	7270.49	7148.52	7134.9	6847.16	6637.43
27.172	7325.49	7271.62	7149	7142.01	6831.4	6630.25
27.191	7321.9	7259.85	7134.01	7125.05	6833.95	6629.55
27.215	7317.78	7243.44	7130.77	7124.84	6839.66	6632.55
27.234	7326.33	7257.82	7123.09	7135.51	6830.31	6623.93
27.259	7311.29	7244.69	7132.86	7118.11	6820.65	6633.17
27.277	7313.85	7242.37	7126.12	7113.15	6819.65	6628.91
27.301	7314.1	7254.08	7114.45	7112.18	6808.14	6608.86
27.32	7320.22	7245.15	7121.71	7105.77	6817.95	6620.65
27.347	7309.4	7235.46	7118.87	7114.87	6815.8	6619.73
27.366	7308.43	7232.02	7112.18	7114.01	6812.4	6612.16
27.391	7301.43	7226.54	7107.21	7097.99	6802.35	6613.65
27.408	7319.79	7222.09	7095.06	7120.95	6801.15	6608.95
27.432	7308.46	7221.11	7099.85	7104.98	6784.51	6607.71
27.45	7312.13	7218.59	7107.06	7096.14	6798.16	6614.37
27.476	7290.65	7230.67	7099.37	7093.56	6794.43	6604.51
27.494	7286.01	7215.04	7097.48	7095.61	6806.43	6589.38
27.52	7280.5	7212.65	7092.78	7085.62	6788.03	6599.94
27.54	7289.39	7219.13	7108.2	7089.95	6794.94	6595.87
27.565	7276.96	7216.9	7088.88	7080.95	6776.91	6587.69
27.584	7287.57	7201.6	7088.32	7091.3	6786.54	6580.68
27.61	7273.73	7195.85	7081.22	7078.32	6791.52	6576.9
27.629	7289.85	7209.05	7093.48	7084.39	6778.89	6578.65
27.654	7274.59	7196.72	7081.63	7067.84	6779.91	6578.95
27.672	7286.5	7202.19	7076.92	7068.43	6769.48	6574.91
27.697	7280.66	7192.11	7085.28	7059.08	6762.77	6577.13
27.716	7265.58	7201.6	7072.31	7064.21	6763	6568.62
27.74	7267.67	7181.54	7085.91	7067.02	6762.49	6557.36
27.757	7271.28	7199.03	7066.07	7068.23	6756.95	6574.38
27.782	7272.53	7194.12	7066.06	7060.66	6750.28	6579.82
27.802	7271.31	7181.58	7064.07	7054.08	6759.7	6543.66
27.828	7263.06	7169.22	7062.71	7043.15	6753.12	6553.93
27.847	7266.7	7171.44	7075.89	7049.36	6752.91	6552.17
27.873	7254.58	7175.08	7062.57	7051.62	6744.23	6548.57
27.891	7256.26	7173.96	7057.75	7048.08	6752.8	6546.26
27.917	7251.69	7171.67	7055.15	7038.63	6744.59	6556.49
27.935	7238.32	7176.42	7045.91	7041.77	6740.14	6549.49
27.957	7240.04	7167.47	7040	7030.72	6741.98	6540.04
27.974	7233.62	7171.92	7051.93	7026.08	6736.37	6545.73
28	7240.03	7164.75	7045.96	7045.57	6730.52	6533.35
28.019	7236.28	7156.4	7041.81	7039.07	6734.77	6546.36
28.045	7231.05	7164.81	7029.74	7022.35	6724.42	6535.83
28.063	7230.53	7166.61	7036.14	7024.42	6731.89	6533.53
28.088	7227.73	7155.78	7028.84	7013.55	6725.1	6535.61
28.108	7228.48	7164.16	7041.65	7020.78	6713.21	6525.52
28.133	7227.06	7144.55	7028.07	7008.96	6720.59	6521.65
28.152	7235.12	7144.2	7020.07	7014.1	6713.01	6530.12
28.178	7216.42	7137.41	7029.19	7009.19	6716.54	6528.35
28.195	7213.44	7139.74	7028.47	7004.22	6720.38	6523.77
28.221	7213.2	7142.09	7019.99	7011.69	6721.74	6513.88
28.241	7212.92	7144.3	7019.87	7009.92	6710.99	6517.07
28.266	7204.87	7135.56	7021.98	6993.36	6690.22	6506.94
28.282	7200.38	7132.24	7024.12	6991.53	6699.17	6506.79
28.307	7207.91	7130.32	7015.32	6996.97	6697.78	6507.8
28.328	7200.6	7145.57	7004.57	6992.63	6699.08	6517.46
28.354	7204.09	7138.41	7006.03	6982.24	6690.73	6513.61
28.37	7201.41	7144.66	7004.49	6982.05	6704.57	6503.21
28.396	7202.15	7130.8	6996.98	6991.17	6691.55	6505.73
28.415	7180.29	7124.93	7007.25	6975.77	6688.88	6506.01
28.441	7183.07	7117.71	6988.85	6969.42	6691.08	6487.14
28.46	7183.1	7122.17	6997.96	6976.89	6687.93	6488.49
28.484	7168.09	7111.26	6983.88	6968.16	6676.28	6500.63
28.502	7186.86	7096.85	6987.25	6964.67	6695.2	6485.04
28.527	7170.14	7105.5	6995.16	6969.91	6672.3	6492.57
28.546	7168.98	7098.38	6983.17	6953.83	6680.06	6484.32
28.572	7168.44	7104.28	6964.02	6962.38	6685.85	6490.27
28.59	7177.93	7089.16	6972.52	6964.87	6676.65	6476.3
28.616	7160.8	7096.82	6988.38	6949.62	6659.52	6475.81
28.633	7159.94	7079.38	6962.62	6953.64	6670.79	6464.04
28.657	7160.8	7092.41	6968.43	6958.11	6661.73	6468.52
28.675	7162.74	7081.75	6965.76	6952.12	6671.82	6462.67
28.701	7150.44	7086.11	6959.79	6936.66	6658.41	6474.82
28.718	7146.18	7077.81	6972.34	6953.46	6669.11	6458.52
28.745	7161.81	7076.6	6964.07	6940.08	6653.58	6457.97
28.765	7156.31	7070.65	6960.99	6930.55	6653.51	6465.5
28.791	7140.49	7070.32	6952.16	6930.78	6666.01	6455.29
28.809	7139.05	7060.15	6960.46	6926.32	6642.81	6444.28
28.834	7141.66	7070.26	6948.15	6924.72	6634.76	6448.57
28.852	7140.6	7067.16	6952.79	6929.92	6645.97	6444.1
28.878	7128.17	7064.66	6952.73	6927.06	6644.49	6437.8
28.896	7144.17	7064.68	6947.04	6930.38	6644.99	6449.45
28.921	7129.05	7064.86	6938.12	6916.31	6629.08	6443.01
28.941	7137	7052.01	6943.48	6912.62	6629.26	6440.56
28.967	7134.61	7061.85	6934.7	6919.7	6624.82	6451.45
28.985	7122.06	7046.33	6940.79	6912.1	6638.58	6437
29.008	7112.76	7052.32	6926.97	6904.2	6634.6	6424.59
29.026	7124.09	7058.69	6926.69	6902.6	6630.43	6424.32
29.051	7112.04	7042.81	6929.18	6917.44	6614.45	6433.95
29.07	7116.91	7048.81	6924.04	6915.76	6619.55	6412.15
29.097	7110.34	7036.9	6923.58	6895.67	6621.33	6424.81
29.116	7117.68	7039.15	6916.14	6897.08	6611.64	6427.72
29.141	7123.38	7034.51	6926.61	6895.87	6608.48	6424.86
29.16	7119.03	7036.33	6911.41	6899.27	6616.83	6418.82
29.184	7114.55	7028.11	6906.84	6880.2	6604.59	6409.72
29.2	7106.97	7037.74	6915.03	6881.04	6614.16	6405.13
29.225	7105.98	7026.52	6914.35	6879.23	6600.6	6403.8
29.245	7105.7	7021.21	6893.79	6886.2	6592.22	6414.22
29.271	7100.5	7010.2	6905.78	6879.4	6593.93	6399.94
29.289	7085.11	7017.83	6897.37	6885.05	6590.74	6395.59
29.315	7082.73	7012.77	6897.67	6875.98	6592.67	6404.66
29.335	7088.06	7015.22	6899.7	6873.56	6584.95	6409.93
29.36	7066.23	7004.39	6894.27	6877.78	6577.57	6397.32
29.377	7073.23	7002.02	6895.7	6869.91	6587.77	6389.08
29.403	7079.23	7004.19	6888.33	6870.8	6577.21	6392.58
29.422	7086.92	7011.44	6885.76	6864.93	6572.3	6392.92
29.447	7068.81	6991.43	6887.71	6861.23	6564.02	6381.48
29.464	7077.03	6996.22	6895.6	6855.72	6578.96	6377.57
29.489	7070.82	6986.47	6876.64	6868.3	6556.48	6374.36
29.508	7062.82	6980.86	6878.64	6852.57	6565.78	6377.95
29.533	7079.27	6992	6879.94	6842.43	6559.87	6377.81
29.55	7061.32	6970.8	6875.29	6856.51	6561.66	6377.81
29.575	7054.7	6977.59	6856.13	6842.78	6555.35	6370.41
29.594	7053.88	6979.35	6868.59	6840.67	6559.18	6363.67
29.621	7053.8	6984.19	6865.12	6843.44	6545.02	6356.32
29.641	7046.52	6972.98	6860.01	6837.29	6551.87	6366.54
29.666	7035.17	6973.05	6858.64	6828.02	6538.35	6362.53
29.684	7042.9	6961.82	6849.23	6831.22	6542.49	6365.28
29.709	7038.6	6964.81	6853.91	6828.65	6536.99	6352.94
29.727	7044.22	6961.35	6859.03	6826.2	6533.54	6349.78
29.753	7039.01	6969.36	6853.35	6825.48	6533.72	6346.16
29.772	7039.6	6950.45	6843.15	6815.59	6534.82	6341.29
29.796	7032.02	6960.84	6849.45	6824.05	6527.62	6342.57
29.815	7029.3	6957.23	6839.03	6813.24	6518.42	6333.87
29.841	7030	6953.99	6840.83	6820.66	6525.75	6348.76
29.86	7028.03	6963.68	6836.3	6809.22	6514.49	6342.08
29.887	7017.81	6963.95	6833.75	6811.36	6519.33	6340.17
29.904	7020.68	6957.69	6842.3	6794.53	6514.91	6340.1
29.929	7022.46	6947.65	6823.09	6792.01	6504.91	6317.69
29.948	7016.39	6940.49	6821.52	6799.6	6505.76	6333.04
29.972	7016.97	6946.56	6826.81	6798.18	6504.93	6328.49
29.991	7008.92	6939.19	6826.77	6800.5	6505.27	6321.39
30.013	7018.32	6944.93	6807.1	6789.45	6505.52	6323.88
30.031	7019.76	6923.15	6815.97	6791.7	6497.97	6324.58
30.055	7007.74	6919.23	6816.6	6792.23	6507.4	6311.62
30.074	7002.96	6940.31	6811.36	6792.84	6504.49	6327.25
30.1	7006.34	6926.69	6807.85	6781.74	6502.01	6305.23
30.119	7004.96	6927.01	6803.33	6791.08	6478.84	6305.21
30.146	6994.04	6929.4	6793.8	6780.31	6488.39	6320.59
30.165	7005.31	6924.12	6805.02	6776.79	6484.94	6303.48
30.19	6973.24	6932.78	6791.13	6765.19	6471.28	6303.72
30.21	6987.76	6921.25	6792.15	6772.53	6484.75	6300.91
30.235	6985.59	6907.49	6800.97	6762.62	6466.67	6304.74
30.252	6996.47	6903.84	6784.05	6767.93	6473.7	6295.07
30.277	6976.76	6900.75	6796.88	6754.24	6470.99	6298.97
30.296	6977.77	6907.14	6790.02	6750.3	6474.7	6285.99
30.322	6978.26	6894.04	6783.69	6768.59	6469.34	6284.48
30.341	6970.72	6900.45	6773.93	6756.74	6459.63	6290.72
30.365	6970.5	6910.35	6788.56	6748.73	6472.63	6287.4
30.384	6972.21	6900.79	6770.39	6754.26	6460.3	6278.51
30.408	6956.82	6894.02	6772.03	6740.02	6459.86	6286.35
30.424	6963.92	6883.04	6772.78	6745.61	6468.9	6276.7
30.45	6956.67	6883.83	6769.35	6735.18	6456.73	6284.21
30.47	6952.87	6892.06	6759.13	6724.45	6452.59	6277.17
30.496	6959.56	6880.66	6764.93	6729.77	6459.82	6272.54
30.515	6961.04	6881.75	6764.4	6730.12	6443.49	6269.58
30.54	6949.19	6878.31	6765.07	6723.41	6448.3	6258.37
30.558	6958.5	6880.02	6755.87	6722.52	6439.68	6268.72
30.583	6941.86	6874.96	6753.93	6721.42	6433.59	6257.49
30.602	6945.01	6875.16	6753.06	6723	6442.81	6247.78
30.629	6939.2	6873.6	6748.38	6713.11	6432.88	6246.84
30.648	6948.1	6855.65	6752.71	6711.38	6432.67	6256.35
30.673	6926.55	6859.88	6752.23	6705.84	6425.24	6242.89
30.691	6938	6855.55	6735.47	6720.43	6417.94	6245.06
30.717	6915.15	6854.21	6734.08	6704.77	6428.17	6247.1
30.735	6923.18	6853.91	6738.37	6712.13	6422.95	6245.24
30.76	6925.6	6856.28	6744.29	6701.64	6416.6	6242.32
30.777	6919.83	6851.93	6737.13	6707.9	6420.35	6227.83
30.8	6921.02	6841.27	6739.27	6702.8	6418.75	6230.61
30.818	6923.7	6841.23	6725.67	6694.35	6408.67	6227.85
30.844	6908.23	6836.91	6725.61	6678.41	6404.73	6221.76
30.862	6910.17	6843.87	6724.26	6700.29	6401.2	6217.21
30.888	6903.37	6825.68	6722.77	6679.71	6393.91	6223.47
30.907	6906.95	6829.93	6718.08	6679.42	6401.85	6203.66
30.933	6896.4	6819.03	6710.75	6682.48	6393.14	6218.77
30.951	6902.46	6830.1	6715.76	6673.58	6407.82	6211.02
30.978	6900.21	6833.22	6705.65	6680.08	6396.03	6209.97
30.997	6897.47	6826.31	6708.79	6667.9	6396.03	6212.88
31.023	6887.65	6815.48	6691.55	6672.16	6389	6215.57
31.042	6885.86	6809.85	6706.61	6668.78	6390.82	6204.39
31.067	6880.47	6810.71	6698.58	6663.68	6376.61	6200.62
31.084	6876.02	6823.98	6700.08	6667.89	6394.72	6194.77
31.108	6880.67	6807.05	6692.76	6662.07	6383.09	6193.05
31.125	6892.83	6803.87	6693.17	6664.95	6376.27	6186.72
31.149	6869.35	6797.55	6695.25	6652.85	6364.3	6190.49
31.169	6874.57	6808.59	6685.33	6652.69	6376.07	6205.77
31.194	6870.56	6795.47	6687.11	6649.13	6368.7	6193.23
31.212	6868.48	6798.72	6685.37	6657	6375.53	6185.62
31.238	6867.59	6797.21	6670.35	6650.88	6363.39	6186.62
31.257	6864.74	6784.09	6688.24	6652.1	6374.08	6185.12
31.284	6856.6	6785.21	6667.41	6633.7	6361.99	6184.17
31.303	6849.04	6786.09	6680.8	6650.45	6369.01	6169.12
31.33	6854.72	6786.22	6662.9	6636.71	6351.46	6178.16
31.349	6858	6777.61	6673.12	6638.81	6361.08	6165.49
31.373	6853.37	6777.72	6662.96	6632.04	6353.27	6167.27
31.392	6861.45	6790.19	6669.11	6629.8	6350.51	6163.65
31.416	6851.58	6786.23	6663.21	6624.45	6351.79	6162.82
31.433	6849.61	6782.44	6659.79	6622.24	6348.33	6168.52
31.458	6846.56	6762.51	6662.19	6608.39	6339.51	6165.62
31.478	6840.94	6773.34	6658.87	6620.99	6330.52	6155.35
31.503	6841.4	6764.84	6646.24	6615.92	6346.12	6151.29
31.52	6829.9	6766.84	6650.01	6614.03	6344.28	6150.59
31.545	6834.88	6765.12	6646.08	6616.99	6325.92	6145.64
31.563	6833.1	6764.21	6660.36	6610.09	6338.76	6149.48
31.588	6832.65	6759.82	6646.53	6610.65	6317.31	6151.91
31.607	6832.68	6754.51	6639.44	6609.29	6334.08	6149.32
31.633	6818.92	6756.15	6645.56	6598.88	6312.8	6143.25
31.652	6818.73	6751.91	6649.36	6599.59	6333.12	6153.73
31.679	6827.02	6749.04	6637.88	6598.61	6318.86	6137.96
31.697	6817.76	6739.38	6641.77	6597.85	6312.14	6140.45
31.721	6804.29	6743.48	6637.24	6593.96	6306.32	6129.5
31.738	6809.99	6735.82	6632.12	6592.92	6320.76	6128.19
31.763	6816.61	6736.56	6631.79	6585.51	6300.35	6136.28
31.782	6810.12	6738.15	6636.75	6578.28	6302.4	6136.1
31.807	6800.04	6738.52	6624.63	6578.63	6308.57	6128.31
31.827	6803.6	6727.67	6641.9	6574.96	6307.83	6114.35
31.854	6796.94	6719.68	6619.45	6577.2	6301.04	6126.6
31.873	6794.39	6720.83	6624.72	6585.6	6292.84	6114.63
31.899	6792.84	6720.05	6606.12	6569.57	6286.59	6121.43
31.917	6788.45	6728.91	6626.55	6561	6300.47	6122.8
31.941	6769.8	6712.01	6606.07	6561.04	6284.39	6106.23
31.958	6791.53	6724.13	6614.37	6570.62	6287.85	6108.77
31.983	6785.19	6709.49	6604.52	6557.97	6296.94	6112.07
32.001	6778.97	6722.85	6602.39	6555.25	6265.27	6097.88
32.026	6783.44	6704.42	6602.04	6547.97	6276.33	6096.23
32.046	6773.12	6706.72	6588.85	6568.53	6276.27	6092.64
32.072	6778.89	6705.75	6590.68	6551.99	6285.63	6094.21
32.09	6777.46	6694.19	6588.9	6557.07	6263.72	6093.25
32.116	6764.2	6689.92	6580.81	6554.49	6269.31	6083.71
32.134	6766.56	6689.18	6581.16	6553.52	6270.3	6073.18
32.161	6755.02	6696.51	6566.23	6534.05	6275.15	6072.41
32.178	6754.81	6675.83	6575.14	6540.38	6257.96	6087.06
32.202	6761.05	6685.21	6579.41	6537.85	6253.27	6084.34
32.22	6757.42	6685.05	6571.7	6537.38	6257.06	6082.37
32.246	6753.45	6684.19	6573.24	6532.33	6265.72	6080.9
32.264	6762.32	6675.71	6575.54	6534.49	6256.84	6079.81
32.288	6731.9	6672.35	6579.35	6530.17	6243.15	6084.32
32.306	6752.13	6681.31	6569.43	6530.45	6249.96	6072.2
32.332	6745.81	6670.7	6568.8	6513.84	6237.47	6070.44
32.351	6749.05	6678.62	6560.61	6530.76	6246.36	6074.54
32.375	6736.75	6664.25	6564.8	6517.51	6239.41	6064.65
32.393	6730.43	6668.12	6568.7	6514.81	6244.09	6065.66
32.42	6731.93	6668.36	6553.15	6509.86	6230.99	6058.52
32.438	6727.64	6665.73	6562.43	6507.98	6232.68	6067.2
32.464	6739.82	6662.63	6560	6507.2	6228.3	6051.91
32.482	6732.12	6658.16	6549.42	6507.44	6236.66	6057.69
32.508	6732.1	6669.85	6537	6501.9	6230.94	6050.58
32.528	6733.6	6649.45	6546.6	6492.23	6226.92	6053.37
32.554	6728.47	6645.47	6538.7	6489.64	6222.79	6044.43
32.572	6725.1	6643.65	6549.47	6487.97	6214.13	6044.57
32.597	6712.87	6646.31	6533.54	6484.33	6212.22	6047.76
32.616	6719.05	6638.49	6540.7	6496.35	6218.42	6036.75
32.642	6712.69	6638.69	6526.15	6488.5	6210.69	6038.72
32.66	6722.2	6650.15	6524.15	6486.43	6220.63	6046.17
32.684	6704.86	6635.86	6525.72	6489.17	6213.19	6040.13
32.701	6716.27	6639.49	6528.97	6484.52	6199.57	6030.08
32.725	6696.97	6628.21	6508.08	6479.61	6198.71	6032.02
32.744	6706.6	6627.87	6535.92	6469.31	6196.85	6026.38
32.772	6700.16	6633.35	6519.92	6476.63	6195.93	6028.45
32.79	6697.47	6620.84	6508.87	6473.54	6186.95	6024.2
32.814	6695.17	6625.8	6503.82	6460.83	6174.67	6014.14
32.832	6692.57	6615.07	6510.13	6458.42	6195.78	6014.11
32.856	6686.56	6609.69	6497.77	6462.63	6189.11	6015.54
32.876	6685.35	6611.84	6506.19	6468.4	6189.48	6020.06
32.903	6668.26	6613.54	6498.21	6468.54	6179.81	6020.5
32.922	6688.39	6603.65	6501.54	6463	6187.03	6011.99
32.946	6681.24	6596.49	6489.59	6448.66	6178.3	5991.05
32.965	6679.06	6610.73	6495.08	6453.71	6182.69	6005.33
32.992	6670.05	6603.55	6490.77	6446.91	6173.47	6004.8
33.01	6679.53	6604.74	6494.18	6449.27	6178.98	6001.53
33.036	6671.74	6590.61	6486.5	6440.07	6160.28	5998.44
33.054	6668.11	6600.44	6491.48	6443.26	6172.21	5993.29
33.078	6668	6591.19	6478.98	6439.94	6159.82	5999.32
33.095	6671.03	6598.47	6482.93	6438.97	6158.46	5991.72
33.118	6660.47	6579.92	6490.1	6432.38	6159.21	5985.32
33.136	6660.18	6594.34	6485.07	6434.33	6164.65	5985.86
33.163	6657.1	6579.48	6466.57	6422.94	6158.76	5977.33
33.181	6649.1	6582.38	6473.59	6409.47	6159.14	5977.47
33.207	6642.21	6571.76	6473.48	6424.2	6139.82	5976.47
33.226	6650.33	6577.4	6476.39	6424.94	6158.26	5971.59
33.251	6641.72	6571.3	6451.75	6424.25	6136.62	5967.19
33.27	6634.76	6574.41	6449.73	6418.29	6149.75	5966
33.295	6632.48	6558.15	6454.58	6408.01	6143.09	5963.98
33.314	6649.36	6559.9	6446.66	6417.91	6134.9	5965.19
33.34	6645.35	6556.62	6449.81	6408.62	6121.74	5965.27
33.357	6632.14	6540.85	6448.99	6409.76	6143.88	5963.32
33.382	6627.3	6554.84	6449.66	6398.39	6124.3	5949.28
33.4	6629.2	6557.31	6436.07	6396.37	6121.94	5958.29
33.427	6622.63	6547.78	6442.8	6391.26	6123.91	5949.13
33.447	6620.42	6559.27	6440.68	6406.73	6129.34	5948.28
33.471	6613.76	6544.22	6431.3	6394.95	6108.76	5953.84
33.49	6626.76	6550.08	6423.36	6395.4	6123.06	5941.8
33.515	6604.39	6540.46	6427.41	6384.84	6123.68	5944.9
33.532	6607.09	6525.48	6438.04	6382.54	6112.83	5942.86
33.558	6608.8	6533.26	6426.51	6383.82	6119.67	5936.98
33.578	6607.61	6542.32	6421.02	6379.44	6115.52	5937.02
33.602	6604.74	6533.68	6404.29	6378.36	6105.52	5929.93
33.619	6604.37	6512.64	6424.68	6368.48	6092.86	5915.54
33.646	6594.15	6537.51	6405.57	6359.42	6090.77	5926.37
33.665	6608.72	6521.4	6425.38	6380.25	6095.84	5931.7
33.69	6588.3	6523.7	6408.91	6367.97	6093.16	5927.34
33.708	6599.8	6522.61	6416	6358.55	6099.14	5923.37
33.734	6593.84	6510.01	6418.4	6366.06	6094.65	5925.61
33.751	6595.05	6526.77	6413.97	6355.85	6090.6	5912.17
33.775	6585.28	6508.5	6413.04	6355.91	6082.38	5928.04
33.794	6582.26	6505.65	6401.22	6351.01	6081.15	5900.78
33.82	6585.69	6499.9	6398.07	6341.99	6070.91	5906.21
33.839	6574.98	6511.28	6406.19	6345.71	6079.58	5905.29
33.865	6575.61	6504.08	6389.65	6350.06	6068.03	5901.77
33.885	6563.07	6490.83	6395.37	6342.63	6063.23	5899.23
33.91	6575.3	6482.08	6382.97	6338.46	6061.39	5900.65
33.927	6577.05	6492.46	6388.54	6333.89	6074.41	5888.51
33.951	6566.15	6481.27	6384.86	6320.17	6063.37	5897.89
33.97	6567.42	6494.44	6386.3	6333.15	6059.66	5884.4
33.996	6549.32	6483.44	6370.65	6322.3	6056.93	5894.67
34.013	6557.33	6475.26	6374.58	6328.84	6049.32	5888.9
34.037	6552.14	6481.44	6380.35	6333	6055.3	5880.01
34.056	6560.29	6479.2	6370.54	6316.66	6048.81	5878.94
34.082	6548.24	6468.12	6353.86	6311.09	6042.67	5884.99
34.101	6537.82	6470.88	6367.98	6321.4	6043.87	5882.41
34.127	6540.97	6463.96	6357.95	6301.35	6029.97	5876.45
34.145	6531.37	6482.29	6371.74	6316.14	6043.79	5874.64
34.172	6544.03	6471.13	6364.6	6300.93	6040.1	5874.48
34.19	6537.74	6463.06	6356.55	6303.94	6034.35	5860.34
34.215	6538.82	6460.31	6356.67	6310.04	6023.97	5869.34
34.234	6538.17	6464.28	6347.04	6306.46	6037.16	5863.61
34.26	6528.56	6454.81	6355.84	6298.7	6023.14	5863.89
34.277	6536.21	6454.35	6343.98	6295.69	6026.52	5877.72
34.302	6521.86	6447.85	6350.31	6287.36	6012.68	5871.74
34.321	6535.32	6456.45	6338.05	6293.9	6030.61	5864.29
34.346	6527.67	6457.2	6343.34	6294.6	6007.79	5859.88
34.365	6529.02	6454.42	6344.38	6298.51	6025.88	5850.44
34.391	6522.89	6440.75	6327.02	6288.96	6001.08	5858.71
34.41	6524.15	6441.68	6336.16	6274.01	6005.48	5850.9
34.434	6517.63	6451.16	6333.75	6274.9	6006.68	5826
34.45	6526.8	6437.45	6324.81	6274.56	5999.48	5835.5
34.474	6515.93	6431.33	6324.59	6274.83	6012.8	5840.69
34.493	6508.85	6438.01	6318.69	6271.21	6011.45	5853.16
34.518	6503.28	6421.66	6324.85	6264.46	5997.03	5827.72
34.537	6520.31	6421.81	6326.71	6260.96	6001.34	5822.03
34.562	6492.09	6440.04	6304.08	6254.9	5999.58	5833.01
34.597	6498.79	6428.2	6321.24	6259.64	5998.59	5827.47
34.623	6499.09	6422.14	6311.53	6261.2	5995.88	5830.64
34.642	6495.47	6422.22	6314.23	6266.12	5993.51	5821.18
34.668	6494.29	6424.88	6304.14	6257.38	5982.23	5827.33
34.688	6480.83	6408.79	6297.54	6260.4	5979.44	5800.81
34.715	6478.59	6419.89	6309.88	6244.58	5981.1	5805.94
34.732	6478.59	6407.71	6298.88	6245.81	5975.76	5816.56
34.757	6483.2	6410.46	6280.25	6246.37	5980.35	5813.79
34.774	6477.87	6409.68	6295.36	6237.27	5978.38	5810.4
34.798	6476.18	6401.35	6283.08	6239.53	5970.66	5804.39
34.816	6473	6394.76	6294.73	6237.48	5972.52	5815.9
34.84	6475.84	6393.69	6277.25	6225.81	5972.94	5805.02
34.857	6465.99	6404.38	6278.39	6238.39	5971.22	5798.44
34.884	6465.79	6380.6	6287.87	6223.14	5965.79	5794.79
34.903	6470.53	6400.91	6283.14	6230.56	5961.37	5800.94
34.928	6464.47	6386.37	6274.35	6222.61	5955.85	5792.02
34.946	6466.22	6378.9	6272.47	6226.1	5957.05	5803.05
34.97	6461.85	6379.88	6280.38	6224.04	5964.76	5796.08
34.989	6458.75	6386	6272.82	6228.28	5946.6	5785.55
35.015	6459.46	6382.37	6255.21	6213.3	5945.84	5788.5
35.032	6451.51	6367.64	6260.88	6231.27	5955.43	5782.22
35.06	6451.47	6369.23	6263.7	6205.62	5951.83	5785.51
35.08	6448.26	6376.99	6272.52	6215.28	5947.06	5781.78
35.107	6443.45	6373.44	6256.94	6218	5933.33	5764.13
35.125	6439.36	6368.14	6254.68	6203.53	5940.02	5772.9
35.149	6436.7	6359.06	6257.98	6203.42	5941.75	5779.6
35.165	6434.91	6361.4	6250.23	6208.59	5941.52	5768.2
35.188	6428.17	6354.39	6252.71	6208.09	5943	5763.95
35.206	6431.66	6358.27	6247.92	6197.47	5941.42	5775.58
35.232	6421.49	6342.63	6250.1	6198.97	5933.97	5756
35.251	6424.22	6347.6	6237.97	6192.01	5923.6	5757.52
35.278	6413.4	6339.71	6232.79	6190.97	5925.31	5752.6
35.297	6416.35	6348.63	6228.98	6192.56	5922.76	5757.97
35.322	6411.57	6334.52	6245.42	6183.86	5917.59	5741.41
35.342	6406.88	6334.58	6224.03	6184.76	5915.55	5745.36
35.367	6404.66	6311.7	6231.69	6180.25	5913.97	5742.88
35.385	6405.87	6330.81	6230.59	6165.94	5909.23	5749.84
35.412	6401.92	6335.15	6226.8	6184.65	5902.95	5737.68
35.431	6404.91	6338.59	6233.14	6173.55	5911.81	5733.4
35.455	6396.76	6321.91	6212.7	6170.53	5905.38	5733.9
35.473	6398.72	6331.03	6206.28	6175.31	5904.94	5735.65
35.498	6405.38	6332.46	6216.42	6176.1	5887.67	5739.21
35.515	6392.54	6334.21	6207.64	6156.97	5903.76	5732.49
35.54	6386.54	6332.1	6201.32	6153.17	5890.55	5731.33
35.56	6391.63	6328.4	6209.28	6152.39	5895.29	5729.89
35.585	6395.38	6320.65	6209.06	6150.07	5889.59	5724.46
35.603	6377.07	6313.55	6213.67	6159.59	5893.16	5727.9
35.627	6379.54	6304.61	6199.05	6151.48	5875.74	5718.53
35.646	6375.58	6308.64	6194.68	6150.95	5887.19	5719.34
35.671	6368.41	6298.63	6198.39	6139.52	5877.19	5718.6
35.689	6376.78	6310.4	6198.35	6144.56	5870.1	5705.53
35.714	6371.89	6305.78	6191.62	6142.68	5872.4	5710.09
35.733	6364.82	6294.26	6190.55	6136.97	5877.39	5702.96
35.758	6361.23	6299.11	6192.4	6126.72	5876.76	5704.34
35.778	6376.01	6290.81	6183.75	6125.13	5864.94	5707.78
35.804	6361.54	6283.95	6185.25	6124.66	5873.93	5700.43
35.823	6353.71	6292.58	6187.87	6112.73	5872.01	5695.95
35.848	6358.9	6281.09	6176.27	6122.97	5863.48	5691.4
35.865	6347.1	6290.45	6178.56	6131.03	5856.87	5687.53
35.891	6350.66	6281.13	6167.88	6123.3	5857.79	5679.19
35.91	6348.87	6294.17	6173.38	6116.01	5863.37	5699.18
35.936	6349.95	6276.54	6172.3	6116.27	5850.99	5686.86
35.954	6337.83	6274.03	6168.44	6101.25	5851.46	5678.73
35.979	6342.2	6267.42	6165.59	6096.72	5845.76	5682.85
35.997	6337.37	6266.08	6162.9	6119.42	5837.94	5686.91
36.022	6337.7	6275.27	6169.05	6093.91	5843.74	5678.17
36.039	6336.28	6272.74	6157.47	6108.42	5857.98	5679.28
36.063	6331.73	6266.21	6156.83	6095.25	5834.29	5679.06
36.082	6326.46	6272.45	6156.35	6094.92	5842.39	5669.62
36.108	6316.62	6255.4	6145.94	6087.01	5822.72	5658.11
36.127	6315.86	6258.53	6143.49	6084.83	5831.27	5669.69
36.153	6327.06	6247.17	6142.95	6080.44	5828.41	5666.76
36.17	6310.27	6255.28	6145.5	6079.6	5822.02	5658.19
36.197	6315.43	6244.02	6141.47	6075.9	5820.48	5661.5
36.217	6318.83	6240.01	6139.28	6082.31	5824.39	5663.08
36.242	6306.06	6238.16	6130.43	6064.73	5822.05	5659.42
36.259	6314.35	6235.4	6129.36	6076.54	5824.73	5662.32
36.285	6324.62	6234.81	6122.39	6063.1	5821.28	5651.03
36.304	6311.6	6244.76	6130.68	6079.89	5826.68	5653.92
36.328	6310.34	6239.28	6122.71	6072.92	5826.19	5653.85
36.347	6297.35	6234.76	6119.04	6077.2	5814.56	5651.79
36.373	6294.4	6223.38	6129.31	6071.7	5811.51	5640.26
36.39	6304.28	6228.94	6115.35	6077	5810.55	5640.53
36.415	6292.96	6220.33	6121.11	6067.08	5807.17	5630.66
36.433	6276.86	6223.28	6120.61	6061.63	5806.62	5638.83
36.458	6291.88	6225.01	6111.23	6059.83	5797.5	5630.71
36.476	6286.29	6218.77	6116.58	6062.23	5798.71	5625.09
36.501	6282.66	6217.71	6107.28	6047.77	5785.17	5628.74
36.521	6279.53	6225.13	6112.8	6057.18	5798.69	5630.94
36.545	6282.43	6212.34	6112.73	6044.2	5783.25	5631.87
36.564	6273.44	6218.84	6105.3	6047.23	5794.56	5632.71
36.591	6267.48	6208.34	6105.51	6044.77	5784.76	5626.17
36.611	6271.69	6199.26	6098.45	6035.91	5791.19	5624.52
36.638	6274.51	6213.69	6096.87	6029.47	5777.5	5626.37
36.656	6260.22	6200.26	6100.47	6031.13	5779.18	5616.34
36.682	6265	6198.95	6087.01	6023.32	5775.23	5624.91
36.699	6269	6203.65	6088.82	6036.94	5770.78	5614.91
36.723	6266.22	6202.05	6080.2	6028.62	5771.93	5619.09
36.74	6256.84	6198.54	6084.81	6018.33	5772.15	5607.71
36.764	6248.88	6174.98	6077.81	6022.78	5766.97	5606.64
36.784	6254.55	6192.06	6073.68	6023.47	5772.45	5605.76
36.809	6258.25	6188.64	6071.39	6014.08	5765.33	5603.72
36.826	6251.47	6185.97	6079.26	6018.38	5766.99	5598.33
36.849	6239.46	6180.26	6077.71	5995.48	5760.37	5592.9
36.868	6254.24	6174.01	6066.39	6012.68	5762.33	5594.78
36.895	6234.07	6180.84	6062.84	6008.27	5754.57	5582.88
36.914	6238.76	6172.81	6068.43	5995.23	5757.13	5594.92
36.939	6233.46	6161.07	6063.93	5990.81	5757.91	5589.48
36.959	6240.34	6166.65	6069.37	6003.68	5748.4	5589.94
36.985	6221.93	6164.19	6051.96	5999.98	5746	5565.59
37.004	6232.48	6157.27	6047.74	6000.74	5737.34	5574.49
37.03	6221.56	6157.99	6050.7	5982.6	5747.64	5566.07
37.05	6217.55	6155.89	6050.03	5991.92	5744.54	5572.33
37.076	6216.14	6156.56	6041.7	5982.09	5728.43	5577.54
37.094	6219.86	6146.73	6048.94	5980.43	5729.04	5559.81
37.119	6215.72	6154.42	6034.16	5977.28	5740.16	5559.47
37.136	6211.58	6147.43	6050.12	5997.07	5733.88	5574.85
37.162	6224.83	6154.71	6029.58	5970.17	5719.77	5560.69
37.179	6215.44	6142.88	6035.05	5971.71	5729.3	5558.33
37.202	6208.58	6147.4	6026.45	5969.33	5724.3	5545.48
37.218	6205.6	6145.47	6038.15	5975.17	5719.91	5551.91
37.245	6199.71	6135.56	6022.84	5966.26	5722	5547.85
37.266	6201.63	6135.78	6024.2	5966.22	5721.15	5545.01
37.29	6191.15	6132.36	6016.71	5956.57	5707.53	5552.94
37.309	6211.98	6130.66	6028.65	5969.95	5717.17	5545.06
37.336	6190.83	6132.67	6018.02	5953.43	5716.45	5541.77
37.355	6182.33	6128.35	6031.03	5961.3	5707.79	5544.67
37.379	6185.79	6119.81	6006.51	5958.59	5702.57	5534.26
37.396	6182.48	6114.89	6018.04	5949.8	5702.64	5528.64
37.422	6181.31	6119.26	6004.39	5935.87	5695.03	5543.67
37.441	6178.49	6110.4	6014.62	5949.01	5712.29	5538.02
37.467	6180.38	6103.09	6007.76	5948.53	5694.08	5534.75
37.485	6178.6	6114.79	6009.75	5948.03	5692.12	5534.17
37.508	6171.19	6103.77	6003.55	5949.16	5683.78	5518.49
37.527	6179.53	6107.47	6003.75	5943	5696.07	5523.02
37.554	6174.58	6107.38	5994.9	5940.29	5681.92	5524.22
37.572	6165.32	6100.88	6002.03	5939.96	5685.85	5520.88
37.595	6157.79	6095.63	5993.01	5932.71	5679.47	5522.01
37.613	6163.01	6099.69	5999.34	5931.19	5678.98	5506.9
37.64	6162.52	6092.38	5997.81	5921.47	5682.62	5510.77
37.658	6156.86	6111.5	5982.31	5914.69	5674.69	5511.35
37.685	6159.02	6092.14	5980.69	5922.15	5678.05	5511.37
37.706	6152.22	6079.1	5989.89	5923.14	5670.24	5502.1
37.732	6141.97	6087.38	5980.27	5903.99	5659.94	5501.99
37.75	6155.44	6082.26	5973.37	5918.99	5664.4	5507.51
37.773	6141.03	6087.02	5968.7	5900.91	5659.91	5495.47
37.789	6144.81	6071.11	5971.86	5901.34	5654.66	5500.55
37.813	6144.12	6066.96	5959.6	5903.23	5655.85	5490.92
37.83	6134.52	6066.43	5963.68	5909.85	5656.73	5482.65
37.857	6132.21	6063.27	5962.34	5900.29	5656.93	5492.65
37.876	6117.8	6065.62	5962.08	5893.61	5653.77	5476.93
37.902	6124.46	6072.72	5960.17	5898.47	5652.62	5480.93
37.922	6120.42	6064.43	5960.61	5896.87	5640.69	5484.04
37.948	6118.47	6061.48	5950.82	5891.34	5644.33	5482.61
37.968	6127.9	6063.12	5951.53	5897.04	5641.03	5478.3
37.993	6123.91	6051.71	5959.61	5874.69	5627.27	5472.81
38.011	6122.6	6050.39	5943.83	5895.56	5644.51	5471.86
38.036	6123.7	6052.45	5944.24	5875.21	5634.1	5464.23
38.054	6116.56	6052.83	5942.13	5883.84	5627.28	5471.46
38.078	6109.08	6040.72	5939.87	5875.56	5617.11	5471.74
38.094	6102.99	6040.48	5941.99	5873.39	5623.68	5460.27
38.118	6100.35	6032.64	5936.41	5865.83	5628.2	5458.75
38.136	6100.7	6042.73	5944.05	5874.38	5634.64	5464.41
38.164	6090.47	6039.57	5933.46	5861.85	5618.76	5448.35
38.185	6096.98	6042.62	5938.53	5852.22	5624.18	5455.56
38.212	6094.93	6024.28	5934.73	5864.07	5613.52	5452.22
38.231	6089.68	6040.55	5936.77	5865.1	5612.78	5447.92
38.257	6084.16	6024.81	5927.56	5850.06	5615.07	5439.56
38.275	6075.56	6025.88	5923.31	5853.11	5619.81	5448.56
38.299	6087.01	6020.95	5918.89	5851.07	5605.26	5444.16
38.316	6086.69	6026.6	5919.43	5860.01	5601.28	5451.86
38.341	6084.85	6036.49	5918.14	5842.82	5604.8	5444.34
38.358	6077.04	6027.04	5911.43	5849.2	5600.81	5442.55
38.384	6080.51	6011.29	5904.73	5836.15	5596.11	5441.21
38.402	6072.99	6014.56	5917.25	5837.3	5601.15	5435.2
38.427	6064.95	6014.56	5899.33	5834.62	5591.83	5423.19
38.447	6072.9	6004.01	5908.83	5832.37	5592.99	5427.1
38.473	6066.51	6007.38	5894.16	5827.31	5585.15	5414.61
38.49	6064.29	5998.29	5907.96	5839.11	5587.4	5441.53
38.516	6061.44	5993.61	5892.06	5825.95	5586.79	5422.01
38.535	6062.29	6008.31	5890.14	5839.57	5591.29	5429.27
38.561	6061.56	5997.34	5884.99	5830.87	5572.12	5416.67
38.579	6064.68	6003.69	5890.3	5829.85	5584.89	5417.77
38.603	6050.47	5986.31	5889.14	5819.79	5584.46	5422.38
38.62	6067.62	5999.64	5887.35	5823.12	5582.23	5420.75
38.645	6038.34	5973.34	5877.54	5814.02	5577.93	5410.54
38.663	6041.32	5988.94	5880.1	5809.54	5576.56	5409.53
38.691	6038.4	5980.14	5880.32	5812.43	5567.35	5407.65
38.71	6038.99	5984.24	5879.65	5800.12	5569.89	5412.17
38.735	6046.27	5979.34	5878.97	5808.88	5552.38	5400.46
38.754	6031.05	5972.44	5877.23	5799.14	5558.93	5398.84
38.779	6026.97	5983.31	5869.65	5803.68	5560.64	5384.87
38.795	6043.08	5969.92	5869.46	5801.03	5557.56	5408.1
38.82	6022.16	5978.9	5863.39	5791.2	5555.45	5395.03
38.839	6032.6	5970.08	5852.09	5787.94	5559.86	5402.7
38.866	6018.12	5968.21	5855.28	5789.93	5550.24	5386.63
38.885	6027.22	5966.88	5859.42	5793.17	5553.04	5393.69
38.91	6019.85	5956.54	5844.56	5782.12	5545.63	5389.19
38.927	6014.12	5962.7	5854.51	5779.17	5559.13	5386.62
38.953	6001.39	5954.51	5845.12	5780.04	5537.1	5380.41
38.971	6022.83	5967.58	5852.3	5788.67	5555.83	5383.13
38.997	6006.83	5949.28	5844.02	5777.28	5533.51	5370.94
39.015	6008.2	5946.33	5849.54	5773.49	5530.23	5380.07
39.042	5998.16	5950.29	5840.42	5763.99	5537.72	5381.58
39.062	6011.54	5947	5830.06	5775.92	5537.4	5367.45
39.089	5996.42	5939.63	5836.79	5768.58	5543.1	5364.98
39.106	5998.65	5942.16	5823.15	5768.73	5531.82	5352.7
39.129	5994.43	5926.49	5833.75	5763.58	5520.03	5354.5
39.146	5995.43	5946.76	5834.87	5760.27	5528.69	5351.22
39.17	5975.74	5922.39	5831.56	5756.11	5527.32	5354.2
39.189	6000.97	5924.35	5826.78	5753.91	5514.77	5350.76
39.216	5972.86	5925.85	5821.58	5751.18	5506.82	5354.45
39.236	5976.8	5927.94	5817.02	5748.52	5510.53	5357.84
39.262	5976.37	5918.75	5815.5	5750.17	5506.38	5350.3
39.278	5979.54	5914.25	5820.3	5737.41	5508.88	5350.93
39.301	5971.11	5904.46	5802.78	5743.22	5501.91	5348.07
39.319	5972.3	5905.74	5797.04	5736.38	5500.72	5346.42
39.347	5963.31	5903.57	5799.15	5739.4	5502.33	5339.08
39.367	5967.79	5909.44	5804.93	5743.32	5500.99	5339.63
39.393	5956.31	5899.36	5801.22	5723.18	5491.69	5337.07
39.412	5965.52	5912.88	5808.52	5735.47	5494.24	5331.37
39.437	5962.5	5897.46	5795.13	5731.11	5493.65	5339.46
39.454	5958.54	5896.01	5792.34	5723.88	5482.28	5331.69
39.477	5954.6	5894.26	5793.65	5727.67	5476.12	5321.81
39.496	5948.58	5905.16	5792.14	5720.97	5494.24	5328.48
39.521	5943.45	5904.48	5776.48	5711.16	5473.77	5306.6
39.539	5944.7	5896.04	5789.88	5710.08	5478.98	5324.18
39.565	5947.41	5890.43	5782.16	5712.99	5477.27	5320.89
39.584	5936.61	5891.41	5789.45	5706.69	5484.23	5319.57
39.608	5942.81	5888.5	5776.46	5704.35	5477.37	5305.48
39.628	5940.62	5890.94	5780.49	5707.05	5478.89	5309.19
39.655	5937.34	5875.39	5776.19	5709.37	5475.76	5301.69
39.674	5927.92	5880.1	5778.86	5700.45	5470.08	5292.78
39.7	5944.79	5884.73	5769.55	5691.64	5460.88	5307.78
39.718	5930.88	5875.12	5761.25	5694.25	5465.98	5296.97
39.744	5927.66	5866.13	5754.64	5690.19	5450.51	5297.06
39.761	5920.98	5877.02	5761.16	5696.1	5464.96	5295.78
39.784	5923.1	5862.64	5759.73	5686.27	5451.99	5299.78
39.803	5922.71	5869.15	5760.09	5691.62	5455.03	5291.42
39.83	5921.04	5864.66	5765.2	5674.4	5445.38	5288.43
39.848	5914.1	5867.98	5751.04	5683.91	5445.53	5286.95
39.871	5907.97	5845.77	5746.78	5690.79	5439.11	5294.39
39.888	5913.81	5859.9	5749.25	5680.4	5444.55	5285.66
39.912	5913.55	5843.43	5744.37	5673.76	5439.86	5279.14
39.93	5920.85	5846.36	5745.44	5686.9	5446.61	5279.45
39.958	5910.74	5846.67	5745.46	5678.35	5433.69	5275.77
39.977	5894.1	5845.19	5739.03	5675.42	5435.25	5282.73
40.004	5891.27	5837.55	5742.39	5662.87	5417.58	5274.15
40.023	5892.3	5826.71	5745.53	5674.66	5434.87	5276.76
40.049	5899.77	5833.92	5730.3	5673.63	5420.73	5268.01
40.068	5891.67	5843.24	5725.57	5669.01	5428.51	5271.81
40.092	5881.79	5838.8	5733.98	5651.31	5415.11	5258.02
40.109	5886.61	5832.82	5731.17	5647.04	5427.47	5265.5
40.133	5872.82	5823.52	5715.05	5641.72	5415.77	5252.35
40.15	5877.21	5835.83	5730.02	5649.5	5412.17	5264.94
40.175	5882.82	5823.36	5716.27	5651.41	5410.9	5244.95
40.198	5885.69	5820.17	5714.23	5651.44	5417.95	5251.98
40.223	5872.53	5822.2	5718.52	5644.7	5406.72	5252.4
40.243	5889.81	5820.46	5721.56	5654.03	5408.27	5252.32
40.27	5863.02	5821.65	5706.7	5643.66	5398.2	5241.62
40.287	5882.31	5805.03	5707.14	5644.13	5408.13	5243.52
40.313	5857.85	5800.78	5702.21	5629.55	5390.68	5240.62
40.331	5859.77	5804.65	5701.29	5636.6	5399.48	5243.13
40.353	5856.96	5802.79	5693.95	5623.8	5388.16	5232.07
40.371	5851.98	5802.78	5704.79	5636.8	5390.26	5235.64
40.397	5858.66	5799.12	5692.13	5619.71	5391.43	5229.06
40.415	5877.06	5794.51	5700.29	5634.55	5392.81	5247.52
40.441	5855.37	5797.48	5697.02	5621.92	5380.52	5235.44
40.46	5847.81	5790.79	5683.77	5626.11	5391.18	5240.61
40.487	5845.05	5790.42	5684.89	5611.21	5369.62	5221.48
40.504	5837.56	5785.82	5697.68	5621.86	5382.19	5222.08
40.528	5843.02	5791.7	5679.15	5605.63	5373.86	5214.67
40.546	5847.87	5772.54	5686.1	5609.56	5387.85	5222.13
40.571	5841.77	5772.06	5676.29	5617.34	5369.96	5216.33
40.588	5840.41	5778.98	5672.92	5603.11	5367.83	5216.5
40.614	5837.37	5759.67	5661.17	5603.55	5365.28	5215.84
40.633	5834.23	5771.24	5666.59	5612.94	5360.21	5207.11
40.659	5816.25	5767.01	5666.63	5596.85	5355.59	5199.14
40.677	5827.23	5760.1	5670.96	5591.03	5359.44	5207.4
40.705	5803.56	5756.64	5656.98	5590.08	5355.25	5205.66
40.724	5814.85	5754.09	5662.29	5590.5	5371.2	5208.82
40.751	5807.03	5761.07	5661.89	5588.11	5339.56	5189.54
40.769	5817.62	5762.74	5678.89	5584.73	5358.23	5198.74
40.792	5806.92	5762.67	5654.3	5575.04	5349.21	5191.47
40.809	5804.61	5757.57	5665.44	5579.71	5360.07	5201.6
40.834	5802.46	5757.97	5659.96	5579.6	5346.64	5196.3
40.85	5818.18	5732.81	5637.92	5564.93	5338.01	5191.19
40.875	5795.49	5751.35	5648.58	5566.07	5345.06	5181.98
40.896	5800.86	5739.82	5641.99	5568.77	5344.09	5187.72
40.922	5801.44	5727.6	5635.18	5565.13	5328.15	5182.93
40.94	5799.58	5735.82	5640.57	5574.06	5338.65	5191.58
40.965	5791.12	5727.41	5634.4	5562.59	5332.81	5177.15
40.983	5791.95	5727.9	5633.59	5565.22	5328.39	5173.23
41.008	5787.51	5726.22	5626.55	5558.88	5313.6	5179.86
41.027	5782.13	5724.92	5625.46	5572.07	5324.52	5172.07
41.053	5773.16	5709.78	5620.94	5549.43	5312.28	5167.22
41.073	5788.1	5721.65	5625.16	5539.68	5321.35	5167.7
41.1	5774.34	5717.63	5623.4	5540.09	5317.4	5164.4
41.119	5781.82	5730.57	5628.09	5543.12	5320.44	5161.69
41.144	5767.56	5703.86	5607.09	5543.77	5306.16	5158.7
41.163	5768.85	5709.85	5606.21	5539.64	5305.11	5162.31
41.185	5761.14	5705.62	5605.55	5535.97	5310.64	5157.33
41.201	5764.63	5704.84	5622.41	5548.28	5306.66	5156.35
41.227	5770.95	5707.82	5605.93	5531.79	5292.05	5142.74
41.246	5760.89	5704.24	5616.97	5538.13	5306.36	5160.7
41.272	5757.55	5709.96	5608.94	5526.03	5294.14	5146.24
41.29	5750.23	5688.18	5598.55	5539.81	5301.87	5151.23
41.316	5753.54	5689.06	5597	5526.44	5294.01	5139.94
41.335	5759.2	5690.97	5598.74	5520.86	5294.69	5138.73
41.359	5753.82	5692.34	5593.93	5524.08	5298.49	5145.65
41.375	5751.9	5691.2	5608.94	5523.78	5290.45	5144.58
41.401	5722.69	5684.36	5586.04	5515.26	5282.59	5137.68
41.421	5740.84	5678.1	5586.5	5509.47	5284.62	5129.64
41.447	5738.42	5687.9	5578.59	5514.25	5265.61	5134.51
41.465	5730.4	5673.31	5579.72	5511.81	5285.71	5134.81
41.49	5742.51	5669.03	5579.62	5510.96	5274.29	5126.57
41.509	5739.84	5681.15	5579.12	5502.42	5275.83	5118.47
41.534	5731.96	5675.38	5570.03	5496.24	5274.76	5120.71
41.553	5727.91	5674.77	5575.44	5497.44	5274.29	5128.77
41.577	5722.16	5664.7	5563.24	5488.19	5258.28	5115.74
41.595	5723.24	5668.27	5575.9	5497.06	5267.77	5119.34
41.621	5713.58	5661.44	5566.78	5486.04	5254.66	5112.61
41.638	5717.9	5658	5557.35	5495.52	5271.59	5118.21
41.664	5718.18	5659.43	5558.69	5485.69	5255.38	5110.65
41.683	5721.87	5643.75	5558.12	5480.08	5257.35	5107.05
41.708	5716.31	5647.54	5553.57	5483.34	5250.75	5109.99
41.726	5711.2	5652.06	5567.54	5477.68	5246.94	5105.42
41.753	5697.96	5650.83	5541.32	5479.08	5248.45	5099.34
41.775	5714.1	5657.66	5559.41	5478.39	5241.34	5095.77
41.802	5688.73	5637.43	5553.28	5474.35	5236.49	5093.78
41.819	5705.73	5643.82	5548.86	5468	5248.15	5102.11
41.844	5696.82	5648.77	5541.44	5470.48	5230.6	5093.2
41.863	5707.89	5638.62	5551.02	5481.29	5244.33	5101.94
41.885	5686.6	5638.69	5541.74	5460.06	5242.31	5084.39
41.902	5696.95	5636.76	5537.55	5472.03	5236.58	5083.81
41.927	5682.72	5632.74	5535.35	5466.21	5232.94	5083.94
41.945	5674.11	5639.52	5546.27	5469.8	5224.62	5088.14
41.97	5686.95	5636.94	5538.09	5452.35	5220.88	5079.26
41.989	5682.02	5629.24	5528.12	5458.5	5223.81	5079.37
42.015	5677.97	5623.49	5526.63	5453.55	5214	5077.72
42.032	5673.09	5627.58	5532.27	5456.5	5213.35	5071.87
42.058	5674.21	5614.98	5514.93	5436.32	5215.67	5060.63
42.079	5661.23	5606.41	5521.58	5447.5	5220.38	5067.62
42.105	5661.34	5610.6	5517.91	5433.24	5207.45	5069.66
42.123	5665.22	5614.48	5521.04	5445.81	5215.18	5070.22
42.147	5664.58	5595.2	5515.56	5437.87	5204.68	5064.96
42.166	5665.47	5601.19	5518.14	5439.94	5212.01	5074.4
42.193	5665.78	5599.69	5499.41	5439.58	5194.83	5057.54
42.214	5659.99	5596.74	5512.47	5428.97	5210.84	5059.2
42.24	5657.2	5594	5503.75	5421.35	5193.77	5048.68
42.257	5646.46	5598.93	5505.36	5424.09	5197.06	5055.5
42.281	5647.73	5589.78	5490.46	5420.2	5191.59	5054.01
42.299	5647.81	5583.3	5496.35	5414.47	5186.33	5045.41
42.322	5634.07	5588.8	5500.88	5409.37	5185.18	5053.05
42.341	5643.67	5584.45	5498.68	5411.96	5194.04	5042.81
42.367	5642.18	5584.34	5488.74	5408.77	5186.27	5038.38
42.385	5635.13	5585.38	5495.2	5415.47	5181.88	5038.18
42.409	5642.23	5585.9	5490.53	5409.06	5180.39	5038.67
42.427	5645.93	5585.21	5494.44	5408.67	5187.09	5047.83
42.452	5638.34	5582.18	5485.92	5407.86	5165.77	5034.21
42.47	5628.86	5573.53	5472.54	5401.96	5176.07	5038.08
42.496	5626.57	5575.88	5470.46	5399.5	5164.49	5026.28
42.516	5628.25	5571.54	5480.06	5405.98	5170.24	5030.21
42.541	5625.07	5575.5	5472.48	5389.44	5163.68	5028.18
42.557	5635.55	5575.02	5467.37	5398.14	5165.89	5031.99
42.581	5617.97	5564.52	5480.13	5395.38	5168.02	5020.15
42.6	5621.21	5569.99	5460.17	5386.14	5156.65	5007.11
42.626	5618.63	5558.51	5459.02	5380.55	5155.96	5021.41
42.645	5616.48	5559.55	5458.36	5375.41	5174.91	5022.12
42.672	5599.49	5560.06	5461.73	5382.91	5145.77	5009.11
42.693	5616.66	5549.12	5458.98	5374.19	5158.01	5016.68
42.719	5605.19	5541.53	5454.27	5369.62	5141.54	5014.27
42.739	5597.52	5544.44	5444.07	5371.67	5140.02	5004.55
42.766	5589.52	5545.69	5446.4	5362.54	5151.7	4999.84
42.782	5597.01	5539.83	5442.88	5382.94	5151.24	5004.8
42.804	5595.49	5547.43	5444.03	5372.32	5143.79	4992.48
42.82	5607.01	5538.76	5435.97	5371.04	5150.08	5011.48
42.846	5591.57	5528.16	5430.19	5363.25	5141.52	5000.41
42.865	5582.98	5533.08	5449.7	5357.01	5143.37	5000.47
42.891	5581.73	5531.85	5430.55	5363.35	5135.65	4999.83
42.909	5588	5529.03	5431.2	5359.33	5130.33	4991.39
42.937	5572.94	5523.21	5418.96	5352.45	5130.21	4978.08
42.956	5578.17	5524.31	5429.34	5357.63	5133.72	4983.17
42.981	5551.34	5525.92	5429.42	5337.59	5119.5	4976.81
42.998	5573.65	5519.33	5417.61	5342.55	5134.29	4983.57
43.02	5570.31	5519.18	5411.77	5347.85	5122.04	4980.29
43.038	5566.64	5516.45	5420.89	5351.58	5126.2	4975.42
43.065	5563.73	5511.7	5409.4	5335.8	5113.86	4965.18
43.084	5566.1	5514.98	5425.96	5334.3	5111.24	4968.88
43.11	5557.86	5507.92	5404.91	5326.29	5110.01	4971.72
43.129	5556.54	5495.68	5407.39	5331.76	5108.46	4967.99
43.155	5553.82	5489.43	5403.49	5328.54	5104.17	4966.53
43.171	5558.61	5509.38	5410.63	5330.69	5114.44	4957.27
43.195	5541.34	5502.96	5396.22	5327.73	5102.12	4963.95
43.215	5553.09	5494.69	5402.97	5325.19	5110.06	4965.08
43.239	5535.4	5500.32	5397.8	5325.31	5091.37	4954.36
43.257	5551.79	5493.85	5412.94	5332.54	5097.32	4950.15
43.283	5549.59	5483.45	5392.27	5315.67	5091.65	4951.32
43.304	5542.75	5490.95	5393.99	5325.01	5098.1	4950.45
43.334	5532.84	5482.4	5386.98	5301.35	5094.14	4942.09
43.351	5547.3	5477.59	5382.61	5308.61	5085.61	4946.06
43.374	5526.68	5471.26	5382.16	5303.44	5070.06	4946.74
43.393	5521.71	5480.73	5389.06	5299.31	5083.26	4939.32
43.418	5526.17	5464.56	5381.07	5304.02	5075.74	4940.21
43.435	5521.96	5474.96	5377.53	5295.2	5074.71	4931.41
43.46	5517.23	5459.36	5363.64	5291.86	5072.35	4928.6
43.48	5533.84	5474.36	5373.94	5299.32	5067.75	4923.72
43.504	5522.52	5461.02	5374.6	5286.04	5063.58	4922.47
43.52	5523.25	5458.6	5372.12	5287.9	5064.6	4923.68
43.545	5514.05	5457.59	5344.25	5273.79	5054.52	4928.35
43.564	5514.98	5456.71	5365.97	5285.05	5064.91	4923.19
43.591	5519.24	5448.47	5357.81	5287.91	5062.06	4920.02
43.609	5506.12	5456.87	5365.55	5282.44	5074.42	4919.04
43.635	5501.43	5451.42	5351.53	5266.71	5056.68	4919.77
43.653	5497.44	5451.55	5364.4	5282.49	5058.63	4917.19
43.679	5500.28	5444.79	5336.37	5273.16	5048.04	4903.74
43.696	5500.19	5445.37	5353.88	5274.93	5045.73	4915.66
43.72	5489.87	5435.59	5350.02	5274.52	5046.49	4909.21
43.739	5488.04	5440.24	5351.19	5261.35	5046.28	4907.85
43.767	5483.2	5429.69	5331.62	5253.98	5041.5	4900.3
43.789	5486.24	5426.11	5334.17	5271.21	5039.64	4907.52
43.816	5485.85	5424.64	5352.17	5264.17	5035	4907.66
43.834	5482.05	5428.29	5336.53	5274.09	5044.97	4899.93
43.86	5479.54	5423.04	5327.86	5251.02	5039.85	4897
43.877	5481.41	5429.03	5343.27	5256.12	5040.4	4889.9
43.899	5479.22	5412.61	5322.83	5257.9	5025.65	4892.19
43.916	5489.11	5425.51	5330.88	5259.98	5040.77	4900.34
43.94	5470.05	5414.38	5327.02	5243.73	5027.71	4892.09
43.957	5473.87	5419.3	5327.46	5258.93	5040.38	4880.63
43.979	5456.27	5400.57	5325.22	5242.32	5029.41	4877.61
43.997	5477.31	5415.98	5322.22	5246.77	5029.16	4878.66
44.024	5460.42	5399	5311.73	5241.79	5018.2	4871.06
44.046	5469.58	5413.76	5317.24	5236.39	5018.31	4880
44.074	5454.44	5401.35	5307.06	5238.22	5011.11	4871.41
44.091	5466.95	5402.45	5305.49	5234.05	5007.07	4867.22
44.121	5451.71	5396.08	5296.15	5226.4	5006.7	4873.11
44.139	5457.88	5401.75	5297.3	5224.56	5019.67	4867.37
44.163	5448.94	5391.93	5300.38	5229.02	4998.66	4861.51
44.18	5455.58	5397.21	5295.68	5230.45	5001.04	4860.04
44.202	5439.78	5394.19	5303.26	5208.41	5003.14	4858.84
44.218	5450.07	5396.26	5296.56	5221.08	5001.62	4861.44
44.245	5446.66	5395.36	5290.51	5217.81	5002.76	4852.8
44.264	5438.75	5395.66	5283.38	5218.69	4989.37	4846.66
44.289	5442.63	5374.32	5287.72	5212.46	4990.33	4851.98
44.308	5447.48	5383.91	5292.69	5221.1	4993.36	4850.5
44.337	5418.83	5373.22	5276.52	5203.65	4994.51	4846.5
44.356	5422.44	5370.79	5277.98	5197.91	4984.47	4846.85
44.382	5408.32	5379.15	5273.73	5196.48	4971.88	4841.44
44.402	5417.57	5368.67	5275.62	5197.09	4980.6	4838.43
44.427	5415.37	5370.14	5285.4	5194.89	4971.18	4842.82
44.445	5417.94	5361.63	5262.04	5193.16	4979.67	4843.77
44.47	5411.85	5361.36	5266.1	5196.98	4970.97	4846.15
44.487	5412.97	5363.09	5268.87	5197.59	4976.48	4843.54
44.511	5408.67	5366.74	5265.13	5197.97	4960.38	4833.95
44.529	5415.6	5350.9	5270.5	5197.81	4961.61	4838.4
44.552	5417.93	5362.66	5261.41	5182.68	4966.98	4827.38
44.569	5421.96	5346.41	5266.55	5181.38	4970.25	4832.4
44.596	5410.07	5345.76	5261.29	5185.8	4955.47	4824.46
44.615	5406.44	5356.32	5264.29	5185.38	4963.71	4825.28
44.639	5403.83	5344.34	5253.58	5172.63	4957.12	4816.68
44.659	5405.78	5358.16	5256.44	5181.65	4955.38	4817.2
44.688	5396.95	5339.95	5246.75	5171.69	4948.37	4814.66
44.705	5399.82	5337.86	5248.89	5169.93	4960.37	4812.51
44.729	5394.64	5340.16	5242.12	5166.57	4957.65	4814.9
44.749	5384.23	5342.67	5248.46	5159.81	4949.63	4814.9
44.774	5393.63	5338.9	5228.4	5166.8	4945.22	4804.47
44.792	5386.33	5332.44	5238.26	5166.97	4954.73	4800.77
44.816	5378.23	5333.2	5228.33	5154.53	4940.35	4795.48
44.833	5382.87	5335.19	5240.91	5170.98	4954.62	4806.13
44.858	5372.98	5321.7	5218.77	5159.8	4926.3	4801.39
44.876	5378.13	5329.58	5225.78	5167.96	4940.47	4796.46
44.903	5374.17	5318.96	5219.76	5150.62	4933.4	4795.86
44.923	5368.64	5326.15	5226.8	5156.81	4932.12	4797.58
44.948	5365.4	5320.93	5209.68	5151.54	4922.66	4778.79
44.966	5362.68	5325.71	5230.15	5157.8	4930.16	4786.14
44.993	5358.7	5307.1	5212.32	5151.23	4928.23	4788.4
45.012	5363.54	5304.87	5209.09	5148.64	4915.7	4783.71
45.038	5359.88	5303.48	5199.52	5143.33	4924.15	4778.16
45.055	5359.56	5311.3	5214.91	5147.47	4920.55	4793.94
45.08	5343.16	5299.45	5198.41	5135.97	4915.8	4784.59
45.098	5347.65	5295.78	5207.83	5130.01	4916.15	4779.25
45.122	5335.69	5304.64	5195.69	5125.72	4911.83	4766.56
45.14	5349	5302.1	5208.16	5133.54	4899.79	4769.31
45.165	5348.45	5291.28	5196.26	5126.53	4902.1	4762.38
45.184	5338.27	5289.34	5189.72	5130.38	4917.83	4763.96
45.209	5317.89	5277.63	5190.58	5116.59	4903.44	4763.35
45.227	5335.26	5285.1	5194.1	5119.1	4903.7	4765.04
45.253	5327.71	5281.27	5174.71	5118.24	4893.33	4757.47
45.271	5327.05	5282.68	5188.07	5118.69	4901.53	4756.73
45.297	5332.42	5277.8	5180.79	5111.39	4885.77	4749.89
45.318	5330.14	5280.36	5186.41	5121.62	4905.01	4759.8
45.344	5320.02	5267.45	5178.96	5098.79	4895.45	4738.52
45.361	5323.38	5278.14	5171.32	5106.34	4880.67	4753.35
45.384	5310.22	5272.5	5167.4	5100.23	4893.16	4750.27
45.403	5326.89	5277.98	5179.05	5106.91	4888.74	4737.26
45.43	5303.85	5260.86	5164.08	5090.03	4877.27	4743.53
45.447	5323.11	5267.94	5167.06	5097.85	4875.29	4743.8
45.476	5304.36	5251.1	5166.01	5094.12	4878.85	4733.27
45.495	5304.49	5243.94	5153.58	5084.57	4881.46	4730.87
45.519	5299.44	5255.23	5153.18	5088.63	4872.19	4730.51
45.536	5300.91	5258.01	5156.26	5085.85	4876.52	4725.54
45.559	5302.89	5251.45	5163.03	5077.81	4871.43	4729.51
45.576	5301.45	5247.46	5164.18	5085.91	4877.8	4729.91
45.601	5295	5243.39	5153.89	5071.81	4872.87	4722.58
45.618	5299.73	5244.99	5150.94	5074.26	4870.57	4719.66
45.647	5280.6	5233.56	5145.61	5071.83	4840.86	4720.04
45.668	5288	5243.99	5142.77	5079.52	4852.01	4724.58
45.696	5280.59	5240.33	5149.6	5069.47	4852.57	4714.32
45.715	5284.01	5229.76	5143.66	5063.22	4858.13	4720.6
45.741	5283.68	5229.06	5135	5067.84	4852.08	4714
45.76	5276.09	5224.13	5140.08	5076.6	4856.2	4721.89
45.783	5270.08	5224.82	5126.74	5056.16	4845.43	4706.42
45.798	5273.07	5227.2	5138.01	5064.56	4850.59	4709.82
45.82	5265.58	5216.94	5127.41	5057.37	4844.13	4708.38
45.839	5264.68	5214.31	5126	5057.06	4851.09	4708.25
45.864	5262.3	5220.13	5125.77	5051.77	4838.92	4699.15
45.881	5260.59	5215.26	5127.12	5042.64	4841.77	4707.01
45.905	5257.88	5215.21	5124.52	5050.81	4829.28	4702.1
45.924	5256.86	5221.07	5116.52	5041.8	4833.01	4693.16
45.95	5245.78	5199.77	5111.52	5030.33	4825.41	4692.77
45.968	5259.69	5212.18	5107.86	5050.77	4842.13	4696.84
45.996	5244.65	5206.31	5097.27	5031.3	4833.91	4692.11
46.015	5256.25	5203.89	5119.71	5033.42	4823.57	4687.69
46.042	5245.26	5188.06	5099.65	5026.68	4829.73	4674.96
46.061	5246.84	5204.27	5114.5	5030.69	4825.73	4689.07
46.089	5250.19	5202.38	5102.27	5028.94	4815.35	4684.15
46.107	5248.42	5193.6	5111.24	5035.24	4823.24	4688.43
46.131	5245.19	5191.32	5090.5	5034.5	4811.01	4681.54
46.149	5247.82	5196.1	5098.39	5040.27	4812.57	4681.05
46.174	5228.56	5183.63	5087.13	5022.56	4799.91	4666.66
46.192	5236.24	5197.29	5105.08	5036.18	4823.22	4686.91
46.216	5227.17	5177.56	5084.62	5027.23	4815.12	4682.35
46.233	5238.48	5184.86	5090.09	5020.83	4814.6	4677.4
46.258	5230.65	5175.53	5080.85	5010.61	4804.8	4669.02
46.278	5233.32	5185.04	5087.9	5025.16	4806.85	4676.86
46.301	5228.66	5176.83	5072.84	5001.75	4787.23	4669.83
46.321	5219.48	5177.08	5073.7	5020.49	4797.88	4653.3
46.348	5214.44	5162.23	5076.36	5006.04	4800.92	4658.39
46.366	5207.51	5161.67	5066.76	5005.82	4784.86	4662.25
46.392	5213.22	5153.72	5061.35	4995.41	4790.27	4653.3
46.41	5209.02	5158.62	5069.17	4998.29	4785	4649.34
46.437	5198.9	5153.38	5068.44	4995.43	4781.54	4645.1
46.454	5206.36	5159.46	5063.2	4987.48	4786.85	4641.53
46.478	5193.46	5138.83	5059.29	4982.15	4780.3	4640.65
46.497	5202.88	5146.41	5055.82	4988.07	4779.23	4641.21
46.523	5191.7	5153.06	5060.04	4979.81	4768.86	4637.15
46.542	5197.47	5142.71	5055.35	4989.77	4766.47	4645.69
46.569	5197.2	5141.8	5042.71	4973.82	4777.02	4630.16
46.587	5182.75	5138.59	5055.93	4978.3	4776.73	4642.19
46.61	5191.95	5140.58	5043.27	4979.72	4764.29	4628.35
46.627	5189.62	5143.25	5057.36	4975.27	4773.25	4637.9
46.652	5181.43	5129.31	5045.15	4967.11	4757.34	4627.68
46.67	5187.4	5137.12	5046.99	4968.55	4761.51	4626.33
46.696	5178.46	5127.34	5037.77	4967.63	4755.98	4618.91
46.716	5176.48	5135.77	5046.51	4978.32	4760.87	4631.57
46.744	5170.19	5121.21	5033.54	4962.35	4752.38	4628.95
46.763	5180.02	5131.56	5027.63	4957.33	4757.1	4610.98
46.789	5161.75	5118.43	5024.62	4950.36	4742.33	4630.99
46.808	5165.48	5119.04	5032.59	4957.47	4752.13	4622
46.835	5170.17	5119	5019.63	4956.24	4745.62	4615.74
46.851	5171.79	5117.87	5029.32	4956.89	4745.99	4611.68
46.874	5154.62	5114.22	5017.79	4955.33	4734.4	4602.49
46.891	5166.34	5109.4	5032.83	4946.56	4745.78	4615.89
46.913	5153.03	5104.55	5007.17	4946.83	4739.78	4605.35
46.93	5147.67	5102.4	5016.88	4943.04	4737.84	4600.36
46.955	5153.4	5109.67	5012.26	4940.01	4732.08	4590.84
46.974	5151.08	5110.24	5016.82	4944.81	4736.55	4597
46.999	5152.4	5110.04	5000.52	4937.19	4723.4	4589.23
47.016	5146.79	5103.14	5012.74	4941.1	4736.59	4600.24
47.044	5143.58	5098.74	5005.63	4929.32	4726.04	4589.69
47.065	5150.77	5105.53	5006.85	4930.79	4733.36	4596.51
47.093	5139.48	5092.16	5006.46	4930.73	4723.01	4579.25
47.111	5133.44	5093.06	5006.7	4932.76	4720.6	4580.6
47.136	5124.44	5087.34	4990.94	4917.79	4721.41	4578.46
47.153	5138.47	5088.18	4994.04	4912.71	4714.19	4578.64
47.179	5125.93	5088.84	4989.7	4921.48	4702.59	4574.91
47.199	5129.81	5091.57	4993.34	4923.36	4715.81	4563.12
47.227	5123.25	5082.62	4984.08	4916.99	4704.43	4572.08
47.243	5120.33	5077.51	4980.55	4916.15	4712.43	4566.69
47.264	5125.21	5078.31	4988.27	4906.17	4703.32	4562.56
47.281	5126.27	5072.01	4988.82	4909.53	4704.76	4570.04
47.306	5114.24	5072.1	4969.61	4898.48	4694.61	4559.58
47.325	5115.98	5068.09	4985.11	4900.02	4697.41	4565.15
47.355	5104.37	5063.87	4969.58	4890.35	4704.99	4563.51
47.376	5103.97	5070.93	4982.23	4902.47	4697.15	4560.22
47.402	5108.68	5058.78	4967.93	4891.9	4688.36	4555.77
47.42	5112.5	5065.77	4964.81	4898.17	4694.88	4557.99
47.446	5092.21	5060.42	4966.92	4893.88	4694.88	4556.5
47.464	5105.97	5062.23	4963.58	4891.13	4698.29	4550.36
47.49	5086.83	5058.4	4955.3	4891.48	4684.91	4549.14
47.508	5098.67	5060.79	4964.21	4896.27	4682.79	4549.06
47.53	5105.97	5066.1	4952.55	4883.08	4673.6	4550.77
47.545	5087.53	5054.22	4958.5	4886.25	4677.9	4557.16
47.568	5089.96	5041.73	4957.05	4868.17	4676.8	4541.17
47.587	5083.36	5041.62	4956.69	4873.89	4669.34	4550.4
47.613	5082.98	5049.77	4944.95	4872.35	4668.66	4543.91
47.629	5082.09	5038.21	4939.8	4873.69	4665.5	4529.73
47.654	5078.97	5034.83	4941.96	4869.49	4663.94	4530.38
47.673	5094.52	5033.13	4944.55	4866.4	4666.73	4535.75
47.697	5072.52	5031.23	4931.5	4858.73	4667.01	4539.21
47.718	5078.37	5030.45	4935.59	4866.71	4675.4	4534.46
47.747	5065.66	5023.13	4924.93	4866.67	4666.53	4523.01
47.767	5070.32	5028.25	4942.43	4859.01	4659.72	4525.38
47.794	5063.78	5014.26	4935.37	4857.29	4648.94	4519.06
47.813	5063.08	5022.38	4934.98	4866.59	4651.03	4526.93
47.839	5061.5	5013.13	4915.98	4858.88	4651.49	4507.7
47.857	5053.31	5012.2	4914.14	4851.62	4644.52	4513.31
47.882	5059.78	5003.68	4909.96	4846.39	4647.56	4510.2
47.899	5053.68	4997	4908.67	4842.01	4648.87	4506.51
47.923	5048.79	5010.04	4903.42	4828.77	4635.47	4504.64
47.94	5049.42	4997.15	4916.13	4845.35	4644.67	4512.39
47.964	5040.74	5004.29	4909.62	4831.95	4640.96	4506.59
47.983	5056.62	5001.62	4915.64	4845.73	4642.34	4509.32
48.009	5041.54	5001.45	4905.56	4841.97	4632.36	4515.31
48.028	5047	5010.82	4909.74	4838.99	4635.83	4504.96
48.054	5036.39	4995.53	4889.32	4837.75	4623.98	4503.98
48.071	5032.44	4987.43	4904.72	4824.26	4624.56	4503.44
48.097	5032.2	4991.38	4887.25	4822.95	4607.47	4499.14
48.116	5042.1	4990.67	4901.84	4825.8	4626.78	4503.58
48.142	5023.59	4990.27	4896.63	4829.08	4617.71	4499.03
48.16	5036.52	4987.75	4897.8	4829.35	4623.82	4489.91
48.182	5024.53	4987.11	4882.38	4814.61	4615.88	4478.93
48.2	5026.55	4973.74	4894.17	4814.8	4613.56	4487.24
48.227	5026.96	4974.18	4883.28	4813.44	4609.38	4476.65
48.246	5011.89	4983.65	4881.44	4815.27	4619.9	4477.39
48.274	5016.63	4965.84	4883.35	4811.17	4610.57	4472.28
48.295	5014.43	4977.24	4885.55	4809.86	4612.46	4484.19
48.323	5017.91	4970.32	4861.36	4797.63	4601.67	4473.6
48.339	5005.81	4968.61	4882.78	4814.31	4613.81	4483.17
48.362	5014.37	4966.83	4867.44	4798.73	4609.89	4473.29
48.381	4999.47	4959.22	4881.82	4793.84	4607.77	4474.32
48.407	4998.83	4956.73	4858.46	4798.73	4595.5	4459.38
48.425	5006.76	4959.82	4869.96	4795.72	4598.28	4468.23
48.447	4989.03	4952.43	4861.96	4782.68	4591.29	4468.02
48.463	5005.6	4954.32	4863.01	4796.02	4607.59	4463.67
48.486	4999.55	4938.68	4847.77	4788.42	4587.88	4454.56
48.501	4988.01	4961.19	4854.04	4794.17	4594.85	4464.35
48.526	4994.6	4945.94	4848.9	4784.32	4587.43	4456.53
48.549	4994.06	4943.82	4845.01	4774.74	4585.55	4467.75
48.581	4981.82	4943.58	4846.56	4777.4	4573.55	4443.58
48.6	4977.47	4933.71	4847.84	4783.47	4587.41	4453.53
48.623	4980.85	4935.6	4837.95	4771.41	4580.02	4447.7
48.641	4979.24	4936.29	4841.32	4788.21	4566.7	4438.33
48.665	4972.35	4931.57	4849.76	4776.44	4570.88	4453.63
48.682	4976.84	4931.93	4844.51	4783.26	4580.43	4442.74
48.709	4968.78	4922.33	4838.86	4771.85	4567.29	4443.09
48.73	4974.44	4925.2	4843.34	4772.59	4573.82	4442.37
48.757	4957.78	4917.99	4832.15	4759.9	4555.7	4437.81
48.774	4966.58	4924.74	4832.54	4764.6	4568.26	4434.85
48.803	4955.69	4917.98	4827.3	4763.74	4552.79	4433.33
48.821	4964.18	4918.01	4834.53	4763.97	4559.42	4436.74
48.845	4962.59	4905.64	4818.34	4752.69	4554.42	4429.79
48.863	4948.2	4923.33	4814.78	4763.09	4555.22	4433.35
48.889	4948.95	4909.51	4810.62	4746.23	4543.56	4426.16
48.906	4961.27	4910.67	4823.84	4751.52	4558.44	4423.99
48.93	4949.01	4913.94	4820.01	4744.6	4539.11	4418.5
48.948	4947.72	4910.31	4827.02	4754.13	4545.55	4423.11
48.97	4940.59	4901.61	4804.77	4745.07	4538.98	4406.43
48.987	4937.46	4896.81	4812.95	4740.81	4554	4413.62
49.012	4941.96	4893.58	4796.34	4735.92	4538.27	4400.48
49.038	4936.42	4879.55	4802.61	4741.04	4540.2	4412.48
49.067	4920.12	4874.66	4802.11	4726.3	4534.85	4402.7
49.09	4929.77	4886.48	4799.71	4729.45	4537.24	4410.64
49.117	4924.57	4878.49	4798.1	4718.15	4518.39	4394.49
49.135	4931.53	4887.49	4796.68	4737.89	4519.6	4411.95
49.157	4924.06	4866.38	4787.39	4715.3	4523.89	4397.6
49.175	4921.41	4877.3	4789.26	4725.95	4527.51	4400.33
49.202	4920.61	4879.29	4789.98	4711.96	4526.23	4395.27
49.222	4924.9	4870.08	4787.68	4718.07	4521.87	4392.03
49.251	4909.99	4876.26	4779.28	4712.01	4510.34	4379.56
49.271	4912.13	4877.33	4781.54	4723.52	4507.32	4399.02
49.296	4905.89	4871.28	4774.23	4708.21	4515.95	4388.6
49.31	4910.53	4864.75	4786.79	4722.83	4509.98	4385.12
49.331	4917.34	4867.87	4779.94	4703.95	4504.81	4375.74
49.348	4908.69	4869.08	4793.86	4711.81	4510.31	4389.55
49.373	4907.2	4852.56	4776.31	4697.79	4511.94	4372.08
49.391	4905.01	4860.22	4778.63	4706.43	4506.46	4391.42
49.417	4900.2	4849.81	4763.8	4700.02	4504.14	4375.55
49.435	4899.6	4859.48	4772.25	4697.47	4490.26	4385.92
49.461	4890.92	4848.47	4750.52	4692.08	4491.46	4368.64
49.479	4893.32	4849.6	4768.46	4691.81	4497.12	4370.93
49.505	4876.57	4847.24	4751.61	4685.18	4486.19	4369.16
49.525	4884.7	4839.23	4756.52	4691.09	4490.33	4363.27
49.554	4882.15	4840.74	4748.12	4680	4484.66	4366.89
49.574	4884.38	4844.2	4755.52	4681.76	4489.81	4365.55
49.6	4893	4834.26	4748.79	4686.65	4481.95	4363.15
49.618	4872.05	4831.17	4752.43	4688.74	4486.27	4362.85
49.643	4876.62	4831.15	4735.89	4665.1	4481.49	4359.48
49.662	4874.9	4836.09	4746.62	4688.76	4486	4359.55
49.688	4872.95	4827.1	4733.53	4666.75	4480.47	4343.42
49.706	4880.65	4827.8	4748.84	4681.61	4479.99	4364.63
49.728	4874.13	4813.22	4733.4	4669.79	4470.99	4354.62
49.743	4872.64	4834.35	4746.79	4667.93	4476.31	4353.07
49.765	4864.29	4814.44	4731.58	4659.86	4470.15	4349.85
49.783	4870.45	4826.85	4727.48	4672.2	4475.71	4346.91
49.81	4847	4814.56	4729.04	4653.63	4461.64	4338.89
49.83	4857.16	4820.06	4724.48	4662.7	4462.82	4342.02
49.859	4857.27	4812.99	4726.56	4651.54	4448.84	4337.92
49.878	4849.81	4812.95	4727.42	4651.88	4455.84	4342.52
49.907	4852.19	4799	4714.99	4648.4	4457.03	4331.01
49.925	4856.69	4809.77	4717.08	4651.48	4457.11	4334.46
49.95	4844.05	4802.79	4703.22	4637.5	4454.09	4333.9
49.967	4856.52	4791.82	4715.23	4645.49	4453.75	4325.9
49.991	4838.11	4793.28	4706.43	4643.23	4438.44	4314.89
50.007	4848.1	4797.61	4717.54	4646.54	4454.35	4338.23
50.031	4842.76	4794.15	4705.94	4639.33	4438.35	4326.98
50.049	4837.32	4794.56	4706.29	4642.78	4451.92	4322.95
50.073	4825.38	4783.55	4691.73	4634.81	4440.65	4326.44
50.092	4824.31	4783.7	4708.12	4633.41	4452.01	4320.2
50.121	4811.46	4784.21	4699.69	4624.89	4426.62	4313.57
50.141	4830.64	4776.27	4691.43	4631.31	4438.95	4316.01
50.167	4808.42	4773.03	4693.66	4626.67	4433.06	4309.68
50.184	4825.16	4780.98	4681.55	4629.64	4436.25	4305.77
50.207	4810.63	4777.34	4676.38	4610.07	4424.9	4298.17
50.224	4816.49	4768.7	4685.9	4630.22	4425.87	4305.21
50.25	4809.63	4769.96	4678.13	4610.01	4424.76	4305.42
50.268	4824.08	4775.09	4684.35	4615.96	4428.6	4311.65
50.296	4808.69	4764.9	4681.34	4612.05	4419.46	4295.59
50.315	4810.68	4772.83	4683.22	4617.69	4423.91	4313.14
50.34	4801.87	4759.55	4666.41	4610.19	4425.68	4294.14
50.358	4812.49	4754.38	4680.86	4609.57	4419.89	4292.92
50.387	4792.83	4743.94	4669.72	4593.48	4408.16	4294.95
50.404	4799.92	4759.9	4668.88	4604.44	4415.52	4296.48
50.428	4797.63	4749.09	4667.53	4592.74	4405.44	4282.31
50.447	4791.87	4750.26	4670.54	4591.62	4408.15	4282.93
50.471	4792.36	4748.87	4655.41	4585.14	4397.55	4281.35
50.489	4792.17	4750.97	4670.63	4608.41	4411.38	4291.9
50.514	4785.02	4737.76	4644.31	4588.06	4394.55	4272.7
50.534	4788.29	4735.22	4656.35	4591.42	4402.81	4274.53
50.561	4779.77	4732.2	4648	4582.53	4378.27	4272.39
50.578	4780.11	4737.86	4654.46	4590.41	4402.64	4279.84
50.601	4767.39	4724.61	4642.33	4580.64	4392.03	4267.53
50.621	4776.21	4730.11	4644.97	4575.94	4387.34	4269.91
50.647	4773.07	4725.92	4635.54	4573.39	4387.84	4255.61
50.665	4775.59	4728.57	4650.21	4573.6	4397.69	4259.11
50.687	4775.06	4723.26	4637.36	4576.59	4391.3	4259.87
50.703	4772.46	4734	4646.41	4585.52	4389.11	4269.52
50.726	4762.24	4724.9	4631.19	4570.35	4380.01	4262.67
50.745	4768.84	4718.31	4641.17	4580.5	4384	4267.1
50.772	4754.31	4718.39	4637.24	4569.63	4379.4	4257.49
50.792	4757.88	4715.19	4628.96	4572.9	4377.27	4251.92
50.821	4746.91	4704.63	4626.41	4563.85	4374.81	4254.17
50.839	4745.12	4708.86	4622.5	4551.29	4370.07	4258.91
50.864	4751.37	4711.68	4636.77	4554.62	4358.52	4255.89
50.885	4739.31	4707.77	4616.15	4550.84	4370.93	4243.16
50.916	4738.21	4703.98	4613.5	4547.99	4363.19	4247
50.934	4743.72	4707.39	4627.49	4547.55	4362.02	4248.18
50.956	4743.7	4701.99	4610.78	4549.77	4345.52	4236.3
50.971	4760.32	4704.62	4605.48	4545.66	4358.97	4243.76
50.993	4742.47	4692.67	4611.23	4541.88	4353.38	4240.35
51.013	4744.34	4694.12	4614.79	4555.48	4358.02	4238.99
51.042	4721.01	4694.31	4611.68	4526.5	4352.46	4230.06
51.06	4744.24	4699.4	4601.68	4535.67	4356.76	4239.78
51.084	4719.84	4691.33	4597.45	4529.37	4344.36	4233.34
51.101	4729.68	4689.76	4605.79	4544.3	4354.23	4236.61
51.126	4719.57	4674.03	4585.57	4530.56	4339.28	4224.61
51.144	4725.92	4691.43	4599.82	4539.34	4353.44	4235.09
51.169	4720.75	4683.18	4588.16	4525.51	4333.08	4225.27
51.185	4731.38	4679.56	4591.94	4539.04	4344.39	4226.29
51.21	4715.83	4666.55	4587.89	4530.12	4338.87	4223.56
51.228	4718.97	4680.31	4584.97	4540.4	4343.64	4226.4
51.256	4709.68	4668.07	4579.2	4524.66	4337.73	4211.65
51.275	4717.15	4669.26	4584.45	4515.03	4330.1	4205.97
51.302	4703.26	4666.24	4574.59	4511.15	4331.24	4204.24
51.321	4710.91	4666.85	4574.6	4512.69	4329.8	4209.55
51.348	4698.49	4662.51	4579.8	4508.9	4314.91	4197.89
51.369	4699.32	4659.32	4573.06	4519.87	4319.43	4202.5
51.396	4698.73	4653.78	4573.56	4502.56	4321.66	4206.77
51.414	4701.89	4669.08	4575.83	4515.27	4314.47	4206.82
51.438	4691.18	4656.33	4566.33	4499.04	4306.75	4198.5
51.455	4692	4655.49	4572.86	4502.71	4320.82	4203.52
51.479	4685.54	4639.16	4554.5	4504.61	4305.33	4195.39
51.496	4696.53	4649.19	4565.94	4500.82	4319.1	4196.84
51.522	4682.47	4645.47	4559.59	4502.84	4307.77	4189.19
51.539	4692.36	4652.29	4561.98	4499.07	4318.01	4190.04
51.563	4688.88	4646.07	4550.63	4498.66	4300.27	4183.06
51.583	4685.82	4638.43	4549.86	4492.63	4309.72	4183.73
51.603	4670.98	4636.11	4539.52	4485.71	4299.86	4186.34
51.618	4675.07	4630.23	4560.19	4502.86	4298.99	4191.21
51.643	4673.01	4631.59	4547.19	4483.09	4297.53	4179.8
51.664	4681.67	4631.35	4545.71	4489.82	4305.04	4178.09
51.692	4673	4623.74	4545.77	4484.45	4293.3	4174.61
51.711	4678.44	4620.85	4543.27	4485.46	4285.79	4173.24
51.739	4658.55	4613.06	4528.56	4478.44	4293.25	4166.91
51.759	4668	4613.19	4539.02	4468.17	4287.73	4167.94
51.785	4644.69	4625.24	4530.94	4467.12	4282.4	4166.12
51.804	4665.15	4619.47	4536.87	4472.83	4270.64	4163.73
51.83	4643.37	4620.19	4531.36	4459.39	4278.22	4158.94
51.848	4657.93	4610.04	4529.6	4469.27	4277.7	4163.13
51.874	4642.12	4601.11	4519.74	4459.93	4271.34	4154.28
51.893	4649.81	4601.98	4527.09	4460.02	4285.52	4150.71
51.916	4637.4	4603.24	4523.51	4452.43	4273.42	4155.8
51.935	4646.41	4607.59	4520.84	4468.64	4275.54	4149.88
51.958	4638.78	4595.98	4514.03	4453.16	4264.18	4148.46
51.975	4642.01	4592.81	4523.9	4456.92	4262.36	4154.54
51.998	4638.8	4590.06	4509.02	4454.45	4266.86	4136.86
52.017	4639.45	4596.16	4519.36	4457.45	4268.85	4152.91
52.043	4629.9	4590.02	4500.95	4437.07	4251.32	4141.65
52.063	4628.8	4587.44	4501.81	4443.92	4260.22	4144.48
52.092	4626.76	4581	4502.15	4432.64	4257.74	4136.96
52.113	4628.62	4586.24	4500.09	4445.3	4256.47	4148.71
52.14	4611.57	4584.45	4491.86	4428.49	4250.85	4131.86
52.158	4624.99	4586.91	4495.93	4442.69	4248.39	4138.44
52.182	4630.31	4583.71	4494.84	4434.51	4244.89	4125.04
52.201	4616.81	4591.07	4489.63	4425.92	4248.13	4124.59
52.225	4613.5	4574.66	4487.05	4428.37	4237.27	4118.56
52.238	4616.02	4578.56	4497.01	4429.5	4234.86	4131.16
52.259	4606.85	4566.47	4490.34	4430.42	4236.47	4129.22
52.279	4604.35	4574.57	4489.42	4423.6	4241.39	4120.27
52.308	4601.45	4562.26	4471.39	4418.18	4231.35	4119.59
52.328	4612.45	4568.65	4481.36	4423.38	4237.45	4121.41
52.355	4602	4563.38	4469.05	4424.01	4234.72	4107.91
52.371	4613.25	4565.89	4478.9	4421.84	4232.95	4120.2
52.393	4600.48	4555.65	4478.97	4419.23	4234.17	4117.94
52.411	4601.41	4559.87	4479.21	4426.98	4236.04	4121.18
52.436	4598.06	4563.02	4473.06	4408.04	4226.53	4113.62
52.455	4604.67	4565.5	4483.54	4413.49	4238.84	4121.39
52.481	4599.6	4545.98	4461.13	4414.03	4221.61	4099.98
52.501	4594.96	4554.9	4469.57	4412.33	4224.19	4108.88
52.53	4595.7	4542.53	4454.31	4407.04	4209.51	4110.93
52.55	4584.59	4529.92	4466.38	4399.23	4225.56	4092.58
52.578	4576.14	4535.59	4447.02	4398.85	4211.48	4094.19
52.595	4578.22	4539.08	4458.88	4399.14	4217.47	4103.58
52.621	4575.07	4525.45	4447.54	4391.82	4203.55	4091.16
52.638	4583.81	4537.22	4458.62	4397.94	4221.41	4100.17
52.656	4583.29	4529.59	4445.37	4392.16	4204.37	4086.31
52.67	4590.39	4531.06	4463.37	4400.44	4220.77	4093.8
52.693	4578.99	4519.33	4435.08	4382.57	4212.83	4079.48
52.71	4569.85	4525.91	4453.82	4392.6	4203.98	4084.02
52.739	4565.87	4519.72	4442.93	4375.98	4198.27	4076.21
52.761	4580.41	4528.02	4438.12	4386.24	4199.11	4078.34
52.79	4561.34	4507.88	4438.17	4383	4197.76	4081.58
52.808	4566.72	4517.42	4438.05	4379.16	4200.48	4081.63
52.834	4550.5	4515.87	4422.1	4384.88	4196.66	4069.45
52.852	4556.89	4515.54	4435.34	4378.55	4194.26	4085.73
52.879	4550.72	4508.72	4418.33	4366.92	4189.62	4079.78
52.899	4553.22	4518.51	4432.65	4373.59	4202.54	4079.33
52.928	4545.38	4502.8	4416.64	4366.1	4187.22	4067.15
52.948	4542.22	4514.81	4416.6	4371.89	4182.39	4069.84
52.97	4544.12	4505.23	4413.09	4366.73	4176.62	4056.88
52.985	4540.8	4498.06	4413.73	4371.25	4181.53	4063.2
53.009	4532.69	4491.48	4415.51	4362.31	4174.78	4061.94
53.026	4554.73	4504.78	4412.7	4380.1	4188.46	4070.41
53.048	4518.82	4489.2	4401.88	4364.79	4177.85	4057.71
53.065	4529.34	4501.05	4418.12	4365.84	4181.55	4054.82
53.09	4524.22	4497.58	4398.36	4352.38	4177.43	4046.84
53.108	4528.07	4489.14	4407.26	4362.28	4166.25	4060.7
53.136	4527.64	4488.27	4394.08	4356.46	4170.7	4054.41
53.154	4526.31	4493.17	4397.73	4357.63	4171.12	4050.44
53.179	4518.96	4479.27	4397.32	4347.35	4159.37	4054.57
53.201	4523.81	4485.49	4394.9	4355.31	4163.4	4045.26
53.229	4518.87	4475.33	4394.56	4341.2	4163.07	4046.68
53.248	4520.73	4475.69	4392.91	4348.15	4160.93	4040.44
53.275	4512.51	4462.1	4389.65	4342.59	4159.72	4041.8
53.293	4516.8	4474.71	4394.57	4346.84	4154.32	4047.9
53.321	4516.77	4463.06	4389.62	4335.71	4145.42	4036.41
53.339	4514.8	4475.16	4384.98	4331.57	4158.51	4035.24
53.363	4502.32	4466.76	4381.2	4341.76	4145.7	4031.62
53.379	4501.75	4471.58	4389.73	4338.19	4163.55	4041.39
53.402	4499.73	4451.13	4382.42	4324.47	4138.53	4033.44
53.419	4503.68	4460.75	4388.22	4340.61	4149.56	4025.52
53.442	4495.64	4447.78	4371.28	4317.66	4145.13	4030.16
53.458	4501.46	4455.71	4379.97	4322.03	4146.8	4027.49
53.486	4494.84	4454.86	4371.86	4312.25	4137.54	4021.57
53.507	4495.54	4451.99	4369.73	4312.78	4145.28	4018.2
53.534	4482.63	4446.64	4369.19	4305.71	4132.78	4015.54
53.554	4488.48	4453.96	4375.44	4322.47	4143.03	4030.37
53.58	4483.13	4445.09	4364.2	4308.94	4129.24	4020.11
53.598	4496.17	4442.92	4377.41	4327	4136.32	4014.84
53.624	4481.89	4433.12	4355.62	4308.16	4127.73	4004.25
53.642	4480.25	4441.11	4360.39	4310.96	4139.81	4020.17
53.666	4483.91	4436.12	4349.45	4299.27	4129.97	3999.81
53.684	4467.8	4430.76	4350.29	4305.79	4133.96	4006.94
53.706	4464.03	4423.07	4352.95	4288.64	4114.29	3996.42
53.723	4468.62	4425.01	4351.61	4288.41	4121.35	4006.16
53.751	4467.77	4424.46	4344.34	4295.44	4100.82	3997.26
53.77	4469.48	4426.27	4337.81	4291.74	4123.7	4000.72
53.799	4466.18	4426.24	4340.43	4286.1	4109.03	4001.56
53.816	4468.4	4416.45	4345.89	4291.55	4113.09	3995.08
53.841	4460.13	4413.56	4332.62	4286.46	4103.27	3996.28
53.858	4460.52	4415.13	4336.71	4291.1	4114.86	3997.26
53.885	4464.6	4415.76	4333.34	4292.24	4105.3	3990.05
53.906	4463.75	4415.82	4332.86	4284.23	4110.55	4002.2
53.932	4451.41	4416.64	4323.61	4285.23	4108.35	3987.68
53.95	4457.1	4416.23	4331.1	4286.33	4112.33	4000.72
53.975	4446.45	4407.49	4322.51	4275.4	4092.93	3985.13
53.993	4437.99	4413.2	4331.57	4285.27	4108.81	3985.76
54.019	4451.99	4409.78	4318.38	4274.05	4095.7	3978.01
54.037	4448.81	4402.27	4327.89	4281.85	4094.63	3982.69
54.06	4439.44	4399.43	4313.55	4262.48	4083.34	3978.43
54.077	4439.65	4389.12	4305.38	4258.02	4092.91	3970.04
54.101	4432.99	4393.04	4308.32	4264.73	4088.74	3964.51
54.117	4438.16	4405.12	4314.2	4266.82	4087.14	3974.49
54.142	4441.76	4390.39	4309.56	4264.94	4082.49	3977.97
54.161	4441.23	4406.78	4315.68	4269.28	4094.66	3974.91
54.188	4432.65	4385.64	4305.12	4254.56	4075.83	3973.34
54.207	4419.08	4382.62	4308.22	4268.63	4088.72	3965.01
54.233	4429.59	4383.57	4304.87	4257.35	4077.45	3965.48
54.252	4423.77	4380.6	4294.89	4254.83	4073.57	3959.99
54.277	4417.27	4372.95	4294.24	4253.27	4078.48	3963.68
54.298	4407.57	4378.38	4301.69	4243.06	4076.1	3964.11
54.327	4401.58	4373.23	4283.03	4248.7	4065.15	3944.87
54.346	4413.94	4369.89	4291.52	4242.52	4066.68	3962.25
54.371	4404.71	4372.21	4283.39	4242.02	4061.56	3954.99
54.387	4405.49	4365.53	4287.97	4243.46	4067.4	3946.11
54.409	4408.84	4369.54	4274.15	4236.46	4060.91	3948.5
54.427	4407.33	4360.69	4275.12	4245.45	4058.07	3951.7
54.451	4401.93	4358.81	4275.75	4232.08	4057.83	3943.49
54.469	4396.19	4364.07	4281.36	4246.51	4059.34	3955.37
54.494	4396.17	4346.82	4266.07	4224.5	4057.25	3944.88
54.512	4386.1	4357.65	4277.88	4228.31	4057.32	3936.51
54.535	4388.84	4347.8	4261.44	4227.15	4051.72	3934.93
54.553	4396.28	4348.21	4262.59	4218.46	4056.68	3934.3
54.582	4384.61	4344.45	4250.79	4221.7	4037.78	3930.84
54.6	4371.38	4343.93	4258.08	4214.54	4047.91	3938.14
54.627	4377.58	4340.38	4257.72	4218.86	4043.65	3930.34
54.648	4394.16	4349.85	4270.8	4229.9	4050.46	3932.29
54.677	4370.49	4329.87	4251.67	4213.52	4037.08	3919.61
54.697	4374.17	4337.35	4253.52	4221.2	4047.46	3933.07
54.723	4374.88	4326.97	4251.95	4212.03	4041.99	3926.06
54.741	4377.81	4335.89	4265.1	4221.08	4040.19	3932.34
54.765	4370.62	4334.01	4242.02	4205.11	4032.85	3919.68
54.782	4362.12	4320.45	4246.62	4211.97	4031.45	3915.32
54.805	4373.27	4324.94	4240.81	4207.19	4032.78	3915.78
54.822	4366.55	4320.41	4247.42	4201.48	4030.11	3912.96
54.844	4359.21	4318.32	4240.88	4196.16	4017.57	3907.32
54.861	4357.67	4318.47	4230.89	4201.12	4026.99	3913.13
54.885	4351.97	4315.86	4230.29	4195.1	4017.62	3904.04
54.901	4354.38	4326.62	4240.88	4192.35	4025.39	3909.18
54.926	4341.35	4311.07	4220.42	4185.33	4020.7	3903.02
54.945	4343.25	4314.3	4236.91	4194.73	4024.54	3894.98
54.972	4346.01	4302.47	4230.61	4197.6	4009.08	3899.22
54.991	4341.57	4312.81	4229.4	4198.34	4015.39	3908.88
55.02	4334.82	4302.23	4221.44	4177.37	4002.18	3888.55
55.04	4338.86	4312.52	4231.17	4187.96	4016.49	3905.65
55.067	4335.31	4304.24	4220.68	4169.9	4003.95	3888.89
55.088	4336.09	4299.61	4219.97	4188.23	4013.16	3904.52
55.118	4332.37	4302.19	4209.98	4175.1	4005.25	3894.98
55.138	4331.99	4301.42	4222.53	4175.34	4015.86	3900.77
55.164	4325.77	4299.77	4214.88	4178.96	4014.62	3887.57
55.18	4335.32	4294.5	4223.92	4184.38	4012.28	3895.43
55.202	4339.08	4294	4210.89	4162.31	3994.26	3879.3
55.218	4321.59	4306.49	4214.2	4185.46	4006.88	3899.74
55.239	4332.71	4280.92	4205.46	4166.72	4001.47	3880.15
55.254	4321.41	4282.58	4203.27	4163.98	4006.54	3889
55.277	4317.87	4276.7	4199.14	4164.06	3989.68	3876.29
55.295	4325.94	4290.73	4197.85	4162.13	4005.11	3884.91
55.323	4307.24	4274.04	4186.97	4162.61	3987.53	3870.76
55.344	4320.57	4279.99	4208.95	4176.94	3992.06	3883.57
55.376	4306.13	4275.36	4182.96	4154.71	3984.78	3886.84
55.398	4316.46	4279.1	4204.95	4171.01	3988.91	3881.01
55.426	4302.64	4268.41	4185.46	4155.08	3989.97	3882.44
55.445	4308.32	4273.48	4182.37	4156.92	3990.8	3871
55.469	4301.19	4260.03	4177.26	4158.74	3986.1	3867.74
55.486	4307.66	4269.44	4189.01	4160.04	3989.93	3878.72
55.507	4295.47	4263.49	4181.61	4151.31	3971.51	3868.47
55.523	4299.79	4266.51	4193.8	4159.96	3985.14	3860.66
55.545	4293.59	4261.24	4168.7	4152.77	3983.05	3864.86
55.562	4298.5	4257.84	4179.32	4142.74	3981.53	3863.03
55.585	4300.04	4245.18	4171.04	4146.58	3975.03	3862.48
55.601	4293.09	4253.18	4175.83	4139.62	3978.57	3866.07
55.626	4286.24	4251.88	4167.24	4144.4	3974.12	3859.22
55.647	4293.71	4253.56	4166.82	4146.43	3983.15	3861
55.678	4280.56	4242.54	4159.41	4132.39	3964.59	3855.72
55.7	4292.52	4243.91	4178.14	4135.63	3984.5	3858.63
55.728	4274.59	4243.62	4155.23	4136.64	3974.39	3852.6
55.745	4274.73	4233.81	4162.97	4145.91	3965.07	3850.44
55.77	4262.28	4229.91	4166.35	4120.97	3965.28	3846.78
55.788	4265.74	4229.38	4157.22	4128.63	3959.1	3855.16
55.815	4266.14	4227.88	4150.29	4119.84	3961.3	3842.38
55.833	4272.19	4227.82	4152.18	4130.71	3958.44	3841.54
55.858	4258.16	4220.46	4153.19	4126.88	3953.68	3843.26
55.876	4266.42	4219.86	4145.73	4119.51	3962.01	3845.66
55.9	4258.71	4221.47	4142.14	4122.45	3947.68	3833.17
55.917	4262.83	4223.79	4145.64	4126.07	3952.78	3838.1
55.941	4253.5	4218.33	4128.6	4118.02	3942.18	3829.2
55.958	4263.29	4216.01	4137.3	4122.12	3969.45	3839.49
55.982	4255.69	4207.82	4131.21	4106.28	3951.32	3836.8
55.998	4261.52	4215.32	4138.69	4116.61	3958.96	3846.92
56.022	4247.5	4202.88	4126.59	4116.84	3945.41	3829.3
56.044	4251.87	4212.64	4141.21	4108.68	3940.77	3838.98
56.077	4247.98	4205.18	4131.32	4107.76	3930.78	3822.87
56.097	4252.35	4208.25	4120.16	4109.92	3939.41	3831.29
56.124	4236.46	4205.49	4120.22	4100.54	3935.87	3813.73
56.143	4251.35	4206.74	4129.38	4111.27	3941.7	3833.32
56.166	4236.09	4191.02	4123.02	4103.35	3926.24	3823.5
56.185	4249.74	4211.6	4131.56	4105.74	3941.29	3824.24
56.209	4223.99	4190.44	4111.53	4099.31	3930.15	3821.12
56.226	4231.52	4196.72	4118.69	4116.94	3941.56	3817.92
56.248	4221.86	4187.68	4104.23	4096.39	3935.3	3820.76
56.262	4228.33	4195.53	4107.19	4100.55	3939.24	3819.88
56.284	4208.52	4180.09	4111.72	4093.44	3921.87	3811.8
56.304	4219.18	4184.48	4104.11	4099.16	3929.14	3818.3
56.333	4219.34	4174.98	4101.17	4084.64	3917.32	3812.22
56.354	4225.34	4177.51	4105.5	4098.41	3929.99	3818.04
56.38	4215.34	4175.06	4101.52	4083.22	3913.17	3801.17
56.398	4224.31	4177.16	4106.67	4097.53	3918.19	3802.81
56.425	4211.41	4171.85	4098.01	4082.46	3923.44	3799.4
56.446	4215.02	4172.27	4093.69	4085.95	3920.2	3804.57
56.476	4211.5	4168.27	4084.96	4078.99	3914.1	3793.21
56.492	4207.63	4169.61	4090.65	4089.27	3917.4	3803.46
56.514	4205.68	4160.48	4082.33	4076.6	3903.35	3791.8
56.53	4210.14	4165.28	4092.22	4076.52	3913.51	3799.25
56.555	4198.67	4158.42	4084.76	4074.45	3912.31	3802.32
56.574	4208.68	4158.35	4078.01	4072.64	3906.53	3795.61
56.598	4194.47	4167.04	4075.44	4062.24	3904.63	3796.03
56.617	4186.85	4155.81	4087.02	4075	3912.88	3796.55
56.644	4186.49	4147.96	4071.41	4065.92	3899.35	3787.55
56.663	4183.73	4147.8	4074.16	4075.21	3906.44	3786.38
56.686	4184.52	4145.32	4068.72	4058.34	3906.38	3787.33
56.704	4186.7	4146.57	4075.39	4071.9	3899.61	3788.62
56.729	4181.05	4141.65	4064.06	4070.91	3902.49	3781.98
56.746	4195.25	4149.97	4071.6	4066.43	3902.73	3792.52
56.772	4185.99	4136.59	4058.09	4050.5	3891.92	3786.3
56.789	4187.71	4139.27	4067.84	4068.99	3899.62	3781.32
56.815	4185.97	4138.52	4053.31	4059.43	3895.78	3781.98
56.835	4178.03	4136.04	4057.93	4064.05	3899.79	3780.58
56.864	4166.76	4134.57	4063.03	4059.55	3892.13	3779.8
56.886	4176.05	4131.49	4057.35	4064.8	3891.97	3776.17
56.91	4166.86	4129.79	4052.47	4056.77	3884.75	3770.42
56.928	4175.78	4125.5	4051	4054.67	3892.33	3780.45
56.955	4165.69	4121.38	4040.61	4046.89	3883.17	3770.48
56.972	4169.28	4124.95	4052.42	4052.74	3888.61	3775.04
56.995	4158.46	4119.31	4037.1	4036.64	3879.24	3775.49
57.013	4157.83	4120.95	4043.26	4057.96	3884.7	3783.5
57.036	4156.96	4115.22	4038.52	4043.93	3880.01	3758.75
57.049	4158.58	4113.53	4038.36	4056.79	3879.3	3769.63
57.071	4155.54	4110.6	4027.56	4042.2	3871.16	3755.51
57.092	4152.5	4112.53	4040.87	4050.32	3890.98	3766.79
57.121	4144.79	4104.77	4028.22	4034.76	3868.22	3757.09
57.141	4149.81	4109.58	4037.83	4037.17	3883.01	3775.77
57.17	4146.17	4107.7	4018.8	4039.83	3870.42	3762.48
57.191	4141	4098.9	4030.57	4028.18	3870.52	3769
57.216	4140.93	4089.41	4015.68	4034.32	3863.54	3758.43
57.233	4144.31	4106.22	4028.21	4040.92	3881.25	3761.17
57.258	4133.54	4105.38	4019.12	4037.43	3869.91	3768.11
57.277	4149.84	4103.7	4023.8	4036.39	3869.12	3761
57.302	4133.56	4094.02	4008.73	4031.49	3867.03	3754.98
57.319	4135.11	4096.25	4011.3	4036.6	3872.53	3759.99
57.343	4129.19	4088.72	4003.82	4031.32	3856.13	3753.29
57.363	4134.09	4082.82	4012.59	4033.78	3864.05	3751.49
57.389	4119.78	4083.93	3997.55	4027.31	3856.37	3757.66
57.407	4124.52	4088.8	4015.01	4025.51	3867.19	3746.52
57.432	4120.56	4078.93	4002.99	4021.37	3857.33	3748.48
57.451	4124.75	4075.62	4008.28	4027.63	3869.79	3752.33
57.475	4130.63	4077.55	4008.89	4025.41	3859.96	3753.73
57.49	4121.61	4076.71	4004.57	4025.71	3862.93	3750.95
57.512	4123.55	4070.51	3987.81	4031.76	3859.45	3752.58
57.53	4120.99	4078.16	4001.51	4023.06	3854.44	3740.69
57.559	4102.48	4061.03	3988.72	4014.81	3844.34	3736.39
57.582	4118.05	4070.01	4005.32	4026.26	3864	3749.98
57.613	4101.67	4064.69	3984.31	4022.82	3850.49	3738.55
57.633	4103.81	4069.47	3987.46	4022.52	3852.15	3740.02
57.661	4094.07	4054.81	3978.48	4008.68	3843.22	3736.02
57.679	4097.56	4067.19	3989.84	4015.43	3845.61	3739.36
57.701	4092.74	4047.02	3972.25	4011.09	3841.11	3736.28
57.72	4103.28	4063.83	3992.74	4029.88	3853.11	3743.48
57.744	4096.54	4059.25	3972.86	4015.39	3851.14	3737.57
57.759	4088.57	4052.11	3982.37	4017.03	3853.47	3739.13
57.783	4089.54	4047.41	3971.41	4004.12	3845.5	3726.35
57.801	4088.14	4050.85	3977.91	4014.85	3855.16	3737.12
57.824	4083.53	4035.29	3968.93	4002.96	3848.61	3733.96
57.84	4082.14	4047.62	3966.87	4007.49	3847.66	3734.74
57.866	4080.47	4040.56	3965.95	4000.37	3843.02	3729.45
57.885	4084.05	4030.09	3967.15	4010.63	3842.91	3726.64
57.914	4073.59	4034.72	3960.22	4008.99	3846.99	3739.26
57.935	4075.23	4028.62	3969.99	4005.44	3837.78	3730.84
57.963	4065.78	4032.38	3954.82	3998.48	3839.94	3722.25
57.979	4074.7	4027.55	3972.34	4010.33	3851.19	3732.11
58.004	4075.47	4030.48	3956.13	4003.45	3835.04	3730.38
58.024	4073.56	4030.36	3960.91	4011.59	3850.71	3733.32
58.051	4067.12	4028.18	3946.96	3993.88	3832.78	3732.11
58.069	4067.03	4035.92	3959.14	4006.53	3848.68	3738.34
58.095	4071.74	4024.23	3952.33	4010.47	3836.46	3733.57
58.115	4071.77	4023.59	3958.4	4014.33	3852.69	3740.15
58.139	4059.27	4022.68	3949.56	3995.16	3843.32	3729.31
58.155	4068	4027.44	3942.01	3999.86	3844.91	3727.97
58.181	4060.73	4016.63	3941.19	4000.42	3825.64	3720.45
58.199	4060.78	4005.18	3941.58	4001.52	3839.38	3727.69
58.222	4052.51	4012.54	3940.91	3996.61	3824.68	3730.12
58.239	4056.33	4019.75	3945.43	3995.07	3843.32	3723.82
58.264	4054.18	4011.29	3928.73	3993.11	3834.26	3713.29
58.283	4057.61	4007.08	3940.32	4004.04	3841.37	3719.47
58.309	4048.55	4010	3924.85	3999.53	3831.43	3718.01
58.327	4046.51	3992.47	3926.51	4002.23	3828.82	3718.39
58.351	4042.74	4002.91	3928.91	3989.47	3831.73	3724.33
58.369	4045.62	4004.8	3924.59	4007.26	3841.98	3728.95
58.394	4044.07	3997.66	3924.54	3991.63	3825.6	3717.96
58.414	4049.37	3999.12	3929.66	4002.23	3837.3	3730.39
58.443	4032.86	4000.83	3923.05	3989.93	3833.3	3725.94
58.462	4045.6	3997.58	3929.98	4006.65	3837.93	3728.13
58.487	4035.81	3989.03	3917.29	3997.44	3830.94	3726.53
58.504	4029.32	3999.3	3929.43	4000.46	3840.23	3731.45
58.53	4024.26	3987.6	3915.91	3992.99	3827.05	3719.84
58.549	4038.97	4002.68	3923.11	4003.33	3834.45	3719.66
58.577	4029.49	3990.18	3903.27	3990.2	3818.19	3723.47
58.599	4022.86	3982.67	3908.19	4002.81	3838.27	3725.42
58.627	4028.03	3975.58	3896.16	3995.21	3828.32	3717.69
58.646	4032.1	3976.81	3904.5	4005.55	3832.93	3719.65
58.671	4019.84	3978.24	3902.97	3995.3	3829.63	3719.92
58.686	4023.76	3976.67	3900.67	4005.11	3839.07	3726.12
58.704	4015.05	3981.91	3896.33	3998.17	3836.1	3711.92
58.715	4022.02	3980.19	3896.99	4005.81	3843.3	3719.42
58.737	4014.69	3967.55	3894.1	3996.03	3827.74	3713.72
58.756	4010.62	3964.94	3892.85	4007.79	3837.27	3729.37
58.786	4001.72	3962.32	3888.11	3997.84	3833.75	3712.52
58.806	4029.63	3963.6	3901.32	4004.47	3845.86	3730.74
58.836	4005.64	3968.4	3888.84	4005.12	3837.65	3718.7
58.856	4012.92	3952.48	3893.88	4003.13	3845.59	3716.27
58.884	4000.13	3957.55	3881.87	3991.67	3833.84	3713.76
58.904	3999.68	3964.6	3887.35	4015.64	3838.2	3732.11
58.932	3997.94	3947.1	3880.52	4002.04	3832.31	3721.75
58.95	4002.45	3956.38	3876.18	3994.07	3841.39	3723.8
58.974	3988.09	3941.57	3865.74	4004.45	3832.49	3719.61
58.989	4001.28	3955.59	3886.58	4012.6	3845.07	3741.6
59.008	3997.44	3952.52	3884.47	3997.75	3836.93	3724.08
59.022	3984.55	3937.63	3873.79	3998.7	3832.17	3728.26
59.047	3990.96	3931.89	3882.24	4003.52	3839.66	3725.28
59.068	3993.83	3949.7	3872.36	4022.16	3841.58	3733.72
59.095	3992.38	3939.37	3869.11	4006.57	3841.2	3728.36
59.116	3992.7	3939.5	3875	4013.31	3849.58	3730.31
59.144	3985.12	3946	3863.07	3998.97	3839.24	3725.38
59.163	3990.96	3943.9	3882.03	4019.92	3854.04	3743.11
59.193	3979.68	3935.27	3870.4	4013.32	3847.31	3727.62
59.215	3993.63	3943.18	3873.06	4013.94	3854.28	3743.48
59.241	3975.89	3938.14	3861.24	4016.23	3846.58	3735.12
59.258	3978.5	3935.68	3859.2	4013.36	3849.46	3741.79
59.282	3976.15	3917.06	3851.81	4014.41	3847.86	3730.44
59.299	3984.76	3935.08	3859.33	4028.01	3853.79	3742.87
59.324	3970.62	3933.04	3860.42	4025.47	3854.3	3737.32
59.342	3981.66	3942.18	3862.73	4028.76	3860.25	3746.91
59.367	3971.9	3920.8	3854.56	4017.57	3850.69	3737.94
59.381	3971.37	3929.17	3854.72	4030.99	3864.49	3750.67
59.401	3969.29	3927.72	3849.57	4028.46	3856.3	3742.82
59.418	3955.94	3922.99	3844.01	4014.12	3856	3744.84
59.443	3967.14	3921.98	3839.55	4022.28	3852.47	3737.93
59.462	3974.11	3924.08	3862.1	4035.68	3872.35	3747.41
59.49	3962.7	3915.14	3834.87	4030.73	3870.15	3748.66
59.511	3965.55	3921.82	3851.11	4038.81	3875.19	3759.22
59.538	3956.93	3909.4	3841.16	4032.66	3865.08	3750.88
59.553	3959.54	3911.22	3851.47	4050.81	3875.64	3757.63
59.576	3965.29	3913.03	3850.02	4053.05	3869.81	3756.67
59.59	3962.46	3908.33	3834.05	4045.32	3878.72	3766.33
59.613	3947.83	3905.51	3831.98	4037.99	3868.4	3758.5
59.632	3950.53	3909.15	3836.53	4039.61	3878.59	3760.16
59.664	3944.99	3901.04	3834.13	4049.5	3877.47	3760.54
59.688	3957.57	3909.65	3837.17	4048.65	3882.23	3762.54
59.72	3948.2	3894.91	3823.7	4055.95	3887.67	3759.42
59.741	3947.01	3896.03	3816.52	4058.6	3887.93	3767.74
59.765	3946.36	3892.64	3819.27	4046.55	3880.14	3768.07
59.781	3951.21	3896.45	3836.34	4063.43	3888.07	3775.36
59.805	3933.78	3888.37	3815.24	4067.44	3888.79	3774.29
59.822	3945.52	3893.42	3822.88	4063.8	3908.81	3780.86
59.846	3930.34	3890.61	3820.06	4059.61	3897.47	3777.34
59.867	3940.08	3895.15	3824.47	4068.64	3893.55	3778.4
59.896	3928.78	3888.8	3813.74	4067.54	3894.28	3770.97
59.911	3946.14	3888.54	3824.12	4081.71	3908.45	3792.02
59.931	3925.82	3886.92	3815.68	4074.56	3903.56	3795.43
59.948	3933.34	3892.2	3824.18	4093.78	3910.93	3804.89
59.974	3937.16	3882.84	3814.22	4080.57	3913.03	3793.11
59.992	3928.86	3882.89	3818.92	4093.34	3916.45	3799.43
60.016	3929	3874.51	3808.79	4080.11	3913.95	3797.61
60.035	3924.92	3876.84	3811.25	4101.5	3927.45	3799.41
60.059	3925.22	3881.27	3806.83	4091.61	3926.77	3803.52
60.077	3928.39	3887.08	3810.86	4117.68	3926.25	3805.58
60.103	3921.28	3871.52	3797.61	4104.44	3927.34	3805.56
60.121	3920.05	3874.23	3814.45	4098.56	3939.26	3806.32
60.146	3912.83	3880.32	3797.36	4108.38	3931.76	3806.47
60.164	3921.8	3868.96	3800.17	4110.8	3943.3	3818.55
60.192	3909.32	3869.95	3790.31	4112.56	3937.53	3821.07
60.214	3924.32	3869.22	3806.28	4119.25	3948.93	3833.61
60.244	3909.99	3867.01	3801.85	4120.37	3940.02	3820.16
60.265	3919.82	3885.9	3806.28	4135.79	3956.57	3838.87
60.289	3916.72	3869.22	3800.12	4129.85	3948.52	3833.08
60.304	3918.99	3882.52	3805.3	4146.73	3972.84	3850.68
60.325	3913.71	3863.88	3800.85	4141.89	3963.33	3845.95
60.339	3910.73	3870.49	3798.07	4150.23	3975.68	3846.96
60.363	3906.48	3851.09	3787.36	4144.48	3964.96	3842.76
60.383	3907.21	3866.24	3791.18	4155.84	3973.12	3853.4
60.415	3902.82	3870.24	3788.78	4157.89	3967.97	3848.76
60.437	3901.99	3862.47	3794.65	4158.19	3976.88	3861.82
60.466	3900.97	3859.86	3782.89	4157.83	3982.47	3855.35
60.486	3907.68	3845.92	3788.32	4163.86	3988.69	3863.69
60.507	3892.64	3847.52	3774.66	4157.85	3982.37	3867.4
60.522	3904.48	3849.03	3783.72	4165.25	3988.85	3874.97
60.546	3893.82	3856.93	3780.58	4172.57	3997.91	3876.08
60.565	3900.74	3843.12	3781.31	4197.06	4000.42	3887.28
60.588	3890.15	3849.45	3779.18	4171.99	3997.02	3874.76
60.602	3911.32	3868.27	3786.15	4202.26	4016.89	3898.04
60.623	3910.87	3852.56	3773.2	4189.84	4004.27	3890.2
60.642	3897.78	3851.1	3783.63	4207.67	4015.71	3902.91
60.672	3891.67	3850.6	3783.29	4207.36	4018.12	3904.49
60.692	3895.3	3849.68	3781.07	4210.83	4030.34	3903.27
60.718	3895.49	3841.65	3778.02	4210.93	4033.24	3909.58
60.735	3901.18	3854.34	3782.32	4226.32	4043.09	3922.17
60.76	3897.44	3844.7	3776.79	4217.34	4041.85	3910.74
60.779	3898.29	3846.25	3786.6	4242.34	4047.04	3926.85
60.805	3891.65	3839.8	3769.89	4226.3	4040.74	3923.95
60.823	3894.46	3847.11	3783.82	4240.17	4065.35	3933.05
60.849	3886.8	3842.18	3764.07	4237.03	4067.12	3936.05
60.869	3890.77	3841.59	3774.32	4246.36	4059.17	3952.66
60.901	3884.51	3834.45	3760.07	4248.93	4061.94	3944.05
60.922	3881.22	3836.87	3776.19	4260.61	4073.35	3959.29
60.949	3882.95	3833.25	3769.59	4253.89	4070.76	3955.18
60.966	3890.45	3834.2	3765.58	4279.61	4087.33	3956.78
60.988	3878.92	3837.45	3762.96	4264.94	4080.92	3958.74
61.004	3882.99	3835.85	3767.84	4281.52	4088.28	3967.45
61.028	3885.07	3839.56	3764.7	4280.27	4087.9	3977.73
61.045	3893.79	3842.88	3780.09	4298.02	4111.43	3983.2
61.068	3885.33	3824.26	3757.05	4292.6	4095.3	3981.1
61.086	3887.08	3830.26	3774.12	4300.37	4114.19	3984.75
61.11	3883.82	3825.84	3752.31	4290.72	4109.66	3986.09
61.125	3888.33	3835.79	3767.77	4317.71	4129.88	4020.27
61.149	3880.55	3831.71	3766.31	4309.28	4124.59	4017.46
61.169	3885.66	3839.31	3766.2	4321.62	4144.57	4021.48
61.199	3883.2	3817.02	3755.83	4324.49	4135.08	4011.79
61.22	3884.84	3836.89	3762.15	4342.2	4147.64	4033.17
61.25	3874.05	3833.32	3755.99	4333.98	4142.04	4023.48
61.269	3880.6	3833.62	3775.01	4354.31	4170.76	4052.02
61.293	3877.58	3824.94	3756.75	4347.53	4161.41	4048.02
61.31	3874.58	3830.77	3764.76	4369.34	4171.74	4055.9
61.331	3870.3	3827.84	3760.78	4348.5	4174.62	4045.73
61.348	3881.27	3834.2	3764.36	4372.59	4198	4068.26
61.377	3868.34	3829.2	3750.06	4372.56	4185.56	4062.07
61.398	3885.7	3821.9	3766.78	4388.41	4200.55	4076.34
61.428	3874.86	3820.99	3751.22	4382.22	4191.2	4070.66
61.446	3886.57	3831.48	3767.69	4402.5	4216.34	4086.97
61.468	3862.24	3824.81	3750.76	4399.58	4219.88	4084.7
61.484	3874.21	3820.02	3753.57	4410.85	4231.12	4098.71
61.506	3870.03	3820.87	3754.96	4422.22	4218.81	4096.62
61.522	3873.16	3831.15	3753.5	4434.6	4249.14	4124.66
61.55	3867.74	3821.39	3743.74	4426.65	4240.17	4112.91
61.572	3876.58	3820.34	3748.59	4437.36	4251.6	4126.87
61.599	3869.16	3820.1	3745.82	4446.27	4241.79	4124.22
61.616	3868.27	3819.62	3754.21	4444.09	4269.48	4146.53
61.641	3862.4	3810.43	3742.26	4454.07	4264.9	4144.04
61.658	3877.05	3819.45	3750.36	4466.44	4265.07	4149.78
61.683	3870.14	3819.49	3738.67	4473.11	4277.22	4154.63
61.7	3873.16	3825.37	3757.76	4486.99	4299.07	4168.06
61.724	3872.26	3818.3	3757.31	4486.75	4292.61	4176.83
61.744	3878.03	3821.29	3750.43	4499.06	4311.64	4187.83
61.772	3867.41	3814.76	3751.93	4502.49	4305.73	4185.59
61.789	3876.86	3827.51	3760.86	4526.08	4329.81	4208.79
61.814	3875.14	3819.96	3749.49	4524.6	4325.64	4197.25
61.834	3873.7	3829.78	3760.36	4528.36	4340.39	4217.09
61.862	3866.62	3827.14	3752.89	4540.39	4331.28	4205.28
61.879	3875.51	3817.27	3753.2	4553.35	4352.28	4226.1
61.902	3870.73	3820.77	3740.73	4540.54	4348.65	4217.26
61.922	3885.68	3831.79	3751.84	4570.65	4369.38	4230.97
61.951	3868.66	3818.12	3743.61	4560.14	4359.46	4232.53
61.971	3874.67	3818.83	3746.85	4564.87	4379.32	4249.65
61.994	3871.45	3817.84	3744.96	4579.3	4376.55	4256.05
62.011	3877.39	3811.04	3753.99	4592.85	4393.29	4279.35
62.034	3872.01	3821.74	3751.43	4585.28	4388.76	4262.3
62.05	3876.87	3825.75	3748.47	4604.43	4405.23	4282.87
62.073	3871.15	3820.94	3747.42	4615.3	4417.22	4288.37
62.089	3870.06	3823.36	3749.7	4623.5	4426.79	4288.4
62.116	3871.33	3815.36	3750.85	4628.89	4414.5	4300.25
62.138	3875.73	3823.09	3759.47	4646.06	4445.58	4318.04
62.169	3871.72	3809.59	3744.57	4652.55	4442.78	4318.5
62.189	3882.25	3821.47	3760.33	4667.4	4464.81	4335.39
62.215	3871.45	3820.41	3747.6	4663.83	4456.67	4327.96
62.234	3880.23	3820.44	3750.97	4684.44	4467.8	4340.8
62.261	3883.37	3825.28	3753.11	4684.97	4477.9	4361.68
62.277	3888.17	3832.63	3766.11	4702.21	4499.27	4366.78
62.297	3871.81	3816.84	3748.66	4700.67	4491.4	4374.45
62.312	3882.64	3830.91	3762.98	4713.65	4506.68	4382.99
62.336	3888.48	3826.22	3759.71	4715.62	4507.6	4384.35
62.355	3893.42	3838.39	3767.17	4736.97	4529.09	4393.88
62.385	3886.56	3830.22	3758.65	4731.18	4516.48	4401.86
62.404	3882.53	3835.92	3761.6	4742.45	4534.74	4415.35
62.432	3873.86	3831.09	3748.47	4752.41	4539.66	4405.74
62.45	3887.74	3837.78	3770.98	4766.59	4553.74	4429.68
62.475	3880.38	3828.35	3751.36	4765.15	4554.99	4433.27
62.493	3891.76	3827.8	3760.56	4780.69	4568.49	4445.81
62.515	3878.18	3834.73	3762.62	4775.04	4569.12	4443.79
62.528	3890.64	3841.57	3766.09	4808.35	4592.28	4472.85
62.55	3889.17	3832.84	3757.47	4796.98	4597.14	4466.98
62.571	3903.52	3845.91	3781.91	4831.67	4619.6	4478.67
62.601	3884.81	3842.17	3769.02	4824.69	4617.44	4488.79
62.619	3901.4	3845.3	3777.08	4846.24	4633.71	4504.07
62.646	3900.16	3839.85	3771.62	4836.72	4628.72	4500.72
62.666	3905.49	3849.18	3774.34	4864.83	4639.78	4522.49
62.695	3897.75	3840.95	3779.06	4856.92	4645	4514.15
62.713	3914.29	3852.92	3778.8	4867.69	4669.93	4527.49
62.735	3901.97	3845.89	3777.18	4884.37	4665.5	4540.46
62.751	3910.99	3860.89	3787.4	4897.95	4698.09	4554.09
62.779	3897.88	3842.16	3778.32	4892.64	4681.85	4547.07
62.797	3909.98	3852.63	3785.84	4915.54	4694.94	4563.17
62.822	3906.71	3841.03	3779.97	4914.72	4702.13	4565.63
62.842	3915.91	3863.05	3783	4922.38	4705.87	4585.66
62.872	3909.62	3850.2	3784.22	4934.68	4722.61	4593.39
62.892	3911.69	3859.62	3781.7	4945.34	4730.39	4612.87
62.916	3916.61	3854.75	3787.85	4948.23	4731.22	4598.44
62.932	3929.04	3862.75	3789.63	4981.02	4748.13	4619.07
62.956	3911.67	3863.91	3791.92	4961.41	4750.68	4624.99
62.974	3929.58	3859.56	3797.47	4984.38	4764.73	4635.17
[truncated: 1,486 more rows]

## Sheet: Supplementary Fig. 5b
	First derivative of integrated fluorescence at 330nm
Temperature [°C]	SNAP-tag2			SNAPf-tag
20	-130.311	-132.996	-124.305	-135.195	-131.65	-124.036
20.022	-130.222	-132.887	-124.255	-135.115	-131.569	-123.98
20.043	-130.133	-132.779	-124.205	-135.035	-131.488	-123.924
20.065	-130.044	-132.67	-124.156	-134.956	-131.408	-123.868
20.086	-129.955	-132.562	-124.107	-134.876	-131.327	-123.812
20.108	-129.866	-132.455	-124.058	-134.797	-131.246	-123.756
20.129	-129.777	-132.347	-124.009	-134.717	-131.166	-123.701
20.151	-129.688	-132.24	-123.961	-134.638	-131.086	-123.645
20.172	-129.599	-132.133	-123.912	-134.559	-131.005	-123.59
20.194	-129.51	-132.026	-123.864	-134.48	-130.925	-123.534
20.215	-129.421	-131.919	-123.816	-134.401	-130.845	-123.479
20.237	-129.332	-131.813	-123.769	-134.323	-130.765	-123.424
20.258	-129.244	-131.706	-123.722	-134.244	-130.685	-123.37
20.28	-129.155	-131.601	-123.675	-134.166	-130.605	-123.315
20.301	-129.066	-131.495	-123.628	-134.087	-130.525	-123.26
20.323	-128.978	-131.389	-123.582	-134.009	-130.445	-123.206
20.345	-128.889	-131.284	-123.535	-133.931	-130.366	-123.152
20.366	-128.801	-131.179	-123.489	-133.854	-130.286	-123.098
20.388	-128.713	-131.075	-123.444	-133.776	-130.207	-123.044
20.409	-128.624	-130.97	-123.398	-133.698	-130.127	-122.99
20.431	-128.536	-130.866	-123.353	-133.621	-130.048	-122.936
20.452	-128.448	-130.762	-123.308	-133.544	-129.969	-122.883
20.474	-128.36	-130.659	-123.264	-133.467	-129.89	-122.829
20.495	-128.272	-130.556	-123.22	-133.39	-129.811	-122.776
20.517	-128.184	-130.453	-123.176	-133.313	-129.733	-122.723
20.538	-128.096	-130.35	-123.132	-133.237	-129.654	-122.67
20.56	-128.009	-130.248	-123.089	-133.16	-129.575	-122.618
20.581	-127.921	-130.145	-123.046	-133.084	-129.497	-122.565
20.603	-127.834	-130.044	-123.003	-133.008	-129.419	-122.513
20.624	-127.746	-129.942	-122.96	-132.932	-129.341	-122.461
20.646	-127.659	-129.841	-122.918	-132.857	-129.263	-122.409
20.668	-127.571	-129.74	-122.876	-132.781	-129.185	-122.357
20.689	-127.484	-129.639	-122.834	-132.706	-129.107	-122.305
20.711	-127.397	-129.539	-122.793	-132.631	-129.03	-122.254
20.732	-127.31	-129.439	-122.752	-132.556	-128.952	-122.203
20.754	-127.223	-129.34	-122.711	-132.481	-128.875	-122.152
20.775	-127.136	-129.24	-122.671	-132.407	-128.798	-122.101
20.797	-127.05	-129.141	-122.631	-132.332	-128.721	-122.05
20.818	-126.963	-129.042	-122.591	-132.258	-128.644	-122
20.84	-126.877	-128.944	-122.551	-132.184	-128.567	-121.949
20.861	-126.79	-128.846	-122.512	-132.11	-128.491	-121.899
20.883	-126.704	-128.748	-122.473	-132.036	-128.415	-121.849
20.904	-126.618	-128.651	-122.434	-131.963	-128.339	-121.8
20.926	-126.532	-128.553	-122.396	-131.889	-128.263	-121.75
20.947	-126.446	-128.457	-122.357	-131.816	-128.187	-121.701
20.969	-126.36	-128.36	-122.32	-131.743	-128.111	-121.652
20.991	-126.274	-128.264	-122.282	-131.671	-128.036	-121.603
21.012	-126.189	-128.168	-122.245	-131.598	-127.961	-121.554
21.034	-126.103	-128.072	-122.208	-131.526	-127.885	-121.506
21.055	-126.018	-127.977	-122.171	-131.453	-127.811	-121.458
21.077	-125.932	-127.882	-122.134	-131.381	-127.736	-121.41
21.098	-125.847	-127.787	-122.098	-131.309	-127.661	-121.362
21.12	-125.762	-127.693	-122.062	-131.238	-127.587	-121.314
21.141	-125.677	-127.599	-122.026	-131.166	-127.513	-121.267
21.163	-125.592	-127.505	-121.991	-131.095	-127.439	-121.22
21.184	-125.507	-127.412	-121.956	-131.024	-127.365	-121.173
21.206	-125.423	-127.318	-121.921	-130.953	-127.292	-121.126
21.227	-125.338	-127.225	-121.886	-130.882	-127.218	-121.079
21.249	-125.254	-127.133	-121.851	-130.811	-127.145	-121.033
21.27	-125.169	-127.04	-121.817	-130.74	-127.072	-120.987
21.292	-125.085	-126.948	-121.783	-130.67	-126.999	-120.941
21.314	-125.001	-126.856	-121.749	-130.6	-126.926	-120.895
21.335	-124.916	-126.765	-121.715	-130.529	-126.854	-120.849
21.357	-124.832	-126.673	-121.682	-130.459	-126.782	-120.804
21.378	-124.749	-126.582	-121.648	-130.39	-126.71	-120.759
21.4	-124.665	-126.491	-121.615	-130.32	-126.638	-120.714
21.421	-124.581	-126.4	-121.582	-130.25	-126.566	-120.669
21.443	-124.497	-126.31	-121.549	-130.181	-126.494	-120.624
21.464	-124.414	-126.22	-121.517	-130.111	-126.423	-120.58
21.486	-124.33	-126.129	-121.484	-130.042	-126.352	-120.536
21.507	-124.247	-126.04	-121.452	-129.973	-126.281	-120.491
21.529	-124.163	-125.95	-121.419	-129.904	-126.21	-120.448
21.55	-124.08	-125.86	-121.387	-129.835	-126.139	-120.404
21.572	-123.997	-125.771	-121.355	-129.766	-126.069	-120.36
21.593	-123.914	-125.682	-121.323	-129.697	-125.998	-120.317
21.615	-123.831	-125.593	-121.291	-129.628	-125.928	-120.274
21.637	-123.748	-125.504	-121.259	-129.559	-125.858	-120.23
21.658	-123.665	-125.415	-121.227	-129.491	-125.788	-120.187
21.68	-123.582	-125.327	-121.195	-129.422	-125.718	-120.145
21.701	-123.499	-125.238	-121.164	-129.353	-125.648	-120.102
21.723	-123.416	-125.15	-121.132	-129.285	-125.579	-120.06
21.744	-123.333	-125.061	-121.1	-129.216	-125.509	-120.017
21.766	-123.25	-124.973	-121.068	-129.148	-125.44	-119.975
21.787	-123.168	-124.885	-121.036	-129.08	-125.371	-119.933
21.809	-123.085	-124.797	-121.004	-129.011	-125.302	-119.891
21.83	-123.002	-124.709	-120.972	-128.943	-125.233	-119.849
21.852	-122.92	-124.62	-120.94	-128.874	-125.164	-119.807
21.873	-122.837	-124.532	-120.908	-128.806	-125.095	-119.766
21.895	-122.754	-124.444	-120.876	-128.737	-125.026	-119.724
21.916	-122.672	-124.356	-120.844	-128.669	-124.957	-119.682
21.938	-122.589	-124.268	-120.811	-128.6	-124.888	-119.641
21.96	-122.506	-124.18	-120.778	-128.531	-124.82	-119.6
21.981	-122.423	-124.091	-120.745	-128.462	-124.751	-119.558
22.003	-122.341	-124.003	-120.712	-128.394	-124.682	-119.517
22.024	-122.258	-123.914	-120.679	-128.325	-124.613	-119.476
22.046	-122.175	-123.825	-120.646	-128.256	-124.545	-119.435
22.067	-122.092	-123.736	-120.612	-128.186	-124.476	-119.393
22.089	-122.009	-123.647	-120.578	-128.117	-124.407	-119.352
22.11	-121.926	-123.558	-120.543	-128.047	-124.338	-119.311
22.132	-121.843	-123.469	-120.508	-127.978	-124.269	-119.27
22.153	-121.76	-123.379	-120.473	-127.908	-124.2	-119.228
22.175	-121.676	-123.289	-120.438	-127.838	-124.131	-119.187
22.196	-121.593	-123.198	-120.402	-127.768	-124.062	-119.145
22.218	-121.509	-123.108	-120.366	-127.697	-123.992	-119.104
22.239	-121.425	-123.017	-120.33	-127.627	-123.922	-119.062
22.261	-121.341	-122.925	-120.293	-127.556	-123.852	-119.02
22.283	-121.257	-122.834	-120.256	-127.485	-123.782	-118.979
22.304	-121.173	-122.742	-120.218	-127.413	-123.712	-118.937
22.326	-121.088	-122.649	-120.18	-127.342	-123.641	-118.894
22.347	-121.004	-122.556	-120.141	-127.27	-123.57	-118.852
22.369	-120.919	-122.463	-120.103	-127.198	-123.499	-118.81
22.39	-120.833	-122.37	-120.064	-127.126	-123.428	-118.767
22.412	-120.748	-122.276	-120.024	-127.053	-123.356	-118.724
22.433	-120.663	-122.182	-119.985	-126.981	-123.283	-118.681
22.455	-120.577	-122.088	-119.946	-126.908	-123.211	-118.639
22.476	-120.491	-121.994	-119.906	-126.835	-123.138	-118.596
22.498	-120.405	-121.9	-119.867	-126.763	-123.065	-118.553
22.519	-120.319	-121.806	-119.828	-126.69	-122.991	-118.51
22.541	-120.232	-121.713	-119.789	-126.618	-122.918	-118.468
22.562	-120.146	-121.62	-119.752	-126.546	-122.844	-118.426
22.584	-120.06	-121.529	-119.715	-126.474	-122.77	-118.384
22.606	-119.975	-121.438	-119.679	-126.404	-122.697	-118.343
22.627	-119.905	-121.369	-119.65	-126.346	-122.638	-118.322
22.649	-119.837	-121.299	-119.621	-126.288	-122.579	-118.301
22.67	-119.77	-121.23	-119.592	-126.23	-122.52	-118.281
22.692	-119.704	-121.162	-119.563	-126.173	-122.46	-118.261
22.713	-119.639	-121.095	-119.534	-126.116	-122.401	-118.241
22.735	-119.576	-121.028	-119.506	-126.06	-122.341	-118.222
22.756	-119.513	-120.961	-119.477	-126.004	-122.281	-118.203
22.778	-119.452	-120.896	-119.449	-125.949	-122.221	-118.185
22.799	-119.392	-120.831	-119.42	-125.894	-122.161	-118.166
22.821	-119.333	-120.767	-119.393	-125.839	-122.1	-118.149
22.842	-119.276	-120.704	-119.365	-125.786	-122.04	-118.131
22.864	-119.22	-120.641	-119.338	-125.732	-121.979	-118.114
22.885	-119.165	-120.58	-119.311	-125.68	-121.918	-118.098
22.907	-119.112	-120.519	-119.284	-125.628	-121.857	-118.082
22.929	-119.06	-120.459	-119.258	-125.577	-121.796	-118.066
22.95	-119.01	-120.401	-119.233	-125.526	-121.735	-118.05
22.972	-118.961	-120.343	-119.208	-125.476	-121.673	-118.036
22.993	-118.914	-120.286	-119.183	-125.427	-121.612	-118.021
23.015	-118.868	-120.23	-119.159	-125.379	-121.55	-118.007
23.036	-118.824	-120.176	-119.135	-125.332	-121.488	-117.994
23.058	-118.781	-120.122	-119.113	-125.285	-121.426	-117.98
23.079	-118.74	-120.07	-119.09	-125.239	-121.364	-117.968
23.101	-118.7	-120.018	-119.069	-125.194	-121.302	-117.956
23.122	-118.662	-119.968	-119.048	-125.15	-121.24	-117.944
23.144	-118.626	-119.919	-119.027	-125.106	-121.178	-117.933
23.165	-118.591	-119.871	-119.008	-125.064	-121.116	-117.922
23.187	-118.558	-119.824	-118.989	-125.022	-121.054	-117.911
23.208	-118.527	-119.779	-118.97	-124.982	-120.991	-117.901
23.23	-118.497	-119.734	-118.953	-124.942	-120.929	-117.892
23.252	-118.469	-119.691	-118.936	-124.903	-120.867	-117.883
23.273	-118.442	-119.649	-118.919	-124.865	-120.806	-117.874
23.295	-118.417	-119.608	-118.904	-124.828	-120.744	-117.866
23.316	-118.393	-119.569	-118.889	-124.792	-120.682	-117.859
23.338	-118.371	-119.53	-118.874	-124.757	-120.621	-117.851
23.359	-118.35	-119.493	-118.86	-124.723	-120.56	-117.845
23.381	-118.331	-119.457	-118.847	-124.69	-120.499	-117.838
23.402	-118.314	-119.421	-118.834	-124.657	-120.438	-117.832
23.424	-118.297	-119.387	-118.822	-124.626	-120.378	-117.827
23.445	-118.283	-119.354	-118.81	-124.596	-120.318	-117.822
23.467	-118.269	-119.322	-118.799	-124.566	-120.258	-117.817
23.488	-118.257	-119.291	-118.789	-124.538	-120.199	-117.812
23.51	-118.246	-119.261	-118.778	-124.51	-120.14	-117.808
23.531	-118.237	-119.232	-118.768	-124.484	-120.081	-117.805
23.553	-118.229	-119.203	-118.758	-124.458	-120.023	-117.801
23.575	-118.222	-119.176	-118.749	-124.433	-119.965	-117.798
23.596	-118.216	-119.149	-118.74	-124.409	-119.908	-117.795
23.618	-118.211	-119.123	-118.731	-124.386	-119.851	-117.793
23.639	-118.208	-119.098	-118.722	-124.364	-119.795	-117.791
23.661	-118.205	-119.073	-118.714	-124.343	-119.739	-117.789
23.682	-118.204	-119.049	-118.705	-124.322	-119.684	-117.787
23.704	-118.203	-119.026	-118.696	-124.303	-119.629	-117.785
23.725	-118.203	-119.003	-118.688	-124.284	-119.575	-117.784
23.747	-118.205	-118.98	-118.679	-124.266	-119.521	-117.783
23.768	-118.207	-118.958	-118.67	-124.249	-119.468	-117.782
23.79	-118.21	-118.937	-118.661	-124.232	-119.415	-117.781
23.811	-118.214	-118.916	-118.652	-124.216	-119.363	-117.781
23.833	-118.218	-118.895	-118.642	-124.201	-119.312	-117.78
23.854	-118.224	-118.875	-118.632	-124.187	-119.261	-117.78
23.876	-118.229	-118.854	-118.622	-124.174	-119.211	-117.779
23.898	-118.236	-118.834	-118.611	-124.161	-119.161	-117.779
23.919	-118.243	-118.815	-118.599	-124.149	-119.112	-117.779
23.941	-118.251	-118.795	-118.587	-124.137	-119.063	-117.779
23.962	-118.259	-118.775	-118.575	-124.126	-119.015	-117.779
23.984	-118.268	-118.756	-118.562	-124.116	-118.968	-117.779
24.005	-118.277	-118.736	-118.548	-124.106	-118.921	-117.779
24.027	-118.287	-118.716	-118.533	-124.097	-118.874	-117.779
24.048	-118.296	-118.697	-118.518	-124.088	-118.829	-117.778
24.07	-118.307	-118.677	-118.502	-124.08	-118.783	-117.778
24.091	-118.317	-118.657	-118.485	-124.072	-118.739	-117.778
24.113	-118.328	-118.637	-118.468	-124.065	-118.694	-117.777
24.134	-118.339	-118.616	-118.449	-124.058	-118.651	-117.777
24.156	-118.35	-118.595	-118.429	-124.052	-118.608	-117.776
24.177	-118.362	-118.574	-118.409	-124.045	-118.565	-117.775
24.199	-118.373	-118.553	-118.388	-124.039	-118.523	-117.773
24.22	-118.385	-118.531	-118.365	-124.034	-118.481	-117.772
24.242	-118.397	-118.509	-118.342	-124.028	-118.44	-117.77
24.264	-118.409	-118.487	-118.318	-124.023	-118.4	-117.768
24.285	-118.421	-118.464	-118.293	-124.018	-118.36	-117.765
24.307	-118.433	-118.441	-118.267	-124.014	-118.32	-117.762
24.328	-118.445	-118.417	-118.24	-124.009	-118.281	-117.759
24.35	-118.457	-118.393	-118.212	-124.005	-118.243	-117.755
24.371	-118.47	-118.368	-118.183	-124	-118.205	-117.751
24.393	-118.482	-118.343	-118.153	-123.996	-118.167	-117.746
24.414	-118.494	-118.317	-118.122	-123.992	-118.13	-117.741
24.436	-118.506	-118.291	-118.09	-123.988	-118.094	-117.735
24.457	-118.518	-118.265	-118.057	-123.983	-118.058	-117.729
24.479	-118.529	-118.237	-118.023	-123.979	-118.022	-117.722
24.5	-118.541	-118.209	-117.988	-123.975	-117.987	-117.715
24.522	-118.553	-118.181	-117.953	-123.971	-117.952	-117.707
24.543	-118.564	-118.152	-117.917	-123.967	-117.918	-117.699
24.565	-118.575	-118.123	-117.88	-123.963	-117.884	-117.69
24.587	-118.586	-118.093	-117.842	-123.958	-117.85	-117.68
24.608	-118.597	-118.063	-117.803	-123.954	-117.817	-117.67
24.63	-118.608	-118.032	-117.764	-123.95	-117.784	-117.659
24.651	-118.618	-118	-117.724	-123.945	-117.751	-117.647
24.673	-118.629	-117.969	-117.683	-123.941	-117.719	-117.635
24.694	-118.639	-117.936	-117.642	-123.936	-117.687	-117.622
24.716	-118.648	-117.904	-117.6	-123.931	-117.655	-117.608
24.737	-118.658	-117.871	-117.558	-123.926	-117.624	-117.593
24.759	-118.667	-117.837	-117.515	-123.921	-117.593	-117.578
24.78	-118.676	-117.803	-117.472	-123.916	-117.562	-117.562
24.802	-118.684	-117.769	-117.429	-123.911	-117.531	-117.546
24.823	-118.692	-117.735	-117.385	-123.906	-117.501	-117.529
24.845	-118.7	-117.7	-117.341	-123.901	-117.471	-117.511
24.866	-118.708	-117.665	-117.297	-123.895	-117.441	-117.492
24.888	-118.715	-117.629	-117.252	-123.89	-117.411	-117.473
24.91	-118.721	-117.594	-117.208	-123.884	-117.382	-117.453
24.931	-118.728	-117.558	-117.163	-123.879	-117.353	-117.432
24.953	-118.734	-117.522	-117.118	-123.873	-117.324	-117.411
24.974	-118.739	-117.485	-117.073	-123.867	-117.295	-117.389
24.996	-118.744	-117.449	-117.028	-123.862	-117.266	-117.366
25.017	-118.749	-117.412	-116.983	-123.856	-117.237	-117.343
25.039	-118.753	-117.375	-116.939	-123.85	-117.208	-117.319
25.06	-118.756	-117.338	-116.894	-123.844	-117.18	-117.294
25.082	-118.759	-117.301	-116.85	-123.838	-117.152	-117.269
25.103	-118.762	-117.264	-116.805	-123.832	-117.123	-117.243
25.125	-118.764	-117.227	-116.761	-123.826	-117.095	-117.216
25.146	-118.765	-117.189	-116.717	-123.82	-117.067	-117.189
25.168	-118.766	-117.152	-116.674	-123.814	-117.039	-117.161
25.189	-118.767	-117.115	-116.631	-123.808	-117.011	-117.132
25.211	-118.767	-117.077	-116.588	-123.801	-116.983	-117.103
25.233	-118.766	-117.04	-116.545	-123.795	-116.955	-117.073
25.254	-118.765	-117.003	-116.503	-123.789	-116.927	-117.043
25.276	-118.763	-116.966	-116.462	-123.783	-116.899	-117.012
25.297	-118.761	-116.929	-116.421	-123.777	-116.871	-116.98
25.319	-118.758	-116.892	-116.38	-123.772	-116.843	-116.948
25.34	-118.754	-116.855	-116.34	-123.766	-116.815	-116.915
25.362	-118.75	-116.818	-116.3	-123.76	-116.788	-116.882
25.383	-118.745	-116.782	-116.261	-123.755	-116.76	-116.848
25.405	-118.74	-116.745	-116.223	-123.749	-116.732	-116.814
25.426	-118.734	-116.709	-116.185	-123.744	-116.705	-116.778
25.448	-118.727	-116.674	-116.148	-123.739	-116.678	-116.743
25.469	-118.72	-116.638	-116.111	-123.734	-116.65	-116.707
25.491	-118.712	-116.603	-116.075	-123.729	-116.623	-116.67
25.512	-118.704	-116.568	-116.04	-123.724	-116.596	-116.633
25.534	-118.694	-116.533	-116.005	-123.72	-116.569	-116.595
25.556	-118.685	-116.499	-115.971	-123.715	-116.542	-116.557
25.577	-118.674	-116.465	-115.937	-123.711	-116.515	-116.518
25.599	-118.663	-116.432	-115.904	-123.707	-116.488	-116.479
25.62	-118.651	-116.398	-115.872	-123.704	-116.462	-116.439
25.642	-118.639	-116.366	-115.841	-123.7	-116.435	-116.399
25.663	-118.626	-116.333	-115.81	-123.697	-116.409	-116.359
25.685	-118.612	-116.301	-115.779	-123.694	-116.383	-116.318
25.706	-118.598	-116.269	-115.75	-123.691	-116.357	-116.276
25.728	-118.583	-116.238	-115.72	-123.689	-116.332	-116.234
25.749	-118.567	-116.207	-115.692	-123.687	-116.306	-116.192
25.771	-118.55	-116.177	-115.664	-123.685	-116.281	-116.149
25.792	-118.533	-116.147	-115.636	-123.683	-116.256	-116.106
25.814	-118.515	-116.117	-115.609	-123.681	-116.231	-116.063
25.835	-118.497	-116.088	-115.582	-123.68	-116.206	-116.019
25.857	-118.477	-116.059	-115.556	-123.679	-116.181	-115.975
25.879	-118.457	-116.03	-115.531	-123.678	-116.157	-115.93
25.9	-118.437	-116.002	-115.505	-123.678	-116.133	-115.886
25.922	-118.415	-115.974	-115.48	-123.677	-116.108	-115.84
25.943	-118.393	-115.946	-115.456	-123.677	-116.085	-115.795
25.965	-118.37	-115.918	-115.431	-123.677	-116.061	-115.749
25.986	-118.347	-115.891	-115.407	-123.677	-116.037	-115.703
26.008	-118.322	-115.864	-115.383	-123.678	-116.013	-115.657
26.029	-118.297	-115.837	-115.36	-123.678	-115.99	-115.61
26.051	-118.271	-115.81	-115.336	-123.678	-115.967	-115.563
26.072	-118.245	-115.784	-115.313	-123.679	-115.944	-115.516
26.094	-118.217	-115.758	-115.29	-123.679	-115.921	-115.468
26.115	-118.189	-115.732	-115.267	-123.68	-115.898	-115.42
26.137	-118.16	-115.706	-115.244	-123.68	-115.875	-115.372
26.158	-118.13	-115.68	-115.221	-123.68	-115.853	-115.324
26.18	-118.1	-115.654	-115.198	-123.68	-115.83	-115.275
26.202	-118.069	-115.629	-115.175	-123.68	-115.808	-115.226
26.223	-118.037	-115.604	-115.152	-123.68	-115.786	-115.177
26.245	-118.004	-115.579	-115.129	-123.68	-115.764	-115.128
26.266	-117.971	-115.553	-115.105	-123.679	-115.742	-115.078
26.288	-117.936	-115.529	-115.082	-123.678	-115.72	-115.028
26.309	-117.901	-115.504	-115.059	-123.677	-115.698	-114.978
26.331	-117.866	-115.479	-115.035	-123.676	-115.677	-114.928
26.352	-117.829	-115.455	-115.011	-123.674	-115.656	-114.877
26.374	-117.792	-115.43	-114.987	-123.671	-115.634	-114.826
26.395	-117.755	-115.406	-114.963	-123.668	-115.613	-114.775
26.417	-117.716	-115.382	-114.938	-123.665	-115.593	-114.723
26.438	-117.677	-115.359	-114.913	-123.66	-115.572	-114.672
26.46	-117.637	-115.335	-114.888	-123.656	-115.551	-114.62
26.481	-117.597	-115.312	-114.863	-123.65	-115.531	-114.568
26.503	-117.555	-115.288	-114.837	-123.644	-115.511	-114.516
26.525	-117.514	-115.265	-114.812	-123.638	-115.491	-114.463
26.546	-117.471	-115.243	-114.786	-123.63	-115.472	-114.41
26.568	-117.428	-115.22	-114.759	-123.622	-115.453	-114.358
26.589	-117.385	-115.198	-114.732	-123.613	-115.434	-114.304
26.611	-117.34	-115.176	-114.706	-123.602	-115.415	-114.251
26.632	-117.296	-115.154	-114.678	-123.591	-115.397	-114.198
26.654	-117.25	-115.133	-114.651	-123.58	-115.378	-114.144
26.675	-117.205	-115.111	-114.623	-123.567	-115.361	-114.091
26.697	-117.158	-115.09	-114.595	-123.553	-115.343	-114.037
26.718	-117.112	-115.07	-114.567	-123.538	-115.326	-113.983
26.74	-117.065	-115.049	-114.538	-123.522	-115.309	-113.929
26.761	-117.017	-115.029	-114.509	-123.505	-115.293	-113.874
26.783	-116.969	-115.009	-114.48	-123.487	-115.277	-113.82
26.804	-116.921	-114.989	-114.451	-123.467	-115.262	-113.766
26.826	-116.872	-114.97	-114.422	-123.447	-115.247	-113.712
26.848	-116.823	-114.95	-114.392	-123.425	-115.232	-113.657
26.869	-116.773	-114.931	-114.363	-123.402	-115.218	-113.603
26.891	-116.723	-114.912	-114.333	-123.378	-115.205	-113.548
26.912	-116.673	-114.894	-114.303	-123.353	-115.192	-113.494
26.934	-116.623	-114.875	-114.272	-123.327	-115.179	-113.44
26.955	-116.572	-114.857	-114.242	-123.299	-115.167	-113.385
26.977	-116.521	-114.838	-114.212	-123.27	-115.156	-113.331
26.998	-116.47	-114.82	-114.181	-123.24	-115.145	-113.277
27.02	-116.418	-114.802	-114.15	-123.209	-115.134	-113.223
27.041	-116.367	-114.784	-114.12	-123.176	-115.125	-113.169
27.063	-116.315	-114.767	-114.089	-123.143	-115.115	-113.115
27.084	-116.263	-114.749	-114.058	-123.108	-115.107	-113.061
27.106	-116.211	-114.731	-114.027	-123.072	-115.099	-113.007
27.127	-116.158	-114.713	-113.996	-123.035	-115.091	-112.954
27.149	-116.106	-114.695	-113.965	-122.996	-115.084	-112.901
27.171	-116.053	-114.678	-113.934	-122.957	-115.077	-112.847
27.192	-116.001	-114.66	-113.904	-122.917	-115.072	-112.794
27.214	-115.948	-114.642	-113.873	-122.875	-115.066	-112.742
27.235	-115.895	-114.624	-113.842	-122.833	-115.061	-112.689
27.257	-115.843	-114.606	-113.811	-122.789	-115.057	-112.636
27.278	-115.79	-114.588	-113.78	-122.745	-115.053	-112.584
27.3	-115.737	-114.569	-113.75	-122.7	-115.05	-112.532
27.321	-115.685	-114.551	-113.719	-122.654	-115.047	-112.48
27.343	-115.632	-114.533	-113.689	-122.607	-115.045	-112.429
27.364	-115.58	-114.514	-113.658	-122.56	-115.043	-112.377
27.386	-115.528	-114.495	-113.628	-122.512	-115.042	-112.326
27.407	-115.476	-114.476	-113.598	-122.463	-115.041	-112.276
27.429	-115.424	-114.457	-113.567	-122.414	-115.041	-112.225
27.45	-115.372	-114.438	-113.537	-122.364	-115.041	-112.175
27.472	-115.321	-114.418	-113.508	-122.313	-115.041	-112.125
27.494	-115.27	-114.399	-113.478	-122.262	-115.042	-112.075
27.515	-115.219	-114.379	-113.449	-122.211	-115.044	-112.026
27.537	-115.169	-114.359	-113.419	-122.16	-115.045	-111.977
27.558	-115.119	-114.339	-113.39	-122.108	-115.048	-111.929
27.58	-115.07	-114.319	-113.361	-122.056	-115.05	-111.88
27.601	-115.021	-114.299	-113.333	-122.003	-115.053	-111.833
27.623	-114.972	-114.278	-113.304	-121.951	-115.056	-111.785
27.644	-114.924	-114.258	-113.276	-121.899	-115.06	-111.738
27.666	-114.877	-114.237	-113.248	-121.846	-115.064	-111.692
27.687	-114.831	-114.217	-113.22	-121.794	-115.068	-111.646
27.709	-114.785	-114.196	-113.193	-121.742	-115.072	-111.601
27.73	-114.739	-114.175	-113.166	-121.689	-115.076	-111.556
27.752	-114.695	-114.154	-113.139	-121.637	-115.081	-111.511
27.773	-114.651	-114.133	-113.112	-121.586	-115.086	-111.468
27.795	-114.608	-114.112	-113.086	-121.534	-115.091	-111.424
27.817	-114.566	-114.091	-113.06	-121.483	-115.096	-111.382
27.838	-114.525	-114.07	-113.035	-121.432	-115.101	-111.34
27.86	-114.484	-114.048	-113.009	-121.382	-115.107	-111.298
27.881	-114.444	-114.027	-112.984	-121.332	-115.112	-111.258
27.903	-114.405	-114.006	-112.96	-121.282	-115.117	-111.217
27.924	-114.368	-113.985	-112.935	-121.233	-115.122	-111.178
27.946	-114.331	-113.964	-112.911	-121.185	-115.127	-111.139
27.967	-114.295	-113.943	-112.888	-121.137	-115.132	-111.101
27.989	-114.26	-113.922	-112.865	-121.089	-115.137	-111.064
28.01	-114.225	-113.901	-112.842	-121.043	-115.142	-111.027
28.032	-114.192	-113.881	-112.82	-120.996	-115.146	-110.991
28.053	-114.16	-113.86	-112.797	-120.951	-115.15	-110.956
28.075	-114.129	-113.84	-112.776	-120.906	-115.154	-110.921
28.096	-114.099	-113.819	-112.754	-120.862	-115.158	-110.887
28.118	-114.07	-113.799	-112.734	-120.818	-115.161	-110.854
28.14	-114.042	-113.779	-112.713	-120.775	-115.165	-110.822
28.161	-114.015	-113.759	-112.693	-120.733	-115.167	-110.79
28.183	-113.989	-113.74	-112.673	-120.691	-115.17	-110.759
28.204	-113.964	-113.72	-112.654	-120.651	-115.171	-110.729
28.226	-113.94	-113.701	-112.635	-120.61	-115.173	-110.7
28.247	-113.917	-113.683	-112.616	-120.571	-115.174	-110.672
28.269	-113.896	-113.664	-112.598	-120.532	-115.174	-110.644
28.29	-113.875	-113.646	-112.58	-120.494	-115.174	-110.617
28.312	-113.855	-113.628	-112.562	-120.457	-115.174	-110.591
28.333	-113.837	-113.611	-112.545	-120.42	-115.173	-110.565
28.355	-113.819	-113.593	-112.528	-120.384	-115.171	-110.541
28.376	-113.803	-113.577	-112.511	-120.348	-115.169	-110.517
28.398	-113.788	-113.561	-112.495	-120.313	-115.166	-110.494
28.419	-113.773	-113.545	-112.479	-120.279	-115.163	-110.472
28.441	-113.76	-113.53	-112.463	-120.245	-115.159	-110.45
28.463	-113.748	-113.515	-112.447	-120.212	-115.154	-110.43
28.484	-113.737	-113.501	-112.432	-120.18	-115.149	-110.41
28.506	-113.727	-113.487	-112.417	-120.148	-115.143	-110.391
28.527	-113.718	-113.474	-112.402	-120.116	-115.137	-110.372
28.549	-113.71	-113.461	-112.387	-120.085	-115.13	-110.355
28.57	-113.704	-113.449	-112.372	-120.054	-115.122	-110.338
28.592	-113.698	-113.438	-112.358	-120.024	-115.114	-110.322
28.613	-113.693	-113.428	-112.343	-119.993	-115.106	-110.306
28.635	-113.689	-113.418	-112.329	-119.964	-115.097	-110.292
28.656	-113.687	-113.408	-112.314	-119.934	-115.087	-110.278
28.678	-113.685	-113.4	-112.3	-119.905	-115.077	-110.264
28.699	-113.684	-113.392	-112.286	-119.876	-115.066	-110.252
28.721	-113.684	-113.384	-112.271	-119.848	-115.055	-110.24
28.742	-113.686	-113.378	-112.257	-119.819	-115.043	-110.229
28.764	-113.688	-113.372	-112.242	-119.791	-115.031	-110.218
28.786	-113.691	-113.367	-112.228	-119.763	-115.018	-110.208
28.807	-113.695	-113.362	-112.213	-119.734	-115.006	-110.199
28.829	-113.699	-113.358	-112.199	-119.706	-114.992	-110.191
28.85	-113.705	-113.355	-112.184	-119.678	-114.979	-110.183
28.872	-113.711	-113.353	-112.169	-119.65	-114.965	-110.176
28.893	-113.718	-113.351	-112.154	-119.622	-114.951	-110.169
28.915	-113.726	-113.35	-112.139	-119.593	-114.937	-110.163
28.936	-113.735	-113.35	-112.124	-119.565	-114.922	-110.157
28.958	-113.744	-113.35	-112.109	-119.536	-114.907	-110.153
28.979	-113.754	-113.352	-112.093	-119.507	-114.893	-110.148
29.001	-113.764	-113.353	-112.078	-119.478	-114.878	-110.145
29.022	-113.775	-113.356	-112.062	-119.449	-114.863	-110.141
29.044	-113.787	-113.358	-112.047	-119.42	-114.848	-110.138
29.065	-113.799	-113.362	-112.031	-119.39	-114.833	-110.136
29.087	-113.811	-113.366	-112.014	-119.36	-114.818	-110.134
29.109	-113.824	-113.37	-111.998	-119.329	-114.803	-110.133
29.13	-113.837	-113.375	-111.982	-119.299	-114.788	-110.132
29.152	-113.851	-113.381	-111.965	-119.268	-114.773	-110.131
29.173	-113.864	-113.387	-111.948	-119.236	-114.758	-110.131
29.195	-113.878	-113.393	-111.931	-119.205	-114.744	-110.13
29.216	-113.892	-113.4	-111.913	-119.173	-114.729	-110.13
29.238	-113.906	-113.406	-111.896	-119.141	-114.715	-110.131
29.259	-113.92	-113.413	-111.878	-119.108	-114.7	-110.131
29.281	-113.934	-113.421	-111.859	-119.075	-114.686	-110.132
29.302	-113.948	-113.428	-111.841	-119.042	-114.672	-110.133
29.324	-113.962	-113.436	-111.822	-119.008	-114.659	-110.134
29.345	-113.976	-113.443	-111.803	-118.975	-114.645	-110.134
29.367	-113.989	-113.451	-111.784	-118.94	-114.632	-110.135
29.388	-114.003	-113.458	-111.765	-118.906	-114.618	-110.136
29.41	-114.015	-113.466	-111.745	-118.871	-114.606	-110.137
29.432	-114.028	-113.473	-111.725	-118.836	-114.593	-110.137
29.453	-114.04	-113.481	-111.704	-118.801	-114.58	-110.138
29.475	-114.052	-113.488	-111.684	-118.766	-114.568	-110.138
29.496	-114.063	-113.494	-111.663	-118.73	-114.556	-110.138
29.518	-114.074	-113.501	-111.642	-118.694	-114.544	-110.137
29.539	-114.084	-113.507	-111.62	-118.658	-114.533	-110.136
29.561	-114.093	-113.513	-111.599	-118.622	-114.521	-110.135
29.582	-114.102	-113.518	-111.577	-118.586	-114.51	-110.134
29.604	-114.111	-113.523	-111.555	-118.549	-114.499	-110.132
29.625	-114.119	-113.528	-111.532	-118.513	-114.488	-110.129
29.647	-114.126	-113.531	-111.509	-118.476	-114.478	-110.126
29.668	-114.132	-113.535	-111.486	-118.439	-114.467	-110.123
29.69	-114.138	-113.538	-111.463	-118.403	-114.456	-110.119
29.711	-114.143	-113.54	-111.44	-118.366	-114.446	-110.114
29.733	-114.148	-113.541	-111.416	-118.329	-114.436	-110.109
29.755	-114.151	-113.542	-111.392	-118.292	-114.425	-110.103
29.776	-114.154	-113.542	-111.368	-118.255	-114.415	-110.097
29.798	-114.156	-113.542	-111.344	-118.219	-114.404	-110.09
29.819	-114.158	-113.541	-111.32	-118.182	-114.394	-110.082
29.841	-114.158	-113.539	-111.295	-118.145	-114.383	-110.074
29.862	-114.158	-113.536	-111.271	-118.109	-114.372	-110.065
29.884	-114.158	-113.533	-111.246	-118.073	-114.361	-110.055
29.905	-114.156	-113.529	-111.221	-118.036	-114.35	-110.044
29.927	-114.154	-113.524	-111.196	-118	-114.338	-110.033
29.948	-114.15	-113.519	-111.171	-117.964	-114.326	-110.021
29.97	-114.147	-113.513	-111.145	-117.928	-114.314	-110.009
29.991	-114.142	-113.506	-111.12	-117.893	-114.301	-109.995
30.013	-114.137	-113.498	-111.095	-117.857	-114.288	-109.981
30.034	-114.131	-113.49	-111.07	-117.822	-114.275	-109.967
30.056	-114.124	-113.481	-111.045	-117.787	-114.261	-109.951
30.078	-114.117	-113.472	-111.02	-117.752	-114.246	-109.935
30.099	-114.109	-113.462	-110.995	-117.718	-114.231	-109.919
30.121	-114.1	-113.451	-110.97	-117.683	-114.215	-109.901
30.142	-114.091	-113.44	-110.946	-117.649	-114.199	-109.884
30.164	-114.081	-113.428	-110.922	-117.615	-114.182	-109.865
30.185	-114.07	-113.415	-110.898	-117.582	-114.164	-109.846
30.207	-114.059	-113.403	-110.874	-117.548	-114.145	-109.826
30.228	-114.047	-113.389	-110.85	-117.515	-114.125	-109.806
30.25	-114.034	-113.375	-110.827	-117.482	-114.105	-109.785
30.271	-114.021	-113.361	-110.805	-117.45	-114.084	-109.764
30.293	-114.007	-113.346	-110.782	-117.417	-114.061	-109.742
30.314	-113.993	-113.331	-110.76	-117.385	-114.038	-109.72
30.336	-113.979	-113.316	-110.738	-117.354	-114.014	-109.697
30.357	-113.963	-113.3	-110.717	-117.322	-113.989	-109.674
30.379	-113.948	-113.284	-110.696	-117.291	-113.963	-109.65
30.401	-113.932	-113.268	-110.676	-117.26	-113.936	-109.626
30.422	-113.915	-113.251	-110.656	-117.229	-113.908	-109.602
30.444	-113.898	-113.234	-110.636	-117.198	-113.879	-109.577
30.465	-113.881	-113.217	-110.617	-117.168	-113.848	-109.552
30.487	-113.863	-113.2	-110.598	-117.138	-113.817	-109.526
30.508	-113.845	-113.183	-110.58	-117.108	-113.785	-109.5
30.53	-113.827	-113.165	-110.562	-117.079	-113.752	-109.474
30.551	-113.808	-113.148	-110.545	-117.05	-113.717	-109.448
30.573	-113.789	-113.13	-110.528	-117.021	-113.682	-109.421
30.594	-113.769	-113.113	-110.511	-116.992	-113.646	-109.394
30.616	-113.75	-113.095	-110.495	-116.963	-113.608	-109.367
30.637	-113.73	-113.078	-110.479	-116.935	-113.57	-109.34
30.659	-113.71	-113.06	-110.464	-116.907	-113.531	-109.312
30.68	-113.69	-113.043	-110.449	-116.879	-113.491	-109.285
30.702	-113.669	-113.026	-110.434	-116.851	-113.45	-109.257
30.724	-113.649	-113.009	-110.42	-116.824	-113.408	-109.229
30.745	-113.628	-112.992	-110.406	-116.796	-113.366	-109.201
30.767	-113.607	-112.976	-110.393	-116.769	-113.322	-109.173
30.788	-113.586	-112.96	-110.38	-116.742	-113.278	-109.145
30.81	-113.565	-112.945	-110.367	-116.716	-113.234	-109.117
30.831	-113.544	-112.929	-110.354	-116.689	-113.188	-109.089
30.853	-113.523	-112.915	-110.342	-116.663	-113.143	-109.061
30.874	-113.502	-112.9	-110.331	-116.637	-113.096	-109.033
30.896	-113.481	-112.887	-110.32	-116.611	-113.05	-109.005
30.917	-113.46	-112.873	-110.309	-116.585	-113.003	-108.977
30.939	-113.439	-112.861	-110.298	-116.559	-112.956	-108.949
30.96	-113.418	-112.849	-110.288	-116.534	-112.908	-108.922
30.982	-113.397	-112.837	-110.278	-116.508	-112.861	-108.894
31.003	-113.376	-112.826	-110.268	-116.483	-112.813	-108.867
31.025	-113.355	-112.816	-110.259	-116.458	-112.766	-108.84
31.047	-113.335	-112.807	-110.25	-116.433	-112.718	-108.813
31.068	-113.314	-112.798	-110.241	-116.408	-112.671	-108.786
31.09	-113.293	-112.789	-110.232	-116.384	-112.624	-108.759
31.111	-113.272	-112.782	-110.224	-116.359	-112.577	-108.733
31.133	-113.252	-112.775	-110.216	-116.335	-112.53	-108.707
31.154	-113.231	-112.768	-110.209	-116.31	-112.484	-108.681
31.176	-113.211	-112.762	-110.201	-116.286	-112.439	-108.655
31.197	-113.19	-112.757	-110.194	-116.262	-112.393	-108.629
31.219	-113.169	-112.752	-110.187	-116.238	-112.349	-108.604
31.24	-113.148	-112.748	-110.181	-116.214	-112.305	-108.579
31.262	-113.127	-112.744	-110.174	-116.191	-112.262	-108.554
31.283	-113.106	-112.741	-110.168	-116.167	-112.22	-108.529
31.305	-113.085	-112.738	-110.162	-116.144	-112.178	-108.505
31.326	-113.064	-112.736	-110.156	-116.121	-112.138	-108.48
31.348	-113.043	-112.734	-110.151	-116.098	-112.098	-108.456
31.37	-113.021	-112.732	-110.146	-116.075	-112.06	-108.432
31.391	-112.999	-112.73	-110.141	-116.053	-112.022	-108.408
31.413	-112.977	-112.729	-110.136	-116.03	-111.985	-108.384
31.434	-112.955	-112.728	-110.131	-116.008	-111.95	-108.361
31.456	-112.932	-112.727	-110.127	-115.986	-111.916	-108.337
31.477	-112.909	-112.725	-110.123	-115.964	-111.882	-108.314
31.499	-112.885	-112.724	-110.119	-115.942	-111.851	-108.29
31.52	-112.862	-112.723	-110.115	-115.92	-111.82	-108.267
31.542	-112.837	-112.722	-110.112	-115.899	-111.79	-108.243
31.563	-112.813	-112.721	-110.109	-115.878	-111.762	-108.22
31.585	-112.788	-112.719	-110.106	-115.857	-111.735	-108.196
31.606	-112.762	-112.717	-110.104	-115.836	-111.709	-108.173
31.628	-112.736	-112.715	-110.101	-115.815	-111.684	-108.149
31.649	-112.71	-112.713	-110.099	-115.795	-111.661	-108.125
31.671	-112.683	-112.71	-110.097	-115.775	-111.639	-108.101
31.693	-112.655	-112.707	-110.096	-115.755	-111.618	-108.077
31.714	-112.627	-112.703	-110.094	-115.735	-111.599	-108.053
31.736	-112.598	-112.699	-110.093	-115.715	-111.58	-108.028
31.757	-112.569	-112.694	-110.093	-115.696	-111.563	-108.003
31.779	-112.539	-112.688	-110.092	-115.677	-111.547	-107.978
31.8	-112.508	-112.682	-110.092	-115.658	-111.532	-107.953
31.822	-112.477	-112.675	-110.092	-115.639	-111.518	-107.927
31.843	-112.445	-112.668	-110.092	-115.621	-111.505	-107.902
31.865	-112.412	-112.659	-110.092	-115.602	-111.493	-107.875
31.886	-112.379	-112.65	-110.093	-115.584	-111.483	-107.849
31.908	-112.346	-112.64	-110.094	-115.566	-111.473	-107.822
31.929	-112.311	-112.63	-110.095	-115.548	-111.464	-107.795
31.951	-112.277	-112.618	-110.097	-115.531	-111.456	-107.768
31.972	-112.241	-112.606	-110.099	-115.513	-111.448	-107.74
31.994	-112.205	-112.593	-110.101	-115.496	-111.442	-107.713
32.016	-112.168	-112.579	-110.103	-115.479	-111.436	-107.684
32.037	-112.131	-112.565	-110.106	-115.462	-111.43	-107.656
32.059	-112.094	-112.549	-110.109	-115.445	-111.426	-107.628
32.08	-112.056	-112.533	-110.113	-115.428	-111.421	-107.599
32.102	-112.017	-112.516	-110.116	-115.411	-111.418	-107.57
32.123	-111.978	-112.499	-110.12	-115.394	-111.414	-107.541
32.145	-111.939	-112.48	-110.125	-115.378	-111.411	-107.511
32.166	-111.899	-112.461	-110.129	-115.361	-111.409	-107.482
32.188	-111.859	-112.441	-110.134	-115.344	-111.406	-107.453
32.209	-111.818	-112.42	-110.14	-115.328	-111.404	-107.423
32.231	-111.778	-112.399	-110.146	-115.311	-111.402	-107.394
32.252	-111.737	-112.377	-110.152	-115.294	-111.4	-107.364
32.274	-111.696	-112.354	-110.158	-115.277	-111.398	-107.334
32.295	-111.654	-112.33	-110.165	-115.26	-111.396	-107.305
32.317	-111.613	-112.306	-110.172	-115.243	-111.393	-107.276
32.339	-111.571	-112.281	-110.18	-115.226	-111.391	-107.246
32.36	-111.53	-112.256	-110.188	-115.209	-111.388	-107.217
32.382	-111.488	-112.23	-110.197	-115.191	-111.385	-107.188
32.403	-111.447	-112.203	-110.206	-115.173	-111.382	-107.159
32.425	-111.405	-112.176	-110.215	-115.155	-111.378	-107.13
32.446	-111.364	-112.149	-110.224	-115.137	-111.374	-107.102
32.468	-111.323	-112.121	-110.234	-115.119	-111.369	-107.074
32.489	-111.282	-112.092	-110.244	-115.1	-111.363	-107.046
32.511	-111.241	-112.063	-110.255	-115.082	-111.358	-107.018
32.532	-111.2	-112.033	-110.266	-115.063	-111.351	-106.991
32.554	-111.16	-112.004	-110.277	-115.043	-111.343	-106.964
32.575	-111.12	-111.973	-110.289	-115.024	-111.335	-106.938
32.597	-111.081	-111.943	-110.301	-115.004	-111.326	-106.912
32.618	-111.041	-111.912	-110.313	-114.984	-111.317	-106.886
32.64	-111.003	-111.881	-110.325	-114.963	-111.306	-106.861
32.661	-110.965	-111.849	-110.337	-114.942	-111.295	-106.837
32.683	-110.928	-111.818	-110.35	-114.921	-111.282	-106.813
32.705	-110.891	-111.786	-110.363	-114.9	-111.269	-106.789
32.726	-110.855	-111.754	-110.376	-114.879	-111.254	-106.767
32.748	-110.819	-111.722	-110.389	-114.857	-111.239	-106.744
32.769	-110.785	-111.69	-110.402	-114.835	-111.223	-106.723
32.791	-110.751	-111.658	-110.415	-114.812	-111.205	-106.702
32.812	-110.718	-111.626	-110.428	-114.79	-111.187	-106.681
32.834	-110.686	-111.593	-110.44	-114.767	-111.168	-106.661
32.855	-110.655	-111.561	-110.453	-114.744	-111.147	-106.642
32.877	-110.625	-111.529	-110.466	-114.721	-111.126	-106.624
32.898	-110.596	-111.498	-110.479	-114.698	-111.104	-106.606
32.92	-110.568	-111.466	-110.491	-114.674	-111.081	-106.589
32.941	-110.542	-111.434	-110.503	-114.65	-111.056	-106.573
32.963	-110.516	-111.403	-110.515	-114.627	-111.031	-106.557
32.984	-110.492	-111.372	-110.526	-114.603	-111.005	-106.542
33.006	-110.469	-111.342	-110.538	-114.579	-110.978	-106.528
33.028	-110.447	-111.311	-110.548	-114.555	-110.95	-106.514
33.049	-110.427	-111.281	-110.559	-114.53	-110.921	-106.501
33.071	-110.407	-111.251	-110.569	-114.506	-110.891	-106.489
33.092	-110.389	-111.222	-110.578	-114.482	-110.86	-106.478
33.114	-110.373	-111.193	-110.587	-114.458	-110.829	-106.467
33.135	-110.357	-111.164	-110.595	-114.434	-110.797	-106.457
33.157	-110.344	-111.136	-110.603	-114.409	-110.764	-106.447
33.178	-110.331	-111.108	-110.61	-114.385	-110.73	-106.438
33.2	-110.32	-111.081	-110.617	-114.361	-110.695	-106.43
33.221	-110.31	-111.054	-110.622	-114.337	-110.66	-106.422
33.243	-110.302	-111.027	-110.627	-114.313	-110.625	-106.415
33.264	-110.295	-111.001	-110.632	-114.289	-110.588	-106.408
33.286	-110.289	-110.975	-110.635	-114.265	-110.551	-106.402
33.307	-110.285	-110.95	-110.638	-114.241	-110.514	-106.396
33.329	-110.282	-110.925	-110.64	-114.217	-110.476	-106.39
33.351	-110.281	-110.9	-110.641	-114.193	-110.437	-106.385
33.372	-110.28	-110.875	-110.641	-114.17	-110.398	-106.381
33.394	-110.282	-110.851	-110.64	-114.146	-110.358	-106.376
33.415	-110.284	-110.827	-110.638	-114.123	-110.318	-106.372
33.437	-110.287	-110.804	-110.636	-114.1	-110.278	-106.369
33.458	-110.292	-110.78	-110.632	-114.077	-110.237	-106.365
33.48	-110.298	-110.757	-110.628	-114.055	-110.196	-106.361
33.501	-110.305	-110.734	-110.623	-114.032	-110.154	-106.358
33.523	-110.314	-110.711	-110.616	-114.01	-110.112	-106.355
33.544	-110.323	-110.688	-110.609	-113.988	-110.07	-106.351
33.566	-110.333	-110.666	-110.601	-113.966	-110.027	-106.348
33.587	-110.344	-110.643	-110.592	-113.944	-109.984	-106.344
33.609	-110.356	-110.62	-110.582	-113.922	-109.941	-106.34
33.63	-110.369	-110.598	-110.57	-113.901	-109.898	-106.336
33.652	-110.383	-110.575	-110.558	-113.88	-109.854	-106.332
33.674	-110.397	-110.552	-110.545	-113.859	-109.81	-106.328
33.695	-110.412	-110.529	-110.531	-113.838	-109.765	-106.323
33.717	-110.428	-110.506	-110.516	-113.818	-109.721	-106.318
33.738	-110.445	-110.483	-110.5	-113.798	-109.676	-106.312
33.76	-110.461	-110.46	-110.484	-113.778	-109.631	-106.306
33.781	-110.479	-110.436	-110.466	-113.758	-109.585	-106.299
33.803	-110.496	-110.412	-110.447	-113.738	-109.539	-106.291
33.824	-110.514	-110.388	-110.427	-113.719	-109.493	-106.283
33.846	-110.533	-110.364	-110.406	-113.7	-109.447	-106.275
33.867	-110.551	-110.339	-110.385	-113.681	-109.4	-106.265
33.889	-110.57	-110.314	-110.362	-113.662	-109.354	-106.255
33.91	-110.589	-110.288	-110.339	-113.643	-109.306	-106.244
33.932	-110.608	-110.262	-110.314	-113.625	-109.259	-106.232
33.953	-110.627	-110.236	-110.289	-113.606	-109.211	-106.22
33.975	-110.646	-110.209	-110.263	-113.588	-109.162	-106.206
33.997	-110.665	-110.181	-110.236	-113.57	-109.114	-106.192
34.018	-110.683	-110.154	-110.208	-113.552	-109.065	-106.177
34.04	-110.702	-110.125	-110.179	-113.534	-109.015	-106.161
34.061	-110.72	-110.097	-110.15	-113.516	-108.965	-106.143
34.083	-110.738	-110.068	-110.119	-113.498	-108.915	-106.126
34.104	-110.756	-110.038	-110.088	-113.48	-108.865	-106.107
34.126	-110.773	-110.008	-110.056	-113.461	-108.814	-106.087
34.147	-110.79	-109.977	-110.024	-113.443	-108.762	-106.066
34.169	-110.806	-109.946	-109.991	-113.425	-108.71	-106.045
34.19	-110.823	-109.915	-109.957	-113.406	-108.658	-106.022
34.212	-110.838	-109.883	-109.922	-113.388	-108.605	-105.999
34.233	-110.853	-109.85	-109.887	-113.369	-108.551	-105.974
34.255	-110.868	-109.818	-109.851	-113.35	-108.498	-105.949
34.276	-110.882	-109.784	-109.815	-113.33	-108.443	-105.923
34.298	-110.895	-109.751	-109.778	-113.31	-108.389	-105.896
34.32	-110.908	-109.716	-109.741	-113.29	-108.333	-105.868
34.341	-110.921	-109.682	-109.703	-113.269	-108.278	-105.839
34.363	-110.932	-109.647	-109.665	-113.248	-108.222	-105.81
34.384	-110.944	-109.612	-109.627	-113.227	-108.165	-105.78
34.406	-110.954	-109.576	-109.588	-113.205	-108.108	-105.749
34.427	-110.964	-109.541	-109.548	-113.183	-108.05	-105.717
34.449	-110.974	-109.505	-109.509	-113.16	-107.992	-105.685
34.47	-110.982	-109.468	-109.469	-113.137	-107.933	-105.652
34.492	-110.99	-109.432	-109.429	-113.113	-107.874	-105.619
34.513	-110.998	-109.395	-109.388	-113.088	-107.815	-105.584
34.535	-111.005	-109.358	-109.348	-113.063	-107.755	-105.55
34.556	-111.011	-109.321	-109.307	-113.037	-107.694	-105.515
34.578	-111.017	-109.284	-109.266	-113.011	-107.634	-105.479
34.599	-111.022	-109.246	-109.226	-112.984	-107.572	-105.443
34.621	-111.027	-109.209	-109.185	-112.957	-107.511	-105.407
34.643	-111.031	-109.171	-109.144	-112.929	-107.448	-105.37
34.664	-111.035	-109.134	-109.103	-112.9	-107.386	-105.333
34.686	-111.038	-109.097	-109.062	-112.871	-107.323	-105.296
34.707	-111.041	-109.059	-109.021	-112.841	-107.26	-105.259
34.729	-111.043	-109.022	-108.98	-112.811	-107.197	-105.222
34.75	-111.045	-108.985	-108.939	-112.78	-107.133	-105.184
34.772	-111.047	-108.948	-108.898	-112.748	-107.069	-105.146
34.793	-111.048	-108.911	-108.858	-112.716	-107.005	-105.109
34.815	-111.049	-108.874	-108.817	-112.684	-106.941	-105.071
34.836	-111.049	-108.838	-108.777	-112.651	-106.877	-105.034
34.858	-111.049	-108.802	-108.736	-112.617	-106.812	-104.997
34.879	-111.049	-108.766	-108.696	-112.584	-106.748	-104.96
34.901	-111.049	-108.73	-108.657	-112.549	-106.683	-104.923
34.922	-111.049	-108.695	-108.617	-112.515	-106.619	-104.886
34.944	-111.048	-108.661	-108.577	-112.48	-106.555	-104.85
34.966	-111.047	-108.626	-108.538	-112.445	-106.49	-104.814
34.987	-111.046	-108.593	-108.499	-112.41	-106.426	-104.779
35.009	-111.045	-108.559	-108.46	-112.374	-106.363	-104.744
35.03	-111.044	-108.527	-108.422	-112.338	-106.299	-104.709
35.052	-111.043	-108.494	-108.383	-112.303	-106.236	-104.675
35.073	-111.042	-108.463	-108.345	-112.267	-106.173	-104.642
35.095	-111.041	-108.432	-108.307	-112.231	-106.11	-104.609
35.116	-111.041	-108.401	-108.269	-112.195	-106.048	-104.577
35.138	-111.04	-108.371	-108.231	-112.159	-105.987	-104.545
35.159	-111.039	-108.342	-108.194	-112.123	-105.926	-104.514
35.181	-111.039	-108.314	-108.157	-112.088	-105.865	-104.484
35.202	-111.038	-108.286	-108.12	-112.052	-105.806	-104.454
35.224	-111.038	-108.259	-108.083	-112.017	-105.746	-104.425
35.245	-111.038	-108.232	-108.046	-111.982	-105.688	-104.397
35.267	-111.038	-108.207	-108.009	-111.947	-105.63	-104.369
35.289	-111.039	-108.182	-107.973	-111.913	-105.574	-104.342
35.31	-111.04	-108.158	-107.937	-111.878	-105.518	-104.316
35.332	-111.041	-108.135	-107.901	-111.845	-105.463	-104.29
35.353	-111.042	-108.112	-107.865	-111.811	-105.409	-104.265
35.375	-111.044	-108.091	-107.829	-111.778	-105.355	-104.241
35.396	-111.046	-108.07	-107.793	-111.746	-105.303	-104.217
35.418	-111.049	-108.049	-107.758	-111.714	-105.252	-104.194
35.439	-111.051	-108.03	-107.722	-111.682	-105.202	-104.172
35.461	-111.054	-108.011	-107.687	-111.651	-105.153	-104.15
35.482	-111.058	-107.994	-107.652	-111.621	-105.106	-104.129
35.504	-111.061	-107.976	-107.617	-111.591	-105.059	-104.109
35.525	-111.065	-107.96	-107.582	-111.562	-105.013	-104.089
35.547	-111.07	-107.944	-107.548	-111.533	-104.969	-104.069
35.568	-111.074	-107.929	-107.514	-111.505	-104.926	-104.05
35.59	-111.079	-107.915	-107.479	-111.478	-104.884	-104.032
35.612	-111.084	-107.901	-107.445	-111.451	-104.844	-104.014
35.633	-111.09	-107.888	-107.412	-111.426	-104.804	-103.996
35.655	-111.095	-107.875	-107.378	-111.4	-104.766	-103.979
35.676	-111.101	-107.863	-107.345	-111.376	-104.729	-103.962
35.698	-111.107	-107.851	-107.312	-111.352	-104.693	-103.945
35.719	-111.114	-107.84	-107.279	-111.33	-104.659	-103.928
35.741	-111.12	-107.83	-107.246	-111.308	-104.625	-103.912
35.762	-111.126	-107.819	-107.213	-111.286	-104.593	-103.896
35.784	-111.133	-107.809	-107.181	-111.266	-104.562	-103.88
35.805	-111.14	-107.8	-107.149	-111.246	-104.533	-103.864
35.827	-111.146	-107.791	-107.117	-111.227	-104.504	-103.848
35.848	-111.153	-107.781	-107.086	-111.209	-104.477	-103.832
35.87	-111.159	-107.773	-107.055	-111.192	-104.45	-103.816
35.891	-111.166	-107.764	-107.023	-111.175	-104.425	-103.8
35.913	-111.172	-107.756	-106.993	-111.16	-104.401	-103.784
35.935	-111.178	-107.747	-106.962	-111.145	-104.378	-103.768
35.956	-111.184	-107.739	-106.932	-111.13	-104.356	-103.751
35.978	-111.19	-107.731	-106.902	-111.117	-104.334	-103.735
35.999	-111.195	-107.723	-106.873	-111.104	-104.314	-103.718
36.021	-111.2	-107.714	-106.843	-111.092	-104.295	-103.701
36.042	-111.205	-107.706	-106.815	-111.081	-104.276	-103.684
36.064	-111.209	-107.698	-106.786	-111.071	-104.259	-103.667
36.085	-111.213	-107.69	-106.758	-111.061	-104.242	-103.649
36.107	-111.217	-107.682	-106.73	-111.052	-104.226	-103.631
36.128	-111.22	-107.673	-106.703	-111.043	-104.21	-103.613
36.15	-111.223	-107.665	-106.676	-111.035	-104.196	-103.594
36.171	-111.225	-107.656	-106.649	-111.028	-104.182	-103.576
36.193	-111.227	-107.647	-106.623	-111.021	-104.168	-103.556
36.214	-111.228	-107.638	-106.598	-111.014	-104.155	-103.537
36.236	-111.229	-107.629	-106.572	-111.008	-104.143	-103.516
36.258	-111.229	-107.62	-106.548	-111.003	-104.131	-103.496
36.279	-111.228	-107.61	-106.523	-110.998	-104.12	-103.475
36.301	-111.227	-107.6	-106.5	-110.993	-104.109	-103.454
36.322	-111.226	-107.59	-106.476	-110.988	-104.098	-103.432
36.344	-111.224	-107.58	-106.454	-110.984	-104.088	-103.41
36.365	-111.221	-107.57	-106.431	-110.979	-104.078	-103.388
36.387	-111.217	-107.559	-106.41	-110.975	-104.069	-103.365
36.408	-111.213	-107.548	-106.388	-110.971	-104.059	-103.341
36.43	-111.208	-107.537	-106.368	-110.968	-104.05	-103.318
36.451	-111.203	-107.526	-106.347	-110.964	-104.041	-103.294
36.473	-111.196	-107.514	-106.328	-110.96	-104.032	-103.27
36.494	-111.19	-107.502	-106.309	-110.956	-104.024	-103.245
36.516	-111.182	-107.49	-106.29	-110.952	-104.015	-103.22
36.537	-111.174	-107.478	-106.272	-110.948	-104.006	-103.195
36.559	-111.165	-107.466	-106.255	-110.944	-103.998	-103.169
36.581	-111.155	-107.453	-106.238	-110.94	-103.989	-103.144
36.602	-111.145	-107.44	-106.222	-110.935	-103.981	-103.118
36.624	-111.134	-107.427	-106.206	-110.93	-103.972	-103.092
36.645	-111.123	-107.414	-106.191	-110.925	-103.963	-103.065
36.667	-111.111	-107.401	-106.177	-110.919	-103.955	-103.039
36.688	-111.098	-107.387	-106.163	-110.913	-103.946	-103.012
36.71	-111.085	-107.374	-106.15	-110.906	-103.937	-102.986
36.731	-111.071	-107.36	-106.137	-110.899	-103.928	-102.959
36.753	-111.057	-107.346	-106.125	-110.892	-103.92	-102.932
36.774	-111.042	-107.333	-106.114	-110.884	-103.911	-102.906
36.796	-111.027	-107.319	-106.103	-110.876	-103.902	-102.879
36.817	-111.011	-107.305	-106.093	-110.867	-103.893	-102.853
36.839	-110.995	-107.291	-106.083	-110.857	-103.883	-102.827
36.86	-110.979	-107.278	-106.074	-110.847	-103.874	-102.8
36.882	-110.962	-107.264	-106.065	-110.837	-103.865	-102.774
36.904	-110.945	-107.251	-106.057	-110.825	-103.856	-102.749
36.925	-110.927	-107.237	-106.05	-110.813	-103.847	-102.723
36.947	-110.909	-107.224	-106.043	-110.801	-103.837	-102.698
36.968	-110.891	-107.211	-106.037	-110.788	-103.828	-102.674
36.99	-110.873	-107.198	-106.031	-110.774	-103.819	-102.649
37.011	-110.854	-107.185	-106.026	-110.76	-103.81	-102.625
37.033	-110.835	-107.172	-106.021	-110.745	-103.801	-102.601
37.054	-110.816	-107.16	-106.017	-110.729	-103.792	-102.578
37.076	-110.797	-107.147	-106.013	-110.713	-103.784	-102.556
37.097	-110.778	-107.135	-106.009	-110.697	-103.775	-102.533
37.119	-110.759	-107.124	-106.006	-110.679	-103.767	-102.512
37.14	-110.74	-107.112	-106.004	-110.661	-103.758	-102.49
37.162	-110.72	-107.101	-106.002	-110.643	-103.75	-102.47
37.183	-110.701	-107.09	-106	-110.624	-103.743	-102.45
37.205	-110.682	-107.08	-105.998	-110.604	-103.735	-102.43
37.227	-110.662	-107.07	-105.997	-110.584	-103.728	-102.411
37.248	-110.643	-107.06	-105.996	-110.564	-103.721	-102.393
37.27	-110.624	-107.051	-105.995	-110.543	-103.715	-102.375
37.291	-110.605	-107.042	-105.995	-110.521	-103.709	-102.358
37.313	-110.586	-107.034	-105.995	-110.499	-103.703	-102.341
37.334	-110.567	-107.026	-105.995	-110.477	-103.698	-102.325
37.356	-110.549	-107.019	-105.995	-110.454	-103.693	-102.31
37.377	-110.53	-107.012	-105.995	-110.43	-103.689	-102.295
37.399	-110.512	-107.006	-105.996	-110.406	-103.685	-102.281
37.42	-110.494	-107.001	-105.996	-110.382	-103.682	-102.267
37.442	-110.476	-106.996	-105.997	-110.358	-103.679	-102.254
37.463	-110.459	-106.991	-105.998	-110.333	-103.677	-102.242
37.485	-110.442	-106.987	-105.998	-110.308	-103.675	-102.23
37.506	-110.425	-106.984	-105.999	-110.283	-103.674	-102.218
37.528	-110.408	-106.982	-106	-110.257	-103.674	-102.207
37.55	-110.392	-106.98	-106.001	-110.231	-103.674	-102.197
37.571	-110.376	-106.979	-106.002	-110.205	-103.675	-102.186
37.593	-110.361	-106.978	-106.003	-110.178	-103.676	-102.176
37.614	-110.346	-106.978	-106.003	-110.152	-103.678	-102.167
37.636	-110.331	-106.979	-106.004	-110.125	-103.68	-102.158
37.657	-110.316	-106.98	-106.005	-110.098	-103.684	-102.148
37.679	-110.302	-106.982	-106.006	-110.071	-103.687	-102.14
37.7	-110.288	-106.985	-106.006	-110.044	-103.692	-102.131
37.722	-110.275	-106.988	-106.007	-110.017	-103.697	-102.122
37.743	-110.262	-106.992	-106.007	-109.989	-103.702	-102.114
37.765	-110.249	-106.996	-106.007	-109.962	-103.708	-102.105
37.786	-110.237	-107.001	-106.008	-109.935	-103.715	-102.097
37.808	-110.225	-107.007	-106.008	-109.907	-103.722	-102.088
37.829	-110.213	-107.013	-106.008	-109.88	-103.729	-102.08
37.851	-110.202	-107.02	-106.007	-109.852	-103.738	-102.071
37.873	-110.19	-107.027	-106.007	-109.825	-103.746	-102.062
37.894	-110.18	-107.035	-106.007	-109.797	-103.755	-102.053
37.916	-110.169	-107.044	-106.006	-109.77	-103.765	-102.044
37.937	-110.159	-107.053	-106.005	-109.743	-103.775	-102.034
37.959	-110.149	-107.062	-106.004	-109.716	-103.785	-102.024
37.98	-110.139	-107.072	-106.003	-109.689	-103.796	-102.014
38.002	-110.13	-107.083	-106.002	-109.662	-103.807	-102.003
38.023	-110.121	-107.094	-106	-109.635	-103.818	-101.992
38.045	-110.112	-107.106	-105.999	-109.608	-103.83	-101.98
38.066	-110.104	-107.118	-105.997	-109.582	-103.842	-101.968
38.088	-110.095	-107.131	-105.995	-109.556	-103.854	-101.955
38.109	-110.087	-107.144	-105.993	-109.53	-103.866	-101.942
38.131	-110.08	-107.158	-105.991	-109.504	-103.879	-101.929
38.152	-110.072	-107.172	-105.989	-109.478	-103.892	-101.914
38.174	-110.065	-107.187	-105.987	-109.453	-103.904	-101.899
38.196	-110.058	-107.202	-105.985	-109.428	-103.917	-101.884
38.217	-110.051	-107.217	-105.982	-109.403	-103.93	-101.867
38.239	-110.045	-107.233	-105.98	-109.379	-103.943	-101.85
38.26	-110.039	-107.25	-105.977	-109.355	-103.956	-101.833
38.282	-110.033	-107.267	-105.975	-109.331	-103.969	-101.814
38.303	-110.027	-107.284	-105.972	-109.307	-103.982	-101.795
38.325	-110.021	-107.302	-105.97	-109.284	-103.995	-101.775
38.346	-110.016	-107.32	-105.967	-109.261	-104.008	-101.755
38.368	-110.011	-107.339	-105.965	-109.239	-104.021	-101.734
38.389	-110.006	-107.358	-105.963	-109.217	-104.033	-101.712
38.411	-110.001	-107.378	-105.961	-109.195	-104.045	-101.689
38.432	-109.997	-107.398	-105.958	-109.174	-104.057	-101.666
38.454	-109.992	-107.418	-105.956	-109.153	-104.069	-101.642
38.475	-109.988	-107.439	-105.954	-109.133	-104.081	-101.617
38.497	-109.984	-107.46	-105.952	-109.113	-104.092	-101.592
38.519	-109.98	-107.482	-105.951	-109.093	-104.103	-101.566
38.54	-109.976	-107.504	-105.949	-109.074	-104.113	-101.539
38.562	-109.972	-107.526	-105.948	-109.055	-104.124	-101.512
38.583	-109.969	-107.549	-105.946	-109.036	-104.134	-101.484
38.605	-109.965	-107.572	-105.945	-109.018	-104.143	-101.456
38.626	-109.962	-107.595	-105.944	-109	-104.153	-101.427
38.648	-109.959	-107.619	-105.943	-108.982	-104.162	-101.397
38.669	-109.956	-107.642	-105.942	-108.964	-104.17	-101.368
38.691	-109.953	-107.666	-105.942	-108.947	-104.178	-101.337
38.712	-109.95	-107.691	-105.941	-108.931	-104.186	-101.306
38.734	-109.947	-107.715	-105.941	-108.914	-104.194	-101.275
38.755	-109.944	-107.74	-105.94	-108.898	-104.201	-101.244
38.777	-109.942	-107.765	-105.94	-108.882	-104.208	-101.212
38.798	-109.939	-107.79	-105.94	-108.866	-104.214	-101.179
38.82	-109.936	-107.815	-105.94	-108.85	-104.22	-101.147
38.842	-109.934	-107.841	-105.94	-108.835	-104.226	-101.114
38.863	-109.932	-107.866	-105.941	-108.819	-104.231	-101.081
38.885	-109.929	-107.892	-105.941	-108.804	-104.237	-101.048
38.906	-109.927	-107.918	-105.941	-108.789	-104.241	-101.014
38.928	-109.925	-107.943	-105.942	-108.775	-104.246	-100.981
38.949	-109.923	-107.969	-105.942	-108.76	-104.25	-100.947
38.971	-109.921	-107.995	-105.943	-108.746	-104.254	-100.913
38.992	-109.919	-108.021	-105.943	-108.731	-104.258	-100.879
39.014	-109.917	-108.046	-105.944	-108.717	-104.262	-100.846
39.035	-109.915	-108.072	-105.944	-108.703	-104.266	-100.812
39.057	-109.913	-108.098	-105.944	-108.689	-104.269	-100.778
39.078	-109.911	-108.123	-105.945	-108.675	-104.272	-100.744
39.1	-109.909	-108.149	-105.945	-108.661	-104.275	-100.711
39.121	-109.907	-108.174	-105.945	-108.648	-104.278	-100.677
39.143	-109.905	-108.199	-105.945	-108.634	-104.281	-100.644
39.165	-109.902	-108.224	-105.945	-108.62	-104.284	-100.61
39.186	-109.9	-108.248	-105.944	-108.607	-104.287	-100.577
39.208	-109.897	-108.273	-105.944	-108.594	-104.29	-100.544
39.229	-109.895	-108.297	-105.943	-108.58	-104.294	-100.512
39.251	-109.892	-108.32	-105.942	-108.567	-104.297	-100.48
39.272	-109.889	-108.344	-105.941	-108.553	-104.3	-100.447
39.294	-109.886	-108.367	-105.94	-108.54	-104.303	-100.416
39.315	-109.883	-108.39	-105.938	-108.527	-104.307	-100.384
39.337	-109.88	-108.412	-105.936	-108.514	-104.31	-100.353
39.358	-109.876	-108.434	-105.934	-108.501	-104.314	-100.322
39.38	-109.872	-108.456	-105.932	-108.488	-104.318	-100.292
39.401	-109.869	-108.477	-105.929	-108.474	-104.322	-100.262
39.423	-109.864	-108.497	-105.925	-108.461	-104.326	-100.232
39.444	-109.86	-108.517	-105.922	-108.448	-104.33	-100.203
39.466	-109.855	-108.537	-105.918	-108.435	-104.335	-100.174
39.488	-109.85	-108.556	-105.914	-108.422	-104.339	-100.146
39.509	-109.845	-108.575	-105.909	-108.409	-104.344	-100.118
39.531	-109.84	-108.593	-105.904	-108.396	-104.349	-100.09
39.552	-109.834	-108.61	-105.898	-108.383	-104.354	-100.063
39.574	-109.828	-108.627	-105.892	-108.37	-104.36	-100.036
39.595	-109.821	-108.643	-105.886	-108.357	-104.365	-100.009
39.617	-109.815	-108.658	-105.879	-108.344	-104.371	-99.9825
39.638	-109.808	-108.673	-105.872	-108.33	-104.377	-99.9565
39.66	-109.8	-108.687	-105.864	-108.317	-104.383	-99.9307
39.681	-109.793	-108.701	-105.856	-108.304	-104.388	-99.9053
39.703	-109.785	-108.713	-105.847	-108.291	-104.394	-99.8802
39.724	-109.777	-108.725	-105.838	-108.277	-104.401	-99.8553
39.746	-109.768	-108.737	-105.829	-108.264	-104.407	-99.8306
39.767	-109.759	-108.747	-105.819	-108.25	-104.413	-99.8062
39.789	-109.75	-108.757	-105.809	-108.237	-104.419	-99.782
39.811	-109.741	-108.766	-105.798	-108.223	-104.425	-99.7579
39.832	-109.731	-108.774	-105.787	-108.21	-104.431	-99.734
39.854	-109.721	-108.782	-105.775	-108.196	-104.437	-99.7102
39.875	-109.71	-108.789	-105.763	-108.182	-104.443	-99.6866
39.897	-109.7	-108.795	-105.751	-108.168	-104.448	-99.663
39.918	-109.689	-108.8	-105.738	-108.154	-104.454	-99.6395
39.94	-109.677	-108.804	-105.725	-108.14	-104.459	-99.616
39.961	-109.666	-108.808	-105.711	-108.126	-104.464	-99.5925
39.983	-109.654	-108.811	-105.697	-108.112	-104.468	-99.569
40.004	-109.642	-108.813	-105.683	-108.097	-104.473	-99.5455
40.026	-109.629	-108.814	-105.668	-108.082	-104.477	-99.522
40.047	-109.617	-108.814	-105.653	-108.068	-104.481	-99.4983
40.069	-109.604	-108.814	-105.638	-108.053	-104.484	-99.4746
40.09	-109.591	-108.813	-105.622	-108.038	-104.487	-99.4508
40.112	-109.577	-108.811	-105.606	-108.023	-104.49	-99.4269
40.134	-109.564	-108.808	-105.59	-108.008	-104.492	-99.4029
40.155	-109.55	-108.804	-105.574	-107.993	-104.494	-99.3787
40.177	-109.536	-108.8	-105.557	-107.978	-104.495	-99.3544
40.198	-109.522	-108.795	-105.54	-107.963	-104.495	-99.3299
40.22	-109.508	-108.789	-105.524	-107.948	-104.496	-99.3052
40.241	-109.493	-108.783	-105.507	-107.933	-104.495	-99.2804
40.263	-109.479	-108.776	-105.489	-107.918	-104.494	-99.2555
40.284	-109.464	-108.768	-105.472	-107.903	-104.492	-99.2303
40.306	-109.449	-108.759	-105.455	-107.888	-104.49	-99.205
40.327	-109.434	-108.75	-105.438	-107.873	-104.487	-99.1795
40.349	-109.419	-108.74	-105.421	-107.859	-104.484	-99.1539
40.37	-109.404	-108.73	-105.404	-107.844	-104.479	-99.1282
40.392	-109.389	-108.719	-105.387	-107.83	-104.474	-99.1023
40.413	-109.374	-108.707	-105.37	-107.815	-104.469	-99.0762
40.435	-109.359	-108.695	-105.353	-107.801	-104.462	-99.0501
40.457	-109.344	-108.682	-105.337	-107.787	-104.455	-99.0238
40.478	-109.328	-108.669	-105.321	-107.773	-104.447	-98.9974
40.5	-109.313	-108.656	-105.304	-107.759	-104.438	-98.971
40.521	-109.298	-108.642	-105.289	-107.746	-104.429	-98.9445
40.543	-109.282	-108.627	-105.273	-107.733	-104.418	-98.9179
40.564	-109.267	-108.612	-105.258	-107.72	-104.407	-98.8913
40.586	-109.252	-108.597	-105.243	-107.707	-104.395	-98.8647
40.607	-109.237	-108.581	-105.228	-107.694	-104.383	-98.8381
40.629	-109.222	-108.565	-105.214	-107.681	-104.369	-98.8115
40.65	-109.207	-108.549	-105.2	-107.669	-104.355	-98.785
40.672	-109.192	-108.532	-105.187	-107.657	-104.34	-98.7586
40.693	-109.177	-108.515	-105.174	-107.645	-104.324	-98.7322
40.715	-109.163	-108.497	-105.161	-107.633	-104.307	-98.706
40.736	-109.148	-108.48	-105.149	-107.621	-104.289	-98.6799
40.758	-109.133	-108.462	-105.137	-107.609	-104.271	-98.6539
40.78	-109.119	-108.443	-105.126	-107.598	-104.252	-98.6282
40.801	-109.104	-108.425	-105.115	-107.587	-104.232	-98.6026
40.823	-109.09	-108.406	-105.105	-107.575	-104.211	-98.5773
40.844	-109.076	-108.387	-105.095	-107.564	-104.189	-98.5522
40.866	-109.062	-108.368	-105.086	-107.553	-104.167	-98.5274
40.887	-109.048	-108.349	-105.077	-107.542	-104.144	-98.5029
40.909	-109.034	-108.329	-105.068	-107.531	-104.12	-98.4788
40.93	-109.02	-108.309	-105.06	-107.521	-104.095	-98.455
40.952	-109.006	-108.289	-105.053	-107.51	-104.07	-98.4316
40.973	-108.992	-108.269	-105.046	-107.499	-104.044	-98.4085
40.995	-108.978	-108.248	-105.039	-107.488	-104.017	-98.3859
41.016	-108.964	-108.228	-105.033	-107.478	-103.99	-98.3638
41.038	-108.951	-108.207	-105.027	-107.467	-103.962	-98.3421
41.059	-108.937	-108.186	-105.022	-107.456	-103.933	-98.3208
41.081	-108.924	-108.164	-105.017	-107.445	-103.904	-98.3001
41.102	-108.91	-108.143	-105.012	-107.434	-103.874	-98.2799
41.124	-108.896	-108.121	-105.008	-107.423	-103.844	-98.2603
41.146	-108.883	-108.099	-105.005	-107.412	-103.813	-98.2412
41.167	-108.869	-108.077	-105.001	-107.401	-103.782	-98.2227
41.189	-108.855	-108.054	-104.998	-107.39	-103.75	-98.2048
41.21	-108.842	-108.032	-104.996	-107.378	-103.718	-98.1874
41.232	-108.828	-108.009	-104.993	-107.366	-103.686	-98.1707
41.253	-108.814	-107.985	-104.991	-107.354	-103.653	-98.1546
41.275	-108.799	-107.962	-104.989	-107.342	-103.62	-98.1391
41.296	-108.785	-107.938	-104.988	-107.33	-103.587	-98.1242
41.318	-108.771	-107.914	-104.986	-107.317	-103.554	-98.11
41.339	-108.756	-107.89	-104.985	-107.304	-103.52	-98.0964
41.361	-108.741	-107.865	-104.984	-107.291	-103.486	-98.0834
41.382	-108.726	-107.84	-104.984	-107.277	-103.452	-98.0711
41.404	-108.71	-107.815	-104.983	-107.263	-103.418	-98.0593
41.425	-108.694	-107.789	-104.982	-107.249	-103.384	-98.0482
41.447	-108.678	-107.763	-104.982	-107.234	-103.35	-98.0377
41.469	-108.662	-107.737	-104.982	-107.219	-103.316	-98.0279
41.49	-108.645	-107.71	-104.981	-107.203	-103.282	-98.0186
41.512	-108.627	-107.683	-104.981	-107.187	-103.247	-98.0099
41.533	-108.61	-107.656	-104.981	-107.171	-103.213	-98.0018
41.555	-108.591	-107.628	-104.98	-107.154	-103.179	-97.9942
41.576	-108.573	-107.6	-104.98	-107.136	-103.145	-97.9872
41.598	-108.554	-107.571	-104.98	-107.117	-103.111	-97.9807
41.619	-108.534	-107.542	-104.979	-107.099	-103.077	-97.9748
41.641	-108.514	-107.512	-104.979	-107.079	-103.043	-97.9694
41.662	-108.493	-107.482	-104.978	-107.059	-103.009	-97.9644
41.684	-108.472	-107.451	-104.977	-107.038	-102.975	-97.9599
41.705	-108.45	-107.42	-104.977	-107.016	-102.942	-97.9559
41.727	-108.428	-107.388	-104.976	-106.994	-102.908	-97.9523
41.748	-108.405	-107.356	-104.975	-106.971	-102.875	-97.9492
41.77	-108.382	-107.323	-104.973	-106.947	-102.842	-97.9464
41.792	-108.358	-107.29	-104.972	-106.922	-102.808	-97.944
41.813	-108.333	-107.256	-104.97	-106.897	-102.775	-97.9419
41.835	-108.308	-107.221	-104.969	-106.87	-102.742	-97.9402
41.856	-108.283	-107.186	-104.967	-106.843	-102.709	-97.9387
41.878	-108.256	-107.15	-104.965	-106.815	-102.676	-97.9376
41.899	-108.23	-107.114	-104.962	-106.786	-102.643	-97.9367
41.921	-108.202	-107.078	-104.96	-106.757	-102.61	-97.936
41.942	-108.175	-107.04	-104.957	-106.726	-102.577	-97.9356
41.964	-108.146	-107.002	-104.955	-106.694	-102.545	-97.9353
41.985	-108.118	-106.964	-104.952	-106.662	-102.512	-97.9352
42.007	-108.089	-106.925	-104.949	-106.628	-102.479	-97.9352
42.028	-108.059	-106.886	-104.946	-106.594	-102.446	-97.9354
42.05	-108.029	-106.846	-104.942	-106.558	-102.413	-97.9356
42.071	-107.999	-106.806	-104.939	-106.522	-102.38	-97.936
42.093	-107.968	-106.765	-104.935	-106.485	-102.347	-97.9365
42.115	-107.937	-106.724	-104.931	-106.447	-102.314	-97.937
42.136	-107.906	-106.682	-104.928	-106.408	-102.281	-97.9376
42.158	-107.874	-106.641	-104.924	-106.368	-102.248	-97.9382
42.179	-107.842	-106.598	-104.92	-106.327	-102.215	-97.9389
42.201	-107.81	-106.556	-104.915	-106.286	-102.181	-97.9396
42.222	-107.778	-106.513	-104.911	-106.243	-102.148	-97.9403
42.244	-107.746	-106.47	-104.907	-106.2	-102.114	-97.941
42.265	-107.713	-106.427	-104.902	-106.156	-102.08	-97.9418
42.287	-107.681	-106.383	-104.898	-106.111	-102.046	-97.9425
42.308	-107.649	-106.34	-104.894	-106.066	-102.012	-97.9432
42.33	-107.616	-106.296	-104.889	-106.02	-101.978	-97.9439
42.351	-107.584	-106.252	-104.885	-105.973	-101.943	-97.9445
42.373	-107.552	-106.208	-104.88	-105.926	-101.909	-97.9451
42.394	-107.52	-106.165	-104.876	-105.878	-101.874	-97.9457
42.416	-107.488	-106.121	-104.871	-105.829	-101.839	-97.9462
42.438	-107.456	-106.077	-104.866	-105.781	-101.804	-97.9466
42.459	-107.425	-106.034	-104.862	-105.731	-101.768	-97.947
42.481	-107.394	-105.991	-104.858	-105.681	-101.733	-97.9473
42.502	-107.363	-105.948	-104.853	-105.631	-101.697	-97.9476
42.524	-107.333	-105.905	-104.849	-105.58	-101.661	-97.9478
42.545	-107.303	-105.863	-104.845	-105.53	-101.624	-97.9478
42.567	-107.274	-105.821	-104.841	-105.478	-101.588	-97.9478
42.588	-107.245	-105.779	-104.837	-105.427	-101.551	-97.9477
42.61	-107.217	-105.738	-104.833	-105.375	-101.514	-97.9475
42.631	-107.189	-105.698	-104.829	-105.324	-101.477	-97.9472
42.653	-107.162	-105.658	-104.825	-105.272	-101.44	-97.9468
42.674	-107.136	-105.619	-104.821	-105.22	-101.402	-97.9463
42.696	-107.11	-105.58	-104.818	-105.168	-101.365	-97.9457
42.717	-107.085	-105.543	-104.815	-105.116	-101.327	-97.945
42.739	-107.061	-105.506	-104.811	-105.064	-101.288	-97.9441
42.761	-107.038	-105.469	-104.808	-105.012	-101.25	-97.9431
42.782	-107.015	-105.434	-104.805	-104.96	-101.211	-97.942
42.804	-106.993	-105.399	-104.802	-104.908	-101.172	-97.9407
42.825	-106.972	-105.365	-104.8	-104.856	-101.133	-97.9393
42.847	-106.952	-105.332	-104.797	-104.805	-101.093	-97.9377
42.868	-106.933	-105.3	-104.795	-104.754	-101.054	-97.9359
42.89	-106.915	-105.269	-104.792	-104.703	-101.014	-97.934
42.911	-106.897	-105.239	-104.79	-104.652	-100.973	-97.9319
42.933	-106.881	-105.21	-104.788	-104.602	-100.933	-97.9296
42.954	-106.865	-105.182	-104.786	-104.551	-100.892	-97.9271
42.976	-106.851	-105.154	-104.784	-104.502	-100.851	-97.9244
42.997	-106.837	-105.128	-104.782	-104.452	-100.81	-97.9215
43.019	-106.824	-105.103	-104.781	-104.403	-100.769	-97.9183
43.04	-106.812	-105.078	-104.779	-104.354	-100.727	-97.915
43.062	-106.801	-105.055	-104.778	-104.306	-100.685	-97.9114
43.084	-106.79	-105.033	-104.777	-104.258	-100.643	-97.9076
43.105	-106.781	-105.011	-104.775	-104.211	-100.601	-97.9035
43.127	-106.773	-104.991	-104.774	-104.164	-100.559	-97.8992
43.148	-106.765	-104.971	-104.773	-104.117	-100.517	-97.8946
43.17	-106.758	-104.953	-104.772	-104.071	-100.474	-97.8898
43.191	-106.752	-104.935	-104.771	-104.026	-100.431	-97.8846
43.213	-106.747	-104.919	-104.77	-103.981	-100.388	-97.8792
43.234	-106.742	-104.903	-104.769	-103.936	-100.346	-97.8734
43.256	-106.739	-104.889	-104.768	-103.893	-100.303	-97.8674
43.277	-106.736	-104.875	-104.767	-103.849	-100.26	-97.861
43.299	-106.734	-104.862	-104.765	-103.807	-100.217	-97.8542
43.32	-106.732	-104.85	-104.764	-103.764	-100.174	-97.847
43.342	-106.731	-104.839	-104.763	-103.723	-100.131	-97.8395
43.363	-106.731	-104.829	-104.761	-103.682	-100.088	-97.8316
43.385	-106.731	-104.82	-104.759	-103.641	-100.045	-97.8232
43.407	-106.732	-104.811	-104.757	-103.601	-100.003	-97.8144
43.428	-106.733	-104.804	-104.755	-103.562	-99.9602	-97.8051
43.45	-106.735	-104.797	-104.753	-103.523	-99.9178	-97.7953
43.471	-106.737	-104.791	-104.75	-103.485	-99.8756	-97.785
43.493	-106.74	-104.785	-104.747	-103.448	-99.8336	-97.7743
43.514	-106.743	-104.781	-104.744	-103.411	-99.7917	-97.7629
43.536	-106.746	-104.776	-104.74	-103.374	-99.7501	-97.751
43.557	-106.75	-104.773	-104.736	-103.338	-99.7088	-97.7385
43.579	-106.754	-104.77	-104.732	-103.303	-99.6676	-97.7255
43.6	-106.758	-104.768	-104.727	-103.268	-99.6268	-97.7118
43.622	-106.762	-104.766	-104.722	-103.234	-99.5862	-97.6974
43.643	-106.767	-104.764	-104.717	-103.201	-99.5459	-97.6825
43.665	-106.771	-104.763	-104.711	-103.168	-99.506	-97.6668
43.686	-106.776	-104.762	-104.704	-103.135	-99.4663	-97.6505
43.708	-106.78	-104.762	-104.698	-103.103	-99.427	-97.6335
43.73	-106.785	-104.762	-104.69	-103.072	-99.388	-97.6158
43.751	-106.789	-104.762	-104.682	-103.041	-99.3493	-97.5974
43.773	-106.793	-104.762	-104.674	-103.01	-99.311	-97.5783
43.794	-106.797	-104.762	-104.665	-102.98	-99.273	-97.5585
43.816	-106.801	-104.763	-104.656	-102.951	-99.2354	-97.538
43.837	-106.805	-104.763	-104.646	-102.922	-99.1982	-97.5167
43.859	-106.808	-104.763	-104.635	-102.893	-99.1613	-97.4947
43.88	-106.811	-104.763	-104.625	-102.865	-99.1247	-97.472
43.902	-106.813	-104.763	-104.613	-102.837	-99.0885	-97.4485
43.923	-106.816	-104.763	-104.601	-102.809	-99.0527	-97.4244
43.945	-106.818	-104.763	-104.588	-102.782	-99.0172	-97.3995
43.966	-106.819	-104.762	-104.575	-102.756	-98.9821	-97.374
43.988	-106.82	-104.761	-104.561	-102.729	-98.9473	-97.3477
44.009	-106.821	-104.76	-104.547	-102.703	-98.9128	-97.3208
44.031	-106.821	-104.758	-104.532	-102.678	-98.8787	-97.2932
44.053	-106.821	-104.755	-104.517	-102.652	-98.8449	-97.2649
44.074	-106.82	-104.752	-104.501	-102.627	-98.8113	-97.236
44.096	-106.819	-104.749	-104.484	-102.603	-98.7781	-97.2065
44.117	-106.817	-104.745	-104.468	-102.578	-98.7451	-97.1764
44.139	-106.815	-104.74	-104.45	-102.554	-98.7124	-97.1457
44.16	-106.812	-104.735	-104.432	-102.531	-98.6799	-97.1145
44.182	-106.809	-104.729	-104.414	-102.507	-98.6477	-97.0827
44.203	-106.806	-104.722	-104.395	-102.484	-98.6158	-97.0504
44.225	-106.802	-104.715	-104.375	-102.461	-98.584	-97.0177
44.246	-106.797	-104.706	-104.355	-102.439	-98.5524	-96.9844
44.268	-106.792	-104.697	-104.335	-102.416	-98.521	-96.9508
44.289	-106.787	-104.687	-104.314	-102.395	-98.4898	-96.9167
44.311	-106.781	-104.677	-104.293	-102.373	-98.4588	-96.8822
44.332	-106.775	-104.665	-104.271	-102.352	-98.4279	-96.8474
44.354	-106.768	-104.653	-104.249	-102.331	-98.3972	-96.8122
44.376	-106.761	-104.64	-104.227	-102.31	-98.3666	-96.7768
44.397	-106.753	-104.626	-104.204	-102.29	-98.3362	-96.741
44.419	-106.745	-104.612	-104.181	-102.27	-98.3058	-96.7051
44.44	-106.737	-104.596	-104.157	-102.251	-98.2756	-96.6689
44.462	-106.729	-104.58	-104.133	-102.232	-98.2455	-96.6325
44.483	-106.72	-104.563	-104.109	-102.213	-98.2155	-96.596
44.505	-106.711	-104.545	-104.085	-102.195	-98.1856	-96.5594
44.526	-106.701	-104.526	-104.06	-102.177	-98.1558	-96.5227
44.548	-106.691	-104.507	-104.035	-102.16	-98.1262	-96.486
44.569	-106.682	-104.487	-104.01	-102.143	-98.0966	-96.4492
44.591	-106.671	-104.466	-103.985	-102.126	-98.0671	-96.4125
44.612	-106.661	-104.445	-103.959	-102.11	-98.0377	-96.3757
44.634	-106.651	-104.423	-103.933	-102.094	-98.0084	-96.3391
44.655	-106.64	-104.4	-103.908	-102.079	-97.9792	-96.3025
44.677	-106.629	-104.377	-103.882	-102.065	-97.9502	-96.266
44.699	-106.618	-104.353	-103.856	-102.05	-97.9212	-96.2296
44.72	-106.607	-104.328	-103.829	-102.037	-97.8923	-96.1934
44.742	-106.596	-104.304	-103.803	-102.024	-97.8635	-96.1574
44.763	-106.585	-104.278	-103.777	-102.011	-97.8348	-96.1215
44.785	-106.573	-104.253	-103.75	-101.999	-97.8061	-96.0858
44.806	-106.562	-104.227	-103.724	-101.988	-97.7776	-96.0503
44.828	-106.55	-104.2	-103.698	-101.977	-97.7492	-96.015
44.849	-106.539	-104.173	-103.671	-101.967	-97.7209	-95.9799
44.871	-106.527	-104.146	-103.645	-101.957	-97.6927	-95.945
44.892	-106.516	-104.119	-103.618	-101.948	-97.6645	-95.9104
44.914	-106.504	-104.091	-103.592	-101.939	-97.6365	-95.8759
44.935	-106.493	-104.064	-103.566	-101.931	-97.6085	-95.8418
44.957	-106.481	-104.036	-103.54	-101.924	-97.5807	-95.8078
44.978	-106.47	-104.008	-103.514	-101.917	-97.5529	-95.7741
45	-106.458	-103.979	-103.488	-101.91	-97.5252	-95.7406
45.022	-106.446	-103.951	-103.462	-101.905	-97.4975	-95.7074
45.043	-106.435	-103.923	-103.436	-101.899	-97.47	-95.6744
45.065	-106.423	-103.895	-103.411	-101.894	-97.4425	-95.6416
45.086	-106.412	-103.867	-103.386	-101.89	-97.4151	-95.609
45.108	-106.4	-103.839	-103.36	-101.886	-97.3877	-95.5767
45.129	-106.388	-103.811	-103.336	-101.883	-97.3604	-95.5446
45.151	-106.377	-103.783	-103.311	-101.88	-97.3331	-95.5127
45.172	-106.365	-103.755	-103.286	-101.877	-97.3059	-95.481
45.194	-106.353	-103.728	-103.262	-101.875	-97.2788	-95.4494
45.215	-106.342	-103.701	-103.238	-101.874	-97.2517	-95.4181
45.237	-106.33	-103.674	-103.214	-101.872	-97.2247	-95.3869
45.258	-106.318	-103.647	-103.191	-101.872	-97.1977	-95.3558
45.28	-106.306	-103.621	-103.167	-101.871	-97.1707	-95.325
45.301	-106.294	-103.595	-103.144	-101.871	-97.1438	-95.2942
45.323	-106.282	-103.57	-103.121	-101.871	-97.117	-95.2635
45.345	-106.27	-103.545	-103.099	-101.871	-97.0902	-95.233
45.366	-106.258	-103.52	-103.076	-101.872	-97.0635	-95.2025
45.388	-106.246	-103.496	-103.054	-101.872	-97.0369	-95.1721
45.409	-106.233	-103.473	-103.032	-101.873	-97.0103	-95.1417
45.431	-106.221	-103.449	-103.011	-101.874	-96.9839	-95.1113
45.452	-106.208	-103.427	-102.989	-101.876	-96.9575	-95.081
45.474	-106.195	-103.405	-102.968	-101.877	-96.9312	-95.0506
45.495	-106.182	-103.384	-102.947	-101.878	-96.9051	-95.0202
45.517	-106.169	-103.363	-102.927	-101.879	-96.8791	-94.9898
45.538	-106.156	-103.343	-102.906	-101.881	-96.8532	-94.9592
45.56	-106.142	-103.323	-102.886	-101.882	-96.8275	-94.9286
45.581	-106.128	-103.304	-102.866	-101.884	-96.802	-94.8979
45.603	-106.114	-103.286	-102.846	-101.885	-96.7767	-94.867
45.624	-106.1	-103.268	-102.826	-101.886	-96.7515	-94.836
45.646	-106.086	-103.251	-102.807	-101.887	-96.7266	-94.8048
45.668	-106.071	-103.235	-102.787	-101.888	-96.7019	-94.7735
45.689	-106.056	-103.219	-102.768	-101.889	-96.6775	-94.7419
45.711	-106.04	-103.204	-102.749	-101.889	-96.6533	-94.7102
45.732	-106.025	-103.19	-102.73	-101.89	-96.6294	-94.6782
45.754	-106.008	-103.176	-102.712	-101.89	-96.6058	-94.646
45.775	-105.992	-103.163	-102.693	-101.89	-96.5825	-94.6135
45.797	-105.975	-103.151	-102.674	-101.889	-96.5595	-94.5808
45.818	-105.958	-103.139	-102.656	-101.888	-96.5368	-94.5478
45.84	-105.941	-103.128	-102.638	-101.887	-96.5144	-94.5145
45.861	-105.923	-103.117	-102.619	-101.886	-96.4924	-94.4809
45.883	-105.904	-103.108	-102.601	-101.884	-96.4708	-94.4471
45.904	-105.886	-103.098	-102.583	-101.881	-96.4495	-94.413
45.926	-105.867	-103.089	-102.565	-101.879	-96.4286	-94.3786
45.947	-105.847	-103.081	-102.547	-101.875	-96.408	-94.3439
45.969	-105.827	-103.073	-102.528	-101.871	-96.3878	-94.3089
45.991	-105.806	-103.065	-102.51	-101.867	-96.3681	-94.2737
46.012	-105.785	-103.058	-102.492	-101.862	-96.3487	-94.2382
46.034	-105.764	-103.052	-102.473	-101.857	-96.3297	-94.2023
46.055	-105.742	-103.045	-102.455	-101.85	-96.311	-94.1663
46.077	-105.719	-103.04	-102.436	-101.844	-96.2928	-94.1299
46.098	-105.696	-103.034	-102.418	-101.836	-96.2749	-94.0933
46.12	-105.673	-103.028	-102.399	-101.828	-96.2574	-94.0565
46.141	-105.649	-103.023	-102.38	-101.819	-96.2403	-94.0195
46.163	-105.624	-103.018	-102.361	-101.809	-96.2236	-93.9822
46.184	-105.599	-103.013	-102.341	-101.799	-96.2072	-93.9447
46.206	-105.574	-103.009	-102.322	-101.788	-96.1911	-93.9071
46.227	-105.548	-103.004	-102.302	-101.776	-96.1754	-93.8692
46.249	-105.522	-102.999	-102.282	-101.763	-96.1601	-93.8312
46.27	-105.495	-102.995	-102.262	-101.749	-96.1451	-93.7931
46.292	-105.467	-102.99	-102.242	-101.735	-96.1303	-93.7549
46.314	-105.44	-102.985	-102.221	-101.72	-96.1159	-93.7165
46.335	-105.412	-102.981	-102.201	-101.704	-96.1018	-93.6781
46.357	-105.383	-102.976	-102.18	-101.687	-96.088	-93.6395
46.378	-105.354	-102.971	-102.158	-101.669	-96.0745	-93.601
46.4	-105.325	-102.965	-102.137	-101.65	-96.0612	-93.5624
46.421	-105.295	-102.96	-102.115	-101.631	-96.0482	-93.5237
46.443	-105.265	-102.954	-102.093	-101.61	-96.0354	-93.4851
46.464	-105.235	-102.948	-102.071	-101.589	-96.0229	-93.4465
46.486	-105.204	-102.942	-102.049	-101.567	-96.0106	-93.408
46.507	-105.173	-102.936	-102.026	-101.544	-95.9985	-93.3695
46.529	-105.142	-102.929	-102.003	-101.52	-95.9866	-93.3312
46.55	-105.111	-102.922	-101.98	-101.496	-95.975	-93.2929
46.572	-105.079	-102.914	-101.956	-101.47	-95.9635	-93.2548
46.593	-105.047	-102.906	-101.933	-101.444	-95.9523	-93.2168
46.615	-105.015	-102.898	-101.909	-101.417	-95.9412	-93.1789
46.637	-104.983	-102.89	-101.885	-101.389	-95.9303	-93.1413
46.658	-104.951	-102.881	-101.86	-101.361	-95.9196	-93.1038
46.68	-104.918	-102.872	-101.836	-101.332	-95.909	-93.0665
46.701	-104.886	-102.862	-101.811	-101.302	-95.8986	-93.0294
46.723	-104.853	-102.853	-101.786	-101.271	-95.8883	-92.9926
46.744	-104.82	-102.842	-101.761	-101.24	-95.8782	-92.956
46.766	-104.788	-102.832	-101.735	-101.209	-95.8682	-92.9196
46.787	-104.755	-102.821	-101.71	-101.176	-95.8583	-92.8835
46.809	-104.722	-102.81	-101.684	-101.143	-95.8485	-92.8476
46.83	-104.689	-102.798	-101.658	-101.11	-95.8388	-92.812
46.852	-104.656	-102.786	-101.632	-101.076	-95.8292	-92.7767
46.873	-104.624	-102.774	-101.605	-101.042	-95.8197	-92.7416
46.895	-104.591	-102.762	-101.579	-101.007	-95.8103	-92.7068
46.916	-104.559	-102.749	-101.552	-100.972	-95.8009	-92.6723
46.938	-104.526	-102.736	-101.526	-100.937	-95.7915	-92.638
46.96	-104.494	-102.723	-101.499	-100.901	-95.7821	-92.604
46.981	-104.462	-102.709	-101.472	-100.865	-95.7728	-92.5702
47.003	-104.43	-102.696	-101.445	-100.828	-95.7634	-92.5367
47.024	-104.398	-102.682	-101.419	-100.792	-95.754	-92.5034
47.046	-104.366	-102.668	-101.392	-100.755	-95.7445	-92.4703
47.067	-104.335	-102.654	-101.365	-100.718	-95.7349	-92.4374
47.089	-104.304	-102.64	-101.338	-100.681	-95.7252	-92.4048
47.11	-104.273	-102.626	-101.311	-100.644	-95.7154	-92.3723
47.132	-104.242	-102.611	-101.284	-100.606	-95.7055	-92.34
47.153	-104.212	-102.597	-101.257	-100.569	-95.6953	-92.3078
47.175	-104.182	-102.582	-101.23	-100.531	-95.685	-92.2758
47.196	-104.152	-102.568	-101.204	-100.494	-95.6744	-92.2438
47.218	-104.123	-102.554	-101.177	-100.457	-95.6636	-92.212
47.239	-104.093	-102.539	-101.151	-100.419	-95.6525	-92.1803
47.261	-104.065	-102.525	-101.125	-100.382	-95.6411	-92.1486
47.283	-104.036	-102.511	-101.098	-100.344	-95.6295	-92.117
47.304	-104.008	-102.497	-101.073	-100.307	-95.6174	-92.0854
47.326	-103.98	-102.483	-101.047	-100.27	-95.605	-92.0538
47.347	-103.953	-102.47	-101.021	-100.233	-95.5922	-92.0221
47.369	-103.926	-102.456	-100.996	-100.196	-95.579	-91.9905
47.39	-103.899	-102.443	-100.971	-100.159	-95.5653	-91.9588
47.412	-103.873	-102.43	-100.946	-100.122	-95.5512	-91.927
47.433	-103.847	-102.417	-100.922	-100.085	-95.5366	-91.8952
47.455	-103.821	-102.405	-100.898	-100.049	-95.5216	-91.8632
47.476	-103.796	-102.393	-100.874	-100.012	-95.506	-91.8312
47.498	-103.771	-102.381	-100.85	-99.9759	-95.4899	-91.799
47.519	-103.747	-102.369	-100.827	-99.9398	-95.4733	-91.7666
47.541	-103.723	-102.358	-100.804	-99.9039	-95.4562	-91.7341
47.562	-103.699	-102.347	-100.782	-99.8682	-95.4386	-91.7014
47.584	-103.675	-102.337	-100.76	-99.8326	-95.4205	-91.6685
47.606	-103.652	-102.327	-100.738	-99.7973	-95.4018	-91.6355
47.627	-103.63	-102.317	-100.717	-99.7622	-95.3826	-91.6022
47.649	-103.607	-102.308	-100.696	-99.7272	-95.3628	-91.5686
47.67	-103.585	-102.299	-100.675	-99.6925	-95.3426	-91.5349
47.692	-103.564	-102.291	-100.655	-99.658	-95.3218	-91.5009
47.713	-103.542	-102.283	-100.635	-99.6237	-95.3006	-91.4666
47.735	-103.521	-102.275	-100.616	-99.5897	-95.2789	-91.4321
47.756	-103.501	-102.268	-100.597	-99.5558	-95.2566	-91.3973
47.778	-103.48	-102.262	-100.579	-99.5222	-95.2339	-91.3622
47.799	-103.46	-102.256	-100.561	-99.4888	-95.2108	-91.3268
47.821	-103.441	-102.25	-100.543	-99.4557	-95.1872	-91.2912
47.842	-103.421	-102.245	-100.526	-99.4228	-95.1632	-91.2552
47.864	-103.402	-102.24	-100.509	-99.3901	-95.1387	-91.219
47.885	-103.384	-102.236	-100.493	-99.3577	-95.1139	-91.1825
47.907	-103.365	-102.232	-100.477	-99.3255	-95.0887	-91.1457
47.929	-103.347	-102.229	-100.461	-99.2936	-95.0631	-91.1086
47.95	-103.33	-102.226	-100.446	-99.2619	-95.0371	-91.0713
47.972	-103.312	-102.224	-100.431	-99.2304	-95.0109	-91.0337
47.993	-103.295	-102.222	-100.417	-99.1992	-94.9843	-90.9958
48.015	-103.278	-102.22	-100.402	-99.1681	-94.9574	-90.9578
48.036	-103.262	-102.219	-100.389	-99.1373	-94.9303	-90.9194
48.058	-103.245	-102.218	-100.375	-99.1068	-94.9029	-90.8809
48.079	-103.229	-102.218	-100.362	-99.0764	-94.8753	-90.8422
48.101	-103.213	-102.218	-100.349	-99.0462	-94.8474	-90.8033
48.122	-103.197	-102.218	-100.336	-99.0162	-94.8193	-90.7642
48.144	-103.182	-102.219	-100.323	-98.9863	-94.7911	-90.725
48.165	-103.167	-102.22	-100.311	-98.9566	-94.7626	-90.6856
48.187	-103.151	-102.221	-100.299	-98.9271	-94.734	-90.6462
48.208	-103.137	-102.222	-100.287	-98.8976	-94.7053	-90.6067
48.23	-103.122	-102.224	-100.275	-98.8683	-94.6764	-90.5671
48.252	-103.107	-102.225	-100.263	-98.8391	-94.6474	-90.5275
48.273	-103.092	-102.227	-100.252	-98.8099	-94.6183	-90.4879
48.295	-103.078	-102.228	-100.24	-98.7808	-94.5892	-90.4483
48.316	-103.063	-102.23	-100.229	-98.7517	-94.5599	-90.4088
48.338	-103.049	-102.232	-100.217	-98.7227	-94.5306	-90.3693
48.359	-103.035	-102.234	-100.206	-98.6936	-94.5012	-90.33
48.381	-103.02	-102.235	-100.195	-98.6646	-94.4718	-90.2908
48.402	-103.006	-102.237	-100.183	-98.6355	-94.4424	-90.2518
48.424	-102.992	-102.238	-100.172	-98.6064	-94.413	-90.213
48.445	-102.978	-102.239	-100.161	-98.5773	-94.3837	-90.1744
48.467	-102.963	-102.24	-100.149	-98.5481	-94.3543	-90.1361
48.488	-102.949	-102.241	-100.138	-98.5188	-94.325	-90.0981
48.51	-102.935	-102.241	-100.126	-98.4895	-94.2958	-90.0604
48.531	-102.921	-102.241	-100.114	-98.4601	-94.2666	-90.0232
48.553	-102.906	-102.24	-100.102	-98.4306	-94.2376	-89.9863
48.575	-102.892	-102.24	-100.09	-98.401	-94.2086	-89.9499
48.596	-102.877	-102.238	-100.078	-98.3714	-94.1798	-89.9139
48.618	-102.863	-102.237	-100.066	-98.3417	-94.1511	-89.8785
48.639	-102.848	-102.235	-100.053	-98.3119	-94.1225	-89.8436
48.661	-102.833	-102.232	-100.041	-98.282	-94.0941	-89.8093
48.682	-102.818	-102.229	-100.028	-98.2521	-94.0658	-89.7755
48.704	-102.803	-102.225	-100.014	-98.2221	-94.0378	-89.7423
48.725	-102.788	-102.221	-100.001	-98.1921	-94.0099	-89.7098
48.747	-102.773	-102.216	-99.987	-98.162	-93.9822	-89.678
48.768	-102.757	-102.211	-99.973	-98.1319	-93.9547	-89.6469
48.79	-102.742	-102.205	-99.9588	-98.1018	-93.9275	-89.6164
48.811	-102.726	-102.198	-99.9443	-98.0717	-93.9004	-89.5867
48.833	-102.71	-102.191	-99.9295	-98.0415	-93.8736	-89.5577
48.854	-102.694	-102.183	-99.9144	-98.0114	-93.847	-89.5295
48.876	-102.678	-102.174	-99.899	-97.9813	-93.8206	-89.5021
48.898	-102.662	-102.165	-99.8834	-97.9512	-93.7945	-89.4754
48.919	-102.645	-102.155	-99.8675	-97.9212	-93.7686	-89.4496
48.941	-102.629	-102.144	-99.8514	-97.8912	-93.743	-89.4245
48.962	-102.612	-102.133	-99.8349	-97.8613	-93.7176	-89.4002
48.984	-102.595	-102.12	-99.8182	-97.8315	-93.6924	-89.3767
49.005	-102.578	-102.107	-99.8013	-97.8017	-93.6675	-89.3541
49.027	-102.561	-102.094	-99.7841	-97.7721	-93.6428	-89.3322
49.048	-102.543	-102.079	-99.7666	-97.7425	-93.6184	-89.3111
49.07	-102.526	-102.064	-99.7489	-97.713	-93.5942	-89.2908
49.091	-102.508	-102.048	-99.731	-97.6837	-93.5702	-89.2713
49.113	-102.49	-102.031	-99.7129	-97.6544	-93.5464	-89.2526
49.134	-102.471	-102.014	-99.6945	-97.6253	-93.5229	-89.2346
49.156	-102.453	-101.996	-99.6759	-97.5963	-93.4995	-89.2174
49.177	-102.434	-101.977	-99.6571	-97.5674	-93.4764	-89.2009
49.199	-102.415	-101.957	-99.6382	-97.5387	-93.4534	-89.1852
49.22	-102.396	-101.937	-99.619	-97.5101	-93.4306	-89.1701
49.242	-102.377	-101.916	-99.5997	-97.4816	-93.408	-89.1558
49.264	-102.357	-101.894	-99.5803	-97.4533	-93.3855	-89.1422
49.285	-102.337	-101.872	-99.5607	-97.425	-93.3631	-89.1293
49.307	-102.317	-101.849	-99.541	-97.3969	-93.3407	-89.117
49.328	-102.297	-101.826	-99.5212	-97.3689	-93.3185	-89.1053
49.35	-102.276	-101.801	-99.5013	-97.3411	-93.2963	-89.0943
49.371	-102.255	-101.777	-99.4813	-97.3133	-93.2742	-89.0839
49.393	-102.234	-101.751	-99.4613	-97.2856	-93.252	-89.0741
49.414	-102.213	-101.725	-99.4411	-97.258	-93.2298	-89.0648
49.436	-102.191	-101.699	-99.421	-97.2305	-93.2076	-89.0561
49.457	-102.169	-101.672	-99.4008	-97.2031	-93.1853	-89.0479
49.479	-102.146	-101.645	-99.3806	-97.1757	-93.1629	-89.0402
49.5	-102.123	-101.617	-99.3604	-97.1484	-93.1404	-89.0329
49.522	-102.1	-101.589	-99.3401	-97.1211	-93.1177	-89.0261
49.543	-102.077	-101.56	-99.32	-97.0939	-93.0949	-89.0197
49.565	-102.053	-101.531	-99.2998	-97.0666	-93.0718	-89.0137
49.587	-102.029	-101.501	-99.2797	-97.0394	-93.0485	-89.008
49.608	-102.004	-101.471	-99.2596	-97.0121	-93.025	-89.0026
49.63	-101.98	-101.441	-99.2396	-96.9848	-93.0012	-88.9975
49.651	-101.954	-101.411	-99.2197	-96.9575	-92.9771	-88.9927
49.673	-101.929	-101.38	-99.1998	-96.93	-92.9526	-88.9881
49.694	-101.903	-101.349	-99.1801	-96.9025	-92.9278	-88.9838
49.716	-101.877	-101.317	-99.1605	-96.8748	-92.9026	-88.9795
49.737	-101.85	-101.285	-99.141	-96.847	-92.877	-88.9755
49.759	-101.824	-101.254	-99.1217	-96.819	-92.851	-88.9715
49.78	-101.797	-101.221	-99.1025	-96.7908	-92.8245	-88.9676
49.802	-101.769	-101.189	-99.0835	-96.7624	-92.7975	-88.9638
49.823	-101.741	-101.157	-99.0647	-96.7337	-92.7701	-88.9599
49.845	-101.713	-101.124	-99.046	-96.7047	-92.7421	-88.9561
49.866	-101.685	-101.092	-99.0276	-96.6755	-92.7136	-88.9522
49.888	-101.657	-101.059	-99.0094	-96.6459	-92.6845	-88.9483
49.91	-101.628	-101.026	-98.9914	-96.616	-92.6549	-88.9443
49.931	-101.599	-100.993	-98.9736	-96.5858	-92.6247	-88.9401
49.953	-101.57	-100.96	-98.9561	-96.5551	-92.5939	-88.9358
49.974	-101.541	-100.927	-98.9388	-96.524	-92.5625	-88.9314
49.996	-101.511	-100.894	-98.9217	-96.4924	-92.5305	-88.9267
50.017	-101.481	-100.861	-98.9048	-96.4604	-92.4979	-88.9218
50.039	-101.451	-100.828	-98.8882	-96.4278	-92.4647	-88.9166
50.06	-101.421	-100.795	-98.8718	-96.3948	-92.4308	-88.9112
50.082	-101.391	-100.762	-98.8556	-96.3611	-92.3964	-88.9055
50.103	-101.361	-100.73	-98.8396	-96.3269	-92.3612	-88.8994
50.125	-101.33	-100.697	-98.8238	-96.2921	-92.3255	-88.893
50.146	-101.3	-100.664	-98.8081	-96.2567	-92.2891	-88.8862
50.168	-101.269	-100.631	-98.7927	-96.2205	-92.252	-88.8791
50.189	-101.238	-100.599	-98.7773	-96.1837	-92.2143	-88.8715
50.211	-101.207	-100.566	-98.7621	-96.1462	-92.1759	-88.8635
50.233	-101.176	-100.534	-98.747	-96.1079	-92.1368	-88.855
50.254	-101.145	-100.501	-98.7319	-96.0689	-92.0971	-88.8461
50.276	-101.114	-100.469	-98.7169	-96.0291	-92.0568	-88.8367
50.297	-101.082	-100.437	-98.702	-95.9885	-92.0158	-88.8268
50.319	-101.051	-100.404	-98.6871	-95.9471	-91.9741	-88.8165
50.34	-101.02	-100.372	-98.6721	-95.9049	-91.9318	-88.8056
50.362	-100.988	-100.34	-98.6571	-95.8618	-91.8888	-88.7942
50.383	-100.957	-100.308	-98.6421	-95.8179	-91.8452	-88.7824
50.405	-100.925	-100.276	-98.627	-95.7732	-91.8009	-88.77
50.426	-100.893	-100.245	-98.6118	-95.7275	-91.7561	-88.7572
50.448	-100.861	-100.213	-98.5964	-95.6811	-91.7106	-88.7438
50.469	-100.829	-100.181	-98.5809	-95.6337	-91.6645	-88.7299
50.491	-100.798	-100.149	-98.5652	-95.5855	-91.6177	-88.7155
50.512	-100.766	-100.118	-98.5493	-95.5364	-91.5704	-88.7006
50.534	-100.733	-100.086	-98.5332	-95.4865	-91.5225	-88.6852
50.556	-100.701	-100.055	-98.5168	-95.4357	-91.4741	-88.6693
50.577	-100.669	-100.023	-98.5001	-95.384	-91.425	-88.6529
50.599	-100.637	-99.9919	-98.4831	-95.3315	-91.3754	-88.636
50.62	-100.604	-99.9605	-98.4658	-95.2782	-91.3253	-88.6186
50.642	-100.572	-99.9291	-98.4481	-95.224	-91.2746	-88.6006
50.663	-100.539	-99.8978	-98.43	-95.169	-91.2234	-88.5822
50.685	-100.507	-99.8664	-98.4116	-95.1132	-91.1718	-88.5633
50.706	-100.474	-99.8351	-98.3927	-95.0567	-91.1196	-88.5438
50.728	-100.441	-99.8038	-98.3733	-94.9993	-91.0669	-88.5238
50.749	-100.408	-99.7724	-98.3536	-94.9412	-91.0139	-88.5033
50.771	-100.375	-99.741	-98.3333	-94.8823	-90.9603	-88.4823
50.792	-100.341	-99.7096	-98.3125	-94.8227	-90.9064	-88.4607
50.814	-100.308	-99.6781	-98.2913	-94.7625	-90.852	-88.4387
50.835	-100.275	-99.6465	-98.2695	-94.7015	-90.7973	-88.416
50.857	-100.241	-99.6149	-98.2471	-94.6399	-90.7422	-88.3929
50.879	-100.207	-99.5832	-98.2243	-94.5777	-90.6867	-88.3691
50.9	-100.173	-99.5513	-98.2009	-94.5148	-90.6309	-88.3449
50.922	-100.139	-99.5194	-98.1769	-94.4515	-90.5749	-88.32
50.943	-100.105	-99.4873	-98.1523	-94.3875	-90.5185	-88.2946
50.965	-100.07	-99.4552	-98.1273	-94.323	-90.4618	-88.2686
50.986	-100.036	-99.4228	-98.1016	-94.2581	-90.4049	-88.2421
51.008	-100.001	-99.3903	-98.0754	-94.1927	-90.3478	-88.2149
51.029	-99.9664	-99.3577	-98.0487	-94.1268	-90.2905	-88.1872
51.051	-99.9315	-99.3249	-98.0214	-94.0606	-90.233	-88.1588
51.072	-99.8964	-99.292	-97.9935	-93.994	-90.1753	-88.1298
51.094	-99.8612	-99.2588	-97.9652	-93.927	-90.1174	-88.1002
51.115	-99.8258	-99.2255	-97.9363	-93.8598	-90.0594	-88.0701
51.137	-99.7904	-99.1921	-97.907	-93.7923	-90.0014	-88.0392
51.158	-99.7547	-99.1585	-97.8771	-93.7245	-89.9432	-88.0078
51.18	-99.719	-99.1247	-97.8468	-93.6566	-89.8849	-87.9757
51.202	-99.6832	-99.0908	-97.8161	-93.5885	-89.8266	-87.943
51.223	-99.6472	-99.0567	-97.7849	-93.5202	-89.7682	-87.9097
51.245	-99.6111	-99.0225	-97.7533	-93.4519	-89.7097	-87.8757
51.266	-99.5749	-98.9882	-97.7214	-93.3835	-89.6513	-87.8411
51.288	-99.5386	-98.9537	-97.689	-93.315	-89.5928	-87.8059
51.309	-99.5023	-98.9192	-97.6564	-93.2466	-89.5343	-87.77
51.331	-99.4658	-98.8845	-97.6234	-93.1782	-89.4759	-87.7335
51.352	-99.4293	-98.8498	-97.5901	-93.1098	-89.4174	-87.6964
51.374	-99.3926	-98.8151	-97.5565	-93.0416	-89.359	-87.6587
51.395	-99.356	-98.7802	-97.5227	-92.9735	-89.3006	-87.6204
51.417	-99.3193	-98.7454	-97.4887	-92.9056	-89.2422	-87.5814
51.438	-99.2825	-98.7106	-97.4545	-92.8379	-89.1839	-87.5418
51.46	-99.2457	-98.6758	-97.4201	-92.7704	-89.1257	-87.5017
51.481	-99.2089	-98.641	-97.3856	-92.7032	-89.0675	-87.4609
51.503	-99.1721	-98.6063	-97.351	-92.6363	-89.0093	-87.4195
51.525	-99.1353	-98.5716	-97.3163	-92.5697	-88.9512	-87.3776
51.546	-99.0985	-98.537	-97.2815	-92.5035	-88.8932	-87.3351
51.568	-99.0618	-98.5026	-97.2467	-92.4377	-88.8352	-87.292
51.589	-99.0252	-98.4682	-97.212	-92.3723	-88.7772	-87.2483
51.611	-98.9887	-98.4341	-97.1772	-92.3073	-88.7193	-87.2041
51.632	-98.9523	-98.4	-97.1425	-92.2428	-88.6615	-87.1594
51.654	-98.916	-98.3662	-97.1079	-92.1788	-88.6037	-87.1141
51.675	-98.8799	-98.3325	-97.0734	-92.1152	-88.5459	-87.0683
51.697	-98.844	-98.2991	-97.0391	-92.0522	-88.4881	-87.0221
51.718	-98.8083	-98.2659	-97.005	-91.9898	-88.4304	-86.9753
51.74	-98.7728	-98.2329	-96.971	-91.9278	-88.3726	-86.928
51.761	-98.7377	-98.2001	-96.9373	-91.8665	-88.3149	-86.8802
51.783	-98.7028	-98.1677	-96.9038	-91.8057	-88.2571	-86.832
51.804	-98.6682	-98.1354	-96.8706	-91.7455	-88.1993	-86.7833
51.826	-98.634	-98.1035	-96.8378	-91.6859	-88.1414	-86.7342
51.848	-98.6002	-98.0718	-96.8052	-91.6268	-88.0835	-86.6847
51.869	-98.5667	-98.0404	-96.773	-91.5684	-88.0255	-86.6347
51.891	-98.5337	-98.0093	-96.7412	-91.5105	-87.9674	-86.5842
51.912	-98.5011	-97.9785	-96.7098	-91.4533	-87.9092	-86.5334
51.934	-98.4689	-97.948	-96.6787	-91.3966	-87.851	-86.4821
51.955	-98.4373	-97.9177	-96.6482	-91.3405	-87.7925	-86.4304
51.977	-98.4061	-97.8878	-96.618	-91.2849	-87.734	-86.3782
51.998	-98.3755	-97.8582	-96.5883	-91.2299	-87.6753	-86.3256
52.02	-98.3454	-97.8288	-96.5591	-91.1754	-87.6164	-86.2727
52.041	-98.3159	-97.7997	-96.5303	-91.1214	-87.5574	-86.2192
52.063	-98.2869	-97.771	-96.5021	-91.0679	-87.4981	-86.1654
52.084	-98.2586	-97.7424	-96.4743	-91.0148	-87.4387	-86.1111
52.106	-98.2309	-97.7142	-96.447	-90.9622	-87.3791	-86.0564
52.127	-98.2038	-97.6862	-96.4202	-90.91	-87.3192	-86.0012
52.149	-98.1773	-97.6584	-96.3939	-90.8581	-87.2591	-85.9456
52.171	-98.1516	-97.6309	-96.3681	-90.8066	-87.1987	-85.8895
52.192	-98.1264	-97.6036	-96.3428	-90.7555	-87.138	-85.833
52.214	-98.102	-97.5764	-96.318	-90.7046	-87.077	-85.7759
52.235	-98.0782	-97.5495	-96.2936	-90.6539	-87.0156	-85.7184
52.257	-98.0551	-97.5228	-96.2696	-90.6035	-86.954	-85.6604
52.278	-98.0327	-97.4962	-96.2461	-90.5533	-86.8919	-85.6019
52.3	-98.0109	-97.4698	-96.2231	-90.5032	-86.8295	-85.5429
52.321	-97.9899	-97.4436	-96.2004	-90.4533	-86.7667	-85.4834
52.343	-97.9696	-97.4175	-96.1781	-90.4034	-86.7034	-85.4234
52.364	-97.9499	-97.3915	-96.1563	-90.3537	-86.6397	-85.3628
52.386	-97.9309	-97.3657	-96.1347	-90.304	-86.5756	-85.3017
52.407	-97.9127	-97.34	-96.1135	-90.2543	-86.5109	-85.2401
52.429	-97.8951	-97.3143	-96.0927	-90.2046	-86.4458	-85.1779
52.45	-97.8781	-97.2888	-96.0721	-90.1548	-86.3802	-85.1151
52.472	-97.8618	-97.2634	-96.0518	-90.105	-86.314	-85.0518
52.494	-97.8462	-97.2381	-96.0318	-90.0551	-86.2473	-84.9879
52.515	-97.8312	-97.2129	-96.012	-90.0051	-86.18	-84.9235
52.537	-97.8168	-97.1877	-95.9925	-89.9549	-86.1121	-84.8584
52.558	-97.803	-97.1627	-95.9731	-89.9045	-86.0436	-84.7928
52.58	-97.7898	-97.1377	-95.9539	-89.8539	-85.9745	-84.7266
52.601	-97.7771	-97.1128	-95.9348	-89.8031	-85.9047	-84.6598
52.623	-97.765	-97.088	-95.9159	-89.752	-85.8343	-84.5924
52.644	-97.7533	-97.0633	-95.8971	-89.7006	-85.7631	-84.5243
52.666	-97.7422	-97.0386	-95.8783	-89.6488	-85.6913	-84.4556
52.687	-97.7315	-97.014	-95.8596	-89.5967	-85.6188	-84.3863
52.709	-97.7212	-96.9894	-95.8409	-89.5442	-85.5456	-84.3163
52.73	-97.7113	-96.9649	-95.8222	-89.4912	-85.4716	-84.2457
52.752	-97.7018	-96.9404	-95.8035	-89.4378	-85.3969	-84.1745
52.773	-97.6926	-96.9159	-95.7847	-89.384	-85.3215	-84.1025
52.795	-97.6837	-96.8915	-95.7659	-89.3296	-85.2453	-84.0299
52.817	-97.6751	-96.8671	-95.7469	-89.2746	-85.1683	-83.9566
52.838	-97.6666	-96.8427	-95.7278	-89.2191	-85.0906	-83.8826
52.86	-97.6584	-96.8183	-95.7085	-89.163	-85.0121	-83.8079
52.881	-97.6504	-96.7939	-95.689	-89.1063	-84.9328	-83.7325
52.903	-97.6425	-96.7694	-95.6694	-89.0489	-84.8528	-83.6564
52.924	-97.6347	-96.745	-95.6495	-88.9909	-84.7719	-83.5796
52.946	-97.6269	-96.7205	-95.6293	-88.9321	-84.6903	-83.502
52.967	-97.6192	-96.6961	-95.6089	-88.8727	-84.6079	-83.4237
52.989	-97.6116	-96.6716	-95.5882	-88.8125	-84.5248	-83.3447
53.01	-97.6039	-96.647	-95.5671	-88.7516	-84.4408	-83.2649
53.032	-97.5961	-96.6225	-95.5458	-88.6899	-84.3561	-83.1843
53.053	-97.5883	-96.5979	-95.5241	-88.6274	-84.2707	-83.103
53.075	-97.5803	-96.5733	-95.5021	-88.5641	-84.1845	-83.021
53.096	-97.5723	-96.5487	-95.4798	-88.5	-84.0975	-82.9382
53.118	-97.564	-96.524	-95.457	-88.435	-84.0099	-82.8546
53.14	-97.5556	-96.4994	-95.434	-88.3692	-83.9215	-82.7703
53.161	-97.547	-96.4747	-95.4106	-88.3026	-83.8324	-82.6853
53.183	-97.5381	-96.45	-95.3868	-88.2351	-83.7426	-82.5994
53.204	-97.529	-96.4253	-95.3627	-88.1668	-83.6521	-82.5129
53.226	-97.5196	-96.4006	-95.3382	-88.0976	-83.5609	-82.4256
53.247	-97.5098	-96.3759	-95.3133	-88.0275	-83.4691	-82.3376
53.269	-97.4998	-96.3512	-95.2882	-87.9566	-83.3766	-82.2488
53.29	-97.4895	-96.3265	-95.2626	-87.8848	-83.2835	-82.1594
53.312	-97.4787	-96.3019	-95.2368	-87.8122	-83.1898	-82.0692
53.333	-97.4677	-96.2773	-95.2106	-87.7386	-83.0955	-81.9783
53.355	-97.4562	-96.2528	-95.1841	-87.6642	-83.0007	-81.8867
53.376	-97.4444	-96.2283	-95.1574	-87.589	-82.9052	-81.7945
53.398	-97.4322	-96.2039	-95.1303	-87.5129	-82.8093	-81.7015
53.419	-97.4195	-96.1796	-95.103	-87.4359	-82.7128	-81.6079
53.441	-97.4064	-96.1554	-95.0754	-87.3581	-82.6158	-81.5137
53.463	-97.3929	-96.1314	-95.0476	-87.2795	-82.5183	-81.4188
53.484	-97.379	-96.1075	-95.0196	-87.1999	-82.4203	-81.3233
53.506	-97.3646	-96.0837	-94.9914	-87.1195	-82.3219	-81.2272
53.527	-97.3498	-96.0601	-94.9631	-87.0383	-82.223	-81.1305
53.549	-97.3345	-96.0367	-94.9346	-86.9562	-82.1236	-81.0332
53.57	-97.3187	-96.0136	-94.9059	-86.8733	-82.0239	-80.9354
53.592	-97.3025	-95.9906	-94.8772	-86.7895	-81.9237	-80.837
53.613	-97.2858	-95.9679	-94.8484	-86.7049	-81.8232	-80.7381
53.635	-97.2687	-95.9455	-94.8196	-86.6195	-81.7223	-80.6387
53.656	-97.2511	-95.9233	-94.7907	-86.5332	-81.621	-80.5388
53.678	-97.233	-95.9015	-94.7618	-86.446	-81.5193	-80.4384
53.699	-97.2145	-95.8799	-94.733	-86.3581	-81.4173	-80.3376
53.721	-97.1955	-95.8587	-94.7041	-86.2693	-81.315	-80.2363
53.742	-97.1761	-95.8378	-94.6754	-86.1797	-81.2124	-80.1346
53.764	-97.1563	-95.8173	-94.6467	-86.0892	-81.1094	-80.0325
53.786	-97.136	-95.7971	-94.6181	-85.9979	-81.0062	-79.9299
53.807	-97.1152	-95.7773	-94.5896	-85.9058	-80.9026	-79.827
53.829	-97.0941	-95.7579	-94.5612	-85.8129	-80.7988	-79.7238
53.85	-97.0724	-95.7388	-94.5331	-85.7191	-80.6946	-79.6201
53.872	-97.0504	-95.7202	-94.505	-85.6245	-80.5902	-79.5161
53.893	-97.0279	-95.702	-94.4772	-85.5291	-80.4854	-79.4118
53.915	-97.005	-95.6842	-94.4496	-85.4328	-80.3804	-79.3071
53.936	-96.9817	-95.6668	-94.4221	-85.3356	-80.2751	-79.2021
53.958	-96.9579	-95.6498	-94.395	-85.2376	-80.1695	-79.0967
53.979	-96.9338	-95.6333	-94.3681	-85.1387	-80.0636	-78.9911
54.001	-96.9092	-95.6172	-94.3414	-85.039	-79.9574	-78.8851
54.022	-96.8843	-95.6014	-94.315	-84.9384	-79.851	-78.7787
54.044	-96.8589	-95.5861	-94.289	-84.8368	-79.7442	-78.672
54.065	-96.8332	-95.5712	-94.2632	-84.7343	-79.6371	-78.565
54.087	-96.8071	-95.5567	-94.2377	-84.6309	-79.5296	-78.4577
54.109	-96.7807	-95.5425	-94.2126	-84.5266	-79.4219	-78.3499
54.13	-96.7538	-95.5288	-94.1878	-84.4212	-79.3138	-78.2418
54.152	-96.7267	-95.5153	-94.1633	-84.3148	-79.2053	-78.1334
54.173	-96.6992	-95.5022	-94.1392	-84.2074	-79.0965	-78.0245
54.195	-96.6713	-95.4894	-94.1155	-84.099	-78.9872	-77.9152
54.216	-96.6431	-95.4769	-94.092	-83.9895	-78.8776	-77.8054
54.238	-96.6146	-95.4647	-94.069	-83.8788	-78.7675	-77.6952
54.259	-96.5857	-95.4527	-94.0462	-83.767	-78.6569	-77.5845
54.281	-96.5565	-95.4409	-94.0238	-83.6541	-78.5459	-77.4733
54.302	-96.527	-95.4293	-94.0017	-83.5399	-78.4343	-77.3616
54.324	-96.4972	-95.4179	-93.98	-83.4244	-78.3222	-77.2492
54.345	-96.4671	-95.4066	-93.9586	-83.3077	-78.2096	-77.1363
54.367	-96.4366	-95.3954	-93.9375	-83.1897	-78.0963	-77.0227
54.388	-96.4059	-95.3843	-93.9166	-83.0703	-77.9824	-76.9085
54.41	-96.3749	-95.3732	-93.8961	-82.9495	-77.8679	-76.7935
54.432	-96.3436	-95.3621	-93.8758	-82.8273	-77.7526	-76.6778
54.453	-96.312	-95.3511	-93.8557	-82.7036	-77.6366	-76.5613
54.475	-96.2801	-95.34	-93.8359	-82.5785	-77.5199	-76.444
54.496	-96.2479	-95.3288	-93.8163	-82.4517	-77.4023	-76.3259
54.518	-96.2155	-95.3176	-93.7969	-82.3234	-77.2839	-76.2068
54.539	-96.1827	-95.3063	-93.7777	-82.1935	-77.1645	-76.0869
54.561	-96.1497	-95.2949	-93.7586	-82.062	-77.0442	-75.966
54.582	-96.1164	-95.2833	-93.7396	-81.9287	-76.9229	-75.844
54.604	-96.0828	-95.2716	-93.7206	-81.7937	-76.8005	-75.721
54.625	-96.0489	-95.2597	-93.7018	-81.6569	-76.6771	-75.597
54.647	-96.0146	-95.2476	-93.6829	-81.5183	-76.5525	-75.4717
54.668	-95.9801	-95.2353	-93.6641	-81.3778	-76.4267	-75.3454
54.69	-95.9452	-95.2228	-93.6452	-81.2355	-76.2996	-75.2177
54.711	-95.91	-95.2101	-93.6262	-81.0913	-76.1712	-75.0888
54.733	-95.8744	-95.197	-93.607	-80.9451	-76.0415	-74.9586
54.755	-95.8385	-95.1837	-93.5877	-80.7969	-75.9103	-74.827
54.776	-95.8022	-95.1701	-93.5682	-80.6466	-75.7777	-74.6941
54.798	-95.7654	-95.1562	-93.5484	-80.4943	-75.6436	-74.5596
54.819	-95.7283	-95.142	-93.5284	-80.34	-75.5079	-74.4237
54.841	-95.6908	-95.1274	-93.508	-80.1835	-75.3705	-74.2862
54.862	-95.6528	-95.1125	-93.4873	-80.0248	-75.2315	-74.1471
54.884	-95.6143	-95.0972	-93.4661	-79.864	-75.0908	-74.0063
54.905	-95.5754	-95.0815	-93.4445	-79.7009	-74.9482	-73.8639
54.927	-95.5359	-95.0654	-93.4224	-79.5356	-74.8038	-73.7197
54.948	-95.496	-95.0489	-93.3998	-79.3681	-74.6576	-73.5737
54.97	-95.4555	-95.0319	-93.3766	-79.1982	-74.5094	-73.4259
54.991	-95.4145	-95.0146	-93.3529	-79.0259	-74.3592	-73.2762
55.013	-95.373	-94.9967	-93.3285	-78.8513	-74.2069	-73.1246
55.034	-95.3308	-94.9784	-93.3034	-78.6744	-74.0526	-72.971
55.056	-95.2881	-94.9595	-93.2776	-78.4949	-73.8962	-72.8153
55.078	-95.2447	-94.9402	-93.2511	-78.3131	-73.7375	-72.6576
55.099	-95.2007	-94.9203	-93.2238	-78.1287	-73.5767	-72.4978
55.121	-95.156	-94.8999	-93.1957	-77.9419	-73.4136	-72.3359
55.142	-95.1106	-94.8789	-93.1668	-77.7525	-73.2482	-72.1717
55.164	-95.0645	-94.8574	-93.1371	-77.5605	-73.0804	-72.0053
55.185	-95.0177	-94.8352	-93.1065	-77.366	-72.9103	-71.8365
55.207	-94.9701	-94.8124	-93.075	-77.1688	-72.7378	-71.6655
55.228	-94.9218	-94.789	-93.0426	-76.969	-72.5628	-71.4921
55.25	-94.8727	-94.7649	-93.0093	-76.7665	-72.3853	-71.3162
55.271	-94.8228	-94.7402	-92.975	-76.5614	-72.2054	-71.1379
55.293	-94.7721	-94.7147	-92.9398	-76.3535	-72.0229	-70.9571
55.314	-94.7206	-94.6886	-92.9037	-76.1429	-71.8378	-70.7738
55.336	-94.6683	-94.6618	-92.8665	-75.9295	-71.6502	-70.5879
55.357	-94.6151	-94.6342	-92.8284	-75.7134	-71.4599	-70.3994
55.379	-94.561	-94.6058	-92.7892	-75.4944	-71.2669	-70.2082
55.401	-94.5061	-94.5767	-92.7491	-75.2725	-71.0713	-70.0144
55.422	-94.4502	-94.5468	-92.708	-75.0478	-70.8729	-69.8178
55.444	-94.3935	-94.5161	-92.6659	-74.8201	-70.6718	-69.6185
55.465	-94.3358	-94.4845	-92.6227	-74.5895	-70.4678	-69.4164
55.487	-94.2772	-94.4522	-92.5786	-74.356	-70.2611	-69.2115
55.508	-94.2177	-94.419	-92.5335	-74.1194	-70.0515	-69.0037
55.53	-94.1572	-94.3849	-92.4874	-73.8798	-69.839	-68.7931
55.551	-94.0957	-94.3501	-92.4403	-73.6371	-69.6236	-68.5795
55.573	-94.0333	-94.3143	-92.3922	-73.3914	-69.4053	-68.3631
55.594	-93.9699	-94.2777	-92.3432	-73.1425	-69.184	-68.1436
55.616	-93.9055	-94.2402	-92.2931	-72.8905	-68.9597	-67.9212
55.637	-93.8401	-94.2018	-92.2422	-72.6353	-68.7324	-67.6958
55.659	-93.7738	-94.1626	-92.1903	-72.3769	-68.502	-67.4674
55.68	-93.7065	-94.1225	-92.1375	-72.1153	-68.2685	-67.2359
55.702	-93.6381	-94.0815	-92.0838	-71.8504	-68.0319	-67.0013
55.724	-93.5688	-94.0396	-92.0292	-71.5821	-67.7922	-66.7636
55.745	-93.4985	-93.9969	-91.9738	-71.3106	-67.5493	-66.5227
55.767	-93.4273	-93.9533	-91.9174	-71.0356	-67.3032	-66.2787
55.788	-93.355	-93.9088	-91.8602	-70.7573	-67.0539	-66.0315
55.81	-93.2817	-93.8635	-91.8022	-70.4755	-66.8013	-65.7811
55.831	-93.2075	-93.8173	-91.7433	-70.1902	-66.5453	-65.5274
55.853	-93.1323	-93.7702	-91.6837	-69.9014	-66.286	-65.2704
55.874	-93.0561	-93.7223	-91.6232	-69.609	-66.0234	-65.0101
55.896	-92.9789	-93.6735	-91.562	-69.313	-65.7573	-64.7465
55.917	-92.9007	-93.6239	-91.5	-69.0133	-65.4877	-64.4794
55.939	-92.8215	-93.5734	-91.4373	-68.71	-65.2147	-64.209
55.96	-92.7414	-93.522	-91.3738	-68.4029	-64.9381	-63.9351
55.982	-92.6603	-93.4698	-91.3097	-68.0921	-64.6579	-63.6578
56.003	-92.5782	-93.4166	-91.2448	-67.7774	-64.3741	-63.3769
56.025	-92.4952	-93.3627	-91.1792	-67.4588	-64.0866	-63.0925
56.047	-92.4111	-93.3078	-91.113	-67.1364	-63.7954	-62.8044
56.068	-92.3261	-93.252	-91.0461	-66.8099	-63.5004	-62.5127
56.09	-92.2402	-93.1953	-90.9785	-66.4794	-63.2016	-62.2174
56.111	-92.1533	-93.1378	-90.9103	-66.1448	-62.8989	-61.9183
56.133	-92.0654	-93.0792	-90.8415	-65.806	-62.5923	-61.6155
56.154	-91.9766	-93.0198	-90.772	-65.463	-62.2817	-61.3088
56.176	-91.8869	-92.9594	-90.7019	-65.1158	-61.9671	-60.9983
56.197	-91.7962	-92.8981	-90.6312	-64.7642	-61.6484	-60.6839
56.219	-91.7045	-92.8357	-90.5598	-64.4082	-61.3255	-60.3655
56.24	-91.612	-92.7724	-90.4878	-64.0477	-60.9985	-60.0431
56.262	-91.5185	-92.708	-90.4152	-63.6827	-60.6671	-59.7166
56.283	-91.4242	-92.6426	-90.342	-63.313	-60.3314	-59.386
56.305	-91.3289	-92.5762	-90.2682	-62.9386	-59.9913	-59.0511
56.326	-91.2327	-92.5086	-90.1937	-62.5594	-59.6467	-58.7121
56.348	-91.1356	-92.4399	-90.1187	-62.1754	-59.2975	-58.3687
56.37	-91.0377	-92.3701	-90.043	-61.7863	-58.9438	-58.021
56.391	-90.9389	-92.2992	-89.9667	-61.3923	-58.5853	-57.6688
56.413	-90.8392	-92.227	-89.8898	-60.993	-58.2221	-57.3121
56.434	-90.7388	-92.1537	-89.8122	-60.5886	-57.854	-56.9508
56.456	-90.6374	-92.0792	-89.734	-60.1789	-57.481	-56.5848
56.477	-90.5353	-92.0034	-89.6551	-59.7637	-57.1029	-56.2142
56.499	-90.4323	-91.9263	-89.5756	-59.3431	-56.7198	-55.8387
56.52	-90.3285	-91.848	-89.4954	-58.9168	-56.3314	-55.4583
56.542	-90.224	-91.7683	-89.4145	-58.4849	-55.9378	-55.073
56.563	-90.1186	-91.6874	-89.3329	-58.0471	-55.5388	-54.6826
56.585	-90.0125	-91.6051	-89.2506	-57.6035	-55.1343	-54.2871
56.606	-89.9056	-91.5215	-89.1675	-57.1538	-54.7242	-53.8864
56.628	-89.7979	-91.4365	-89.0836	-56.698	-54.3085	-53.4804
56.649	-89.6894	-91.3501	-88.9989	-56.236	-53.8869	-53.0689
56.671	-89.5802	-91.2623	-88.9134	-55.7677	-53.4594	-52.6519
56.693	-89.4702	-91.1732	-88.827	-55.2929	-53.026	-52.2294
56.714	-89.3594	-91.0826	-88.7397	-54.8116	-52.5864	-51.8012
56.736	-89.2478	-90.9906	-88.6515	-54.3237	-52.1405	-51.3671
56.757	-89.1355	-90.8972	-88.5624	-53.829	-51.6883	-50.9272
56.779	-89.0224	-90.8023	-88.4723	-53.3274	-51.2296	-50.4812
56.8	-88.9085	-90.706	-88.3812	-52.8188	-50.7643	-50.0292
56.822	-88.7938	-90.6083	-88.289	-52.3031	-50.2923	-49.571
56.843	-88.6783	-90.5091	-88.1957	-51.7802	-49.8135	-49.1065
56.865	-88.562	-90.4084	-88.1014	-51.25	-49.3277	-48.6355
56.886	-88.445	-90.3062	-88.0058	-50.7123	-48.8347	-48.1581
56.908	-88.3271	-90.2026	-87.9091	-50.1671	-48.3346	-47.674
56.929	-88.2085	-90.0975	-87.8112	-49.6142	-47.8271	-47.1832
56.951	-88.089	-89.9909	-87.712	-49.0535	-47.3122	-46.6855
56.972	-87.9687	-89.8828	-87.6115	-48.4849	-46.7896	-46.1809
56.994	-87.8476	-89.7732	-87.5097	-47.9083	-46.2593	-45.6692
57.016	-87.7256	-89.6621	-87.4065	-47.3236	-45.7212	-45.1503
57.037	-87.6028	-89.5494	-87.3019	-46.7306	-45.175	-44.6241
57.059	-87.4792	-89.4353	-87.1959	-46.1292	-44.6208	-44.0906
57.08	-87.3547	-89.3196	-87.0884	-45.5194	-44.0583	-43.5495
57.102	-87.2293	-89.2023	-86.9794	-44.901	-43.4875	-43.0008
57.123	-87.103	-89.0835	-86.8688	-44.2738	-42.9082	-42.4443
57.145	-86.9758	-88.9631	-86.7567	-43.6379	-42.3204	-41.88
57.166	-86.8478	-88.8412	-86.643	-42.993	-41.7238	-41.3077
57.188	-86.7187	-88.7176	-86.5277	-42.339	-41.1184	-40.7272
57.209	-86.5887	-88.5925	-86.4107	-41.6759	-40.5041	-40.1386
57.231	-86.4578	-88.4657	-86.292	-41.0035	-39.8808	-39.5417
57.252	-86.3259	-88.3373	-86.1716	-40.3216	-39.2483	-38.9363
57.274	-86.1929	-88.2073	-86.0495	-39.6303	-38.6066	-38.3223
57.295	-86.0589	-88.0756	-85.9257	-38.9293	-37.9555	-37.6997
57.317	-85.9239	-87.9423	-85.8	-38.2185	-37.295	-37.0683
57.339	-85.7878	-87.8072	-85.6726	-37.4979	-36.6249	-36.428
57.36	-85.6505	-87.6705	-85.5433	-36.7673	-35.9452	-35.7787
57.382	-85.5122	-87.532	-85.4122	-36.0265	-35.2556	-35.1202
57.403	-85.3726	-87.3918	-85.2793	-35.2756	-34.5563	-34.4526
57.425	-85.2319	-87.2499	-85.1444	-34.5143	-33.847	-33.7756
57.446	-85.0899	-87.1062	-85.0077	-33.7425	-33.1276	-33.0891
57.468	-84.9467	-86.9607	-84.869	-32.9602	-32.3981	-32.3931
57.489	-84.8022	-86.8135	-84.7284	-32.1672	-31.6584	-31.6874
57.511	-84.6564	-86.6644	-84.5859	-31.3635	-30.9083	-30.9719
57.532	-84.5092	-86.5135	-84.4414	-30.5488	-30.1479	-30.2467
57.554	-84.3607	-86.3608	-84.2949	-29.7232	-29.377	-29.5114
57.575	-84.2108	-86.2063	-84.1465	-28.8866	-28.5955	-28.7661
57.597	-84.0594	-86.05	-83.9961	-28.0387	-27.8034	-28.0107
57.618	-83.9066	-85.8918	-83.8437	-27.1796	-27.0007	-27.2451
57.64	-83.7524	-85.7317	-83.6893	-26.3092	-26.1871	-26.4691
57.661	-83.5966	-85.5699	-83.533	-25.4273	-25.3628	-25.6828
57.683	-83.4393	-85.4061	-83.3746	-24.5339	-24.5275	-24.886
57.705	-83.2804	-85.2406	-83.2142	-23.6289	-23.6813	-24.0786
57.726	-83.1199	-85.0732	-83.0517	-22.7123	-22.8241	-23.2606
57.748	-82.9578	-84.9039	-82.8873	-21.7839	-21.9558	-22.4318
57.769	-82.7941	-84.7328	-82.7208	-20.8437	-21.0764	-21.5923
57.791	-82.6287	-84.5599	-82.5523	-19.8916	-20.1858	-20.7419
57.812	-82.4616	-84.3851	-82.3818	-18.9276	-19.2839	-19.8806
57.834	-82.2927	-84.2085	-82.2093	-17.9516	-18.3708	-19.0082
57.855	-82.1221	-84.03	-82.0347	-16.9635	-17.4464	-18.1248
57.877	-81.9497	-83.8498	-81.8581	-15.9633	-16.5106	-17.2302
57.898	-81.7755	-83.6676	-81.6795	-14.951	-15.5634	-16.3243
57.92	-81.5994	-83.4837	-81.4988	-13.9264	-14.6048	-15.4073
57.941	-81.4215	-83.2979	-81.3161	-12.8896	-13.6346	-14.4788
57.963	-81.2416	-83.1103	-81.1314	-11.8405	-12.6529	-13.539
57.984	-81.0598	-82.9208	-80.9446	-10.7791	-11.6597	-12.5877
58.006	-80.8759	-82.7294	-80.7557	-9.70536	-10.6549	-11.6249
58.028	-80.6901	-82.5362	-80.5649	-8.61922	-9.63843	-10.6505
58.049	-80.5022	-82.3411	-80.3719	-7.52067	-8.6103	-9.66445
58.071	-80.3122	-82.1442	-80.1769	-6.40968	-7.57048	-8.66675
58.092	-80.12	-81.9453	-79.9798	-5.28622	-6.51894	-7.65732
58.114	-79.9258	-81.7445	-79.7807	-4.15028	-5.45564	-6.6361
58.135	-79.7293	-81.5418	-79.5795	-3.00184	-4.38056	-5.60305
58.157	-79.5306	-81.3371	-79.3761	-1.84088	-3.29367	-4.55811
58.178	-79.3297	-81.1305	-79.1707	-0.667382	-2.19495	-3.50125
58.2	-79.1265	-80.9219	-78.9632	0.518665	-1.08438	-2.43242
58.221	-78.921	-80.7113	-78.7536	1.71727	0.03808	-1.35157
58.243	-78.7131	-80.4987	-78.5419	2.92845	1.17243	-0.258658
58.264	-78.5029	-80.284	-78.328	4.1522	2.31871	0.846353
58.286	-78.2903	-80.0673	-78.112	5.38854	3.47692	1.96351
58.307	-78.0752	-79.8485	-77.8939	6.63747	4.64709	3.09284
58.329	-77.8577	-79.6277	-77.6736	7.89898	5.82923	4.2344
58.351	-77.6377	-79.4046	-77.4512	9.17309	7.02336	5.38822
58.372	-77.4151	-79.1795	-77.2266	10.4598	8.2295	6.55433
58.394	-77.19	-78.9521	-76.9999	11.7591	9.44765	7.73276
58.415	-76.9623	-78.7225	-76.7709	13.0709	10.6778	8.92356
58.437	-76.7319	-78.4907	-76.5398	14.3954	11.9201	10.1268
58.458	-76.4989	-78.2566	-76.3065	15.7324	13.1744	11.3424
58.48	-76.2633	-78.0203	-76.071	17.0819	14.4407	12.5704
58.501	-76.0249	-77.7815	-75.8332	18.4441	15.7191	13.811
58.523	-75.7838	-77.5405	-75.5933	19.8188	17.0096	15.0641
58.544	-75.54	-77.297	-75.351	21.206	18.3123	16.3297
58.566	-75.2933	-77.0511	-75.1066	22.6057	19.627	17.6078
58.587	-75.0438	-76.8027	-74.8598	24.0179	20.9538	18.8986
58.609	-74.7915	-76.5519	-74.6108	25.4427	22.2927	20.2019
58.63	-74.5362	-76.2985	-74.3595	26.8799	23.6438	21.5179
58.652	-74.2781	-76.0426	-74.1058	28.3295	25.007	22.8464
58.674	-74.017	-75.7841	-73.8499	29.7917	26.3824	24.1877
58.695	-73.753	-75.523	-73.5916	31.2662	27.7698	25.5415
58.717	-73.486	-75.2592	-73.331	32.7532	29.1695	26.9081
58.738	-73.216	-74.9928	-73.0679	34.2526	30.5812	28.2873
58.76	-72.9429	-74.7237	-72.8026	35.7644	32.0051	29.6792
58.781	-72.6667	-74.4519	-72.5348	37.2886	33.4412	31.0837
58.803	-72.3875	-74.1774	-72.2645	38.8251	34.8894	32.5009
58.824	-72.1052	-73.9001	-71.9919	40.3739	36.3497	33.9308
58.846	-71.8197	-73.62	-71.7168	41.9351	37.8222	35.3734
58.867	-71.5311	-73.3371	-71.4392	43.5086	39.3068	36.8286
58.889	-71.2393	-73.0514	-71.1591	45.0943	40.8036	38.2964
58.91	-70.9443	-72.7627	-70.8765	46.6924	42.3124	39.7769
58.932	-70.646	-72.4712	-70.5913	48.3027	43.8334	41.27
58.953	-70.3446	-72.1768	-70.3035	49.9252	45.3665	42.7757
58.975	-70.0399	-71.8794	-70.0131	51.5599	46.9116	44.294
58.997	-69.7319	-71.5791	-69.72	53.2068	48.4689	45.8248
59.018	-69.4206	-71.2757	-69.4242	54.8659	50.0382	47.3682
59.04	-69.1061	-70.9693	-69.1258	56.537	51.6195	48.924
59.061	-68.7882	-70.6598	-68.8246	58.2203	53.2128	50.4923
59.083	-68.467	-70.3473	-68.5206	59.9156	54.8182	52.0731
59.104	-68.1424	-70.0316	-68.2137	61.623	56.4355	53.6662
59.126	-67.8145	-69.7128	-67.9041	63.3423	58.0647	55.2717
59.147	-67.4832	-69.3907	-67.5915	65.0736	59.7059	56.8896
59.169	-67.1484	-69.0655	-67.276	66.8168	61.3589	58.5197
59.19	-66.8103	-68.7369	-66.9575	68.5719	63.0237	60.162
59.212	-66.4687	-68.4051	-66.636	70.3388	64.7003	61.8165
59.233	-66.1236	-68.0699	-66.3114	72.1174	66.3887	63.4832
59.255	-65.7751	-67.7313	-65.9838	73.9079	68.0888	65.1619
59.276	-65.423	-67.3893	-65.6529	75.71	69.8006	66.8527
59.298	-65.0674	-67.0438	-65.3189	77.5237	71.5239	68.5554
59.32	-64.7082	-66.6948	-64.9815	79.349	73.2589	70.27
59.341	-64.3454	-66.3422	-64.6409	81.1859	75.0053	71.9965
59.363	-63.9789	-65.986	-64.2969	83.0342	76.7632	73.7347
59.384	-63.6087	-65.626	-63.9494	84.894	78.5324	75.4846
59.406	-63.2349	-65.2624	-63.5985	86.7651	80.313	77.2462
59.427	-62.8572	-64.895	-63.244	88.6474	82.1047	79.0193
59.449	-62.4757	-64.5237	-62.8859	90.541	83.9077	80.8038
59.47	-62.0903	-64.1485	-62.5241	92.4457	85.7217	82.5997
59.492	-61.7011	-63.7694	-62.1586	94.3615	87.5467	84.4069
59.513	-61.3078	-63.3863	-61.7893	96.2882	89.3826	86.2253
59.535	-60.9106	-62.999	-61.4162	98.2258	91.2293	88.0548
59.556	-60.5092	-62.6076	-61.0391	100.174	93.0867	89.8953
59.578	-60.1037	-62.212	-60.658	102.133	94.9547	91.7466
59.599	-59.694	-61.8121	-60.2729	104.103	96.8331	93.6088
59.621	-59.2801	-61.4079	-59.8836	106.083	98.7219	95.4815
59.643	-58.8618	-60.9994	-59.4902	108.074	100.621	97.3648
59.664	-58.4392	-60.5863	-59.0925	110.074	102.53	99.2585
59.686	-58.0121	-60.1687	-58.6905	112.085	104.449	101.162
59.707	-57.5805	-59.7466	-58.2841	114.106	106.378	103.076
59.729	-57.1444	-59.3198	-57.8732	116.137	108.317	105
59.75	-56.7036	-58.8883	-57.4578	118.177	110.265	106.934
59.772	-56.258	-58.4521	-57.0378	120.227	112.222	108.878
59.793	-55.8077	-58.0111	-56.6131	122.287	114.189	110.831
59.815	-55.3526	-57.5652	-56.1837	124.355	116.165	112.793
59.836	-54.8925	-57.1145	-55.7495	126.433	118.149	114.764
59.858	-54.4274	-56.6588	-55.3105	128.52	120.143	116.745
59.879	-53.9572	-56.1981	-54.8665	130.615	122.144	118.734
59.901	-53.482	-55.7323	-54.4175	132.719	124.155	120.732
59.922	-53.0015	-55.2614	-53.9634	134.831	126.173	122.738
59.944	-52.5157	-54.7854	-53.5041	136.952	128.199	124.753
59.966	-52.0246	-54.3041	-53.0397	139.08	130.233	126.775
59.987	-51.5281	-53.8177	-52.57	141.216	132.274	128.805
60.009	-51.0261	-53.3259	-52.0949	143.359	134.323	130.843
60.03	-50.5186	-52.8288	-51.6144	145.51	136.379	132.889
60.052	-50.0054	-52.3263	-51.1284	147.667	138.442	134.941
60.073	-49.4866	-51.8184	-50.6369	149.832	140.511	137
60.095	-48.962	-51.3051	-50.1398	152.003	142.587	139.066
60.116	-48.4316	-50.7862	-49.637	154.18	144.668	141.139
60.138	-47.8954	-50.2618	-49.1285	156.363	146.756	143.218
60.159	-47.3533	-49.7319	-48.6142	158.552	148.849	145.302
60.181	-46.8052	-49.1964	-48.0941	160.746	150.948	147.393
60.202	-46.2511	-48.6552	-47.5681	162.945	153.052	149.488
60.224	-45.6909	-48.1084	-47.0362	165.149	155.16	151.589
60.245	-45.1246	-47.5559	-46.4982	167.358	157.273	153.695
60.267	-44.5522	-46.9977	-45.9543	169.571	159.391	155.805
60.289	-43.9737	-46.4338	-45.4042	171.788	161.512	157.92
60.31	-43.3889	-45.8642	-44.8481	174.008	163.637	160.039
60.332	-42.7978	-45.2888	-44.2857	176.232	165.766	162.161
60.353	-42.2005	-44.7076	-43.7171	178.459	167.897	164.288
60.375	-41.5968	-44.1206	-43.1423	180.688	170.031	166.417
60.396	-40.9869	-43.5278	-42.5612	182.92	172.168	168.549
60.418	-40.3706	-42.9291	-41.9738	185.154	174.307	170.684
60.439	-39.7479	-42.3247	-41.38	187.389	176.448	172.821
60.461	-39.1189	-41.7143	-40.7798	189.626	178.59	174.96
60.482	-38.4835	-41.0981	-40.1732	191.864	180.734	177.1
60.504	-37.8417	-40.476	-39.5602	194.102	182.878	179.242
60.525	-37.1935	-39.8481	-38.9407	196.341	185.022	181.385
60.547	-36.539	-39.2142	-38.3148	198.579	187.167	183.528
60.568	-35.878	-38.5744	-37.6824	200.817	189.312	185.672
60.59	-35.2108	-37.9288	-37.0436	203.054	191.456	187.816
60.612	-34.5372	-37.2773	-36.3983	205.29	193.599	189.96
60.633	-33.8572	-36.6198	-35.7466	207.524	195.741	192.103
60.655	-33.171	-35.9566	-35.0884	209.757	197.881	194.244
60.676	-32.4785	-35.2874	-34.4238	211.986	200.02	196.385
60.698	-31.7798	-34.6124	-33.7528	214.214	202.156	198.523
60.719	-31.0748	-33.9316	-33.0754	216.438	204.289	200.66
60.741	-30.3638	-33.245	-32.3916	218.658	206.419	202.794
60.762	-29.6467	-32.5526	-31.7016	220.875	208.545	204.925
60.784	-28.9235	-31.8544	-31.0053	223.088	210.668	207.053
60.805	-28.1944	-31.1506	-30.3028	225.295	212.787	209.177
60.827	-27.4594	-30.4412	-29.5941	227.498	214.901	211.297
60.848	-26.7185	-29.7262	-28.8793	229.695	217.01	213.413
60.87	-25.972	-29.0056	-28.1586	231.887	219.113	215.524
60.891	-25.2198	-28.2796	-27.4318	234.072	221.211	217.63
60.913	-24.462	-27.5481	-26.6992	236.251	223.303	219.731
60.935	-23.6988	-26.8114	-25.9608	238.422	225.388	221.825
60.956	-22.9303	-26.0694	-25.2167	240.586	227.467	223.913
60.978	-22.1565	-25.3222	-24.467	242.743	229.538	225.995
60.999	-21.3776	-24.5699	-23.7117	244.891	231.601	228.069
61.021	-20.5936	-23.8127	-22.951	247.031	233.657	230.135
61.042	-19.8048	-23.0506	-22.185	249.161	235.704	232.194
61.064	-19.0113	-22.2836	-21.4138	251.282	237.742	234.244
61.085	-18.2131	-21.512	-20.6375	253.394	239.771	236.286
61.107	-17.4104	-20.7357	-19.8562	255.495	241.79	238.318
61.128	-16.6034	-19.955	-19.07	257.586	243.799	240.341
61.15	-15.7922	-19.1699	-18.2791	259.666	245.799	242.354
61.171	-14.9769	-18.3805	-17.4836	261.734	247.787	244.357
61.193	-14.1577	-17.587	-16.6836	263.791	249.764	246.349
61.214	-13.3347	-16.7895	-15.8792	265.836	251.73	248.329
61.236	-12.5081	-15.988	-15.0707	267.868	253.684	250.298
61.258	-11.678	-15.1828	-14.2581	269.888	255.626	252.256
61.279	-10.8447	-14.374	-13.4415	271.895	257.556	254.201
61.301	-10.0082	-13.5615	-12.6212	273.888	259.473	256.133
61.322	-9.16865	-12.7458	-11.7972	275.867	261.376	258.052
61.344	-8.32632	-11.9267	-10.9697	277.832	263.266	259.958
61.365	-7.48133	-11.1046	-10.1389	279.782	265.142	261.849
61.387	-6.63381	-10.2794	-9.30492	281.718	267.003	263.727
61.408	-5.78395	-9.4514	-8.46789	283.638	268.85	265.59
61.43	-4.9319	-8.62067	-7.62797	285.542	270.683	267.438
61.451	-4.07783	-7.78738	-6.78535	287.431	272.499	269.271
61.473	-3.22191	-6.95163	-5.94016	289.303	274.301	271.088
61.494	-2.36428	-6.1136	-5.09257	291.159	276.086	272.889
61.516	-1.50511	-5.27342	-4.24275	292.998	277.855	274.673
61.537	-0.644584	-4.43122	-3.39083	294.82	279.608	276.441
61.559	0.217169	-3.58716	-2.53704	296.624	281.343	278.192
61.581	1.07996	-2.74139	-1.68149	298.41	283.062	279.925
61.602	1.94364	-1.89402	-0.824357	300.178	284.763	281.64
61.624	2.80804	-1.04524	0.034165	301.928	286.446	283.337
61.645	3.67301	-0.195174	0.893934	303.659	288.111	285.016
61.667	4.53837	0.656035	1.75479	305.37	289.757	286.676
61.688	5.40398	1.50822	2.61653	307.063	291.385	288.317
61.71	6.26966	2.36123	3.47902	308.735	292.994	289.938
61.731	7.13527	3.21493	4.34207	310.388	294.583	291.539
61.753	8.00065	4.06915	5.20553	312.021	296.153	293.121
61.774	8.86563	4.92375	6.06924	313.633	297.703	294.682
61.796	9.73007	5.77857	6.93302	315.224	299.233	296.222
61.817	10.5938	6.63346	7.79672	316.794	300.742	297.742
61.839	11.4567	7.48826	8.66017	318.343	302.23	299.24
61.86	12.3186	8.34282	9.52321	319.87	303.698	300.716
61.882	13.1794	9.19699	10.3857	321.376	305.145	302.171
61.904	14.0388	10.0506	11.2474	322.859	306.57	303.604
61.925	14.8968	10.9035	12.1083	324.32	307.973	305.014
61.947	15.7533	11.7556	12.9681	325.759	309.354	306.402
61.968	16.608	12.6066	13.8266	327.174	310.714	307.767
61.99	17.4608	13.4564	14.6839	328.567	312.05	309.108
62.011	18.3116	14.3049	15.5396	329.936	313.365	310.427
62.033	19.1603	15.152	16.3936	331.282	314.656	311.722
62.054	20.0066	15.9973	17.2458	332.604	315.924	312.992
62.076	20.8506	16.8408	18.096	333.902	317.169	314.239
62.097	21.6919	17.6824	18.9441	335.176	318.39	315.462
62.119	22.5306	18.5218	19.79	336.426	319.587	316.66
62.14	23.3664	19.3589	20.6334	337.651	320.761	317.833
62.162	24.1993	20.1936	21.4742	338.851	321.91	318.981
62.183	25.029	21.0256	22.3123	340.026	323.035	320.104
62.205	25.8556	21.8548	23.1476	341.176	324.135	321.202
62.227	26.6788	22.6811	23.9798	342.301	325.211	322.274
62.248	27.4985	23.5044	24.8089	343.4	326.261	323.32
62.27	28.3147	24.3243	25.6348	344.473	327.287	324.34
62.291	29.1271	25.1409	26.4572	345.52	328.287	325.334
62.313	29.9357	25.9539	27.2762	346.541	329.262	326.302
62.334	30.7403	26.7632	28.0914	347.536	330.212	327.243
62.356	31.5409	27.5686	28.9029	348.504	331.135	328.158
62.377	32.3373	28.37	29.7105	349.446	332.033	329.046
62.399	33.1294	29.1673	30.514	350.361	332.905	329.907
62.42	33.9171	29.9603	31.3134	351.249	333.751	330.741
62.442	34.7002	30.7489	32.1085	352.111	334.57	331.547
62.463	35.4788	31.5329	32.8993	352.945	335.363	332.327
62.485	36.2527	32.3122	33.6856	353.751	336.13	333.079
62.506	37.0217	33.0867	34.4673	354.531	336.87	333.803
62.528	37.7858	33.8562	35.2443	355.283	337.583	334.5
62.55	38.5449	34.6207	36.0165	356.007	338.27	335.169
62.571	39.2988	35.38	36.7838	356.704	338.93	335.81
62.593	40.0476	36.1341	37.5461	357.373	339.562	336.424
62.614	40.7911	36.8827	38.3033	358.015	340.168	337.009
62.636	41.5292	37.6258	39.0553	358.628	340.747	337.566
62.657	42.2619	38.3633	39.802	359.214	341.299	338.096
62.679	42.989	39.0951	40.5434	359.771	341.823	338.597
62.7	43.7104	39.8211	41.2792	360.301	342.321	339.071
62.722	44.4261	40.5412	42.0095	360.803	342.791	339.516
62.743	45.1359	41.2552	42.7341	361.277	343.234	339.933
62.765	45.8399	41.9631	43.4528	361.722	343.649	340.322
62.786	46.5378	42.6649	44.1657	362.14	344.038	340.682
62.808	47.2296	43.3603	44.8726	362.529	344.399	341.015
62.829	47.9152	44.0492	45.5734	362.891	344.733	341.319
62.851	48.5945	44.7317	46.2681	363.224	345.039	341.596
62.873	49.2675	45.4075	46.9564	363.53	345.319	341.844
62.894	49.9339	46.0767	47.6383	363.807	345.571	342.064
62.916	50.5937	46.739	48.3137	364.057	345.796	342.256
62.937	51.2469	47.3944	48.9825	364.279	345.993	342.421
62.959	51.8932	48.0428	49.6446	364.472	346.164	342.557
62.98	52.5327	48.6841	50.2998	364.638	346.307	342.665
63.002	53.1653	49.3181	50.9481	364.777	346.424	342.746
[truncated: 1,486 more rows]
