# Supplementary material for: SNAP-tag2 for faster and brighter protein labeling
Source: Nat Chem Biol. 2025 Jul 3;21(11):1754–61. doi: 10.1038/s41589-025-01942-z (PMC12568630; doi:10.1038/s41589-025-01942-z)
Supplement: Supplementary file 4 — Statistical source data. [file 41589_2025_1942_MOESM4_ESM.xlsx]

## Sheet: Fig. 2e
	CF3P-MaP618 (raw data)			CF3P-MaP618 (absorbance normalized to labeled SNAP-tag2 at 618nm)				TF-MaP618 (raw data)			TF-MaP618 (absorbance normalized to labeled SNAP-tag2 at 618nm)
Wavelength [nm]	free dye	SNAP-tag2	SNAPf-tag	free dye	SNAP-tag2	SNAPf-tag		free dye	SNAP-tag2	SNAPf-tag	free dye	SNAP-tag2	SNAPf-tag
500	0.0066005	0.0103155	0.00816684	0.123997	0.193788	0.153422		0.0101966	0.0125876	0.0118509	0.191554	0.236471	0.222631
502	0.00639517	0.0100855	0.00785732	0.12014	0.189467	0.147608		0.00992478	0.012363	0.0117959	0.186447	0.232251	0.221597
504	0.00635817	0.0099208	0.00767622	0.119445	0.186372	0.144206		0.0097138	0.0122535	0.011471	0.182484	0.230195	0.215494
506	0.00627501	0.00982761	0.00778878	0.117882	0.184622	0.14632		0.00961063	0.01189	0.011389	0.180545	0.223365	0.213954
508	0.00603672	0.0096768	0.00760109	0.113406	0.181789	0.142794		0.00953199	0.0115684	0.0112498	0.179068	0.217324	0.21134
510	0.00599152	0.00982351	0.00749281	0.112557	0.184545	0.14076		0.00941867	0.0115592	0.0111382	0.176939	0.217152	0.209243
512	0.00555276	0.00914141	0.00697802	0.104314	0.171731	0.131089		0.00863488	0.0108531	0.0102652	0.162215	0.203887	0.192842
514	0.00536584	0.00914372	0.00688911	0.100803	0.171774	0.129419		0.00851276	0.0105951	0.010092	0.159921	0.19904	0.189589
516	0.00531571	0.00906348	0.00673842	0.099861	0.170267	0.126588		0.0084264	0.0104906	0.00985707	0.158298	0.197077	0.185175
518	0.00519697	0.00917051	0.00670831	0.0976304	0.172277	0.126022		0.00829121	0.0103253	0.00978027	0.155759	0.193971	0.183732
520	0.00531102	0.00919065	0.0065885	0.0997729	0.172656	0.123772		0.00828349	0.0102792	0.00973673	0.155614	0.193105	0.182914
522	0.00544507	0.00934014	0.00660721	0.102291	0.175464	0.124123		0.0083477	0.010436	0.00980979	0.15682	0.196051	0.184287
524	0.00506713	0.00910541	0.0064279	0.0951912	0.171054	0.120755		0.00799684	0.0100957	0.00930783	0.150229	0.189658	0.174857
526	0.00524425	0.00929346	0.00654948	0.0985186	0.174587	0.123039		0.00808243	0.0101464	0.00932904	0.151837	0.190611	0.175256
528	0.00522786	0.0093193	0.00633631	0.0982107	0.175073	0.119034		0.00796263	0.00999932	0.00923246	0.149586	0.187847	0.173441
530	0.00510242	0.00937014	0.00629016	0.0958542	0.176028	0.118167		0.00793293	0.00994652	0.00898317	0.149028	0.186855	0.168758
532	0.0050805	0.00957743	0.00629129	0.0954424	0.179922	0.118188		0.0079046	0.00990013	0.0091246	0.148496	0.185984	0.171415
534	0.00493842	0.00955361	0.00629081	0.0927732	0.179474	0.118179		0.00778403	0.00978354	0.00894148	0.146231	0.183794	0.167975
536	0.00488075	0.00975045	0.00624555	0.0916899	0.183172	0.117329		0.00785946	0.00979589	0.00888719	0.147648	0.184026	0.166955
538	0.00479029	0.00972052	0.00616673	0.0899905	0.18261	0.115848		0.00752405	0.00957131	0.00861379	0.141347	0.179807	0.161819
540	0.00484262	0.00989977	0.00614749	0.0909735	0.185977	0.115487		0.00759438	0.00949042	0.00850034	0.142668	0.178287	0.159688
542	0.00506577	0.0100631	0.00619922	0.0951656	0.189046	0.116459		0.00755025	0.00952421	0.00862775	0.141839	0.178922	0.162081
544	0.00500905	0.0103406	0.00610829	0.0941001	0.194258	0.11475		0.00744505	0.00960398	0.00849583	0.139863	0.180421	0.159603
546	0.00506921	0.0106542	0.00619625	0.0952303	0.20015	0.116403		0.0074482	0.0096882	0.0086271	0.139922	0.182003	0.162069
548	0.00499461	0.0109346	0.00622423	0.0938288	0.205417	0.116928		0.00736208	0.00965934	0.00871162	0.138304	0.181461	0.163657
550	0.00497572	0.011322	0.00609195	0.093474	0.212695	0.114443		0.00711083	0.00963297	0.00845954	0.133584	0.180965	0.158921
552	0.00489394	0.0117915	0.00621752	0.0919376	0.221515	0.116802		0.00713572	0.00968072	0.00839444	0.134052	0.181862	0.157698
554	0.00484606	0.012222	0.0063315	0.0910382	0.229603	0.118944		0.00685597	0.00965364	0.00837728	0.128796	0.181353	0.157376
556	0.00469644	0.0129994	0.00632627	0.0882274	0.244207	0.118845		0.0069232	0.00991652	0.00834787	0.130059	0.186292	0.156823
558	0.00455876	0.013489	0.00647637	0.0856409	0.253404	0.121665		0.00695058	0.00993749	0.00815644	0.130574	0.186686	0.153227
560	0.00450073	0.0139198	0.00646538	0.0845508	0.261497	0.121459		0.0067993	0.00993957	0.00805767	0.127732	0.186725	0.151372
562	0.00463788	0.0147252	0.00657443	0.0871273	0.276628	0.123507		0.00664095	0.0101935	0.00800124	0.124757	0.191495	0.150311
564	0.00458775	0.0153962	0.00672019	0.0861856	0.289234	0.126246		0.00657573	0.0102671	0.00800783	0.123532	0.192879	0.150435
566	0.00447009	0.0159215	0.00667445	0.0839752	0.299101	0.125386		0.00671971	0.0104489	0.00794012	0.126237	0.196293	0.149163
568	0.00450632	0.0165053	0.00678267	0.0846558	0.310068	0.127419		0.00655993	0.0104933	0.00792391	0.123235	0.197127	0.148859
570	0.00444734	0.0170453	0.00680376	0.0835478	0.320213	0.127816		0.0065044	0.0106226	0.00805731	0.122192	0.199556	0.151365
572	0.00429796	0.0172985	0.00675547	0.0807416	0.32497	0.126908		0.00643324	0.0106313	0.00792159	0.120855	0.199721	0.148815
574	0.00432694	0.0175433	0.00672832	0.081286	0.329568	0.126398		0.00646722	0.0106581	0.00805731	0.121493	0.200223	0.151365
576	0.00436953	0.0177694	0.00668205	0.0820861	0.333817	0.125529		0.00633643	0.0106844	0.00791416	0.119036	0.200717	0.148676
578	0.00441568	0.0180423	0.00674163	0.082953	0.338943	0.126648		0.00639939	0.0107622	0.00782828	0.120219	0.202179	0.147062
580	0.0044474	0.018075	0.00682175	0.0835489	0.339557	0.128154		0.00638763	0.0107159	0.0076429	0.119998	0.20131	0.14358
582	0.00439709	0.0182137	0.00677727	0.0826038	0.342163	0.127318		0.00619055	0.0108467	0.00766114	0.116296	0.203766	0.143922
584	0.0042151	0.0183991	0.00683054	0.0791849	0.345645	0.128319		0.00603565	0.0108012	0.00755126	0.113386	0.202912	0.141858
586	0.00429522	0.0188205	0.00693187	0.0806901	0.353561	0.130222		0.00609475	0.0110998	0.00756272	0.114496	0.208521	0.142073
588	0.00445666	0.0196294	0.00699982	0.0837229	0.368759	0.131499		0.00597352	0.0110532	0.00772273	0.112219	0.207645	0.145079
590	0.00431981	0.0202631	0.00695207	0.081152	0.380662	0.130602		0.00583417	0.0111313	0.00755244	0.109601	0.209113	0.14188
592	0.0042859	0.0213969	0.00709189	0.080515	0.401962	0.133228		0.00578897	0.0117378	0.0075939	0.108752	0.220506	0.142659
594	0.00431779	0.0229388	0.00756765	0.0811141	0.430929	0.142166		0.00574407	0.0124489	0.00767735	0.107908	0.233865	0.144227
596	0.00427657	0.0246807	0.00775041	0.0803397	0.463652	0.145599		0.00574247	0.0130816	0.00785542	0.107878	0.24575	0.147572
598	0.00420393	0.0268823	0.00799916	0.0789751	0.505011	0.150272		0.00566234	0.0137116	0.00788785	0.106373	0.257586	0.148181
600	0.00421017	0.029376	0.00834835	0.0790923	0.551857	0.156832		0.0056412	0.0143836	0.00799221	0.105976	0.270211	0.150142
602	0.00413242	0.0321214	0.00880338	0.0776317	0.603433	0.16538		0.00569174	0.0152336	0.00808172	0.106925	0.286179	0.151823
604	0.00407772	0.0351079	0.00922444	0.0766041	0.659538	0.17329		0.00559119	0.0159273	0.00812098	0.105036	0.299211	0.152561
606	0.00428156	0.0384531	0.00952819	0.0804335	0.72238	0.178997		0.00567672	0.0167443	0.00818846	0.106643	0.314559	0.153829
608	0.00421706	0.0416996	0.00999421	0.0792218	0.783369	0.187751		0.00573308	0.0173989	0.00821934	0.107702	0.326856	0.154409
610	0.0041674	0.0447701	0.0102671	0.0782888	0.841052	0.192879		0.00551997	0.0179538	0.00823075	0.103698	0.33728	0.154623
612	0.00422787	0.0479087	0.0107342	0.0794248	0.900014	0.201653		0.0056374	0.0187052	0.00851757	0.105904	0.351396	0.160011
614	0.00424195	0.0504285	0.0109991	0.0796893	0.947351	0.20663		0.00564547	0.0191175	0.00860132	0.106056	0.359142	0.161585
616	0.00408775	0.0522792	0.0110159	0.0767925	0.982118	0.206945		0.00556588	0.0193262	0.00834853	0.104561	0.363062	0.156836
618	0.00392287	0.0532311	0.0110343	0.0736951	1	0.207291		0.00553714	0.0191886	0.00813928	0.104021	0.360477	0.152905
620	0.00383877	0.0531809	0.0106985	0.0721152	0.999057	0.200982		0.0055094	0.018727	0.00802066	0.1035	0.351806	0.150676
622	0.00426535	0.0524025	0.0105581	0.0801289	0.984434	0.198345		0.00518284	0.0184708	0.00759824	0.0973649	0.346993	0.142741
624	0.00423696	0.0502724	0.0099932	0.0795956	0.944418	0.187732		0.00518022	0.0175016	0.0073167	0.0973157	0.328785	0.137452
626	0.00433104	0.0473746	0.00947159	0.081363	0.88998	0.177933		0.00502847	0.016552	0.00695741	0.0944649	0.310946	0.130702
628	0.00399729	0.0436612	0.00874874	0.0750932	0.82022	0.164354		0.00494567	0.0153812	0.00659088	0.0929094	0.288951	0.123816
630	0.00388694	0.0395857	0.00805576	0.0730201	0.743658	0.151336		0.00478085	0.0139843	0.00618206	0.0898131	0.26271	0.116136
632	0.00410735	0.0352593	0.00754846	0.0771607	0.662381	0.141806		0.00467174	0.0126766	0.00599454	0.0877634	0.238143	0.112614
634	0.00418154	0.0309542	0.00691055	0.0785545	0.581506	0.129822		0.00467916	0.0116078	0.00583994	0.0879028	0.218065	0.109709
636	0.00411169	0.0269382	0.00643918	0.0772423	0.506061	0.120967		0.00488966	0.010568	0.00557604	0.0918572	0.19853	0.104752
638	0.00388325	0.0227411	0.00566882	0.0729508	0.427215	0.106495		0.00458038	0.00922616	0.00514067	0.0860471	0.173323	0.0965727
640	0.00386888	0.0195023	0.00525346	0.0726808	0.36637	0.0986916		0.00451196	0.00824666	0.0049648	0.0847618	0.154922	0.0932688
642	0.00377806	0.016425	0.00480211	0.0709747	0.308561	0.0902125		0.00447781	0.00755036	0.00472852	0.0841202	0.141841	0.0888301
644	0.00385736	0.0139786	0.00470393	0.0724644	0.262601	0.0883681		0.00438456	0.00680286	0.00456678	0.0823684	0.127799	0.0857916
646	0.00357487	0.0116928	0.00415463	0.0671576	0.219662	0.078049		0.0041655	0.0060692	0.00436258	0.0782532	0.114016	0.0819555
648	0.00353953	0.0100641	0.00401939	0.0664937	0.189065	0.0755083		0.00429065	0.00568153	0.00444841	0.0806042	0.106733	0.0835679
650	0.00361306	0.00880736	0.00398827	0.067875	0.165455	0.0749237		0.00430057	0.00538033	0.00430657	0.0807906	0.101075	0.0809033
652	0.00325835	0.0076903	0.00374611	0.0612114	0.14447	0.0703745		0.00415843	0.0050287	0.00404814	0.0781203	0.0944692	0.0760484
654	0.00320905	0.00684818	0.00362696	0.0602853	0.12865	0.0681361		0.00410415	0.00481132	0.00400353	0.0771006	0.0903855	0.0752104
656	0.00322847	0.00619067	0.00354375	0.0606501	0.116298	0.0665729		0.00395144	0.00459612	0.0038984	0.0742318	0.0863428	0.0732354
658	0.00330087	0.00559986	0.00346255	0.0620102	0.105199	0.0650475		0.00370198	0.00438551	0.00364597	0.0695455	0.0823863	0.0684933
660	0.00333984	0.00514435	0.00343933	0.0627423	0.0966418	0.0646113		0.00382849	0.00432023	0.00378026	0.0719221	0.0811599	0.071016
662	0.00334566	0.00483276	0.00323025	0.0628516	0.0907883	0.0606835		0.00387149	0.00406388	0.00365018	0.0727299	0.0763441	0.0685723
664	0.00335451	0.00446955	0.0031724	0.0630179	0.083965	0.0595968		0.00369782	0.00391978	0.00357398	0.0694673	0.0736371	0.0671409
666	0.00340286	0.00420696	0.00321315	0.0639262	0.079032	0.0603623		0.00381786	0.00370204	0.00350181	0.0717224	0.0695466	0.0657851
668	0.00323002	0.00401137	0.00302035	0.0606792	0.0753577	0.0567403		0.00353282	0.0034714	0.00351458	0.0663676	0.0652138	0.066025
670	0.00317953	0.00379956	0.00295151	0.0597307	0.0713786	0.0554471		0.00345804	0.00345501	0.0033554	0.0649628	0.0649059	0.0630346
672	0.00329892	0.00380711	0.00289918	0.0619736	0.0715204	0.054464		0.0036465	0.00357499	0.00347984	0.0685032	0.0671598	0.0653723
674	0.00311823	0.00374379	0.00275348	0.0585791	0.0703309	0.0517269		0.00357445	0.00358758	0.00328721	0.0671497	0.0673963	0.0617536
676	0.00313368	0.00362856	0.00272818	0.0588694	0.0681662	0.0512516		0.00340529	0.00369651	0.00334091	0.0639718	0.0694427	0.0627624
678	0.00267846	0.00356863	0.00278152	0.0503176	0.0670403	0.0522537		0.00298287	0.00251287	0.00245442	0.0560362	0.0472068	0.0461088
680	0.00313611	0.00379155	0.00303496	0.058915	0.0712281	0.0570148		0.00342359	0.0025804	0.00285	0.0643156	0.0484754	0.0535402
682	0.00329072	0.0038181	0.00313094	0.0618195	0.0717269	0.0588179		0.00356317	0.00252112	0.00305688	0.0669378	0.0473618	0.0574266
684	0.00319028	0.00360629	0.00306893	0.0599327	0.0677478	0.057653		0.00373524	0.00262899	0.00305783	0.0701703	0.0493883	0.0574444
686	0.00293155	0.00336211	0.00277849	0.0550722	0.0631607	0.0521968		0.00358895	0.00267264	0.00301203	0.0674221	0.0502083	0.056584
688	0.00291023	0.00326316	0.0026417	0.0546716	0.0613018	0.049627		0.00323667	0.00287263	0.00294111	0.0608041	0.0539653	0.0552517
690	0.00254162	0.00297859	0.00231567	0.0477469	0.0559558	0.0435022		0.00302944	0.002704	0.00262934	0.0569111	0.0507974	0.0493948
692	0.00239532	0.00289134	0.00212923	0.0449985	0.0543168	0.0399998		0.00287049	0.00253502	0.00252297	0.0539251	0.0476229	0.0473966
694	0.0021022	0.00269735	0.00194564	0.039492	0.0506725	0.0365508		0.00247236	0.00245478	0.002209	0.0464458	0.0461155	0.0414983
696	0.00219391	0.00260279	0.00194908	0.0412148	0.0488961	0.0366155		0.00253657	0.00251916	0.00218785	0.047652	0.047325	0.041101
698	0.00226768	0.0027495	0.0020949	0.0426007	0.0516522	0.0393548		0.00256009	0.0023838	0.00228063	0.0480939	0.0447821	0.042844
700	0.00229744	0.00263124	0.00197997	0.0431597	0.0494305	0.0371958		0.00240221	0.00243559	0.00195199	0.045128	0.045755	0.0366701
