# Supplementary material for: SNAP-tag2 for faster and brighter protein labeling
Source: Nat Chem Biol. 2025 Jul 3;21(11):1754–61. doi: 10.1038/s41589-025-01942-z (PMC12568630; doi:10.1038/s41589-025-01942-z)
Supplement: Supplementary file 5 — Statistical source data. [file 41589_2025_1942_MOESM5_ESM.xlsx]

## Sheet: Fig 3a - SNAP-tag2 + TF-TMR
Time [h]	SNAP-tag2 (TF-TMR) - Normalized Fluorescence Intensity (TMR/mTurquoise2)
0	0	0	0	0	0	0	0	0	0	0	0	0	0	0	0	0	0	0	0	0	0	0	0	0	0	0	0	0	0	0	0	0	0	0	0	0	0	0	0	0	0	0	0	0	0	0	0	0	0
0.025	0.024	0.072	0.056	0.143	0.063	0.166	0.148	0.116	0.03	0.035	0.099	0.104	0.075	0.076	0.029	0.137	0.109	0.134	0.082	0.084	0.049	0.133	0.04	0.049	0.117	0.091	0.098	0.034	0.026	0.12	0.086	0.121	0.084	0.02	0.143	0.097	0.042	0.146	0.06	0.098	0.081	0.106	0.074	0.085	0.137	0.127	0.077	0.065	0.045
0.033601	0.036	0.101	0.072	0.181	0.16	0.073	0.239	0.16	0.042	0.05	0.148	0.153	0.108	0.101	0.034	0.156	0.135	0.161	0.105	0.105	0.069	0.162	0.064	0.052	0.136	0.107	0.038	0.121	0.028	0.153	0.107	0.142	0.101	0.022	0.168	0.108	0.047	0.177	0.074	0.121	0.106	0.095	0.127	0.098	0.146	0.189	0.095	0.105	0.087
0.042203	0.043	0.116	0.084	0.207	0.098	0.22	0.327	0.213	0.057	0.064	0.183	0.169	0.129	0.13	0.211	0.046	0.188	0.15	0.15	0.091	0.212	0.064	0.088	0.191	0.133	0.158	0.048	0.035	0.217	0.131	0.169	0.127	0.03	0.131	0.232	0.22	0.089	0.064	0.158	0.127	0.127	0.162	0.128	0.2	0.205	0.133	0.114	0.135	0.108
0.050804	0.058	0.159	0.111	0.268	0.248	0.118	0.375	0.26	0.072	0.085	0.222	0.238	0.163	0.144	0.233	0.056	0.214	0.318	0.192	0.176	0.124	0.289	0.082	0.111	0.255	0.181	0.061	0.207	0.045	0.273	0.175	0.202	0.172	0.037	0.16	0.284	0.075	0.287	0.108	0.206	0.157	0.197	0.137	0.166	0.247	0.262	0.163	0.167	0.145
0.059405	0.065	0.185	0.127	0.318	0.31	0.144	0.431	0.082	0.097	0.263	0.265	0.19	0.182	0.064	0.299	0.266	0.213	0.196	0.135	0.321	0.09	0.128	0.271	0.203	0.067	0.242	0.048	0.312	0.248	0.213	0.043	0.341	0.181	0.089	0.34	0.111	0.211	0.206	0.178	0.241	0.199	0.296	0.3	0.203	0.173	0.19	0.167	0.117	0.099
0.068006	0.077	0.212	0.14	0.343	0.154	0.562	0.092	0.104	0.284	0.276	0.218	0.191	0.069	0.289	0.305	0.242	0.242	0.156	0.103	0.319	0.143	0.3	0.222	0.076	0.273	0.055	0.353	0.23	0.285	0.23	0.049	0.207	0.405	0.356	0.12	0.101	0.246	0.232	0.199	0.272	0.23	0.34	0.363	0.244	0.234	0.2	0.209	0.152	0.119
0.076608	0.087	0.25	0.157	0.417	0.444	0.176	0.631	0.11	0.13	0.294	0.329	0.256	0.208	0.079	0.339	0.353	0.26	0.242	0.175	0.108	0.164	0.262	0.347	0.082	0.314	0.062	0.402	0.057	0.323	0.27	0.057	0.244	0.467	0.441	0.142	0.118	0.293	0.267	0.232	0.303	0.271	0.409	0.457	0.3	0.249	0.27	0.224	0.151	0.139
0.085209	0.1	0.288	0.177	0.201	0.45	0.123	0.146	0.368	0.381	0.276	0.226	0.388	0.091	0.371	0.518	0.3	0.278	0.195	0.447	0.124	0.18	0.374	0.275	0.094	0.367	0.067	0.476	0.327	0.292	0.062	0.263	0.538	0.505	0.165	0.134	0.351	0.315	0.28	0.368	0.32	0.472	0.499	0.335	0.281	0.298	0.267	0.184	0.16	0.347
0.09381	0.113	0.338	0.204	0.555	0.246	0.14	0.171	0.394	0.416	0.333	0.268	0.448	0.101	0.444	0.342	0.333	0.223	0.144	0.209	0.455	0.334	0.105	0.404	0.073	0.548	0.359	0.423	0.07	0.281	0.581	0.525	0.168	0.139	0.392	0.347	0.366	0.298	0.322	0.318	0.499	0.518	0.368	0.335	0.302	0.319	0.197	0.179	0.38	0.312
0.102411	0.12	0.359	0.222	0.585	0.238	0.565	0.154	0.188	0.423	0.45	0.357	0.287	0.464	0.497	0.115	0.681	0.383	0.367	0.251	0.236	0.543	0.154	0.517	0.377	0.115	0.48	0.08	0.569	0.434	0.376	0.076	0.66	0.313	0.65	0.18	0.163	0.45	0.401	0.34	0.44	0.389	0.379	0.596	0.612	0.413	0.35	0.327	0.36	0.225
0.111013	0.142	0.405	0.631	0.27	0.293	1.034	0.169	0.217	0.53	0.541	0.409	0.341	0.126	0.522	0.539	0.422	0.419	0.276	0.174	0.253	0.404	0.567	0.117	0.5	0.087	0.622	0.475	0.421	0.082	0.348	0.715	0.638	0.198	0.172	0.458	0.451	0.373	0.46	0.404	0.623	0.678	0.486	0.409	0.4	0.367	0.234	0.227	0.492	0.398
0.119614	0.149	0.437	0.275	0.651	0.704	0.294	0.179	0.219	0.515	0.571	0.42	0.357	0.13	0.569	0.554	0.449	0.423	0.295	0.181	0.271	0.425	0.589	0.549	0.125	0.087	0.671	0.445	0.497	0.086	0.37	0.758	0.738	0.203	0.187	0.488	0.465	0.39	0.508	0.452	0.731	0.717	0.521	0.393	0.437	0.437	0.266	0.506	0.246	0.421
0.128215	0.166	0.49	0.303	0.735	0.354	0.793	0.203	0.254	0.64	0.618	0.526	0.398	0.156	0.666	0.666	0.517	0.477	0.329	0.201	0.304	0.675	0.477	0.136	0.637	0.101	0.76	0.494	0.096	0.549	0.869	0.408	0.806	0.226	0.207	0.581	0.522	0.439	0.548	0.487	0.773	0.809	0.549	0.463	0.456	0.434	0.278	0.259	0.526	0.45
0.136816	0.175	0.514	0.293	0.801	0.798	0.344	0.209	0.271	0.67	0.654	0.532	0.406	0.156	0.669	0.694	0.537	0.528	0.352	0.2	0.325	0.502	0.656	0.148	0.652	0.107	0.828	0.535	0.523	0.102	0.596	0.434	0.911	0.837	0.243	0.221	0.609	0.569	0.475	0.602	0.511	0.536	0.82	0.85	0.611	0.496	0.508	0.471	0.295	0.578
0.145418	0.185	0.559	0.328	0.89	0.809	0.378	0.225	0.292	0.683	0.689	0.559	0.453	0.697	0.165	0.718	0.574	0.565	0.376	0.346	0.554	0.717	0.166	0.113	0.85	0.659	0.562	0.114	0.458	0.937	0.887	0.234	0.255	0.63	0.705	0.508	0.617	0.56	0.884	0.92	0.662	0.547	0.565	0.515	0.319	0.606	0.3	0.525	0.739	0.784
0.154019	0.205	0.644	0.381	0.953	0.408	0.247	0.323	0.734	0.761	0.629	0.499	0.182	0.763	0.799	0.63	0.626	0.408	0.371	0.769	0.605	0.786	0.163	0.119	0.887	0.62	0.119	0.7	0.484	0.99	0.955	0.251	0.267	0.642	0.751	0.684	0.545	0.597	0.93	0.998	0.592	0.72	0.578	0.538	0.338	0.65	0.315	0.552	0.773	0.824
0.16262	0.213	0.639	0.389	0.975	0.453	0.262	0.345	0.798	0.859	0.663	0.196	0.833	0.563	0.847	0.658	0.674	0.442	0.407	0.838	0.647	0.832	0.179	0.126	0.979	0.631	0.716	0.127	0.508	1.081	1.04	0.281	0.264	0.695	0.766	0.59	0.729	0.629	1.006	1.056	0.752	0.639	0.616	0.555	0.344	0.718	0.347	0.657	0.848	0.88
0.171221	0.223	0.709	0.417	0.995	0.469	0.266	0.359	0.793	0.79	0.678	0.83	0.197	0.825	0.574	0.686	0.464	0.704	0.428	0.671	0.883	0.132	0.188	1.065	0.692	0.772	0.134	0.564	1.117	1.04	0.288	0.275	0.837	0.736	0.781	0.615	0.677	1.04	1.158	0.688	0.831	0.683	0.619	0.381	0.78	0.37	0.663	0.895	0.968	0.68
0.179822	0.233	0.731	0.455	0.481	1.101	1.031	0.279	0.379	0.858	0.861	0.706	0.212	0.609	0.848	0.935	0.699	0.755	0.486	0.445	0.725	0.949	0.139	0.199	1.053	0.739	0.812	0.139	0.587	1.141	1.066	0.299	0.292	0.772	0.887	0.648	0.766	0.717	0.709	1.056	1.175	0.839	0.701	0.668	0.646	0.393	0.8	0.388	0.712	0.931
0.188424	0.24	0.749	0.447	1.079	0.527	0.301	0.408	0.901	0.916	0.76	0.218	0.642	0.928	0.971	0.745	0.494	0.781	0.456	0.748	0.971	0.143	0.203	1.067	0.724	0.752	0.148	0.887	0.614	1.259	1.193	0.32	0.31	0.821	0.872	0.71	0.857	0.766	1.179	1.206	0.891	0.746	0.724	0.68	0.412	0.857	0.402	0.723	0.985	1.038
0.197025	0.258	0.498	0.8	0.551	0.309	0.424	0.991	1.027	0.8	0.234	0.696	0.941	1.081	0.823	0.8	0.535	0.482	0.788	0.234	1.01	0.152	1.171	0.82	0.155	0.864	0.65	1.314	1.197	0.327	0.321	0.887	0.958	0.757	0.908	0.794	1.194	1.295	0.949	0.78	0.764	0.71	0.431	0.418	0.845	0.748	1.001	1.059	0.769	0.692
0.205626	0.26	0.494	0.824	1.159	0.567	0.316	0.436	0.945	0.938	0.813	0.929	0.236	0.709	1.059	0.788	0.824	0.557	0.481	1.047	0.787	0.22	1.009	0.154	1.144	0.833	0.154	0.883	0.666	1.242	1.232	0.334	0.332	0.894	1.012	0.913	0.743	0.816	1.246	1.217	0.835	1.006	0.8	0.756	0.472	0.44	0.908	0.775	1.061	1.087
0.214227	0.274	0.86	0.543	1.17	0.623	0.343	0.461	1.061	1.124	0.867	0.718	0.254	1.029	1.106	0.831	0.896	0.569	0.508	0.824	0.248	1.062	0.162	1.165	0.848	0.163	0.922	0.682	1.289	1.225	0.337	0.338	0.943	1.004	0.954	0.784	0.845	1.289	1.354	0.867	1.026	0.844	0.78	0.497	0.465	0.94	0.834	1.139	1.177	0.837
0.222829	0.283	0.925	0.559	0.653	0.349	0.486	1.077	0.907	1.011	0.767	0.26	1.122	0.883	0.618	0.913	0.555	1.135	0.874	1.112	0.246	0.174	1.294	0.919	0.902	0.178	1.072	0.758	1.476	1.363	0.383	0.355	0.998	1.054	0.996	0.847	0.841	0.884	1.342	1.403	0.912	1.059	0.875	0.816	0.537	1.022	0.485	0.904	1.175	1.245
0.23143	0.3	0.961	0.586	1.277	0.657	0.361	0.504	1.144	0.958	0.27	0.819	1.139	1.107	0.91	0.62	0.941	0.548	1.191	0.884	0.273	1.142	0.179	1.25	0.937	0.177	1.044	0.77	1.441	1.325	0.389	0.369	0.983	1.073	1.034	0.859	0.897	1.295	1.337	0.939	1.111	0.895	0.872	0.526	0.497	1.026	0.933	1.219	1.253	0.923
0.240031	0.308	0.966	0.625	0.684	0.371	0.518	1.165	1.137	0.985	0.852	0.275	1.16	0.928	0.64	0.942	0.571	0.955	0.284	1.216	0.179	1.302	0.932	1.023	0.187	0.789	1.39	1.357	0.391	0.374	1.061	1.142	0.877	1.062	0.944	1.326	1.341	1.152	0.924	0.913	0.862	0.557	1.015	0.51	0.932	1.189	1.234	0.946	0.835	1.155
0.248632	0.314	0.639	1.018	0.708	1.311	1.479	0.396	0.541	1.185	1.23	1.065	0.292	0.887	1.164	1.249	0.982	0.68	1.015	0.618	1.283	0.974	0.265	1.243	0.19	1.326	0.973	1.064	0.197	0.852	1.433	1.37	0.414	0.384	1.087	1.141	0.911	1.105	0.985	1.385	1.466	1.181	1.002	0.981	0.929	0.553	0.534	1.099	1.023	1.267
0.257234	0.329	0.69	1.05	0.746	1.287	0.398	0.554	1.164	1.193	1.087	0.3	0.903	1.235	1.046	0.989	0.69	0.624	0.996	1.193	0.265	0.192	1.313	1.038	0.196	1.115	0.845	1.39	1.318	0.417	0.393	1.062	1.159	1.137	0.933	1.013	1.391	1.532	1.054	1.221	0.931	0.999	0.623	0.56	1.135	1.04	1.319	1.334	1.04	0.909
0.265835	0.337	0.683	1.082	0.77	1.336	1.328	0.421	0.593	1.246	1.261	1.138	1.169	0.955	0.314	1.308	1.089	0.721	1.086	0.65	1.318	1.021	0.314	1.247	0.203	1.435	1.081	0.21	1.183	0.876	1.418	1.41	0.461	0.422	1.161	1.225	1.206	1.013	1.043	1.44	1.431	1.052	1.2	0.998	0.955	0.618	0.569	1.184	1.065	1.364
0.274436	0.353	1.178	0.738	0.81	0.428	0.61	1.27	1.288	1.186	0.321	1.017	1.314	1.127	0.752	1.127	0.673	1.285	1.083	0.288	0.209	1.286	1.419	1.103	0.207	1.166	0.881	1.527	1.4	0.444	0.425	1.159	1.214	1.196	0.959	1.044	1.419	1.491	1.25	1.108	1.023	1.088	0.636	0.584	1.211	1.091	1.336	1.367	1.095	1.276
0.283037	0.355	1.148	0.753	0.822	0.448	0.626	1.271	1.304	1.119	1.193	1.023	0.326	1.286	1.121	0.779	1.105	0.702	1.077	0.328	0.208	1.267	1.428	1.153	0.217	1.148	0.909	1.47	1.427	0.454	0.447	1.209	1.345	1.251	1.037	1.104	1.503	1.514	1.321	1.144	1.045	1.08	0.668	0.609	1.25	1.09	1.363	1.426	1.147	1.003
0.291638	0.371	1.209	0.776	0.903	0.462	0.673	1.343	1.222	1.058	0.343	1.355	1.147	0.797	1.164	0.724	1.235	1.139	0.394	1.324	0.215	1.427	0.301	1.159	0.23	1.263	0.973	1.5	0.48	0.453	1.245	1.387	1.083	1.328	1.122	1.438	1.493	1.157	1.319	1.153	1.093	0.705	0.635	1.285	1.16	1.439	1.457	1.147	1.015	1.349
0.30024	0.371	0.772	1.21	0.849	1.403	0.885	0.47	0.688	1.328	1.363	1.267	1.09	0.346	1.374	1.189	1.21	0.812	0.716	1.142	0.344	1.26	0.22	1.485	1.16	0.235	1.24	0.991	1.487	1.428	0.485	0.477	1.223	1.336	1.311	1.112	1.163	1.499	1.438	1.316	1.168	1.162	1.133	0.729	0.639	1.338	1.22	1.428	1.485	1.19
0.308841	0.379	1.238	0.809	0.902	0.869	0.486	0.702	1.276	1.318	1.247	1.074	0.36	1.328	1.237	0.863	1.214	0.763	1.223	0.364	1.409	0.232	1.485	1.159	0.239	1.259	1.016	1.531	0.511	0.476	1.267	1.387	1.348	1.131	1.195	1.429	1.482	1.202	1.38	1.129	1.131	0.754	0.665	1.332	1.214	1.417	1.396	1.199	1.067	1.389
0.317442	0.384	0.84	1.253	0.883	1.346	0.906	1.535	0.496	0.723	1.323	1.436	1.331	1.103	0.368	1.128	1.381	1.248	1.215	0.865	0.765	1.344	1.235	0.361	1.322	0.232	1.397	1.225	1.322	0.243	1.051	1.473	1.519	0.502	0.495	1.353	1.373	1.394	1.172	1.217	1.472	1.512	1.243	1.363	1.182	1.191	1.146	0.783	0.672	1.319
0.326043	0.399	1.288	0.847	0.94	1.49	0.501	0.738	1.427	1.403	1.337	0.375	1.186	1.356	1.265	0.867	1.252	0.789	1.251	0.369	1.319	0.244	1.493	1.242	0.249	1.333	1.077	1.553	1.43	0.535	0.501	1.291	1.4	1.379	1.207	1.231	1.487	1.512	1.237	1.361	1.166	1.148	0.784	0.696	1.366	1.239	1.48	1.411	1.264	1.098
0.334645	0.407	0.88	1.296	0.981	1.444	1.025	1.599	0.522	0.761	1.389	1.343	1.186	0.392	1.395	1.36	1.324	0.907	1.25	0.809	1.296	1.325	1.382	0.389	1.564	0.25	1.269	0.258	1.346	1.101	1.583	1.481	0.555	0.52	1.355	1.458	1.424	1.212	1.27	1.486	1.588	1.292	1.403	1.264	1.25	0.805	0.708	1.386	1.267	1.474
0.343246	0.424	1.337	0.909	1.01	1.431	1.01	0.525	0.787	1.44	1.477	1.408	1.213	0.39	1.383	1.328	1.303	0.929	0.814	1.27	0.384	1.307	0.246	1.474	0.261	1.23	1.375	0.255	1.142	1.539	1.485	0.543	0.532	1.335	1.457	1.401	1.243	1.257	1.469	1.522	1.287	1.261	1.368	1.229	0.827	0.73	1.383	1.274	1.514	1.452
0.351847	0.431	0.942	1.371	1.069	1.415	1.402	1.033	0.54	0.792	1.408	1.363	1.385	1.263	1.196	0.401	1.391	1.356	0.959	1.329	0.861	1.324	0.405	1.407	0.252	1.45	1.305	0.27	1.362	1.138	1.496	1.431	0.556	0.53	1.312	1.419	1.258	1.38	1.29	1.491	1.55	1.387	1.259	1.27	1.22	1.244	0.86	0.76	1.423	1.327
0.360448	0.441	1.329	0.968	0.994	1.348	1.328	1.063	0.554	0.828	1.344	1.404	1.419	1.27	0.417	1.434	1.346	0.98	1.304	0.856	1.421	1.295	0.408	1.385	0.261	1.492	1.293	0.271	1.422	1.511	1.127	1.461	0.566	0.536	1.364	1.449	1.436	1.303	1.33	1.488	1.511	1.286	1.274	1.406	1.298	1.298	0.881	0.759	1.427	1.342
0.36905	0.455	1.385	1.009	1.111	1.389	1.072	0.563	0.834	1.398	1.43	1.424	1.242	0.424	1.409	1.363	1.397	1.009	0.885	1.334	0.418	1.419	0.271	1.555	1.318	1.357	0.279	1.225	1.558	1.537	0.61	0.557	1.381	1.475	1.296	1.449	1.326	1.508	1.522	1.298	1.244	1.421	1.264	0.904	0.774	1.421	1.32	1.49	1.537	1.327
0.377651	0.456	1.429	1.027	1.095	1.146	0.578	1.297	0.855	1.361	1.399	1.431	1.286	0.43	1.298	1.384	1.365	1.02	1.338	0.895	1.406	1.335	1.382	0.391	0.275	1.519	1.306	1.413	0.285	1.212	1.535	1.499	0.6	0.577	1.41	1.568	1.514	1.316	1.355	1.351	1.521	1.511	1.348	1.346	1.41	1.326	0.96	0.797	1.502	1.399
0.386252	0.466	1.412	1.036	1.101	1.462	1.179	0.591	0.895	1.377	1.483	1.446	1.278	0.443	1.438	1.401	1.361	1.039	0.935	1.373	1.337	0.439	1.328	0.28	1.52	1.303	0.299	1.465	1.243	1.532	1.545	0.615	0.597	1.423	1.467	1.324	1.48	1.37	1.531	1.572	1.335	1.29	1.446	1.317	0.979	0.819	1.464	1.361	1.534	1.479
0.394853	0.486	1.421	1.059	1.435	1.469	1.144	1.511	0.607	0.889	1.392	1.438	1.461	1.289	0.443	1.402	1.493	1.047	1.364	0.943	1.409	1.365	0.448	1.358	0.286	1.553	1.349	1.32	0.291	1.235	1.547	1.416	0.635	0.6	1.377	1.499	1.477	1.331	1.357	1.527	1.591	1.359	1.334	1.436	1.349	1.002	0.856	1.486	1.407	1.592
0.403454	0.777	0.482	1.063	1.429	1.432	1.16	1.577	0.618	0.934	1.425	1.468	1.486	1.334	1.362	0.461	1.464	1.425	1.367	1.097	0.965	1.445	1.435	0.463	1.405	0.293	1.582	1.346	1.399	0.303	1.291	1.582	1.521	0.646	0.612	1.403	1.524	1.316	1.507	1.4	1.546	1.629	1.369	1.375	1.473	1.394	1.371	1.034	0.87	1.516
0.412056	0.831	0.495	1.166	1.49	1.486	1.216	0.631	0.935	1.485	1.526	1.485	1.362	0.473	1.463	1.504	1.105	1.384	0.993	1.352	1.393	0.477	1.433	0.301	1.571	1.397	1.474	0.313	1.311	1.582	1.549	0.665	0.641	1.426	1.475	1.336	1.499	1.384	1.553	1.602	1.383	1.475	1.39	1.4	1.015	0.888	1.542	1.425	1.583	1.537
0.420657	0.87	0.514	1.126	1.469	1.469	1.213	1.611	0.657	0.974	1.439	1.423	1.563	1.425	1.402	0.487	1.453	1.52	1.139	1.426	1.021	1.44	1.413	0.481	1.459	0.315	1.653	1.53	1.413	0.326	1.368	1.57	1.567	0.697	1.417	0.658	1.475	1.492	1.368	1.55	1.383	1.375	1.536	1.528	1.346	1.341	1.461	1.343	0.988	0.896
0.429258	0.911	0.515	1.141	1.461	1.401	1.168	1.452	1.198	0.667	0.998	1.488	1.597	1.615	1.377	0.503	1.31	1.492	1.49	1.167	1.424	1.032	1.424	1.457	0.503	1.466	0.316	1.624	1.435	1.42	0.323	1.336	1.629	1.522	0.703	0.65	1.506	1.447	1.373	1.503	1.419	1.421	1.593	1.627	1.396	1.452	1.412	1.396	1.08	0.943
0.437859	0.826	0.529	1.193	1.455	1.215	1.352	1.498	1.235	1.614	0.684	1.375	1.019	1.573	1.499	1.422	0.499	1.483	1.521	1.177	1.444	1.052	1.456	1.399	1.451	0.518	1.6	0.321	1.456	1.493	0.326	1.405	1.56	1.624	0.684	1.554	1.431	1.407	1.549	1.396	1.421	1.591	1.579	1.397	1.502	1.386	1.394	1.142	0.954	1.539
0.446461	0.93	0.535	1.157	1.436	1.406	1.37	1.249	1.618	0.684	1.031	1.538	1.454	1.356	1.308	0.505	1.422	1.511	1.173	1.42	1.062	1.388	1.449	0.523	1.493	1.687	0.34	1.41	1.584	0.338	1.432	1.706	0.729	0.713	1.63	1.471	1.573	1.441	1.472	1.435	1.596	1.698	1.401	1.465	1.443	1.424	1.192	0.976	1.59	1.521
0.455062	0.901	0.555	1.229	1.489	1.516	1.271	1.277	1.685	0.707	1.045	1.529	1.483	1.396	0.524	1.472	1.595	1.223	1.488	1.109	1.461	1.473	1.473	0.469	0.339	1.698	1.422	1.546	0.342	1.394	1.587	1.563	0.77	0.705	1.576	1.482	1.566	1.435	1.43	1.402	1.512	1.579	1.423	1.43	1.4	1.406	1.146	0.99	1.582	1.486
0.463663	0.92	0.547	1.215	1.465	1.506	1.315	1.549	1.317	1.702	0.718	1.337	1.069	1.518	1.555	1.509	1.413	1.594	1.361	0.535	1.5	1.545	1.535	1.481	1.277	1.108	1.48	1.435	0.542	1.502	0.344	1.673	1.406	0.349	1.541	1.405	1.704	1.631	0.743	0.736	1.541	1.5	1.568	1.459	1.477	1.426	1.57	1.632	1.454	1.428
0.472264	0.974	0.574	1.498	1.268	1.33	0.742	1.089	1.462	1.611	1.497	1.435	0.536	1.458	1.595	1.265	1.462	1.129	1.557	1.404	1.44	0.548	1.692	0.343	1.402	1.59	0.358	1.435	1.6	0.771	1.612	0.761	1.438	0.736	1.612	1.5	1.59	1.441	1.479	1.568	1.615	1.413	1.503	1.39	1.436	1.022	1.19	1.55	1.498	1.59
0.480866	0.971	0.582	1.537	1.335	1.528	1.395	0.766	1.134	1.486	1.685	1.474	1.425	0.561	1.502	1.505	1.59	1.582	1.486	1.295	1.144	1.496	1.506	0.566	1.468	0.356	1.663	1.458	1.601	0.369	1.415	1.669	1.648	0.77	1.411	1.621	1.535	1.598	1.465	1.478	1.607	1.677	1.451	1.42	1.514	1.448	1.049	1.263	1.583	1.527
0.489467	1.017	0.602	1.485	1.296	1.559	1.494	1.371	0.773	1.156	1.547	1.579	1.592	1.481	0.567	1.541	1.607	1.583	1.5	1.283	1.151	1.487	1.472	1.437	0.531	1.695	0.364	1.46	1.604	0.374	1.404	1.683	1.612	1.489	0.807	0.788	1.531	1.596	1.577	1.469	1.469	1.573	1.563	1.464	1.459	1.411	1.441	1.059	1.259	1.592
0.498068	1.044	0.613	1.259	1.506	1.492	1.486	1.319	0.792	1.175	1.51	1.61	1.511	1.577	1.427	1.387	0.561	1.5	1.597	1.27	1.503	1.145	1.496	1.421	0.575	1.481	0.367	1.656	0.389	1.453	1.524	0.374	1.424	1.663	1.638	1.396	0.803	0.795	1.506	1.511	1.608	1.449	1.477	1.495	1.616	1.602	1.458	1.477	1.398	1.418
0.506669	1.032	0.625	1.52	1.359	1.452	1.54	1.374	0.812	1.19	1.532	1.683	1.608	1.469	0.592	1.497	1.578	1.592	1.519	1.33	1.189	1.501	0.601	1.504	0.384	1.733	0.384	1.491	0.391	1.602	1.45	1.683	1.66	1.473	0.836	0.812	1.617	1.594	1.433	1.482	1.517	1.603	1.721	1.473	1.413	1.509	1.467	1.111	1.381	1.565
0.515271	1.043	0.63	1.509	1.408	1.563	1.475	1.644	0.818	1.207	1.547	1.659	1.558	1.472	1.409	0.601	1.54	1.624	1.491	1.343	1.187	1.541	1.524	0.556	1.511	0.382	1.726	0.389	1.497	1.607	1.454	1.652	0.849	1.679	1.549	0.856	0.83	1.576	1.469	1.604	1.514	1.482	1.643	1.68	1.498	1.544	1.457	1.506	1.149	1.361
0.523872	1.127	0.645	1.503	1.398	1.612	1.417	0.835	1.232	1.555	1.687	1.587	1.458	0.607	1.528	1.675	1.352	1.534	1.209	1.515	1.537	0.587	1.508	1.796	0.4	0.407	1.512	1.544	1.495	1.632	0.855	1.723	1.453	0.871	0.852	1.612	1.656	1.619	1.447	1.484	1.578	1.62	1.463	1.472	1.434	1.483	1.159	1.424	1.609	1.561
0.532473	1.106	0.651	1.508	1.348	1.548	1.381	1.669	0.864	1.258	1.659	1.678	1.553	1.669	1.494	0.619	1.546	1.603	1.69	1.38	1.516	1.238	1.559	0.598	1.572	0.4	1.76	0.412	1.465	1.635	1.431	1.679	1.759	1.485	0.899	0.864	1.681	1.691	1.497	1.502	1.676	1.679	1.493	1.544	1.477	1.487	1.183	1.401	1.621	1.563
0.541074	1.154	0.664	1.562	1.372	1.399	0.86	1.249	1.47	1.649	1.554	1.447	1.57	0.622	1.556	1.64	1.529	1.346	1.223	1.459	1.503	0.59	1.499	0.405	0.424	1.448	0.4	1.593	1.454	1.624	1.656	0.917	1.49	0.881	1.684	1.584	1.467	1.491	1.588	1.671	1.457	1.398	1.485	1.455	1.311	1.156	1.619	1.536	1.639	1.631
0.549676	1.127	0.675	1.614	1.432	1.476	0.889	1.579	1.3	1.575	1.686	1.634	1.524	0.648	1.537	1.73	1.517	1.404	1.254	1.541	1.532	1.515	1.814	0.608	0.417	1.56	0.43	1.598	1.473	1.662	1.741	0.883	1.502	0.893	1.642	1.496	1.601	1.456	1.53	1.685	1.709	1.491	1.505	1.47	1.515	1.463	1.215	1.659	1.608	1.655
0.558277	1.186	0.678	1.538	1.358	1.63	1.541	1.418	0.895	1.301	1.594	1.726	1.649	1.528	0.653	1.608	1.538	1.786	1.61	1.499	1.362	1.232	1.495	1.524	1.571	1.756	0.613	0.426	0.43	1.498	0.433	1.696	1.512	1.761	1.701	0.938	0.919	1.545	1.652	1.531	1.741	1.536	1.749	1.679	1.469	1.52	1.458	1.514	1.478	1.242
0.566878	1.169	0.682	1.559	1.372	1.581	1.37	0.911	1.462	1.329	1.544	1.69	1.58	1.517	0.664	1.599	1.618	1.767	1.666	1.534	1.383	1.271	1.518	1.575	1.78	0.63	0.426	0.445	0.437	1.533	1.656	1.453	1.647	0.924	1.733	0.937	1.542	0.929	1.678	1.487	1.637	1.53	1.678	1.67	1.541	1.522	1.48	1.525	1.259	1.511
0.575479	1.192	0.699	1.553	1.382	1.619	1.421	1.755	1.736	0.917	1.569	1.322	1.637	1.747	1.452	1.621	1.6	1.519	0.668	1.581	1.756	1.669	1.482	1.361	1.25	1.502	1.566	1.59	0.651	0.436	1.829	0.444	1.522	0.435	1.599	1.517	1.812	0.952	1.772	0.955	1.548	0.949	1.707	1.677	1.536	1.554	1.706	1.706	1.52	1.576
0.584081	1.258	0.723	1.613	1.429	1.638	1.457	0.96	1.368	1.534	1.673	1.576	1.524	1.597	0.679	1.542	1.72	1.555	1.381	1.263	1.585	1.598	1.571	0.668	1.728	0.449	0.443	1.511	0.438	1.638	1.459	1.757	0.935	1.648	0.945	0.954	1.554	1.645	1.541	1.651	1.556	1.707	1.555	1.743	1.543	1.589	1.475	1.548	1.303	1.546
0.592682	1.199	0.735	1.561	1.411	1.613	1.406	1.742	0.947	1.34	1.686	1.633	1.613	1.592	1.469	1.495	0.693	1.612	1.608	1.768	1.689	1.555	1.392	1.258	1.553	1.511	1.513	0.665	0.446	1.805	0.45	1.458	0.443	1.645	1.526	1.701	0.987	1.676	0.992	1.579	0.953	1.668	1.631	1.535	1.539	1.684	1.732	1.509	1.571	1.485
0.601283	1.255	0.746	1.577	1.436	1.636	1.48	0.978	1.385	1.601	1.765	1.633	1.524	1.654	0.703	1.547	1.713	1.683	1.614	1.408	1.259	1.601	1.572	0.689	0.454	1.846	0.467	1.508	0.452	1.684	1.455	1.743	0.987	1.703	0.989	1.541	0.996	1.645	1.546	1.695	1.565	1.537	1.708	1.824	1.53	1.609	1.497	1.536	1.531	1.324
0.609884	1.272	0.754	1.571	1.456	1.524	1.652	1.481	1.459	0.976	1.379	1.619	1.637	1.717	1.683	1.502	1.523	0.722	1.584	1.608	1.692	1.496	1.402	1.246	1.574	1.553	0.68	1.641	0.463	1.85	0.47	1.515	0.466	1.692	1.517	1.804	1.03	1.736	1.001	1.018	1.525	1.701	1.656	1.556	1.541	1.762	1.814	1.519	1.535	1.478
0.618486	1.357	0.776	1.533	1.467	1.585	1.426	1.015	1.405	1.598	1.724	1.644	1.548	1.512	1.622	0.726	1.552	1.714	1.57	1.402	1.289	1.524	1.568	1.588	1.741	0.708	0.469	0.475	0.467	1.497	1.626	1.486	1.74	1.003	1.729	1.522	1.024	1.009	1.7	1.576	1.495	1.486	1.647	1.536	1.665	1.528	1.537	1.465	1.596	1.333
0.627087	1.403	0.781	1.554	1.447	1.488	1.522	0.993	1.386	1.61	1.706	1.593	1.453	0.73	1.555	1.635	1.452	1.662	1.526	1.395	1.267	1.567	1.555	0.715	1.798	1.624	0.467	0.488	1.502	0.474	1.624	1.506	1.723	1.011	1.725	1.02	1.548	1.043	1.728	1.54	1.687	1.58	1.522	1.673	1.649	1.5	1.522	1.44	1.5	1.328
0.635688	1.318	0.786	1.605	1.419	1.573	1.56	1.47	1.653	1.028	1.409	1.562	1.67	1.559	1.477	1.702	1.488	0.739	1.525	1.695	1.496	1.416	1.27	1.567	1.559	0.776	1.788	1.563	0.47	0.487	1.536	0.467	1.692	1.499	1.714	1.675	1.023	1.521	1.021	1.053	1.692	1.522	1.625	1.539	1.686	1.683	1.505	1.563	1.5	1.492
0.644289	1.391	0.808	1.58	1.482	1.486	1.04	1.422	1.596	1.73	1.595	1.482	0.751	1.569	1.54	1.561	1.696	1.556	1.431	1.28	1.658	1.546	1.524	0.784	1.729	1.545	0.485	0.492	1.434	0.473	1.596	1.458	1.632	1.636	1.047	1.562	1.055	1.084	1.645	1.65	1.575	1.659	1.568	1.668	1.762	1.495	1.536	1.461	1.501	1.343
0.652891	1.297	0.81	1.543	1.411	1.51	1.057	1.43	1.635	1.708	1.627	1.531	1.641	1.507	0.76	1.569	1.777	1.57	1.426	1.269	1.664	1.657	1.562	1.869	0.748	1.628	0.494	0.504	1.511	0.503	1.758	1.522	1.755	1.044	1.804	1.542	1.06	1.106	1.625	1.648	1.62	1.557	1.591	1.717	1.55	1.717	1.499	1.472	1.555	1.558
0.661492	1.44	0.823	1.605	1.465	1.553	1.505	1.645	1.048	1.454	1.644	1.731	1.498	1.623	1.374	1.7	0.77	1.587	1.772	1.626	1.416	1.262	1.534	1.525	0.809	1.633	1.756	0.488	0.508	1.494	1.628	1.525	1.695	1.077	1.761	1.609	1.071	1.085	1.732	1.511	1.645	1.521	1.556	1.717	1.564	1.721	1.509	1.481	1.558	1.534
0.670093	1.325	0.829	1.561	1.459	1.446	1.553	1.503	1.066	1.41	1.566	1.727	1.506	1.595	1.422	1.681	0.776	1.556	1.755	1.652	1.534	1.44	1.274	1.616	1.524	1.525	0.762	1.59	1.816	0.499	0.512	1.551	1.715	1.514	1.745	1.703	1.107	1.526	1.102	1.141	1.667	1.75	1.686	1.554	1.596	1.799	1.533	1.71	1.518	1.492
0.678694	1.391	0.849	1.559	1.466	1.545	1.61	1.517	1.09	1.425	1.625	1.721	1.543	1.632	1.451	0.782	1.642	1.537	1.687	1.509	1.428	1.266	1.649	1.51	1.578	1.829	0.757	1.573	0.503	0.745	1.555	0.507	1.64	1.498	1.695	1.111	1.725	1.577	1.148	1.155	1.703	1.69	1.503	1.598	1.748	1.594	1.825	1.547	1.506	1.614
0.687296	1.334	0.851	1.541	1.431	1.637	1.453	1.575	1.425	1.089	1.588	1.746	1.532	1.638	1.623	1.515	0.799	1.573	1.738	1.648	1.527	1.439	1.292	1.642	1.541	1.578	1.637	0.776	1.751	0.516	0.522	1.536	1.645	1.53	1.714	1.126	1.728	1.503	1.123	1.154	1.686	1.614	1.57	1.579	1.481	1.561	1.521	1.691	1.663	1.454
0.695897	1.376	1.429	0.849	1.508	1.411	1.507	1.105	1.427	1.661	1.611	1.579	1.476	1.601	1.45	0.812	1.546	1.819	1.681	1.719	1.538	1.407	1.288	1.602	1.549	1.549	0.783	1.632	1.83	0.516	1.523	0.52	1.606	1.498	1.676	1.125	1.735	1.49	1.097	1.147	1.663	1.711	1.555	1.622	1.589	1.702	1.545	1.717	1.499	1.538
0.704498	1.327	1.481	0.862	1.544	1.477	1.582	1.515	1.124	1.453	1.617	1.763	1.502	1.619	1.495	0.833	1.602	1.796	1.731	1.714	1.593	1.427	1.276	1.072	1.53	1.57	1.558	0.797	1.651	1.897	0.515	0.813	0.543	1.51	0.521	1.728	1.557	1.679	1.139	1.73	1.528	1.14	1.145	1.667	1.689	1.606	1.494	1.546	1.627	1.71
0.713099	1.372	0.89	1.615	1.492	1.557	1.132	1.451	1.622	1.701	1.5	1.726	1.589	1.479	0.823	1.602	1.804	1.651	1.668	1.558	1.466	1.268	1.108	1.638	1.546	1.56	1.749	0.795	0.529	1.566	0.813	0.537	1.546	0.532	1.664	1.533	1.875	1.206	1.771	1.556	1.138	1.634	1.152	1.707	1.549	1.677	1.577	1.611	1.791	1.595
0.721701	1.354	0.904	1.559	1.52	1.565	1.508	1.567	1.141	1.448	1.759	1.719	1.561	1.698	1.553	0.858	1.586	1.797	1.71	1.746	1.59	1.46	1.309	1.141	1.726	1.54	1.574	0.831	1.871	1.64	0.536	1.528	0.541	1.751	1.551	1.699	1.147	1.691	1.552	1.154	1.206	1.657	1.644	1.524	1.593	1.554	1.686	1.563	1.733	1.5
0.730302	1.347	1.421	0.898	1.503	1.434	1.601	1.548	1.154	1.448	1.683	1.631	1.487	1.567	1.61	0.841	1.493	1.548	1.819	1.69	1.602	1.466	1.303	1.159	1.753	1.584	1.621	1.908	0.836	1.668	0.562	1.562	0.551	1.656	1.546	1.737	1.165	1.536	1.766	1.204	1.603	1.189	1.711	1.62	1.532	1.578	1.602	1.753	1.82	1.558
0.738903	1.396	1.411	0.895	1.554	1.434	1.587	1.511	1.164	1.442	1.555	1.708	1.477	1.541	1.517	0.859	1.583	1.783	1.628	1.686	1.521	1.43	1.288	1.117	1.667	1.561	1.526	1.752	0.839	0.545	1.536	1.506	0.559	1.689	1.496	1.705	1.17	1.616	1.52	1.151	1.171	1.617	1.623	1.604	1.572	1.485	1.532	1.652	1.697	1.505
0.747504	1.4	0.932	1.576	1.493	1.629	1.478	1.18	1.469	1.703	1.723	1.517	1.668	1.756	1.591	0.883	1.595	1.757	1.701	1.58	1.445	1.296	1.127	1.685	1.602	1.77	0.864	0.565	1.565	1.534	0.573	1.691	1.55	1.766	1.208	1.775	1.545	1.169	1.753	1.208	1.592	1.529	1.596	1.582	1.751	1.681	1.509	1.477	1.56	1.403
0.756105	1.41	1.432	0.94	1.555	1.475	1.608	1.53	1.18	1.454	1.596	1.728	1.522	1.653	1.573	0.875	1.579	1.783	1.698	1.74	1.595	1.433	1.252	1.651	1.533	1.519	0.856	1.769	1.576	0.564	1.493	0.56	1.579	1.503	1.662	1.18	1.781	1.507	1.224	1.234	1.675	1.595	1.666	1.522	1.594	1.67	1.742	1.575	1.555	1.566
0.764707	1.383	1.453	0.947	1.57	1.526	1.662	1.537	1.209	1.466	1.688	1.786	1.533	1.645	1.667	1.561	0.889	1.702	1.622	1.798	1.701	1.489	1.646	1.316	1.671	1.593	1.561	0.876	1.829	0.561	1.633	1.53	0.576	1.736	1.551	1.852	1.205	1.567	1.745	1.217	1.235	1.68	1.641	1.587	1.543	1.515	1.542	1.721	1.752	1.523
0.773308	1.381	1.438	0.955	1.548	1.578	1.4	1.533	1.516	1.76	1.204	1.455	1.576	1.773	1.49	1.587	1.514	0.901	1.669	1.554	1.725	1.714	1.561	1.47	1.281	1.69	1.576	1.607	1.734	0.893	1.592	0.579	1.49	0.574	1.633	1.541	1.702	1.253	1.677	1.544	1.238	1.262	1.715	1.73	1.565	1.57	1.626	1.692	1.717	1.522
0.781909	1.424	1.371	1.46	0.966	1.519	1.579	1.486	1.595	1.211	1.442	1.591	1.684	1.45	1.585	1.559	1.431	0.904	1.52	1.702	1.581	1.605	1.525	1.45	1.292	1.554	1.567	1.65	1.714	0.88	0.581	1.644	1.541	0.582	1.624	1.486	1.655	1.219	1.442	1.66	1.244	1.226	1.627	1.623	1.504	1.51	1.508	1.538	1.683	1.771
0.79051	1.436	1.505	1.576	1.635	0.972	1.442	1.557	1.233	1.458	1.716	1.679	1.503	1.605	1.685	1.608	0.926	1.596	1.697	1.76	1.542	1.478	1.305	1.709	1.568	1.75	0.915	0.596	1.645	1.56	0.595	1.717	1.551	1.795	1.274	1.82	1.554	1.265	1.789	1.268	1.657	1.607	1.573	1.591	1.725	1.745	1.489	1.508	1.617	1.455
0.799112	1.441	1.538	1.493	1.609	1.502	0.997	1.702	1.554	1.482	1.226	1.458	1.705	1.522	1.641	1.493	0.922	1.649	1.538	1.748	1.727	1.483	1.445	1.278	1.613	1.521	1.624	1.842	0.899	1.566	0.593	1.536	0.596	1.638	1.514	1.774	1.248	1.652	1.556	1.242	1.265	1.686	1.648	1.556	1.581	1.703	1.728	1.471	1.533	1.61
0.807713	1.484	1.456	1.579	1.506	1.006	1.668	1.586	1.267	1.487	1.773	1.687	1.613	1.701	1.596	0.944	1.645	1.835	1.792	1.641	1.511	1.344	1.733	1.627	1.688	0.932	1.862	0.619	1.693	1.6	0.608	1.724	1.611	1.779	1.319	1.82	1.498	1.306	1.62	1.286	1.694	1.528	1.534	1.583	1.742	1.722	1.491	1.523	1.605	1.465
0.816314	1.404	1.527	1.502	1.021	1.487	1.605	1.52	1.248	1.483	1.777	1.68	1.516	1.671	1.573	0.96	1.564	1.786	1.724	1.735	1.608	1.494	1.33	1.529	1.138	1.541	1.734	0.933	0.622	1.66	1.547	0.621	1.727	1.564	1.717	1.316	1.7	1.553	1.285	1.291	1.699	1.667	1.6	1.581	1.59	1.713	1.716	1.413	1.5	1.424
0.824915	1.488	1.54	1.623	1.527	1.019	1.621	1.268	1.482	1.754	1.652	1.508	1.545	1.679	1.496	0.969	1.508	1.739	1.644	1.761	1.604	1.474	1.332	1.732	1.574	1.726	1.772	0.965	0.626	1.703	2.055	1.619	0.625	1.67	1.569	1.727	1.313	1.554	1.805	1.267	1.784	1.317	1.691	1.604	1.603	1.637	1.748	1.855	1.478	1.522
0.833517	1.425	1.553	1.58	1.522	1.652	1.041	1.552	1.284	1.48	1.797	1.666	1.542	1.79	1.651	1.545	0.993	1.629	1.735	1.71	1.64	1.495	1.311	1.675	1.591	1.618	1.964	0.966	1.633	0.623	1.513	0.627	1.672	1.559	1.718	1.332	1.582	1.783	1.349	1.309	1.761	1.621	1.598	1.578	1.593	1.684	1.749	1.499	1.536	1.618
0.842118	1.387	1.503	1.537	1.575	1.687	1.046	1.578	1.279	1.497	1.792	1.534	1.694	1.599	1.521	0.977	1.577	1.785	1.699	1.683	1.612	1.467	1.322	1.648	1.566	1.565	0.986	1.643	0.634	1.952	1.53	0.634	1.733	1.588	1.74	1.341	1.543	1.753	1.317	1.658	1.368	1.633	1.552	1.561	1.57	1.729	1.797	1.476	1.559	1.515
0.850719	1.438	1.557	1.584	1.52	1.707	1.078	1.557	1.277	1.48	1.619	1.764	1.68	1.54	1.676	1.712	1.579	0.993	1.615	1.785	1.74	1.604	1.467	1.32	1.753	1.631	1.845	0.996	0.642	1.67	1.599	0.653	1.812	1.587	1.818	1.343	1.798	1.629	1.338	1.333	1.654	1.597	1.538	1.588	1.683	1.75	1.513	1.491	1.472	1.613
0.85932	1.402	1.493	1.505	1.721	1.584	1.07	1.532	1.289	1.469	1.755	1.653	1.562	1.626	1.634	1.597	1.011	1.586	1.753	1.591	1.647	1.563	1.467	1.325	1.671	1.538	1.5	1.169	1.914	0.991	0.639	1.615	1.532	0.647	1.705	1.575	1.683	1.36	1.547	1.801	1.285	1.339	1.587	1.688	1.605	1.614	1.754	1.827	1.547	1.564
0.867922	1.421	1.548	1.583	1.091	1.7	1.568	1.303	1.478	1.66	1.789	1.574	1.702	1.687	1.017	1.582	1.842	1.734	1.716	1.606	1.488	1.318	1.677	1.595	1.531	1.906	1.014	0.65	1.692	1.546	0.658	1.735	1.581	1.725	1.345	1.611	1.797	1.322	1.355	1.746	1.69	1.623	1.666	1.773	1.723	1.473	1.532	1.604	1.505	1.549
0.876523	1.446	1.512	1.498	1.563	1.671	1.092	1.572	1.59	1.488	1.306	1.79	1.633	1.483	1.618	1.641	1.581	1.029	1.602	1.804	1.674	1.739	1.611	1.487	1.325	1.669	1.616	1.194	1.504	1.006	1.753	1.684	0.659	1.573	0.658	1.687	1.551	1.698	1.34	1.723	1.582	1.377	1.339	1.659	1.607	1.639	1.714	1.79	1.516	1.534
0.885124	1.431	1.56	1.631	1.672	1.536	1.114	1.524	1.3	1.651	1.484	1.774	1.686	1.59	1.686	1.695	1.622	1.056	1.836	1.593	1.819	1.74	1.507	1.578	1.342	1.664	1.625	1.09	1.857	1.668	0.67	1.597	0.677	1.713	1.595	1.677	1.363	1.749	1.586	1.357	1.362	1.744	1.619	1.531	1.59	1.601	1.803	1.79	1.518	1.55
0.893725	1.484	1.581	1.549	1.692	1.634	1.131	1.597	1.319	1.499	1.737	1.809	1.697	1.552	1.668	1.758	1.065	1.648	1.968	1.72	1.509	1.67	1.347	1.763	1.614	1.105	1.938	1.654	0.684	1.593	0.679	1.713	1.612	1.867	1.399	1.616	1.804	1.324	1.357	1.676	1.684	1.686	1.653	1.503	1.793	1.825	1.505	1.54	1.633	1.526
0.902326	1.51	1.534	1.583	1.137	1.661	1.577	1.322	1.52	1.808	1.564	1.711	1.615	1.599	1.749	1.071	1.606	1.85	1.791	1.756	1.692	1.519	1.353	1.718	1.653	1.202	1.073	1.913	0.691	1.615	1.591	0.691	1.751	1.589	1.715	1.359	1.747	1.565	1.368	1.355	1.747	1.544	1.606	1.565	1.628	1.715	1.786	1.523	1.554	1.625
0.910928	1.519	1.6	1.605	1.689	1.155	1.775	1.6	1.326	1.549	1.885	1.784	1.632	1.805	1.715	1.646	1.108	1.643	1.892	1.836	1.843	1.693	1.538	1.371	1.759	1.725	1.127	1.933	0.697	1.753	1.591	0.697	1.803	1.634	1.727	1.399	1.758	1.577	1.369	1.381	1.706	1.692	1.674	1.655	1.76	1.776	1.523	1.584	1.662	1.564
0.919529	1.501	1.582	1.552	1.535	1.681	1.15	1.543	1.333	1.516	1.69	1.757	1.583	1.725	1.627	1.617	1.636	1.104	1.839	1.709	1.764	1.515	1.653	1.369	1.723	1.607	1.232	1.584	1.085	1.934	1.679	0.705	1.558	0.694	1.742	1.547	1.76	1.365	1.783	1.54	1.37	1.358	1.657	1.633	1.602	1.606	1.731	1.695	1.52	1.534
0.92813	1.471	1.521	1.602	1.558	1.684	1.188	1.62	1.306	1.503	1.716	1.67	1.498	1.718	1.576	1.658	1.107	1.56	1.748	1.72	1.734	1.494	1.666	1.346	1.732	1.652	1.234	1.643	1.979	1.077	0.713	1.71	1.583	0.703	1.738	1.535	1.711	1.399	1.796	1.614	1.352	1.392	1.691	1.626	1.647	1.799	1.821	1.531	1.553	1.65
0.936731	1.476	1.523	1.575	1.569	1.69	1.192	1.592	1.683	1.344	1.563	1.779	1.709	1.579	1.754	1.706	1.128	1.723	1.66	1.891	1.778	1.761	1.504	1.657	1.37	1.73	1.657	1.244	1.667	1.887	1.113	1.738	0.712	1.119	1.597	0.713	1.759	1.605	1.844	1.396	1.799	1.596	1.441	1.418	1.668	1.628	1.631	1.76	1.826	1.495
0.945333	1.521	1.622	1.587	1.565	1.651	1.213	1.633	1.351	1.535	1.662	1.769	1.569	1.739	1.85	1.65	1.145	1.63	1.777	1.819	1.798	1.538	1.671	1.371	1.675	1.248	1.657	1.156	1.944	0.741	1.77	1.647	0.728	1.817	1.648	1.832	1.4	1.834	1.682	1.456	1.427	1.756	1.61	1.647	1.757	1.747	1.491	1.583	1.611	1.497
0.953934	1.451	1.628	1.571	1.826	1.624	1.216	1.637	1.583	1.343	1.534	1.692	1.508	1.734	1.726	1.693	1.142	1.832	1.737	1.551	1.82	1.548	1.651	1.393	1.696	1.656	1.228	1.718	1.928	1.129	0.739	1.725	1.642	0.746	1.754	1.643	1.784	1.417	1.832	1.571	1.43	1.431	1.741	1.738	1.653	1.636	1.664	1.836	1.857	1.491
0.962535	1.566	1.627	1.676	1.651	1.231	1.715	1.632	1.629	1.346	1.538	1.784	1.573	1.768	1.622	1.724	1.651	1.166	1.639	1.866	1.787	1.792	1.533	1.632	1.392	1.674	1.248	1.925	1.159	0.748	1.701	1.584	0.736	1.728	1.629	1.765	1.413	1.765	1.665	1.452	1.406	1.658	1.696	1.685	1.611	1.631	1.778	1.791	1.487	1.559
0.971136	1.496	1.589	1.625	1.599	1.772	1.231	1.65	1.367	1.533	1.792	1.588	1.758	1.717	1.731	1.707	1.162	1.852	1.665	1.758	1.741	1.502	1.6	1.354	1.622	1.595	1.158	0.745	1.662	1.953	1.547	0.747	1.693	1.604	1.762	1.448	1.807	1.646	1.385	1.403	1.716	1.624	1.618	1.592	1.733	1.753	1.566	1.58	1.62	1.505
0.979738	1.486	1.639	1.55	1.551	1.239	1.676	1.555	1.788	1.338	1.525	1.832	1.615	1.766	1.71	1.671	1.656	1.173	1.677	1.776	1.786	1.897	1.56	1.672	1.387	1.736	1.652	1.193	1.983	0.761	1.754	1.607	0.758	1.756	1.661	1.903	1.446	1.805	1.675	1.434	1.45	1.702	1.639	1.694	1.69	1.842	1.841	1.497	1.607	1.622
0.988339	1.563	1.599	1.617	1.588	1.243	1.731	1.598	1.369	1.545	1.823	1.573	1.84	1.754	1.733	1.189	1.635	1.852	1.77	1.782	1.517	1.646	1.375	1.764	1.294	1.626	1.91	1.199	0.768	1.69	1.569	0.762	1.753	1.644	1.745	1.417	1.831	1.456	1.415	1.714	1.647	1.604	1.79	1.801	1.55	1.588	1.657	1.539	1.614	1.528
0.99694	1.515	1.562	1.621	1.614	1.638	1.246	1.652	1.369	1.696	1.543	1.812	1.702	1.55	1.737	1.644	1.197	1.613	1.843	1.78	1.793	1.509	1.629	1.371	1.669	1.592	1.234	1.921	0.785	1.747	1.635	0.772	1.806	1.63	1.844	1.451	1.763	1.487	1.406	1.728	1.73	1.659	1.657	1.807	1.816	1.503	1.586	1.679	1.515	1.679
1.00554	1.535	1.651	1.674	1.617	1.281	1.597	1.376	1.564	1.831	1.579	1.741	1.797	1.708	1.22	1.623	1.851	1.807	1.541	1.657	1.377	1.735	1.312	1.193	1.979	0.794	1.759	1.591	1.725	0.776	1.609	1.726	1.457	1.823	1.645	1.488	1.429	1.689	1.713	1.621	1.628	1.814	1.819	1.493	1.626	1.676	1.481	1.694	1.549	1.746
1.01414	1.517	1.64	1.638	1.635	1.756	1.271	1.627	1.377	1.565	1.638	1.85	1.579	1.738	1.787	1.219	1.725	1.643	1.821	1.696	1.857	1.486	1.699	1.366	1.717	1.627	1.965	1.232	0.79	1.725	1.641	0.789	1.814	1.611	1.769	1.442	1.805	1.481	1.417	1.734	1.722	1.615	1.662	1.759	1.757	1.459	1.554	1.594	1.476	1.64
1.02274	1.519	1.619	1.567	1.697	1.607	1.278	1.638	1.368	1.64	1.555	1.813	1.576	1.679	1.769	1.767	1.22	1.734	1.659	1.803	1.756	1.531	1.655	1.375	1.691	1.739	1.914	1.733	1.245	0.808	1.78	1.62	1.861	0.799	1.673	1.874	1.461	1.864	1.479	1.476	1.66	1.807	1.651	1.655	1.859	1.84	1.508	1.576	1.648	1.503
1.03134	1.512	1.728	1.663	1.636	1.292	1.622	1.721	1.576	1.362	1.802	1.777	1.611	1.778	1.675	1.746	1.236	1.863	1.815	1.807	1.51	1.718	1.39	1.723	1.66	1.75	1.267	2.034	0.809	1.75	1.617	1.84	0.808	1.632	1.767	1.457	1.819	1.597	1.477	1.457	1.752	1.715	1.645	1.645	1.74	1.824	1.522	1.591	1.65	1.529
1.03995	1.582	1.674	1.573	1.594	1.294	1.787	1.645	1.367	1.567	1.717	1.598	1.815	1.745	1.568	1.734	1.573	1.788	1.234	1.84	1.821	1.744	1.531	1.579	1.359	1.758	1.588	1.84	1.769	1.258	0.813	1.722	1.633	1.799	0.808	1.644	1.816	1.457	1.778	1.618	1.488	1.439	1.668	1.699	1.651	1.681	1.755	1.758	1.513	1.575
1.04855	1.541	1.661	1.641	1.709	1.285	1.623	1.678	1.37	1.565	1.786	1.681	1.592	1.752	1.615	1.244	1.808	1.709	1.78	1.727	1.557	1.643	1.401	1.657	1.757	1.278	1.812	1.579	1.256	0.825	1.731	1.655	0.826	1.836	1.639	1.788	1.492	1.91	1.696	1.455	1.467	1.773	1.713	1.671	1.68	1.843	1.872	1.596	1.603	1.684
1.05715	1.549	1.675	1.651	1.814	1.862	1.301	1.609	1.786	1.728	1.381	1.594	1.702	1.92	1.791	1.664	1.807	1.805	1.679	1.257	1.935	1.864	1.574	1.661	1.395	1.694	1.734	2.018	1.668	1.286	0.839	1.714	1.641	1.787	0.827	1.64	1.838	1.491	1.949	1.449	1.45	1.681	1.731	1.678	1.835	1.716	1.846	1.558	1.611	1.64
1.06575	1.576	1.654	1.656	1.677	1.848	1.301	1.839	1.624	1.707	1.379	1.573	1.792	1.677	1.681	1.546	1.703	1.755	1.607	1.262	1.733	1.811	1.806	1.548	1.725	1.399	1.823	1.707	1.727	1.283	2.122	0.853	1.808	1.666	1.853	0.849	1.641	1.866	1.494	1.963	1.611	1.535	1.496	1.713	1.725	1.654	1.618	1.683	1.775	1.781
1.07435	1.555	1.63	1.656	1.662	1.789	1.313	1.645	1.39	1.584	1.671	1.794	1.671	1.587	1.77	1.693	1.809	1.271	1.89	1.81	1.817	1.587	1.77	1.414	1.728	1.733	1.289	2.141	0.853	1.725	1.707	1.84	0.862	1.677	1.817	1.476	1.843	1.663	1.535	1.497	1.741	1.79	1.682	1.708	1.745	1.774	1.576	1.606	1.666	1.563
1.08295	1.576	1.773	1.686	1.662	1.313	1.75	1.65	1.64	1.394	1.573	1.722	1.792	1.732	1.587	1.726	1.672	1.773	1.267	1.756	1.86	1.783	1.543	1.692	1.379	1.689	1.706	1.731	1.324	1.97	0.857	1.781	1.609	1.856	0.861	1.649	1.904	1.475	1.95	1.61	1.521	1.488	1.735	1.724	1.651	1.689	1.825	1.788	1.574	1.644
1.09155	1.507	1.631	1.664	1.62	1.764	1.315	1.616	1.733	1.377	1.582	1.808	1.73	1.652	1.803	1.699	1.808	1.285	1.81	1.874	1.835	1.546	1.649	1.406	1.665	1.677	1.736	1.303	0.863	1.692	1.961	1.618	1.752	0.855	1.669	1.882	1.522	1.947	1.597	1.505	1.487	1.735	1.811	1.674	1.852	1.732	1.914	1.549	1.674	1.722
1.10015	1.584	1.632	1.654	1.618	1.714	1.703	1.306	1.563	1.732	1.397	1.586	1.708	1.793	1.598	1.626	1.537	1.705	1.586	1.269	1.806	1.783	1.731	1.786	1.554	1.649	1.389	1.687	1.667	1.774	2.041	1.309	0.879	1.773	1.625	1.848	0.853	1.645	1.672	1.816	1.471	1.858	1.655	1.474	1.468	1.745	1.734	1.677	1.702	1.828
1.10876	1.581	1.632	1.661	1.318	1.815	1.629	1.681	1.377	1.601	1.854	1.766	1.842	1.65	1.695	1.778	1.27	1.776	1.9	1.833	1.59	1.763	1.419	1.682	1.713	1.76	1.324	2.172	0.888	1.877	1.659	1.809	0.87	1.649	1.93	1.729	1.494	1.86	1.468	1.492	1.716	1.831	1.692	1.661	1.815	1.702	1.922	1.61	1.671	1.715
1.11736	1.621	1.673	1.652	1.345	1.88	1.648	1.396	1.591	1.759	1.889	1.768	1.601	1.838	1.754	1.28	1.618	1.852	1.784	1.585	1.661	1.408	1.737	1.985	1.317	0.89	1.811	1.635	1.823	0.889	1.682	1.861	1.733	1.516	1.943	1.466	1.491	1.671	1.761	1.703	1.695	1.73	1.848	1.949	1.542	1.627	1.699	1.556	1.716	1.577
1.12596	1.567	1.681	1.614	1.321	1.868	1.617	1.554	1.384	1.826	1.726	1.812	1.55	1.652	1.289	1.917	1.816	1.784	1.822	1.553	1.709	1.427	1.717	1.702	1.359	2.022	0.895	1.827	1.654	1.715	0.898	1.644	1.662	1.875	1.482	1.869	1.638	1.551	1.488	1.759	1.771	1.654	1.692	1.788	1.884	1.545	1.636	1.684	1.553	1.686
1.13456	1.503	1.572	1.662	1.602	1.317	1.737	1.643	1.706	1.382	1.603	1.872	1.697	1.786	1.586	1.646	1.799	1.288	1.894	1.75	1.768	1.559	1.663	1.395	1.725	1.699	1.323	0.922	1.992	1.827	1.654	1.82	0.902	1.716	1.993	1.456	1.965	1.664	1.465	1.489	1.704	1.725	1.659	1.676	1.779	1.901	1.536	1.586	1.623	1.534
1.14316	1.526	1.647	1.647	1.751	1.336	1.604	1.717	1.391	1.605	1.789	1.703	1.797	1.576	1.772	1.286	1.634	1.785	1.875	1.807	1.567	1.716	1.415	1.802	1.706	1.935	1.767	1.315	0.917	1.824	1.687	1.9	0.917	1.712	1.99	1.511	2.036	1.501	1.522	1.694	1.861	1.679	1.804	1.713	1.863	1.631	1.623	1.714	1.605	1.719
1.15176	1.601	1.692	1.634	1.601	1.316	1.805	1.649	1.77	1.39	1.6	1.749	1.828	1.863	1.577	1.681	1.831	1.863	1.291	1.774	1.801	1.567	1.706	1.427	1.825	2.002	1.793	1.361	0.924	1.869	1.644	0.914	1.68	1.855	1.503	1.914	1.511	1.69	1.511	1.835	1.687	1.818	1.705	1.861	1.547	1.628	1.67	1.58	1.728	1.591
1.16036	1.578	1.646	1.655	1.319	1.792	1.657	1.399	1.608	1.646	1.838	1.744	1.849	1.576	1.842	1.312	1.666	1.825	1.914	1.723	1.541	1.727	1.422	1.688	1.351	2.015	0.925	1.82	1.59	1.78	0.925	1.673	1.806	1.514	1.809	1.529	1.481	1.649	1.802	1.699	1.693	1.707	1.816	1.826	1.557	1.599	1.512	1.689	1.727	1.571
1.16897	1.572	1.674	1.663	1.343	1.874	1.667	1.4	1.843	1.576	1.782	1.858	1.712	1.597	1.861	1.299	1.654	1.794	1.806	1.842	1.757	1.579	1.747	1.404	1.702	1.831	1.6	1.303	0.943	1.91	1.757	1.614	1.781	0.919	1.575	1.646	1.84	1.486	1.92	1.537	1.488	1.704	1.727	1.67	1.682	1.845	1.839	1.57	1.61	1.685
1.17757	1.599	1.707	1.616	1.324	1.814	1.632	1.405	1.605	1.798	1.708	1.834	1.708	1.597	1.828	1.284	1.651	1.794	1.794	1.831	1.732	1.566	1.738	1.433	1.743	1.979	1.349	0.961	1.839	1.673	1.82	0.921	1.707	1.978	1.533	2	1.533	1.486	1.658	1.82	1.676	1.666	1.667	1.803	1.896	1.554	1.651	1.717	1.577	1.738
1.18617	1.596	1.712	1.697	1.344	1.843	1.66	1.404	1.782	1.637	1.776	1.87	1.746	1.853	1.598	1.654	1.317	1.88	1.858	1.827	1.825	1.6	1.723	1.428	1.714	1.724	1.968	1.357	0.957	1.866	1.635	1.716	0.939	1.641	1.636	1.923	1.517	1.948	1.574	1.516	1.707	1.755	1.669	1.699	1.893	1.926	1.524	1.645	1.667	1.604
1.19477	1.585	1.676	1.324	1.634	1.715	1.783	1.406	1.605	1.793	1.765	1.794	1.817	1.658	1.851	1.671	1.299	1.78	1.846	1.804	1.616	1.427	1.795	1.704	1.762	2.034	1.358	0.969	1.941	1.647	1.797	0.957	1.63	1.609	2.009	1.497	1.92	1.503	1.439	1.674	1.76	1.66	1.625	1.661	1.752	1.834	1.549	1.613	1.565	1.657
1.20337	1.599	1.686	1.345	1.668	1.882	1.777	1.688	1.409	1.731	1.61	1.752	1.843	1.811	1.582	1.876	1.314	1.681	1.806	1.894	1.791	1.763	1.574	1.753	1.415	1.728	1.989	1.742	1.346	0.981	1.806	1.688	1.772	0.957	1.625	1.657	1.888	1.571	2.021	1.603	1.539	1.443	1.803	1.807	1.709	1.699	1.717	1.835	1.918	1.549
1.21197	1.546	1.683	1.341	1.649	1.874	1.69	1.391	1.823	1.603	1.691	1.839	1.761	1.871	1.628	1.911	1.644	1.301	1.846	1.867	1.815	1.606	1.716	1.412	1.738	1.938	1.823	1.338	1	1.906	1.686	0.964	1.665	1.92	1.673	1.508	1.942	1.581	1.47	1.713	1.781	1.679	1.687	1.825	1.703	1.93	1.625	1.565	1.643	1.742
1.22057	1.601	1.696	1.346	1.703	1.876	1.689	1.766	1.39	1.565	1.691	1.644	1.791	1.627	1.776	1.56	1.806	1.278	1.603	1.827	1.703	1.677	1.569	1.686	1.408	1.7	1.762	1.944	1.364	0.994	1.847	1.657	1.758	0.957	1.688	1.863	1.484	1.908	1.663	1.558	1.498	1.724	1.846	1.676	1.657	1.653	1.809	1.956	1.503	1.627
1.22917	1.558	1.709	1.645	1.353	1.836	1.591	1.4	1.747	1.61	1.834	1.723	1.717	1.777	1.623	1.653	1.296	1.82	1.88	1.838	1.786	1.609	1.7	1.45	1.737	2.018	1.852	1.355	1.003	1.854	1.652	1.836	0.976	1.608	1.792	1.51	1.918	1.654	1.563	1.459	1.684	1.779	1.651	1.686	1.776	1.892	1.587	1.682	1.599	1.715
1.23778	1.582	1.691	1.628	1.336	1.844	1.89	1.607	1.401	1.791	1.584	1.794	1.824	1.707	1.666	1.597	1.853	1.843	1.322	1.761	1.795	1.544	1.709	1.437	1.704	2.05	1.34	1.002	1.868	1.637	1.771	0.989	1.652	1.879	1.514	1.934	1.541	1.48	1.652	1.778	1.67	1.692	1.858	1.851	1.474	1.642	1.559	1.683	1.718	1.596
1.24638	1.653	1.754	1.731	1.355	1.834	2.038	1.646	1.407	1.622	1.854	1.8	1.921	1.784	1.651	1.33	1.955	1.693	1.856	1.951	1.936	1.598	1.745	1.444	1.828	1.739	2.028	1.349	1.041	2.042	1.966	1.675	1.826	0.99	1.695	1.898	1.539	2.067	1.606	1.53	1.743	1.758	1.669	1.73	1.818	1.899	1.545	1.641	1.581	1.724
1.25498	1.61	1.66	1.342	1.677	1.843	1.603	1.772	1.405	1.578	1.732	1.678	1.617	1.848	1.702	1.876	1.579	1.304	1.633	1.774	1.81	1.814	1.75	1.557	1.672	1.422	1.703	1.995	1.792	1.364	1.03	1.881	1.697	1.804	0.998	1.632	1.779	1.509	1.907	1.619	1.55	1.464	1.702	1.818	1.659	1.667	1.681	1.858	1.878	1.571
1.26358	1.665	1.698	1.359	1.698	1.906	1.873	1.644	1.413	1.624	1.743	1.759	1.851	1.804	1.856	1.657	1.664	1.901	1.333	1.726	1.896	1.851	1.618	1.81	1.438	1.72	2.055	1.753	1.845	1.368	1.037	1.923	1.678	1.846	1	1.653	1.893	1.515	2.078	1.609	1.566	1.447	1.904	1.694	1.673	1.865	1.853	1.626	1.506	1.673
1.27218	1.724	1.654	1.339	1.676	1.82	1.686	1.416	1.597	1.915	1.753	1.866	1.81	1.88	1.698	1.672	1.814	1.299	1.646	1.808	1.931	1.8	1.589	1.736	1.443	1.744	1.38	1.053	2.038	1.901	1.758	1.85	1.026	1.69	1.943	1.522	2.007	1.62	1.541	1.464	1.685	1.822	1.676	1.662	1.722	1.852	1.862	1.63	1.733	1.602
1.28078	1.707	1.707	1.369	1.702	1.996	1.678	1.791	1.41	1.592	1.836	1.693	1.74	1.688	1.818	1.852	1.622	1.334	1.666	1.839	1.917	1.783	1.558	1.709	1.441	1.946	1.714	1.393	1.06	2.187	1.951	1.685	1.845	1.023	1.688	1.91	1.542	1.945	1.588	1.534	1.541	1.802	1.645	1.718	1.834	1.816	1.595	1.658	1.546	1.704
1.28938	1.628	1.726	1.348	1.749	1.88	1.678	1.415	1.585	1.644	1.832	1.719	1.858	1.583	1.314	1.648	1.863	1.755	1.815	1.742	1.581	1.741	1.435	1.972	1.703	1.767	1.364	1.049	1.982	1.703	1.812	1.032	1.641	1.821	1.496	1.908	1.688	1.595	1.707	1.544	1.749	1.694	1.73	1.919	1.918	1.636	1.663	1.569	1.707	1.59
1.29798	1.634	1.716	1.348	1.675	1.83	1.992	1.629	1.389	1.601	1.799	1.679	1.859	1.69	2.005	1.67	1.34	1.882	1.669	1.727	1.905	1.819	1.592	1.728	1.432	1.717	1.942	1.855	1.38	1.064	1.911	1.682	1.892	1.037	1.665	1.9	1.525	1.945	1.674	1.505	1.616	1.787	1.702	1.687	1.812	1.916	1.623	1.691	1.593	1.765
1.30659	1.562	1.727	1.357	1.689	1.829	1.612	1.42	1.782	1.624	1.707	1.82	1.678	1.866	1.638	1.893	1.32	1.633	1.831	1.932	1.864	1.61	1.739	1.45	1.766	2.02	1.744	1.878	1.374	1.083	1.953	1.747	1.92	1.046	1.67	1.905	1.518	2.023	1.628	1.618	1.565	1.884	1.676	1.723	1.862	1.919	1.617	1.798	1.671	1.539
1.31519	1.643	1.674	1.343	1.682	1.797	1.841	1.589	1.775	1.401	1.57	1.8	1.719	1.684	1.631	1.799	1.875	1.328	1.791	1.712	1.568	1.694	1.434	1.717	1.659	1.804	1.363	2.081	1.084	1.998	1.682	1.864	1.065	1.64	1.866	1.504	1.987	1.629	1.559	1.458	1.814	1.749	1.657	1.682	1.736	1.779	1.598	1.665	1.664	1.53
1.32379	1.627	1.686	1.353	1.65	1.8	1.646	1.4	1.62	1.855	1.776	1.826	1.88	1.58	1.315	1.673	1.778	1.826	1.599	1.698	1.416	1.917	1.662	1.699	1.373	1.089	1.934	1.685	1.861	1.061	1.705	1.911	1.53	1.892	1.647	1.473	1.581	1.71	1.795	1.675	1.658	1.673	1.79	2.036	1.59	1.684	1.57	1.72	1.602	1.733
1.33239	1.553	1.692	1.355	1.697	1.832	1.643	1.593	1.38	1.839	1.775	1.613	1.841	1.335	1.863	1.729	1.892	1.854	1.609	1.738	1.435	1.75	1.705	1.703	1.992	1.376	1.106	1.929	1.62	1.846	1.034	1.675	1.926	1.5	1.945	1.592	1.459	1.599	1.754	1.672	1.718	1.815	1.935	1.619	1.695	1.528	1.723	1.61	1.799	1.748
1.34099	1.558	1.697	1.725	1.349	1.849	1.986	1.597	1.844	1.414	1.617	1.721	1.798	1.705	1.718	1.824	1.646	1.307	1.72	1.842	1.678	1.756	1.871	1.618	1.698	1.422	1.898	2.015	1.685	1.763	1.384	1.082	1.96	1.701	1.052	1.904	1.649	1.941	1.526	1.999	1.688	1.496	1.571	1.712	1.777	1.664	1.706	1.909	1.838	1.613
1.34959	1.66	1.717	1.75	1.347	1.962	1.68	1.853	1.39	1.579	1.927	1.818	1.74	1.879	1.907	1.611	1.315	1.825	1.689	1.755	1.572	1.681	1.407	1.956	1.727	1.708	1.768	1.39	1.093	1.954	1.702	1.044	1.869	1.988	1.714	1.995	1.686	1.528	1.513	1.798	1.675	1.675	1.733	1.847	1.959	1.613	1.686	1.55	1.722	1.616
1.35819	1.631	1.673	1.723	1.827	1.36	1.876	1.635	1.928	1.423	1.568	1.811	1.865	1.794	1.766	1.822	1.898	1.588	1.313	1.634	1.772	1.828	1.606	1.769	1.419	1.947	1.739	1.652	1.702	1.391	1.12	1.99	1.059	1.707	1.942	1.972	1.733	1.536	1.675	2.086	1.508	1.582	1.805	1.769	1.721	1.833	1.681	1.981	1.602	1.583
1.36679	1.608	1.362	1.678	1.658	1.816	1.823	1.609	1.384	1.889	1.603	1.806	1.808	1.743	1.825	1.89	1.613	1.32	1.752	1.645	1.794	1.579	1.704	1.447	1.695	1.908	1.706	1.766	1.366	1.118	1.949	1.054	1.632	1.884	1.865	1.673	1.503	1.979	1.634	1.74	1.577	1.782	1.702	1.94	1.708	1.892	1.588	1.627	1.502	1.671
1.37539	1.564	1.7	1.354	1.715	1.784	1.617	1.875	1.402	1.564	1.755	1.785	1.705	1.868	1.6	1.325	1.761	1.887	1.635	1.846	1.846	1.584	1.644	1.43	1.793	1.745	1.699	1.988	1.364	1.143	2.048	1.059	1.687	1.921	1.808	1.647	1.582	1.938	1.61	1.49	1.59	1.683	1.744	1.671	1.873	1.718	1.916	1.658	1.692	1.547
1.384	1.612	1.348	1.74	1.72	1.945	1.768	1.604	1.841	1.417	1.796	1.748	1.803	1.338	1.604	1.81	1.651	1.898	1.852	1.537	1.72	1.46	1.809	1.74	1.381	1.144	1.969	1.909	1.086	1.634	1.879	1.878	1.66	1.605	1.981	1.518	1.569	1.658	1.888	1.747	1.674	1.689	1.823	1.9	1.593	1.693	1.559	1.768	1.607	1.767
1.3926	1.656	1.75	1.36	1.695	1.831	1.664	1.962	1.599	1.428	1.907	1.822	1.867	1.688	1.321	1.644	1.846	1.811	1.671	1.927	1.767	1.584	1.701	1.424	1.739	1.751	1.967	1.741	1.384	1.153	1.985	1.082	1.817	1.668	1.973	1.645	1.507	2.032	1.658	1.58	1.486	1.627	1.898	1.684	1.868	1.676	1.914	1.619	1.673	1.531
1.4012	1.665	1.357	1.707	1.707	1.878	1.66	1.884	1.409	1.614	1.789	1.837	1.881	1.736	1.924	1.327	1.675	1.925	1.741	1.868	1.795	1.586	1.752	1.455	1.848	1.721	1.777	1.968	1.39	1.152	1.94	1.084	1.674	1.97	1.973	1.652	1.543	1.634	1.535	1.728	1.786	1.711	1.629	1.806	1.649	1.919	1.624	1.71	1.542	1.718
1.4098	1.616	1.361	1.739	1.708	1.837	1.871	1.67	1.606	1.413	1.84	1.867	1.799	1.67	1.985	1.332	1.832	1.82	1.686	1.84	1.594	1.734	1.424	1.917	1.788	1.724	1.399	1.185	1.948	1.099	1.701	1.897	1.682	1.924	1.51	1.942	1.694	1.612	1.464	1.718	1.654	1.834	1.698	1.809	1.61	1.67	1.543	1.759	1.643	1.763
1.4184	1.61	1.372	1.699	1.722	1.884	1.717	1.578	1.407	1.971	1.821	1.783	1.849	1.734	1.883	1.335	1.641	1.869	1.777	1.663	1.781	1.596	1.797	1.451	1.995	1.802	1.72	1.794	1.379	1.19	2.05	1.105	1.688	1.947	1.933	1.675	1.522	2.01	1.632	1.48	1.622	1.679	1.806	1.694	1.843	1.694	2.015	1.638	1.732	1.576
1.427	1.663	1.345	1.71	1.696	1.888	1.917	1.675	1.412	1.594	1.782	1.827	1.77	1.786	1.842	1.332	1.678	1.746	1.647	1.824	1.585	1.734	1.455	1.742	1.832	1.703	1.383	1.178	1.911	1.109	1.661	1.858	1.981	1.649	1.996	1.652	1.484	1.623	1.665	1.715	1.645	1.66	1.865	1.703	1.86	1.623	1.678	1.578	1.737	1.617
1.4356	1.671	1.37	1.74	1.743	1.899	1.682	1.837	1.418	1.645	1.793	1.885	1.762	1.656	1.862	1.334	1.665	1.855	1.702	1.812	1.838	1.6	1.802	1.476	1.944	1.736	1.788	1.634	1.405	1.194	1.968	1.129	1.688	1.857	1.874	1.659	1.524	2.048	1.707	1.573	1.772	1.536	1.779	1.682	1.681	1.851	1.695	1.926	1.583	1.654
1.4442	1.705	1.365	1.738	1.727	1.869	1.685	1.869	1.57	1.406	1.775	1.737	1.729	1.885	1.678	1.838	1.312	1.604	1.63	1.721	1.88	1.722	1.587	1.42	1.718	1.908	1.772	1.745	1.676	1.374	1.187	1.909	1.116	1.662	1.915	1.682	1.891	1.897	1.662	1.556	1.7	1.807	1.669	1.862	1.725	1.858	1.628	1.554	1.696	1.754
1.45281	1.602	1.368	1.763	1.754	1.937	1.673	1.59	1.406	1.81	1.786	1.751	1.771	1.906	1.339	1.674	1.823	1.69	1.921	1.769	1.604	1.762	1.443	1.717	1.94	1.706	1.784	1.399	1.197	1.882	1.126	1.689	1.938	1.705	1.942	1.612	1.508	1.703	1.596	1.762	1.679	1.826	1.686	1.897	1.599	1.559	1.665	1.719	1.589	1.805
1.46141	1.59	1.363	1.685	1.733	1.811	1.647	1.607	1.402	1.815	1.91	1.715	1.871	1.34	1.877	1.652	1.912	1.669	1.769	1.611	1.779	1.446	1.772	1.718	1.997	1.749	1.393	1.214	2.049	1.131	1.686	1.957	1.702	1.927	1.555	1.994	1.694	1.5	1.663	1.716	1.827	1.687	1.663	1.874	1.708	1.921	1.616	1.658	1.74	1.542
1.47001	1.681	1.374	1.725	1.743	1.902	1.697	1.412	1.617	1.888	1.812	1.825	1.826	1.785	1.838	1.351	1.861	1.64	1.84	1.685	1.777	1.606	1.482	1.794	1.885	1.792	1.72	1.849	1.408	1.217	2.017	1.142	1.678	1.839	1.647	1.892	1.858	1.671	1.515	1.628	1.711	1.781	1.633	1.879	1.698	1.872	1.613	1.693	1.567	1.726
1.47861	1.68	1.369	1.804	1.789	1.857	1.659	1.611	1.416	1.859	1.722	1.837	1.688	1.683	1.345	1.681	1.852	1.922	1.873	1.739	1.837	1.583	1.777	1.451	1.931	1.66	1.38	1.225	1.922	1.126	1.651	1.811	1.657	1.827	1.489	1.805	1.476	1.609	1.685	1.779	1.644	1.659	1.906	1.695	1.922	1.647	1.683	1.718	1.57	1.763
1.48721	1.609	1.361	1.7	1.722	1.921	1.666	1.597	1.872	1.404	1.87	1.769	1.73	1.336	1.852	1.67	1.875	1.864	1.68	1.766	1.589	1.744	1.461	1.727	1.962	1.707	1.788	1.414	1.221	1.993	1.15	1.896	1.715	1.921	1.698	1.529	1.906	1.625	1.643	1.699	1.518	1.821	1.69	1.659	1.925	1.765	1.898	1.626	1.648	1.552
1.49581	1.646	1.375	1.791	1.751	1.87	1.724	1.804	1.594	1.425	1.782	1.827	1.886	1.759	1.867	1.354	1.647	1.87	1.68	1.899	1.762	1.597	1.442	1.71	1.717	1.926	1.672	1.791	1.379	1.243	1.937	1.157	1.162	1.67	1.844	1.663	1.945	1.557	1.793	1.696	1.666	1.556	1.754	1.643	1.898	1.742	1.872	1.618	1.688	1.72
1.50441	1.664	1.372	1.716	1.75	1.756	1.785	1.619	1.606	1.571	1.407	1.886	1.79	1.852	1.845	1.929	1.727	1.327	1.648	1.838	1.816	1.645	1.811	1.632	1.475	1.737	1.956	1.763	1.749	1.74	1.42	1.248	1.944	1.162	1.765	1.844	1.73	1.919	1.559	1.963	1.653	1.49	1.629	1.755	1.68	1.683	1.852	1.755	1.921	1.625
[truncated: 49 more columns]

## Sheet: Fig 3a - SNAP-tag2 + CF-TMR
Time [h]	SNAP-tag2 (CF-TMR) - Normalized Fluorescence Intensity (TMR/mTurquoise2)
0	0	0	0	0	0	0	0	0	0	0	0	0	0	0	0	0	0	0	0	0	0	0	0	0	0	0	0	0	0	0	0	0	0	0	0	0	0	0	0	0	0	0	0	0	0	0	0	0	0
0.022222	0.021	0.021	0.027	0.012	0.012	0.02	0.022	0.012	0.017	0.015	0.008	0.007	0.011	0.005	0.018	0.011	0.002	0.021	0.031	0.02	0.032	0.023	0.037	0.029	0.025	0.036	0.027	0.009	0.022	0.009	0.026	0.03	0.01	0.027	0.012	0.012	0.018	0.022	0.022	0.017	0.032	0.036	0.033	0.024	0.002	0.019	0.021	0.02	0.017
0.030824	0.033	0.027	0.047	0.043	0.024	0.023	0.037	0.038	0.019	0.031	0.03	0.014	0.018	0.03	0.009	0.035	0.023	0.004	0.021	0.028	0.015	0.013	0.011	0.013	0.012	0.014	0.018	0.019	0.007	0.018	0.01	0.033	0.026	0.01	0.011	0.019	0.024	0.026	0.018	0.027	0.029	0.035	0.032	0.039	0.034	0.038	0.03	0.024	0.029
0.039426	0.027	0.019	0.032	0.022	0.02	0.026	0.024	0.015	0.022	0.036	0.023	0.008	0.011	0.016	0.025	0.007	0.019	0.003	0.033	0.024	0.013	0.018	0.013	0.02	0.017	0.016	0.023	0.026	0.009	0.021	0.011	0.028	0.009	0.009	0.009	0.016	0.02	0.025	0.019	0.032	0.037	0.028	0.025	0.034	0.032	0.035	0.031	0.029	0.02
0.048028	0.047	0.032	0.028	0.026	0.032	0.031	0.016	0.025	0.038	0.025	0.011	0.015	0.023	0.034	0.007	0.016	0.003	0.029	0.035	0.023	0.019	0.019	0.019	0.025	0.019	0.023	0.03	0.034	0.009	0.025	0.012	0.038	0.016	0.049	0.015	0.015	0.025	0.03	0.022	0.025	0.015	0.035	0.03	0.025	0.002	0.025	0.023	0.02	0.018
0.05663	0.025	0.021	0.035	0.028	0.028	0.037	0.034	0.017	0.026	0.019	0.01	0.016	0.026	0.01	0.035	0.021	0.004	0.031	0.032	0.019	0.015	0.021	0.018	0.012	0.018	0.021	0.024	0.03	0.009	0.02	0.009	0.026	0.03	0.01	0.01	0.014	0.021	0.025	0.027	0.017	0.025	0.029	0.023	0.036	0.038	0.031	0.031	0.025	0.028
0.065232	0.025	0.02	0.027	0.026	0.042	0.032	0.026	0.017	0.028	0.013	0.021	0.032	0.011	0.042	0.011	0.026	0.004	0.037	0.022	0.016	0.028	0.019	0.014	0.02	0.021	0.02	0.017	0.025	0.019	0.008	0.02	0.009	0.029	0.013	0.042	0.012	0.013	0.021	0.027	0.031	0.037	0.023	0.036	0.037	0.003	0.042	0.028	0.026	0.025
0.073834	0.034	0.025	0.051	0.025	0.022	0.038	0.031	0.018	0.03	0.03	0.011	0.018	0.028	0.009	0.038	0.028	0.004	0.041	0.031	0.028	0.023	0.04	0.026	0.018	0.024	0.026	0.029	0.034	0.041	0.028	0.012	0.03	0.012	0.009	0.01	0.011	0.019	0.026	0.027	0.032	0.019	0.035	0.044	0.034	0.003	0.024	0.027	0.019	0.017
0.082436	0.017	0.016	0.029	0.019	0.017	0.017	0.027	0.026	0.015	0.022	0.024	0.01	0.02	0.026	0.009	0.032	0.026	0.005	0.043	0.031	0.028	0.026	0.023	0.022	0.015	0.02	0.027	0.028	0.035	0.011	0.025	0.011	0.034	0.036	0.012	0.014	0.014	0.024	0.027	0.025	0.024	0.017	0.027	0.025	0.003	0.032	0.028	0.037	0.023
0.091038	0.038	0.033	0.053	0.03	0.026	0.038	0.034	0.018	0.025	0.042	0.027	0.011	0.024	0.027	0.009	0.037	0.027	0.005	0.043	0.03	0.027	0.039	0.023	0.034	0.036	0.024	0.035	0.036	0.045	0.033	0.013	0.032	0.013	0.04	0.046	0.014	0.016	0.028	0.03	0.025	0.03	0.022	0.053	0.049	0.05	0.003	0.038	0.035	0.04
0.099639	0.021	0.02	0.027	0.029	0.027	0.049	0.043	0.024	0.033	0.036	0.013	0.021	0.034	0.01	0.038	0.028	0.004	0.033	0.032	0.026	0.02	0.031	0.027	0.019	0.017	0.022	0.032	0.038	0.032	0.014	0.03	0.012	0.039	0.026	0.009	0.036	0.012	0.011	0.018	0.018	0.024	0.028	0.017	0.036	0.029	0.036	0.003	0.025	0.022
0.108241	0.036	0.03	0.038	0.031	0.031	0.037	0.04	0.036	0.021	0.027	0.033	0.041	0.013	0.021	0.034	0.013	0.05	0.04	0.007	0.057	0.04	0.027	0.039	0.033	0.022	0.033	0.034	0.034	0.045	0.015	0.032	0.014	0.042	0.049	0.014	0.017	0.016	0.025	0.034	0.041	0.048	0.029	0.049	0.041	0.048	0.003	0.042	0.033	0.029
0.116843	0.036	0.038	0.044	0.037	0.034	0.05	0.05	0.027	0.039	0.034	0.049	0.014	0.023	0.035	0.012	0.047	0.039	0.006	0.04	0.043	0.029	0.035	0.042	0.026	0.04	0.038	0.043	0.051	0.019	0.04	0.02	0.055	0.019	0.018	0.018	0.025	0.034	0.037	0.049	0.025	0.06	0.041	0.004	0.042	0.048	0.03	0.029	0.034	0.039
0.125445	0.056	0.051	0.068	0.056	0.047	0.068	0.07	0.037	0.044	0.064	0.056	0.046	0.069	0.022	0.08	0.066	0.01	0.08	0.056	0.069	0.045	0.053	0.053	0.049	0.032	0.051	0.047	0.049	0.06	0.021	0.046	0.05	0.017	0.02	0.022	0.03	0.018	0.039	0.047	0.046	0.035	0.058	0.072	0.065	0.051	0.073	0.05	0.032	0.033
0.134047	0.058	0.069	0.093	0.086	0.071	0.087	0.08	0.051	0.072	0.055	0.091	0.057	0.079	0.024	0.076	0.073	0.011	0.094	0.1	0.066	0.093	0.09	0.074	0.055	0.071	0.073	0.068	0.089	0.098	0.032	0.075	0.029	0.084	0.031	0.051	0.033	0.069	0.068	0.065	0.046	0.089	0.113	0.006	0.076	0.058	0.037	0.044	0.055	0.05
0.142649	0.07	0.076	0.075	0.092	0.113	0.068	0.069	0.108	0.025	0.067	0.103	0.026	0.113	0.108	0.012	0.078	0.108	0.073	0.105	0.059	0.084	0.087	0.082	0.086	0.09	0.032	0.087	0.029	0.083	0.038	0.061	0.038	0.075	0.085	0.084	0.057	0.129	0.105	0.104	0.008	0.078	0.073	0.047	0.057	0.067	0.094	0.045	0.085	0.044
0.151251	0.103	0.113	0.102	0.094	0.152	0.137	0.089	0.133	0.039	0.134	0.114	0.032	0.146	0.153	0.017	0.114	0.135	0.084	0.096	0.141	0.071	0.113	0.108	0.104	0.098	0.109	0.04	0.103	0.037	0.111	0.137	0.045	0.076	0.05	0.088	0.088	0.089	0.059	0.144	0.111	0.133	0.009	0.103	0.089	0.078	0.093	0.083	0.054	0.101
0.159853	0.109	0.11	0.111	0.166	0.129	0.104	0.103	0.142	0.037	0.116	0.146	0.039	0.037	0.157	0.199	0.018	0.125	0.151	0.106	0.134	0.162	0.088	0.139	0.136	0.126	0.124	0.134	0.047	0.122	0.12	0.047	0.16	0.049	0.074	0.055	0.098	0.094	0.088	0.075	0.139	0.185	0.172	0.01	0.142	0.145	0.073	0.086	0.115	0.107
0.168454	0.127	0.148	0.131	0.18	0.126	0.216	0.137	0.17	0.043	0.144	0.169	0.038	0.197	0.238	0.022	0.12	0.178	0.125	0.192	0.104	0.167	0.166	0.148	0.161	0.161	0.062	0.146	0.161	0.057	0.063	0.063	0.107	0.074	0.139	0.138	0.126	0.087	0.172	0.204	0.205	0.01	0.156	0.126	0.153	0.106	0.135	0.125	0.071	0.125
0.177056	0.157	0.173	0.155	0.147	0.242	0.198	0.145	0.201	0.045	0.172	0.199	0.044	0.275	0.236	0.029	0.158	0.188	0.142	0.197	0.223	0.204	0.122	0.194	0.181	0.178	0.187	0.211	0.069	0.177	0.062	0.184	0.209	0.067	0.061	0.105	0.076	0.145	0.176	0.143	0.11	0.268	0.212	0.012	0.173	0.162	0.098	0.1	0.139	0.139
0.185658	0.177	0.198	0.178	0.161	0.297	0.224	0.165	0.21	0.218	0.046	0.182	0.215	0.243	0.287	0.029	0.026	0.165	0.201	0.162	0.239	0.218	0.131	0.214	0.221	0.212	0.204	0.082	0.205	0.206	0.076	0.273	0.073	0.126	0.084	0.168	0.204	0.166	0.115	0.283	0.209	0.281	0.012	0.201	0.144	0.092	0.12	0.148	0.181	0.141
0.19426	0.196	0.221	0.203	0.187	0.194	0.321	0.264	0.242	0.053	0.207	0.249	0.051	0.345	0.294	0.031	0.194	0.238	0.183	0.301	0.249	0.154	0.218	0.244	0.257	0.244	0.101	0.23	0.241	0.088	0.317	0.08	0.135	0.089	0.19	0.204	0.18	0.113	0.231	0.312	0.258	0.012	0.197	0.159	0.091	0.149	0.148	0.107	0.145	0.094
0.202862	0.207	0.223	0.234	0.191	0.362	0.281	0.219	0.266	0.051	0.214	0.261	0.37	0.327	0.034	0.032	0.202	0.219	0.18	0.27	0.26	0.146	0.243	0.237	0.248	0.236	0.091	0.214	0.084	0.219	0.086	0.068	0.129	0.089	0.185	0.206	0.185	0.117	0.333	0.246	0.013	0.227	0.178	0.212	0.108	0.169	0.211	0.163	0.111	0.145
0.211464	0.219	0.237	0.244	0.212	0.378	0.301	0.225	0.278	0.062	0.246	0.274	0.053	0.349	0.397	0.035	0.034	0.246	0.236	0.192	0.248	0.315	0.265	0.172	0.272	0.281	0.25	0.252	0.101	0.252	0.093	0.263	0.3	0.086	0.064	0.138	0.097	0.195	0.239	0.205	0.331	0.13	0.257	0.014	0.233	0.122	0.234	0.192	0.142	0.221
0.220066	0.234	0.26	0.257	0.348	0.223	0.411	0.336	0.241	0.301	0.065	0.268	0.302	0.051	0.404	0.367	0.039	0.038	0.244	0.251	0.215	0.309	0.176	0.297	0.303	0.312	0.261	0.285	0.302	0.107	0.263	0.266	0.097	0.094	0.073	0.14	0.109	0.213	0.27	0.215	0.13	0.356	0.261	0.014	0.258	0.264	0.135	0.201	0.154	0.198
0.228668	0.254	0.293	0.281	0.354	0.248	0.412	0.335	0.256	0.308	0.067	0.269	0.315	0.051	0.463	0.402	0.043	0.042	0.242	0.275	0.234	0.327	0.185	0.339	0.316	0.318	0.283	0.305	0.116	0.289	0.277	0.102	0.379	0.085	0.144	0.106	0.21	0.274	0.235	0.137	0.256	0.391	0.014	0.276	0.215	0.127	0.208	0.162	0.259	0.191
0.23727	0.28	0.302	0.296	0.246	0.275	0.45	0.349	0.347	0.07	0.283	0.322	0.056	0.482	0.399	0.043	0.272	0.283	0.272	0.3	0.364	0.19	0.349	0.32	0.346	0.314	0.324	0.117	0.283	0.309	0.105	0.403	0.091	0.157	0.125	0.259	0.289	0.244	0.144	0.427	0.298	0.014	0.273	0.233	0.123	0.217	0.175	0.217	0.149	0.163
0.245872	0.285	0.309	0.295	0.291	0.473	0.395	0.288	0.329	0.323	0.074	0.293	0.344	0.057	0.48	0.423	0.042	0.284	0.292	0.251	0.289	0.354	0.362	0.198	0.354	0.351	0.305	0.329	0.13	0.334	0.118	0.313	0.095	0.164	0.127	0.251	0.299	0.261	0.448	0.153	0.336	0.016	0.309	0.255	0.145	0.239	0.2	0.248	0.159	0.171
0.254474	0.301	0.307	0.319	0.268	0.493	0.407	0.305	0.375	0.358	0.069	0.311	0.356	0.061	0.541	0.453	0.047	0.293	0.294	0.349	0.27	0.373	0.219	0.412	0.386	0.382	0.36	0.339	0.136	0.347	0.347	0.124	0.099	0.166	0.126	0.267	0.332	0.266	0.485	0.167	0.362	0.016	0.323	0.247	0.153	0.237	0.203	0.25	0.171	0.181
0.263075	0.337	0.362	0.353	0.302	0.448	0.558	0.333	0.399	0.078	0.394	0.063	0.596	0.334	0.483	0.052	0.338	0.345	0.294	0.35	0.415	0.242	0.411	0.432	0.435	0.348	0.366	0.147	0.357	0.375	0.136	0.113	0.176	0.325	0.152	0.355	0.301	0.567	0.189	0.386	0.018	0.404	0.294	0.185	0.349	0.222	0.306	0.202	0.207	0.152
0.271677	0.38	0.374	0.377	0.325	0.599	0.466	0.36	0.42	0.081	0.401	0.615	0.356	0.066	0.57	0.055	0.351	0.361	0.311	0.39	0.437	0.259	0.456	0.433	0.444	0.395	0.377	0.154	0.357	0.413	0.145	0.116	0.19	0.159	0.327	0.39	0.331	0.189	0.587	0.422	0.57	0.019	0.392	0.314	0.189	0.29	0.236	0.29	0.197	0.193
0.280279	0.406	0.417	0.396	0.383	0.346	0.499	0.636	0.442	0.442	0.078	0.419	0.443	0.357	0.068	0.057	0.356	0.377	0.326	0.403	0.457	0.247	0.464	0.447	0.489	0.43	0.438	0.172	0.423	0.159	0.456	0.139	0.222	0.179	0.374	0.431	0.36	0.233	0.444	0.682	0.021	0.449	0.338	0.215	0.381	0.277	0.394	0.309	0.21	0.21
0.288881	0.4	0.419	0.412	0.446	0.369	0.669	0.503	0.384	0.46	0.09	0.458	0.414	0.074	0.063	0.41	0.39	0.375	0.43	0.503	0.508	0.284	0.512	0.488	0.44	0.416	0.175	0.461	0.453	0.158	0.136	0.225	0.186	0.365	0.474	0.378	0.243	0.669	0.463	0.021	0.447	0.356	0.217	0.38	0.333	0.333	0.223	0.216	0.171	0.158
0.297483	0.425	0.428	0.425	0.417	0.672	0.549	0.421	0.484	0.088	0.416	0.475	0.073	0.063	0.404	0.405	0.368	0.48	0.535	0.531	0.283	0.506	0.548	0.434	0.479	0.177	0.443	0.459	0.165	0.143	0.181	0.214	0.352	0.443	0.391	0.234	0.661	0.462	0.02	0.465	0.368	0.227	0.376	0.329	0.293	0.232	0.225	0.188	0.166	0.24
0.306085	0.453	0.474	0.437	0.459	0.428	0.735	0.583	0.506	0.088	0.466	0.523	0.079	0.838	0.066	0.417	0.423	0.423	0.47	0.55	0.564	0.306	0.557	0.556	0.466	0.502	0.19	0.499	0.544	0.178	0.155	0.207	0.244	0.396	0.474	0.434	0.248	0.766	0.521	0.022	0.519	0.402	0.252	0.433	0.37	0.385	0.263	0.229	0.194	0.18
0.314687	0.477	0.465	0.472	0.413	0.735	0.441	0.587	0.529	0.469	0.546	0.085	0.898	0.069	0.449	0.436	0.417	0.549	0.306	0.567	0.59	0.623	0.499	0.527	0.194	0.496	0.545	0.182	0.159	0.208	0.245	0.422	0.47	0.417	0.254	0.764	0.525	0.021	0.524	0.43	0.242	0.417	0.361	0.317	0.395	0.238	0.216	0.188	0.262	0.394
0.323289	0.502	0.496	0.518	0.731	0.442	0.802	0.494	0.648	0.556	0.505	0.097	0.57	0.08	0.963	0.075	0.489	0.455	0.432	0.558	0.599	0.338	0.627	0.681	0.563	0.652	0.546	0.215	0.526	0.578	0.205	0.166	0.248	0.226	0.445	0.547	0.434	0.264	0.75	0.563	0.022	0.57	0.454	0.268	0.449	0.364	0.279	0.423	0.24	0.207
0.331891	0.516	0.551	0.546	0.507	0.45	0.813	0.675	0.568	0.545	0.584	0.093	0.979	0.079	0.529	0.48	0.448	0.564	0.629	0.682	0.349	0.703	0.693	0.616	0.624	0.233	0.596	0.642	0.22	0.18	0.284	0.513	0.24	0.554	0.487	0.291	0.599	0.888	0.023	0.587	0.48	0.279	0.5	0.424	0.372	0.308	0.243	0.233	0.21	0.29
0.340493	0.568	0.541	0.547	0.473	0.895	0.528	0.701	0.596	0.606	0.549	0.591	0.091	1.019	0.079	0.568	0.507	0.5	0.604	0.71	0.653	0.368	0.716	0.684	0.594	0.718	0.629	0.231	0.59	0.646	0.225	0.188	0.294	0.26	0.534	0.626	0.5	0.305	0.886	0.64	0.024	0.638	0.505	0.301	0.476	0.373	0.494	0.316	0.24	0.219
0.349094	0.56	0.586	0.6	0.939	0.585	0.488	0.763	0.556	0.64	0.57	0.63	0.095	1.079	0.083	0.535	0.512	0.491	0.579	0.672	0.377	0.684	0.683	0.627	0.684	0.633	0.233	0.626	0.229	0.662	0.192	0.291	0.266	0.526	0.63	0.532	0.323	0.955	0.658	0.024	0.629	0.51	0.304	0.492	0.466	0.5	0.323	0.242	0.253	0.237
0.357696	0.615	0.587	0.592	0.492	0.561	0.771	0.631	0.615	0.561	0.633	1.12	0.101	0.091	0.617	0.544	0.537	0.73	0.398	0.705	0.722	0.774	0.673	0.662	0.252	0.63	0.704	0.247	0.199	0.301	0.264	0.544	0.636	0.545	0.327	0.656	0.978	0.026	0.689	0.516	0.333	0.503	0.427	0.357	0.52	0.27	0.24	0.343	0.519	0.392
0.366298	0.639	0.619	0.658	0.963	0.529	0.625	0.873	0.677	0.613	0.679	0.105	1.193	0.091	0.665	0.558	0.559	0.735	0.844	0.812	0.435	0.775	0.731	0.838	0.721	0.714	0.273	0.711	0.261	0.772	0.209	0.324	0.288	0.588	0.682	0.586	0.352	0.708	0.027	0.75	0.342	0.549	0.56	0.5	0.435	0.539	0.268	0.278	0.266	0.342
0.3749	0.642	0.648	0.644	0.956	0.564	0.647	0.609	0.834	0.665	0.626	0.695	0.104	1.193	0.094	0.554	0.755	0.825	0.766	0.442	0.834	0.716	0.857	0.727	0.272	0.693	0.26	0.783	0.22	0.344	0.3	0.571	0.666	0.6	0.357	1.035	0.744	0.027	0.735	0.571	0.34	0.509	0.482	0.551	0.365	0.286	0.259	0.355	0.542	0.417
0.383502	0.688	0.662	0.673	0.943	0.59	0.649	0.928	0.736	0.63	0.729	1.221	0.108	0.097	0.679	0.593	0.85	0.816	0.447	0.836	0.899	0.8	0.304	0.758	0.851	0.289	0.223	0.349	0.316	0.623	0.749	0.617	0.378	0.831	0.028	0.839	0.639	0.385	0.571	0.504	0.41	0.621	0.277	0.296	0.28	0.563	0.402	0.643	0.532	0.403
0.392104	0.769	0.69	0.73	1.052	0.615	1.017	0.712	0.904	0.745	0.671	0.766	0.111	0.1	0.704	0.615	0.882	0.776	0.483	0.867	0.917	0.753	0.92	0.8	0.307	0.783	0.883	0.29	0.228	0.351	0.63	0.313	0.812	0.635	0.384	1.13	0.79	0.028	0.817	0.666	0.385	0.611	0.567	0.512	0.61	0.276	0.301	0.294	0.384	0.605
0.400706	0.765	0.749	0.757	1.092	0.657	1.091	0.721	1.002	0.784	0.713	0.814	1.465	0.118	0.103	0.658	0.788	0.923	0.485	0.903	0.912	0.945	0.807	0.831	0.303	0.784	0.939	0.306	0.246	0.381	0.339	0.696	0.807	0.662	0.393	0.822	0.028	0.825	0.66	0.401	0.625	0.594	0.53	0.413	0.63	0.333	0.302	0.421	0.644	0.512
0.409308	0.791	0.742	0.783	1.19	0.651	0.726	0.988	0.813	0.704	0.784	0.119	1.366	0.109	0.716	0.625	0.807	0.949	0.501	0.903	0.933	0.966	0.868	0.315	0.811	0.305	0.937	0.244	0.378	0.338	0.694	0.795	0.674	0.415	0.824	0.03	0.849	0.664	0.413	0.588	0.509	0.656	0.449	0.282	0.34	0.418	0.645	0.49	0.651	0.446
0.417909	0.801	0.789	0.826	1.219	0.665	0.747	0.985	0.819	0.703	0.811	1.427	0.116	0.112	0.661	0.85	0.997	0.949	0.518	0.951	0.985	0.894	0.327	0.851	0.321	0.943	0.264	0.404	0.356	0.704	0.726	0.429	0.907	0.03	0.889	0.427	0.703	0.636	0.559	0.696	0.468	0.305	0.341	0.314	0.444	0.525	0.664	0.477	0.935	1.211
0.426511	0.863	0.852	0.842	1.199	0.707	0.835	1.119	0.904	0.755	0.885	0.129	1.469	0.117	0.862	0.693	1.029	0.553	0.998	0.993	0.972	1.069	0.942	0.331	0.889	0.335	1.03	0.332	0.184	0.415	0.371	0.709	0.691	0.431	0.92	0.032	0.917	0.747	0.478	0.683	0.585	0.49	0.71	0.291	0.375	0.465	0.704	0.544	0.679	0.481
0.435113	0.884	0.82	0.842	1.159	0.712	0.819	1.076	0.895	0.745	0.867	0.125	1.442	0.117	0.696	1.014	0.872	0.522	1.054	1.028	1.089	0.955	0.348	0.909	0.343	1.058	0.274	0.421	0.385	0.72	0.756	0.465	0.956	0.032	0.975	0.47	0.758	0.666	0.613	0.486	0.739	0.307	0.387	0.341	0.466	0.555	0.683	0.509	0.954	1.264
0.443715	0.924	0.849	0.851	1.254	0.705	0.807	1.112	0.894	0.776	0.89	0.126	1.581	0.121	0.723	1.054	0.593	1.025	1.113	1.097	1.021	0.98	0.369	0.341	1.098	0.292	0.432	0.398	0.811	0.769	0.475	1.045	0.032	1.003	0.489	0.79	0.735	0.653	0.779	0.532	0.306	0.396	0.359	0.479	0.737	0.731	0.537	1.028	1.327	0.379
0.452317	0.904	0.848	0.878	0.76	0.873	1.157	0.922	0.78	0.946	0.138	1.658	0.128	0.728	0.928	1.06	1.032	0.575	1.089	0.986	1.069	0.988	0.361	0.362	1.181	0.286	0.42	0.405	0.852	0.816	0.494	1.023	0.033	1.009	0.521	0.794	0.751	0.665	0.81	0.518	0.314	0.399	0.355	0.506	0.778	0.758	0.543	1.063	0.391	0.726
0.460919	0.969	0.914	0.941	0.765	1.215	0.897	0.964	0.853	0.99	0.14	1.496	0.131	0.75	1.038	1.131	0.584	1.147	1.145	1.158	1.013	0.389	0.993	1.141	0.38	0.301	0.468	0.427	0.812	0.986	0.845	0.503	1.082	0.033	1.021	0.543	0.842	0.758	0.691	0.805	0.556	0.325	0.357	0.401	0.367	0.812	0.628	0.716	0.549	1.075
0.469521	0.892	0.922	0.94	0.766	1.177	0.901	0.933	0.941	0.842	0.98	0.136	1.5	0.128	0.727	1.098	0.599	1.146	1.2	1.12	1.156	1.035	0.393	1.064	1.131	0.397	0.389	0.209	0.454	0.416	0.9	0.901	0.528	1.046	0.032	1.05	0.526	0.875	0.739	0.686	0.816	0.567	0.339	0.455	0.395	0.786	0.628	0.785	0.592	1.092
0.478123	0.989	0.95	0.987	0.937	0.806	1.21	0.935	1.006	1.027	0.864	1.031	0.148	1.571	0.139	0.777	1.155	0.635	1.171	1.148	1.15	1.076	0.401	1.003	0.39	1.167	0.319	0.48	0.454	0.904	0.887	0.554	1.078	0.034	1.059	0.551	0.868	0.797	0.69	0.849	0.573	0.342	0.444	0.389	0.527	0.646	0.781	0.597	1.16	1.356
0.486725	1.053	0.992	0.985	0.807	0.946	0.985	1.022	1.289	0.859	1.052	0.151	1.533	0.138	0.775	1.176	0.647	1.17	1.127	1.232	1.15	0.419	1.063	1.138	0.393	0.329	0.471	0.452	0.931	0.917	0.544	1.108	0.034	1.084	0.56	0.883	0.826	0.718	0.831	0.606	0.347	0.462	0.422	0.584	0.895	0.807	0.628	1.192	0.434	0.832
0.495327	1.029	1.026	1.048	0.849	0.957	1.035	1.234	1.032	0.904	1.054	0.149	1.605	0.143	0.805	1.109	1.269	0.662	1.178	1.264	1.26	1.129	0.426	1.085	0.404	1.166	0.325	0.474	0.464	0.972	0.946	0.561	1.107	0.034	1.135	0.601	0.905	0.855	0.758	0.93	0.63	0.355	0.395	0.49	0.421	0.876	0.722	0.888	0.785	0.62
0.503929	1.026	1.002	1.063	0.877	1.006	1.274	1.059	1.115	0.893	1.075	0.161	1.565	0.149	0.811	1.125	1.233	0.663	1.198	1.212	1.211	1.246	0.432	1.141	0.417	1.21	0.44	0.224	0.52	0.477	0.965	0.951	0.586	1.14	0.036	1.136	0.612	0.953	0.855	0.782	0.641	0.946	0.36	0.516	0.425	0.938	0.735	0.84	0.672	1.271
0.512531	1.101	1.014	1.063	0.902	1.025	1.285	1.119	0.894	1.095	0.166	1.606	0.152	0.825	1.262	0.675	1.242	1.268	1.185	1.265	0.467	1.152	0.436	1.228	0.445	0.226	0.502	0.496	0.989	1.003	0.612	1.175	0.037	1.211	0.628	0.973	0.894	0.811	0.968	0.678	0.389	0.524	0.446	0.633	0.924	0.892	0.671	1.236	1.291	1.491
0.521133	1.099	1.057	1.06	1.51	0.893	1.016	1.292	1.123	0.901	1.115	0.167	0.153	0.811	1.256	0.701	1.235	1.263	1.198	1.183	0.458	1.12	1.298	0.437	0.456	0.221	0.521	0.499	0.999	1.015	0.605	1.15	0.037	1.173	0.63	1.006	0.875	0.824	0.693	0.957	0.359	0.532	0.441	0.616	0.917	0.875	0.706	1.25	1.406	0.48
0.529734	1.124	1.11	1.122	1.599	0.929	1.09	1.346	1.144	0.952	1.173	0.177	0.159	0.838	1.229	0.759	1.318	1.237	1.283	1.248	1.211	0.466	1.154	1.336	0.455	0.364	0.549	0.507	0.939	1.035	0.611	1.206	0.036	1.211	0.647	1.027	0.926	0.815	0.979	0.648	0.382	0.531	0.448	0.628	0.929	0.927	0.722	1.367	1.269	1.385
0.538336	1.191	1.151	1.134	0.954	1.088	1.444	1.184	0.178	0.996	1.212	0.161	0.885	1.326	0.761	1.294	1.269	1.242	1.237	1.22	0.482	1.25	1.329	0.477	0.396	0.571	0.539	1.058	1.166	0.674	1.283	0.04	1.28	0.709	1.051	0.975	0.897	1.064	0.718	0.42	0.552	0.484	0.682	1.017	0.808	0.707	1.314	0.958	0.505	1.221
0.546938	1.205	1.158	1.198	1.646	0.999	1.128	1.239	1.357	1.003	1.162	0.182	1.625	0.165	0.857	0.755	1.311	1.289	1.259	1.25	0.49	1.253	0.482	0.519	0.246	0.581	0.537	1.055	1.12	0.664	1.208	0.038	1.221	1.072	0.69	0.981	0.853	0.977	0.727	0.398	0.571	0.483	0.67	1.022	0.808	0.765	1.352	1.409	0.514	0.938
0.55554	1.196	1.164	1.174	1.628	1.006	1.159	1.038	1.306	1.25	1.036	1.251	0.18	1.665	0.165	0.869	0.779	1.34	1.325	1.311	1.276	1.256	0.505	1.217	0.488	0.534	0.261	0.586	0.559	1.103	1.093	0.676	1.308	0.04	1.201	0.723	1.094	0.918	1.044	1.068	0.752	0.424	0.597	0.482	0.685	0.839	0.93	0.75	1.3	1.292
0.564142	1.227	1.208	1.199	1.562	1.006	1.137	1.254	1.433	1.268	1.079	1.241	0.18	1.664	0.17	0.864	1.318	0.808	1.32	1.351	1.288	1.294	1.299	0.51	1.257	0.503	1.332	0.408	0.597	0.579	1.145	1.169	0.697	1.292	0.04	1.236	0.795	1.171	1.049	0.965	0.79	1.137	0.431	0.624	0.523	1.109	0.881	0.93	0.811	1.398
0.572744	1.254	1.202	1.26	1.597	1.07	1.183	1.397	1.281	0.197	1.046	1.267	0.177	0.883	0.84	1.29	1.324	1.307	1.263	1.323	0.536	1.278	0.525	1.341	0.429	0.602	0.581	1.166	1.179	0.714	1.242	0.041	1.277	0.783	1.166	0.966	1.07	0.952	0.792	1.15	0.439	0.63	0.526	0.74	1.087	0.996	0.829	1.354	1.347	0.562
0.581346	1.251	1.224	1.247	1.05	1.202	1.384	1.337	1.112	1.307	0.204	0.179	0.85	1.328	0.826	1.303	1.344	1.26	1.317	0.548	1.248	0.515	0.429	0.616	0.601	1.172	1.223	0.717	1.279	0.041	1.18	1.138	0.783	1.007	1.093	1.148	0.85	0.439	0.646	0.557	0.752	1.101	0.906	0.984	0.844	1.399	1.084	0.584	1.405	1.271
0.589948	1.309	1.238	1.246	1.617	1.065	1.188	1.265	1.39	1.091	1.269	0.204	1.732	0.185	0.87	0.872	1.344	1.406	1.324	1.271	0.555	1.254	0.526	0.443	0.643	0.602	1.175	1.276	0.771	1.265	0.041	1.289	0.814	1.179	1.086	1.018	0.841	1.191	0.462	0.639	0.556	0.764	1.147	0.938	1.023	1.316	1.34	0.563	1.077	1.445
0.598549	1.258	1.261	1.257	1.104	1.212	1.381	1.369	1.124	1.333	0.21	0.188	0.885	0.876	1.301	1.316	1.305	1.342	1.312	0.566	1.253	0.547	0.551	0.281	0.662	0.622	1.208	1.214	0.76	0.042	1.253	0.845	1.212	1.135	1.058	0.893	1.235	0.475	0.7	0.576	0.773	1.178	0.948	1.092	0.929	0.587	0.583	1.099	1.404	1.578
0.607151	1.275	1.254	1.236	1.12	1.186	1.325	1.326	0.217	1.172	1.379	0.193	0.91	1.34	0.884	1.372	1.411	1.362	1.319	1.272	0.571	1.29	0.571	0.472	0.687	0.638	1.252	1.287	0.811	1.297	0.043	1.233	0.851	1.201	1.045	1.158	0.894	1.189	0.445	0.696	0.58	0.796	1.158	0.962	1.108	1.417	0.646	1.147	0.614	1.405
0.615753	1.287	1.308	1.31	1.628	1.16	1.242	1.424	1.39	1.185	1.292	0.211	1.811	0.194	0.932	1.424	0.924	1.41	1.392	1.453	1.284	1.324	0.592	1.306	0.585	1.328	0.611	0.294	0.689	0.654	1.227	1.286	0.833	1.339	0.042	1.251	0.864	1.205	1.089	1.163	0.882	1.247	0.462	0.751	0.597	1.211	1.01	1.129	0.973	1.39
0.624355	1.291	1.284	1.255	1.675	1.154	1.232	1.393	1.342	1.158	1.344	0.212	1.843	0.198	0.914	1.363	0.936	1.27	1.433	1.306	1.324	0.6	1.283	0.591	0.481	0.71	0.667	1.261	1.24	0.828	1.314	0.043	1.238	0.868	1.256	1.098	1.174	0.91	1.247	0.476	0.742	0.601	0.831	1.162	1.009	0.938	1.393	1.341	0.618	0.625
0.632957	1.354	1.336	1.333	1.662	1.206	1.314	1.455	1.452	1.48	1.257	1.382	0.224	1.775	0.204	0.957	0.95	1.283	1.328	1.344	1.352	1.327	0.608	1.301	0.583	1.416	0.622	0.294	0.696	0.675	1.228	1.306	0.845	1.298	0.045	1.265	0.909	1.257	1.148	1.222	0.954	1.239	0.486	0.75	0.595	1.23	1.01	1.071	0.978	1.405
0.641559	1.389	1.345	1.238	1.656	1.221	1.279	1.386	1.407	1.416	1.262	1.387	0.221	1.77	0.211	0.932	0.965	1.382	1.371	1.383	1.375	1.311	0.633	1.336	0.613	0.496	0.722	0.685	1.244	1.331	0.86	1.369	0.045	1.296	0.929	1.253	1.171	1.253	0.992	1.248	0.516	0.754	0.625	0.87	1.244	1.161	1.016	1.47	1.484	0.677
0.650161	1.323	1.34	1.292	1.617	1.252	1.255	1.379	1.405	1.255	1.405	0.235	1.865	0.213	0.97	1.021	1.477	1.387	1.327	1.337	0.643	1.337	0.632	0.512	0.763	0.718	1.234	1.319	0.888	0.045	1.256	0.921	1.251	1.139	1.21	0.998	1.281	0.511	0.802	0.631	0.882	1.29	1.117	1.119	1.037	0.692	0.689	1.24	1.452	1.461
0.658763	1.323	1.357	1.279	1.26	1.295	1.4	1.436	1.413	1.28	0.245	1.883	0.216	1.015	1.405	0.986	1.342	1.348	1.338	1.38	0.635	1.306	0.621	0.516	0.737	0.728	1.196	1.395	0.895	1.357	0.046	1.205	0.917	1.277	1.162	1.226	0.992	1.308	0.512	0.773	0.672	0.887	1.297	1.102	1.194	1.434	0.686	1.465	1.477	1.606
0.667365	1.336	1.423	1.357	1.557	1.269	1.272	1.444	1.363	1.416	0.241	1.739	0.22	0.966	1.008	1.346	1.329	1.366	1.337	1.333	0.656	1.259	0.647	0.676	0.33	0.775	0.714	1.399	0.905	1.356	0.046	1.298	0.981	1.276	1.245	1.234	1.043	1.294	0.53	0.818	0.676	0.92	1.297	1.138	1.177	1.358	0.687	0.677	1.193	1.434
0.675966	1.344	1.441	1.302	1.644	1.296	1.327	1.259	1.378	1.477	1.365	1.419	0.245	1.728	0.221	1.013	1.035	1.407	1.437	1.324	1.351	1.356	0.688	1.358	0.659	0.543	0.796	0.767	1.323	1.388	0.932	1.345	0.047	1.29	1.019	1.287	1.252	1.297	1.093	1.343	0.542	0.866	0.676	0.935	1.32	1.232	1.065	1.415	1.474	1.403
0.684569	1.326	1.38	1.356	1.289	1.323	1.494	1.436	1.345	1.37	0.246	1.727	0.227	0.979	1.392	1.078	1.383	1.387	1.453	1.408	1.311	0.677	1.303	0.677	0.549	0.808	0.778	1.259	1.359	0.94	1.33	0.046	1.236	0.982	1.311	1.188	1.311	1.05	1.293	0.534	0.813	0.69	0.973	1.34	1.152	1.138	1.412	1.451	0.748	0.741
0.69317	1.355	1.385	1.31	1.574	1.293	1.333	1.272	1.526	1.417	1.371	1.44	0.254	0.229	0.972	1.439	1.075	1.415	1.427	1.388	1.394	1.384	0.719	1.376	0.69	0.575	0.81	0.783	1.262	1.327	1.405	0.97	1.409	0.046	1.351	1.078	1.355	1.308	1.311	1.107	1.383	0.553	0.874	0.705	1.004	1.252	1.297	1.132	1.491	1.46
0.701772	1.347	1.396	1.359	1.313	1.284	1.306	1.48	1.494	1.352	1.421	0.256	0.229	0.997	1.09	1.316	1.37	1.326	1.284	1.312	0.715	0.702	0.56	0.821	0.797	1.297	1.368	0.952	1.353	0.046	1.276	1.065	1.28	1.294	1.349	1.084	1.345	0.557	0.903	0.721	1.039	1.44	1.209	1.309	1.146	0.772	1.31	1.491	1.359	1.585
0.710374	1.359	1.481	1.335	1.366	1.695	1.331	1.313	1.485	0.274	1.461	1.422	0.263	0.238	1.026	1.436	1.143	1.391	1.339	1.417	1.359	1.386	0.739	0.725	0.572	0.835	0.82	1.328	1.39	0.989	1.37	0.047	1.072	1.303	1.339	1.293	1.276	1.113	1.34	0.646	0.936	0.771	0.293	1.036	1.391	1.28	1.14	1.413	0.781	0.777
0.718976	1.317	1.4	1.327	1.653	1.333	1.34	1.514	1.308	1.382	1.428	0.263	0.242	1.027	1.431	1.121	1.397	1.455	1.403	1.396	1.404	0.761	0.732	1.368	0.59	0.84	0.817	1.324	1.389	1.016	1.403	0.047	1.282	1.068	1.296	1.356	1.316	1.109	1.337	0.66	0.951	0.74	0.282	1.068	1.432	1.304	1.379	1.208	1.438	0.781
0.727578	1.361	1.414	1.345	1.618	1.333	1.29	1.381	1.456	0.274	1.425	1.454	0.266	0.248	1.064	1.158	1.404	1.453	1.392	1.387	1.315	0.783	0.775	1.397	0.603	0.886	0.847	1.345	1.307	1.422	1.011	1.338	0.046	1.122	1.289	1.364	1.316	1.351	1.167	1.383	0.588	0.956	0.795	1.126	1.455	1.388	1.229	1.475	0.804	1.296
0.73618	1.319	1.458	1.351	1.583	1.353	1.328	1.471	1.363	1.389	0.276	1.46	0.244	1.025	1.416	1.173	1.375	1.389	1.393	1.373	1.348	0.78	0.753	0.597	0.894	0.855	1.267	1.344	1.025	1.333	0.048	1.272	1.124	1.378	1.348	1.353	1.177	1.368	0.597	0.932	0.806	1.036	1.436	1.176	1.359	1.426	1.392	0.814	0.795	1.502
0.744782	1.284	1.461	1.363	1.38	1.576	1.37	1.321	1.497	1.524	1.44	0.299	1.501	0.256	1.09	1.195	1.432	1.463	1.43	1.416	1.432	1.403	0.782	0.777	0.626	0.921	0.877	1.354	1.405	1.397	1.041	1.337	0.048	1.274	1.178	1.338	1.397	1.373	1.217	1.366	0.594	0.975	0.811	1.155	1.424	1.411	1.258	1.52	1.466	0.826
0.753384	1.375	1.472	1.343	1.598	1.357	1.31	1.518	1.484	1.48	0.295	1.442	1.845	0.256	1.058	1.193	1.409	1.381	1.399	1.364	1.341	1.344	0.804	0.771	0.632	0.908	0.915	1.452	1.07	1.371	0.05	1.344	1.194	1.415	1.334	1.373	1.192	1.381	0.698	0.987	0.811	0.291	1.111	1.423	1.256	1.235	1.47	0.856	0.817	1.434
0.761986	1.33	1.395	1.376	1.399	1.347	1.297	1.469	1.437	1.46	0.298	1.823	0.266	1.096	1.445	1.214	1.433	1.508	1.402	1.362	1.451	0.821	0.814	0.83	0.376	0.942	0.916	1.355	1.433	1.127	1.339	0.05	1.315	1.222	1.349	1.402	1.445	1.219	1.406	0.724	1.005	0.802	0.306	1.155	1.474	1.432	1.293	1.491	0.876	0.856
0.770588	1.365	1.465	1.383	1.596	1.379	1.314	1.48	1.435	1.455	0.299	1.767	0.269	1.106	1.491	1.248	1.428	1.435	1.424	1.424	1.425	0.85	0.797	0.652	0.956	0.946	1.394	1.421	1.121	1.37	0.05	1.351	1.218	1.383	1.393	1.443	1.2	1.335	0.754	1.037	0.802	0.277	1.198	1.485	1.281	1.31	1.487	0.905	1.396	1.513
0.779189	1.322	1.46	1.395	1.488	1.348	1.515	0.304	1.424	1.438	0.305	1.801	0.269	1.08	1.268	1.409	1.413	1.433	1.351	1.359	1.354	0.849	0.834	0.675	0.976	0.931	1.344	1.435	1.337	1.126	1.33	1.431	0.051	1.327	1.218	1.36	1.356	1.361	1.271	1.447	0.738	1.076	0.869	0.267	1.178	1.322	1.295	1.499	1.481	1.458
0.787791	1.446	1.491	1.422	1.483	1.369	1.534	1.347	0.334	1.448	1.491	0.319	1.777	0.274	1.098	1.31	1.491	1.412	1.451	1.423	1.441	1.435	0.862	0.857	0.668	0.991	0.974	1.374	1.402	1.351	1.127	1.384	1.43	0.05	1.285	1.163	1.288	1.311	1.388	1.252	1.43	0.913	0.648	1.059	0.91	1.483	1.332	1.519	1.332	1.597
0.796393	1.379	1.424	1.368	1.436	1.311	1.503	0.32	1.44	1.466	0.326	0.278	1.101	1.467	1.298	1.474	1.442	1.442	1.372	1.418	1.41	0.897	0.88	0.686	1.014	0.995	1.298	1.429	1.171	1.317	1.457	0.052	1.302	1.202	1.338	1.365	1.359	1.276	1.402	0.828	0.772	1.072	0.879	0.271	1.274	1.439	1.291	1.534	1.313	1.515
0.804995	1.435	1.475	1.402	1.464	1.286	1.516	0.332	1.371	1.452	1.531	0.329	0.282	1.123	1.306	1.397	1.53	1.419	1.472	1.506	1.403	0.901	0.888	0.913	0.419	1.032	1.006	1.407	1.17	1.391	1.405	0.051	1.315	1.248	1.323	1.398	1.398	1.25	1.353	0.854	0.771	1.065	0.892	0.267	1.246	1.31	1.588	1.359	1.432	1.48
0.813597	1.405	1.38	1.369	1.423	1.337	1.505	1.505	0.327	1.473	1.504	0.326	0.285	1.129	1.437	1.328	1.465	1.497	1.444	1.419	0.908	1.383	0.887	0.704	1.022	0.997	1.359	1.434	1.169	1.4	1.509	0.053	1.305	1.235	1.3	1.368	1.36	1.263	1.411	0.929	0.787	1.13	0.888	0.291	1.251	1.339	1.492	1.323	1.594	1.426
0.822199	1.461	1.44	1.412	1.455	1.376	1.788	1.327	1.548	1.363	1.506	0.332	1.531	1.528	0.329	0.285	1.106	1.476	1.392	1.442	1.462	1.338	1.34	1.335	0.905	0.903	0.714	1.007	1.027	1.374	1.486	1.156	1.327	0.053	1.315	1.269	1.306	1.365	1.392	1.277	1.423	0.956	0.683	1.129	0.956	1.497	1.307	1.596	1.328	1.604
0.830801	1.389	1.457	1.353	1.389	1.5	1.318	1.539	1.537	1.484	0.338	0.294	1.131	1.444	1.315	1.4	1.38	1.368	1.355	1.308	0.886	0.925	0.708	1.056	1.015	1.438	1.216	1.409	1.481	0.054	1.296	1.257	1.253	1.371	1.39	1.283	1.421	0.922	0.79	1.16	0.971	0.265	1.276	1.472	1.332	1.362	1.691	1.52	1.018	1.396
0.839403	1.382	1.451	1.425	1.487	1.38	1.493	1.509	1.498	0.348	0.296	1.161	1.493	1.385	1.462	1.541	1.439	1.483	1.414	0.95	0.945	0.734	1.077	1.059	1.353	1.336	1.441	1.173	1.361	1.501	0.056	1.318	1.355	1.33	1.44	1.423	1.329	1.504	0.822	0.976	1.198	1.005	0.305	1.329	1.522	1.647	1.686	1.356	1.533	1.477
0.848004	1.431	1.507	1.408	1.497	1.375	1.508	1.47	1.473	1.502	0.358	0.302	1.162	1.345	1.464	1.446	1.506	1.413	1.365	1.392	0.984	0.941	0.743	1.083	1.068	1.38	1.416	1.436	1.239	1.366	1.383	0.055	1.281	1.286	1.295	1.412	1.341	1.287	1.348	0.821	1.146	0.97	0.249	1.313	1.402	1.613	1.339	1.671	1.505	1.018
0.856606	1.404	1.486	1.42	1.452	1.357	1.511	1.561	0.349	1.501	1.832	0.299	1.16	1.413	1.345	1.376	1.454	1.459	1.441	1.401	0.977	0.974	0.758	1.097	1.099	1.401	1.234	1.367	1.438	0.056	1.342	1.292	1.377	1.44	1.448	1.307	1.448	0.816	1.03	1.14	1.013	0.249	1.382	1.609	1.395	1.38	1.701	1.481	1.417	1.018
0.865208	1.431	1.466	1.425	1.5	1.37	1.622	1.549	1.6	0.37	0.313	1.179	1.36	1.444	1.451	1.45	1.365	1.403	1.353	0.989	0.989	0.769	1.111	1.123	1.409	1.483	1.408	1.23	1.429	1.469	0.056	1.296	1.292	1.359	1.388	1.398	1.294	1.417	0.716	1.209	0.999	1.36	1.514	1.345	1.577	1.701	1.401	1.468	1.046	0.998
0.87381	1.353	1.418	1.414	1.519	1.363	0.374	1.502	1.506	1.545	1.534	0.363	0.306	1.154	1.486	1.371	1.438	1.522	1.462	1.476	1.014	1.45	1.009	0.778	1.119	1.128	1.322	1.43	1.371	1.249	1.436	1.51	0.056	1.33	1.282	1.291	1.413	1.449	1.328	1.394	0.879	1.189	1.033	0.275	1.401	1.388	1.678	1.34	1.708	1.512
0.882412	1.405	1.473	1.43	1.5	1.385	0.375	1.567	1.498	1.6	1.581	0.381	0.315	1.222	1.456	1.393	1.464	1.48	1.377	1.373	1.378	1.014	1.001	0.783	1.139	1.12	1.34	1.49	1.44	1.223	1.405	1.453	0.058	1.376	1.303	1.369	1.401	1.374	1.274	1.443	1.077	0.84	1.21	1.032	0.254	1.505	1.366	1.676	1.784	1.335
0.891014	1.372	1.436	1.457	1.54	1.408	0.38	1.586	1.522	1.531	0.39	1.856	0.325	1.19	1.432	1.404	1.496	1.526	1.462	1.401	1.476	1.043	1.012	0.783	1.124	1.127	1.339	1.474	1.381	1.224	1.411	1.498	0.056	1.386	1.316	1.362	1.333	1.391	1.253	1.435	1.018	0.861	1.207	1.052	0.272	1.565	1.343	1.79	1.377	1.74
0.899616	1.374	1.443	1.43	1.484	1.367	0.379	1.524	1.567	1.5	0.386	1.804	0.325	1.229	1.478	1.429	1.539	1.524	1.482	1.419	1.42	1.489	1.045	1.052	0.808	1.153	1.168	1.343	1.434	1.332	1.281	1.39	1.456	0.058	1.357	1.291	1.328	1.406	1.409	1.27	1.411	1.076	0.887	1.229	1.073	1.369	1.505	1.352	1.733	1.356
0.908218	1.391	1.46	1.438	1.459	1.394	0.378	1.539	1.555	1.577	0.398	1.81	0.331	1.2	1.461	1.5	1.455	1.564	1.371	1.385	1.394	1.058	1.039	0.815	1.186	1.198	1.345	1.405	1.386	1.246	1.395	1.412	0.059	1.325	1.262	1.37	1.406	1.41	1.287	1.44	0.877	1.215	1.117	0.284	1.377	1.36	1.351	1.743	1.446	1.106
0.91682	1.407	1.47	1.4	1.472	1.498	1.372	0.406	1.521	1.555	1.516	0.395	1.806	0.334	1.209	1.257	1.509	1.408	1.473	1.484	1.427	1.403	1.418	1.054	1.076	0.82	1.193	1.202	1.379	1.427	1.428	1.25	1.388	1.463	0.059	1.352	1.385	1.41	1.43	1.402	1.349	0.898	1.398	1.241	1.116	1.404	1.513	1.389	1.363	1.813
0.925422	1.36	1.451	1.484	1.389	1.44	1.559	1.433	0.408	1.372	1.581	0.417	1.528	1.553	0.391	1.736	0.339	1.24	1.229	1.457	1.463	1.44	1.515	1.506	1.21	1.406	1.413	1.419	1.104	1.411	1.084	0.839	1.245	1.198	1.392	1.452	1.395	1.287	1.424	1.45	0.06	1.335	1.337	1.403	1.409	1.289	1.414	1.118	0.789	1.199
0.934024	1.369	1.394	1.451	1.458	1.361	0.405	1.587	0.417	1.525	1.519	0.417	0.339	1.21	1.498	1.404	1.478	1.419	1.325	1.344	1.39	1.099	1.116	0.819	1.193	1.169	1.291	1.328	1.415	1.261	1.386	1.487	0.059	1.292	1.26	1.262	1.342	1.328	1.304	1.335	1.111	0.906	1.197	1.126	0.261	1.468	1.31	1.709	1.332	1.85
0.942626	1.467	1.57	1.441	1.508	1.411	0.412	1.547	0.438	1.587	1.522	0.433	0.348	1.236	1.345	1.49	1.436	1.533	1.601	1.244	1.406	1.427	1.403	1.111	1.126	1.364	0.83	1.199	1.259	1.324	1.394	1.437	1.26	1.421	1.458	0.061	1.385	1.4	1.426	1.45	1.478	1.304	1.436	0.802	1.257	1.414	1.47	1.351	1.853	1.423
0.951227	1.344	1.45	1.476	1.523	1.372	1.528	1.505	1.514	1.516	0.428	0.352	1.276	1.303	1.491	1.435	1.52	1.514	1.491	1.464	1.418	1.14	1.105	0.845	1.24	1.21	1.315	1.469	1.266	1.365	1.444	0.06	1.321	1.31	1.319	1.403	1.392	1.266	1.408	0.936	1.158	1.234	1.169	0.279	1.325	1.36	1.84	1.382	1.831	1.598
0.959829	1.385	1.451	1.459	1.525	1.372	0.416	1.505	1.574	0.449	1.592	1.538	0.424	0.349	1.254	1.496	1.407	1.541	1.519	1.427	1.379	1.478	1.14	1.145	0.854	1.225	1.248	1.34	1.435	1.322	1.258	1.414	1.494	0.061	1.374	1.355	1.371	1.367	1.417	1.319	1.4	0.969	1.211	1.272	1.202	1.447	1.531	1.372	1.968	1.389
0.968431	1.448	1.511	1.475	1.423	1.39	1.799	0.437	1.577	1.601	1.547	1.578	1.849	0.431	0.364	1.315	1.298	1.508	1.406	1.48	1.47	1.439	1.451	1.454	1.151	1.156	0.857	1.266	1.257	1.358	1.51	1.259	1.408	1.44	0.06	1.387	1.326	1.332	1.399	1.344	1.323	1.449	0.852	1.299	1.288	1.407	1.539	1.365	1.842	1.354
0.977033	1.356	1.459	1.432	1.499	1.438	0.447	1.569	1.557	1.54	1.619	1.858	0.439	0.363	1.273	1.545	1.458	1.464	1.51	1.394	1.463	1.371	1.169	1.184	0.854	1.231	1.264	1.286	1.468	1.273	1.445	1.472	0.063	1.346	1.292	1.327	1.365	1.363	1.282	1.395	0.842	1.206	1.228	1.203	1.367	1.464	1.325	1.88	1.373	1.885
0.985635	1.416	1.438	1.467	1.492	1.524	1.415	1.553	0.454	1.505	1.584	1.592	1.85	0.436	0.367	1.328	1.471	1.44	1.486	1.508	1.417	1.484	1.398	1.182	1.175	0.863	1.254	1.258	1.34	1.433	1.3	1.278	1.403	1.513	0.062	1.408	1.291	1.37	1.384	1.393	1.327	0.982	1.411	1.212	1.213	1.372	1.393	1.483	1.387	1.962
0.994237	1.377	1.436	1.466	1.527	1.416	0.447	1.559	1.547	1.566	1.909	0.471	0.371	1.278	1.455	1.516	1.444	1.449	1.411	1.431	1.379	1.202	1.179	0.858	1.259	1.207	1.305	1.251	1.382	1.438	1.245	1.358	1.451	0.062	1.364	1.301	1.306	1.391	1.406	1.287	1.387	0.84	1.237	1.217	1.411	1.321	1.929	1.371	1.876	1.486
1.00284	1.491	1.49	1.483	1.547	1.433	0.468	1.607	1.527	1.61	1.558	1.801	0.467	0.379	1.352	1.436	1.454	1.509	1.609	1.568	1.417	1.42	1.439	1.24	1.231	0.874	1.268	1.284	1.357	1.434	1.464	1.318	1.425	1.496	0.062	1.353	1.312	1.329	1.35	1.42	1.337	1.378	1.286	1.364	0.858	1.225	1.426	1.426	1.456	1.36
1.01144	1.379	1.483	1.485	1.549	1.4	0.464	1.576	1.62	1.617	1.58	0.492	1.867	0.381	1.312	1.258	1.394	1.426	1.461	1.499	1.477	1.447	1.516	1.4	1.235	1.228	0.888	1.278	1.324	1.274	1.42	1.443	1.286	1.421	1.454	0.064	1.39	1.346	1.366	1.471	1.391	1.436	1.312	1.464	0.848	1.249	1.399	1.527	1.348	1.92
1.02004	1.348	1.449	1.448	1.478	1.443	1.814	1.357	0.455	1.566	1.625	1.579	1.56	0.491	1.834	0.388	1.298	1.436	1.49	1.523	1.498	1.398	1.427	1.34	1.223	1.237	0.881	1.275	1.219	1.323	1.278	1.39	1.439	1.259	1.329	1.478	0.064	1.317	1.362	1.358	1.486	1.433	1.379	1.434	1.366	1.222	1.278	1.39	1.488	1.507
1.02864	1.396	1.441	1.488	1.438	1.409	0.49	1.55	1.612	1.635	1.536	0.501	1.901	0.387	1.348	1.429	1.492	1.554	1.47	1.366	1.455	1.456	1.248	1.255	0.883	1.249	1.264	1.275	1.442	1.371	1.299	1.455	1.466	0.063	1.418	1.363	1.376	1.497	1.424	1.413	1.316	1.401	1.077	1.264	1.327	1.427	1.563	1.357	1.79	1.383
1.03725	1.395	1.454	1.42	1.489	1.384	1.92	0.483	1.555	1.629	1.581	1.567	0.501	1.791	0.388	1.329	1.441	1.488	1.504	1.516	1.417	1.468	1.454	1.283	1.261	0.884	1.271	1.273	1.29	1.408	1.415	1.482	1.284	1.427	1.536	0.063	1.369	1.436	1.35	1.428	1.438	1.443	1.292	1.455	1.067	1.306	0.31	1.434	1.505	1.612
1.04585	1.392	1.451	1.468	1.44	1.82	1.392	0.485	1.558	1.589	1.62	1.524	1.81	0.5	0.398	1.308	1.249	1.453	1.542	1.544	1.431	1.455	1.377	1.267	1.287	0.898	1.276	1.292	1.322	1.46	1.345	1.283	1.365	1.484	0.064	1.346	1.33	1.351	1.396	1.385	1.251	1.413	1.323	1.053	1.319	1.304	0.281	1.376	1.479	1.577
1.05445	1.362	1.47	1.491	1.489	1.408	1.912	0.496	1.57	1.575	1.609	1.547	1.844	0.512	0.401	1.404	1.486	1.646	1.555	1.56	1.355	1.537	1.462	1.328	1.304	0.917	1.316	1.368	1.293	1.534	1.31	1.399	1.484	0.064	1.336	1.308	1.375	1.359	1.42	1.47	1.337	1.337	1.41	0.883	1.293	1.406	1.557	1.341	1.391	1.869
1.06305	1.442	1.467	1.428	1.475	1.401	1.897	0.486	1.577	1.603	1.515	1.522	1.785	0.534	0.414	1.453	1.351	1.489	1.535	1.55	1.628	1.564	1.427	1.517	1.551	1.367	1.359	0.922	1.352	1.466	1.307	1.444	1.427	1.337	1.444	1.558	0.064	1.395	1.36	1.413	1.388	1.448	1.32	1.38	1.504	1.293	1.381	1.399	1.504	1.616
1.07165	1.381	1.461	1.458	1.531	1.417	0.513	1.632	1.581	1.651	0.542	0.416	1.277	1.435	1.527	1.515	1.508	1.439	1.476	1.437	1.331	1.333	0.92	1.326	1.349	1.289	1.408	1.396	1.288	1.381	1.494	0.065	1.348	1.285	1.292	1.366	1.41	1.402	1.329	1.4	0.932	1.232	1.326	1.38	1.424	1.413	2.018	1.401	1.864	1.444
1.08026	1.486	1.45	1.535	1.454	1.412	0.509	1.549	1.622	1.626	1.548	0.544	0.417	1.356	1.476	1.476	1.52	1.493	1.434	1.479	1.384	1.351	1.355	0.913	1.301	1.269	1.307	1.303	1.356	1.395	1.293	1.358	1.506	0.066	1.339	1.298	1.348	1.448	1.376	1.399	1.329	1.451	0.968	1.291	1.354	1.573	1.419	1.924	1.404	1.953
1.08886	1.421	1.423	1.513	1.479	1.402	0.514	1.811	1.575	1.65	1.603	1.609	1.889	0.56	0.418	1.353	1.521	1.445	1.547	1.502	1.552	1.317	1.397	1.381	1.408	1.37	1.351	0.936	1.331	1.339	1.44	1.436	1.489	1.311	1.475	1.512	0.068	1.351	1.352	1.384	1.393	1.409	1.413	1.361	1.441	1.333	1.35	1.436	1.56	1.665
1.09746	1.357	1.427	1.47	1.449	1.366	0.519	1.864	1.544	1.543	1.527	1.729	0.533	0.423	1.346	1.479	1.531	1.512	1.509	1.522	1.442	1.499	1.456	1.366	1.344	0.918	1.267	1.352	1.325	1.367	1.444	1.269	1.384	1.461	0.065	1.357	1.333	1.35	1.417	1.429	1.367	1.338	1.41	0.948	1.268	1.393	1.473	1.598	1.388	1.388
1.10606	1.499	1.505	1.477	1.499	1.469	1.416	0.532	1.841	1.629	1.616	1.608	1.608	1.797	0.566	0.434	1.369	1.431	1.478	1.511	1.522	1.597	1.396	1.468	1.419	1.553	1.506	1.396	1.397	0.941	1.333	1.298	1.367	1.425	1.484	1.302	1.431	1.534	0.068	1.31	1.392	1.351	1.453	1.438	1.495	1.42	0.963	1.296	1.376	1.459
1.11466	1.474	1.488	1.495	1.549	1.512	1.459	0.554	1.639	1.62	1.658	1.595	0.582	0.438	1.4	1.438	1.481	1.597	1.598	1.419	1.479	1.432	1.415	1.404	0.93	1.315	1.313	1.425	1.472	1.302	1.282	1.378	1.431	0.067	1.37	1.343	1.381	1.437	1.392	1.424	1.345	1.446	0.952	1.248	1.339	1.463	1.582	1.377	1.39	1.867
1.12326	1.377	1.443	1.47	1.487	1.402	0.54	1.836	1.537	1.62	1.57	0.543	0.431	1.336	1.318	1.448	1.479	1.506	1.533	1.501	1.449	1.467	1.507	1.39	1.391	0.938	1.285	1.333	1.338	1.361	1.327	1.465	1.457	1.265	1.412	1.466	0.07	1.365	1.392	1.371	1.477	1.434	1.364	1.377	1.421	1.275	1.365	1.485	1.579	1.398
1.13187	1.441	1.506	1.522	1.502	1.59	1.409	0.545	1.625	1.6	1.673	1.626	1.901	0.606	0.447	1.232	1.491	1.563	1.503	1.52	1.428	1.502	1.491	1.422	1.425	0.958	1.393	1.335	1.449	1.384	1.421	1.454	1.278	1.383	1.512	0.069	1.344	1.375	1.391	1.385	1.434	1.437	1.378	1.476	0.98	1.363	1.486	1.618	1.419	1.953
1.14047	1.447	1.461	1.465	1.569	1.395	0.561	1.586	1.601	1.633	1.618	1.821	0.593	0.444	1.251	1.445	1.476	1.537	1.533	1.536	1.442	1.487	1.423	1.434	1.406	0.953	1.296	1.299	1.311	1.303	1.456	1.384	1.288	1.397	1.456	0.068	1.362	1.271	1.386	1.385	1.365	1.367	1.329	1.404	0.994	1.329	1.492	1.54	1.376	1.428
1.14907	1.425	1.436	1.572	1.487	0.556	1.424	1.538	1.577	1.688	1.555	1.906	0.612	0.45	1.146	1.341	1.503	1.436	1.514	1.559	1.448	1.18	1.44	1.445	1.412	1.424	1.409	0.94	1.335	1.309	1.313	1.5	1.407	1.305	1.449	1.53	0.069	1.409	1.367	1.469	1.389	1.503	1.435	1.46	1.351	1.208	1.291	1.367	0.42	1.477
1.15767	1.37	1.465	1.567	1.454	1.423	0.564	1.347	1.557	1.62	1.664	1.602	1.841	0.601	0.457	1.313	1.492	1.608	1.513	1.534	1.508	1.525	1.479	1.432	1.43	0.952	1.315	1.397	1.314	1.452	1.358	1.301	1.397	1.51	0.069	1.367	1.314	1.387	1.319	1.377	1.415	1.415	1.333	1.422	1.018	1.377	1.491	1.571	1.397	1.994
1.16627	1.422	1.479	1.532	1.477	1.417	0.556	1.573	1.534	1.658	1.802	1.56	0.621	0.456	1.261	1.347	1.441	1.425	1.535	1.497	1.573	1.417	1.482	1.456	1.426	1.431	0.939	1.318	1.273	1.293	1.325	1.363	1.378	1.364	1.289	1.396	1.459	0.07	1.359	1.389	1.404	1.475	1.445	1.504	1.319	1.159	1.314	1.376	1.495	1.451
1.17488	1.384	1.456	1.526	1.476	1.51	1.425	0.587	1.43	1.839	1.641	1.612	1.624	1.611	1.781	0.627	0.462	1.325	1.538	1.437	1.538	1.513	1.477	1.367	1.498	1.436	1.435	1.443	0.95	1.342	1.303	1.336	1.462	1.348	1.287	1.407	1.524	0.072	1.327	1.333	1.398	1.437	1.44	1.448	1.328	1.274	1.313	1.349	0.463	1.421
1.18348	1.428	1.47	1.421	1.596	1.532	1.457	0.599	1.722	1.594	1.62	1.602	1.85	0.62	0.471	1.447	1.275	1.515	1.485	1.553	1.504	1.58	1.579	1.476	1.532	1.524	1.477	1.467	0.963	1.358	1.329	1.324	1.468	1.397	1.5	1.311	1.427	1.474	0.072	1.351	1.367	1.349	1.412	1.422	1.417	1.41	1.065	1.227	1.358	1.456
1.19208	1.448	1.458	1.472	1.6	1.416	1.43	0.597	1.564	1.617	1.599	1.587	1.813	0.629	0.471	1.211	1.263	1.485	1.503	1.497	1.526	1.593	1.446	1.485	1.404	1.447	1.444	0.96	1.371	1.337	1.338	1.401	1.336	1.468	1.484	1.324	1.456	1.57	0.07	1.394	1.372	1.398	1.364	1.439	1.455	1.391	1.49	1.094	1.265	1.386
1.20068	1.438	1.433	1.499	1.414	1.585	1.411	0.6	1.639	1.601	1.647	1.611	1.818	0.629	0.476	1.195	1.424	1.528	1.555	1.541	1.368	1.516	1.515	1.464	1.45	0.965	1.342	1.323	1.359	1.458	1.448	1.292	1.428	1.519	0.073	1.366	1.353	1.392	1.49	1.428	1.349	1.339	1.414	1.09	1.322	1.446	1.466	1.553	1.414	1.903
1.20928	1.479	1.437	1.424	1.547	1.488	1.464	0.61	1.393	1.633	1.611	1.642	1.611	1.85	0.636	0.483	1.275	1.467	1.554	1.51	1.53	1.237	1.397	1.454	1.38	1.434	1.454	0.951	1.335	1.38	1.363	1.337	1.342	1.49	1.421	1.337	1.396	1.468	0.072	1.364	1.368	1.384	1.36	1.399	1.409	1.326	1.376	1.328	1.09	1.271
1.21789	1.439	1.515	1.443	1.449	1.537	1.43	0.613	1.578	1.574	1.634	1.633	1.862	0.661	0.489	1.148	1.499	1.569	1.597	1.366	1.537	1.44	1.477	1.488	0.971	1.368	1.388	1.339	1.36	1.341	1.418	1.436	1.279	1.499	1.495	0.075	1.366	1.366	1.393	1.445	1.401	1.365	1.402	1.128	1.268	1.438	1.562	1.381	1.96	1.43
1.22649	1.475	1.493	1.491	1.5	1.566	1.428	0.621	1.62	1.662	1.719	1.634	1.82	0.664	0.49	1.121	1.25	1.468	1.497	1.559	1.563	1.433	1.557	1.492	1.49	1.437	0.962	1.371	1.328	1.288	1.411	1.464	1.383	1.333	1.534	1.574	0.075	1.431	1.396	1.436	1.451	1.447	1.447	1.359	1.428	1.124	1.268	1.378	1.5	1.602
1.23509	1.426	1.481	1.492	1.568	0.62	1.448	1.345	1.576	1.537	1.636	1.584	1.775	0.675	0.498	1.08	1.452	1.521	1.532	1.543	1.409	1.527	1.447	1.525	1.479	0.97	1.336	1.318	1.43	1.304	1.385	1.496	1.306	1.41	1.432	0.075	1.357	1.418	1.442	1.427	1.46	1.453	1.373	1.45	1.197	1.391	1.457	1.583	1.457	1.879
1.24369	1.491	1.465	1.521	1.451	1.568	1.407	0.616	1.648	1.706	1.697	1.639	1.831	0.687	0.506	1.173	1.477	1.538	1.549	1.533	1.34	1.419	1.52	1.446	1.494	1.467	0.98	1.365	1.335	1.349	1.33	1.427	1.489	1.392	1.354	1.453	1.477	0.077	1.416	1.354	1.406	1.413	1.415	1.424	1.287	1.376	1.286	1.36	0.402	1.445
1.25229	1.445	1.455	1.451	1.557	1.489	0.639	1.419	1.528	1.661	1.708	1.62	1.827	0.683	0.502	1.333	1.496	1.549	1.473	1.503	1.449	1.545	1.418	1.501	1.474	0.988	1.324	1.407	1.341	1.315	1.393	1.467	1.308	1.389	1.498	0.078	1.353	1.391	1.329	1.435	1.416	1.379	1.286	1.434	1.367	1.383	0.361	1.444	1.481	1.555
1.2609	1.432	1.487	1.519	1.566	1.464	0.659	1.456	1.608	1.619	1.691	1.686	1.885	0.677	0.515	1.3	1.333	1.57	1.641	1.61	1.557	1.314	1.504	1.481	1.498	1.455	1.458	0.995	1.352	1.337	1.427	1.288	1.437	1.418	1.347	1.435	1.515	0.077	1.312	1.345	1.388	1.334	1.499	1.451	1.421	1.421	1.208	1.295	1.375	1.469
1.2695	1.495	1.485	1.5	1.523	1.52	1.438	0.653	1.869	1.603	1.548	1.58	1.646	1.99	0.69	0.527	1.237	1.428	1.489	1.576	1.57	1.435	1.445	1.544	1.455	1.528	1.461	1.001	1.336	1.464	1.322	1.473	1.388	1.482	1.492	1.335	1.43	1.516	0.078	1.387	1.302	1.431	1.46	1.451	1.409	1.331	1.373	1.408	1.264	1.371
1.2781	1.471	1.438	1.516	1.571	0.663	1.444	1.662	1.614	1.667	1.613	1.883	0.679	0.52	1.249	1.481	1.566	1.504	1.555	1.458	1.346	1.471	1.473	1.432	0.992	1.318	1.349	1.376	1.311	1.421	1.362	1.278	1.43	1.436	0.078	1.352	1.37	1.474	1.427	1.448	1.396	1.441	1.407	1.296	1.397	1.409	1.406	1.666	1.444	1.402
1.2867	1.436	1.449	1.507	1.513	1.557	1.476	0.668	1.609	1.572	1.64	1.554	1.783	0.517	1.265	1.463	1.477	1.444	1.508	1.216	1.391	1.472	1.389	1.423	1.432	0.983	1.321	1.305	1.406	1.483	1.324	1.442	1.483	0.078	1.322	1.327	1.428	1.441	1.398	1.4	1.314	1.389	1.227	1.265	1.401	1.666	1.419	1.472	1.939	1.469
1.2953	1.462	1.459	1.528	1.487	0.664	1.402	1.593	1.597	1.624	1.514	1.899	0.696	0.526	1.309	1.449	1.53	1.609	1.528	1.469	1.513	1.462	1.503	1.465	0.989	1.403	1.365	1.345	1.458	1.387	1.505	1.353	1.482	1.557	0.082	1.386	1.384	1.38	1.394	1.411	1.414	1.362	1.473	1.229	1.319	1.443	1.573	1.46	2.014	1.436
1.30391	1.469	1.499	1.478	1.582	1.506	0.678	1.417	1.609	1.575	1.693	1.662	1.949	0.719	0.538	1.299	1.47	1.619	1.534	1.649	1.483	1.59	1.475	1.521	1.504	1.003	1.339	1.288	1.378	1.351	1.384	1.413	1.527	1.325	1.418	1.552	0.079	1.394	1.316	1.327	1.377	1.523	1.441	1.422	1.357	1.217	1.263	1.357	1.47	1.482
1.31251	1.481	1.488	1.442	1.444	1.553	1.442	0.691	1.358	1.656	1.57	1.644	1.611	1.853	0.699	0.538	1.427	1.536	1.535	1.578	1.621	1.626	1.52	1.482	1.552	1.493	1.009	1.329	1.376	1.431	1.347	1.489	1.451	1.573	1.315	1.485	0.083	1.417	1.372	1.42	1.483	1.422	1.471	1.375	1.388	1.298	1.379	1.467	1.566	1.41
1.32111	1.478	1.448	1.46	1.485	1.473	1.552	0.68	1.42	1.616	1.618	1.675	1.624	0.701	1.835	0.547	1.37	1.497	1.58	1.54	1.598	1.386	1.471	1.44	1.443	1.47	0.988	1.364	1.258	1.293	1.364	1.305	1.372	1.478	1.521	1.295	1.443	1.474	0.082	1.315	1.343	1.372	1.418	1.387	1.4	1.376	1.476	1.285	1.376	0.407
1.32971	1.512	1.489	1.484	1.45	1.545	0.681	1.376	1.689	1.555	1.657	1.661	1.876	0.717	0.542	1.374	1.44	1.529	1.57	1.558	1.428	1.439	1.369	1.474	1.438	0.988	1.329	1.36	1.392	1.324	1.432	1.374	1.417	1.301	1.439	1.476	0.082	1.319	1.366	1.356	1.445	1.407	1.453	1.36	1.36	1.243	1.36	1.47	1.574	1.394
1.33831	1.422	1.428	1.484	1.471	1.537	1.562	0.696	1.452	1.622	1.625	1.669	1.594	1.94	0.735	0.555	1.408	1.455	1.578	1.579	1.516	1.465	1.508	1.441	1.478	1.49	1.014	1.29	1.34	1.296	1.396	1.403	1.428	1.331	1.435	1.492	0.082	1.383	1.357	1.403	1.491	1.469	1.356	1.377	1.412	1.302	1.364	1.465	1.574	1.389
1.34692	1.425	1.426	1.481	1.464	1.54	0.703	1.404	1.599	1.689	1.603	2.003	0.735	0.553	1.472	1.48	1.564	1.545	1.522	1.438	1.497	1.405	1.472	1.473	0.997	1.376	1.286	1.397	1.34	1.445	1.424	1.328	1.396	1.539	0.084	1.336	1.376	1.348	1.463	1.374	1.392	1.303	1.405	1.473	1.32	0.366	1.453	1.612	1.443	1.382
1.35552	1.439	1.443	1.497	1.533	1.437	0.697	1.59	1.568	1.619	1.598	1.939	0.761	0.555	1.4	1.499	1.582	1.545	1.575	1.362	1.396	1.461	1.486	1.465	1.482	1.012	1.441	1.403	1.361	1.371	1.387	1.351	1.461	1.299	1.555	0.082	1.394	1.355	1.4	1.451	1.422	1.36	1.341	1.388	1.302	1.416	1.492	1.6	1.412	1.419
1.36412	1.412	1.5	1.498	1.566	1.385	0.706	1.598	1.611	1.597	1.908	0.74	0.564	1.422	1.492	1.502	1.552	1.515	1.454	1.474	1.448	1.472	1.466	1.017	1.292	1.426	1.304	1.387	1.382	1.445	1.323	1.428	1.548	0.083	1.369	1.365	1.383	1.462	1.403	1.421	1.371	1.427	1.544	1.291	1.396	1.447	1.563	1.428	1.919	1.363
1.37272	1.454	1.46	1.487	1.527	0.708	1.411	0.728	1.654	1.588	1.675	1.93	1.585	0.768	0.562	1.292	1.482	1.53	1.537	1.543	1.419	1.353	1.45	1.455	1.009	1.312	1.308	1.267	1.282	1.39	1.297	1.443	1.354	1.303	1.466	1.492	0.083	1.344	1.484	1.434	1.409	1.431	1.361	1.386	1.301	1.386	1.469	1.604	1.388	1.388
1.38132	1.414	1.461	1.474	1.545	0.731	1.437	1.612	1.66	1.67	1.648	1.944	0.756	0.574	1.459	1.491	1.605	1.537	1.558	1.56	1.445	1.495	1.531	1.509	1.023	1.354	1.461	1.316	1.488	1.386	1.341	1.428	1.575	0.084	1.428	1.403	1.398	1.45	1.456	1.43	1.328	1.383	1.093	1.757	1.333	1.504	1.478	1.618	1.432	1.408
1.38992	1.395	1.457	1.369	1.455	1.476	1.393	0.714	1.739	1.578	1.57	1.586	1.564	1.974	0.777	0.574	1.402	1.467	1.518	1.571	1.502	1.36	1.488	1.339	1.46	1.466	1.2	0.875	1.311	1.325	1.279	1.376	1.263	1.311	1.41	1.32	1.283	1.425	1.434	0.083	1.367	1.33	1.363	1.423	1.435	1.33	1.416	1.127	1.802	1.283
1.39853	1.41	1.444	1.477	1.467	1.575	0.728	1.397	1.634	1.698	1.568	1.606	1.902	0.772	0.579	1.339	1.486	1.521	1.535	1.521	1.382	1.488	1.467	1.448	1.478	1.218	0.912	1.319	1.364	1.313	1.332	1.253	1.465	1.374	1.326	1.496	1.504	0.083	1.396	1.404	1.432	1.488	1.429	1.417	1.329	1.344	1.273	1.387	1.504	1.585
1.40713	1.465	1.442	1.487	1.473	1.559	0.752	1.464	1.622	1.407	1.546	1.671	1.628	2.001	0.775	0.591	1.461	1.479	1.528	1.511	1.47	1.391	1.424	1.481	1.479	1.227	0.927	1.343	1.357	1.387	1.325	1.322	1.359	1.483	1.292	1.453	1.46	0.085	1.421	1.358	1.406	1.536	1.438	1.437	1.362	1.594	1.308	1.451	0.374	1.464
1.41573	1.437	1.468	1.451	1.553	0.772	1.393	1.405	1.669	1.606	1.642	1.626	2.053	0.783	0.586	1.524	1.46	1.511	1.536	1.448	1.443	1.47	1.452	1.484	1.485	1.217	0.891	1.36	1.286	1.352	1.325	1.392	1.506	1.317	1.417	1.524	0.087	1.367	1.311	1.412	1.413	1.406	1.395	1.309	1.42	1.856	1.308	1.41	0.381	1.49
1.42433	1.451	1.477	1.477	1.553	0.775	1.431	1.615	1.575	1.628	1.59	1.914	0.791	0.597	1.437	1.517	1.568	1.554	1.583	1.488	1.404	1.416	1.507	1.466	1.01	1.298	1.345	1.403	1.329	1.493	1.418	1.313	1.451	1.518	0.086	1.381	1.425	1.481	1.486	1.438	1.386	1.411	1.429	1.908	1.302	1.477	1.54	1.571	1.432	1.392
1.43293	1.385	1.453	1.577	1.456	0.764	1.382	1.658	1.62	1.677	1.584	2	0.848	0.596	1.462	1.441	1.529	1.499	1.577	1.378	1.387	1.435	1.35	1.512	1.491	1.196	0.915	1.339	1.359	1.349	1.331	1.313	1.482	1.379	1.316	1.426	1.515	0.086	1.342	1.347	1.373	1.406	1.379	1.399	1.312	1.369	1.852	1.287	1.386	1.439
1.44154	1.425	1.437	1.407	1.521	0.774	1.398	1.398	1.687	1.604	1.662	1.625	2.084	0.825	0.602	1.404	1.499	1.579	1.556	1.539	1.401	1.525	1.507	1.512	1.466	1.032	1.364	1.398	1.413	1.332	1.372	1.464	1.318	1.457	1.548	0.089	1.357	1.357	1.387	1.464	1.444	1.419	1.42	1.433	1.176	1.307	1.418	1.492	1.373	1.618
1.45014	1.452	1.437	1.468	1.588	0.781	1.44	1.65	1.65	1.657	1.658	2.017	0.817	0.609	1.434	1.491	1.59	1.539	1.645	1.512	1.415	1.493	1.523	1.487	1.04	1.351	1.351	1.321	1.341	1.459	1.379	1.287	1.413	1.482	0.087	1.334	1.356	1.355	1.438	1.393	1.458	1.384	1.413	1.461	1.922	1.422	1.45	1.433	1.609	1.379
1.45874	1.447	1.482	1.478	1.577	0.788	1.381	1.409	1.651	1.59	1.608	1.612	1.973	0.814	0.613	1.446	1.415	1.554	1.502	1.568	1.408	1.472	1.457	1.517	1.492	1.029	1.339	1.314	1.341	1.326	1.478	1.339	1.314	1.503	1.487	0.088	1.356	1.379	1.362	1.433	1.446	1.444	1.373	1.467	1.545	1.289	1.394	1.442	1.424	1.535
1.46734	1.449	1.49	1.467	1.474	1.533	0.806	1.403	1.351	1.653	1.623	1.666	1.605	2.038	0.852	0.612	1.439	1.487	1.582	1.527	1.547	1.559	1.401	1.437	1.51	1.463	1.194	0.919	1.396	1.329	1.359	1.305	1.424	1.395	1.299	1.418	1.468	0.088	1.254	1.313	1.347	1.371	1.345	1.382	1.308	1.42	1.264	1.352	1.473	1.482
1.47594	1.467	1.441	1.487	1.571	0.813	1.469	1.438	1.658	1.642	1.494	1.632	1.989	0.847	0.624	1.461	1.473	1.618	1.569	1.616	1.51	1.405	1.5	1.505	1.502	1.037	1.337	1.428	1.31	1.452	1.366	1.319	1.409	1.498	0.087	1.349	1.349	1.403	1.411	1.382	1.368	1.327	1.37	1.479	2.02	1.35	0.377	1.435	1.473	1.604
1.48455	1.429	1.422	1.481	1.499	1.54	0.811	1.382	1.635	1.686	1.63	1.606	1.897	0.87	0.625	1.439	1.493	1.576	1.489	1.521	1.383	1.53	1.448	1.506	1.511	1.511	1.052	1.372	1.352	1.423	1.302	1.462	1.39	1.517	1.294	1.402	1.517	0.09	1.336	1.37	1.433	1.448	1.447	1.435	1.36	1.246	2.076	1.261	1.368	1.435
1.49315	1.451	1.444	1.483	1.526	0.827	1.403	1.865	1.658	1.648	1.711	2.073	0.915	0.633	1.514	1.493	1.571	1.569	1.577	1.512	1.479	1.471	1.451	1.554	1.493	1.231	0.952	1.364	1.324	1.343	1.366	1.332	1.315	1.433	1.528	1.33	1.462	1.544	0.089	1.366	1.457	1.4	1.46	1.451	1.416	1.399	1.602	2.104	1.312	1.412
1.50175	1.478	1.475	1.469	1.478	0.822	1.41	1.942	1.617	1.727	1.569	1.669	2.006	0.896	0.641	1.474	1.49	1.549	1.527	1.527	1.36	1.457	1.425	1.458	1.509	1.462	1.225	0.935	1.332	1.452	1.364	1.324	1.474	1.355	1.462	1.348	1.315	1.404	1.519	0.09	1.34	1.285	1.417	1.422	1.396	1.298	1.399	1.497	2.072	1.273
1.51035	1.425	1.4	1.507	1.475	1.514	0.822	1.426	1.399	1.607	1.587	1.582	1.611	1.999	0.878	0.637	1.444	1.5	1.499	1.55	1.549	1.507	1.412	1.4	1.504	1.431	1.509	1.495	1.057	1.381	1.323	1.351	1.3	1.294	1.456	1.345	1.33	1.481	1.504	0.091	1.375	1.327	1.394	1.432	1.416	1.337	1.41	1.273	2.147	1.314
1.51895	1.438	1.521	1.501	1.446	1.457	1.466	1.523	0.781	1.334	1.511	1.369	1.621	1.569	1.573	1.652	1.463	1.5	1.709	0.888	0.634	1.568	1.602	1.472	1.395	1.445	1.585	1.521	1.583	1.441	1.454	1.321	1.465	1.444	1.479	1.451	1.412	1.515	1.534	1.245	1.047	1.314	1.248	1.329	1.248	1.349	1.341	1.573	1.246	1.378
1.50453
1.51313
1.52173
1.53033
1.53892
1.54752
1.55612
1.56472
1.57331
1.58191
1.59051
1.59911
1.6077
1.6163
[truncated: 17 more columns]

## Sheet: Fig 3a - SNAP-tag2 + CP-TMR
Time [h]	SNAP-tag2 (CP-TMR) - Normalized Fluorescence Intensity (TMR/mTurquoise2)
0	0	0	0	0	0	0	0	0	0	0	0	0	0	0	0	0	0	0	0	0	0	0	0	0	0	0	0	0	0	0	0	0	0	0	0	0	0	0	0	0	0	0	0	0	0	0	0	0	0
0.026389	0.017	0.019	0.016	0.014	0.017	0.012	0.027	0.012	0.016	0.033	0.061	0.036	0.019	0.063	0.049	0.013	0.024	0.015	0.018	0.012	0.064	0.012	0.01	0.009	0.035	0.02	0.018	0.036	0.022	0.038	0.036	0.024	0.016	0.02	0.049	0.045	0.015	0.048	0.047	0.044	0.03	0.038	0.075	0.046	0.021	0.034	0.051	0.012	0.053
0.034993	0.009	0.01	0.008	0.007	0.011	0.008	0.009	0.024	0.011	0.016	0.009	0.02	0.021	0.007	0.017	0.014	0.017	0.011	0.049	0.01	0.008	0.007	0.032	0.016	0.012	0.023	0.017	0.027	0.018	0.011	0.008	0.01	0.029	0.03	0.042	0.012	0.036	0.04	0.018	0.024	0.033	0.025	0.013	0.035	0.021	0.008	0.037	0.015	0.013
0.043597	0.016	0.018	0.013	0.013	0.016	0.011	0.009	0.019	0.014	0.033	0.019	0.054	0.031	0.041	0.014	0.026	0.049	0.018	0.019	0.02	0.013	0.056	0.012	0.011	0.011	0.027	0.023	0.043	0.025	0.034	0.031	0.018	0.01	0.012	0.026	0.032	0.01	0.039	0.04	0.031	0.018	0.019	0.027	0.029	0.014	0.022	0.042	0.008	0.033
0.052201	0.01	0.012	0.01	0.009	0.011	0.008	0.008	0.015	0.011	0.024	0.013	0.023	0.035	0.026	0.009	0.019	0.031	0.013	0.014	0.01	0.037	0.008	0.008	0.007	0.046	0.017	0.019	0.04	0.026	0.041	0.026	0.019	0.01	0.013	0.038	0.028	0.01	0.032	0.017	0.024	0.027	0.016	0.027	0.038	0.01	0.043	0.015	0.016	0.024
0.060804	0.012	0.016	0.014	0.012	0.01	0.008	0.007	0.017	0.011	0.022	0.013	0.041	0.032	0.016	0.044	0.024	0.029	0.009	0.018	0.029	0.016	0.014	0.027	0.013	0.064	0.012	0.011	0.008	0.043	0.018	0.015	0.029	0.018	0.04	0.037	0.025	0.015	0.018	0.045	0.035	0.015	0.043	0.023	0.031	0.04	0.018	0.03	0.042	0.01
0.069408	0.019	0.021	0.013	0.009	0.008	0.007	0.009	0.021	0.011	0.019	0.01	0.03	0.012	0.03	0.02	0.023	0.007	0.016	0.021	0.011	0.013	0.011	0.01	0.011	0.047	0.055	0.011	0.027	0.022	0.039	0.022	0.038	0.036	0.027	0.016	0.02	0.045	0.038	0.014	0.043	0.043	0.049	0.023	0.03	0.037	0.02	0.034	0.038	0.053
0.078012	0.022	0.021	0.013	0.011	0.011	0.009	0.009	0.019	0.013	0.028	0.014	0.037	0.022	0.026	0.009	0.018	0.024	0.012	0.011	0.015	0.009	0.038	0.008	0.007	0.008	0.049	0.018	0.013	0.023	0.015	0.026	0.019	0.015	0.034	0.009	0.013	0.041	0.015	0.047	0.039	0.02	0.024	0.03	0.013	0.022	0.03	0.008	0.035	0.013
0.086616	0.015	0.014	0.013	0.014	0.015	0.01	0.013	0.031	0.019	0.039	0.016	0.022	0.05	0.036	0.046	0.016	0.032	0.023	0.025	0.022	0.015	0.065	0.013	0.012	0.012	0.03	0.064	0.029	0.051	0.029	0.058	0.043	0.035	0.021	0.065	0.024	0.042	0.014	0.037	0.033	0.015	0.024	0.026	0.015	0.026	0.033	0.038	0.01	0.032
0.09522	0.012	0.014	0.013	0.013	0.012	0.009	0.009	0.024	0.019	0.013	0.03	0.017	0.032	0.033	0.039	0.029	0.01	0.02	0.013	0.014	0.017	0.011	0.008	0.007	0.038	0.008	0.015	0.04	0.017	0.034	0.022	0.038	0.027	0.018	0.011	0.016	0.048	0.039	0.054	0.015	0.05	0.022	0.026	0.035	0.021	0.031	0.057	0.012	0.05
0.103824	0.015	0.017	0.014	0.01	0.011	0.008	0.009	0.02	0.015	0.023	0.009	0.018	0.026	0.035	0.031	0.013	0.028	0.039	0.02	0.019	0.028	0.015	0.059	0.011	0.011	0.009	0.046	0.018	0.016	0.034	0.026	0.041	0.034	0.019	0.012	0.048	0.015	0.045	0.053	0.015	0.05	0.047	0.021	0.033	0.035	0.023	0.013	0.009	0.041
0.112428	0.022	0.023	0.03	0.019	0.026	0.02	0.014	0.033	0.034	0.015	0.043	0.081	0.039	0.046	0.069	0.047	0.017	0.051	0.06	0.034	0.023	0.053	0.022	0.106	0.021	0.018	0.017	0.095	0.032	0.037	0.06	0.048	0.078	0.057	0.036	0.022	0.09	0.027	0.081	0.107	0.024	0.081	0.078	0.038	0.059	0.068	0.026	0.05	0.083
0.121032	0.033	0.034	0.043	0.026	0.035	0.027	0.025	0.063	0.053	0.027	0.086	0.065	0.096	0.108	0.16	0.115	0.087	0.025	0.072	0.091	0.058	0.045	0.1	0.253	0.035	0.041	0.031	0.027	0.145	0.049	0.052	0.073	0.081	0.129	0.099	0.055	0.031	0.039	0.111	0.034	0.106	0.1	0.056	0.086	0.093	0.04	0.066	0.115	0.026
0.129636	0.043	0.045	0.058	0.038	0.046	0.038	0.04	0.09	0.071	0.036	0.114	0.082	0.127	0.118	0.116	0.089	0.032	0.067	0.05	0.148	0.042	0.328	0.053	0.04	0.039	0.187	0.068	0.067	0.095	0.096	0.175	0.121	0.074	0.044	0.175	0.053	0.133	0.052	0.164	0.14	0.079	0.12	0.12	0.083	0.057	0.155	0.035	0.195	0.055
0.13824	0.064	0.077	0.081	0.061	0.072	0.054	0.051	0.135	0.097	0.048	0.101	0.157	0.16	0.271	0.152	0.159	0.051	0.116	0.162	0.088	0.072	0.187	0.056	0.461	0.067	0.052	0.048	0.28	0.087	0.087	0.154	0.139	0.243	0.188	0.105	0.057	0.216	0.081	0.183	0.259	0.069	0.223	0.21	0.111	0.153	0.255	0.173	0.079	0.115
0.146844	0.088	0.109	0.094	0.073	0.085	0.066	0.067	0.172	0.128	0.065	0.126	0.219	0.2	0.222	0.201	0.155	0.066	0.183	0.107	0.095	0.229	0.068	0.488	0.08	0.063	0.335	0.061	0.12	0.12	0.228	0.182	0.284	0.224	0.131	0.069	0.107	0.236	0.094	0.343	0.268	0.222	0.142	0.185	0.301	0.201	0.142	0.095	0.251	0.254
0.155448	0.09	0.117	0.101	0.089	0.097	0.079	0.08	0.207	0.16	0.084	0.144	0.223	0.281	0.259	0.195	0.085	0.137	0.121	0.26	0.082	0.676	0.093	0.075	0.153	0.393	0.075	0.163	0.309	0.231	0.4	0.303	0.188	0.355	0.095	0.146	0.298	0.374	0.121	0.406	0.355	0.18	0.239	0.265	0.116	0.186	0.334	0.08	0.367	0.106
0.164051	0.112	0.153	0.125	0.108	0.113	0.099	0.106	0.262	0.183	0.111	0.345	0.182	0.351	0.275	0.331	0.103	0.234	0.145	0.164	0.298	0.103	0.703	0.114	0.087	0.192	0.091	0.511	0.2	0.382	0.283	0.43	0.336	0.217	0.105	0.181	0.36	0.14	0.411	0.393	0.459	0.229	0.271	0.328	0.132	0.243	0.394	0.101	0.466	0.125
0.172655	0.13	0.187	0.144	0.128	0.133	0.123	0.13	0.304	0.212	0.119	0.421	0.204	0.541	0.417	0.311	0.397	0.275	0.118	0.184	0.179	0.169	0.295	0.111	0.828	0.115	0.101	0.102	0.221	0.565	0.254	0.479	0.327	0.538	0.429	0.28	0.134	0.216	0.437	0.183	0.494	0.588	0.479	0.278	0.329	0.422	0.313	0.153	0.502	0.122
0.181259	0.162	0.237	0.162	0.157	0.159	0.136	0.156	0.358	0.27	0.503	0.359	0.246	0.601	0.505	0.465	0.322	0.145	0.218	0.207	0.332	0.919	0.132	0.116	0.138	0.119	0.646	0.278	0.294	0.55	0.373	0.575	0.442	0.304	0.143	0.255	0.232	0.487	0.196	0.526	0.677	0.322	0.305	0.436	0.152	0.329	0.135	0.56	0.565	0.164
0.189863	0.174	0.267	0.185	0.184	0.178	0.158	0.172	0.408	0.279	0.564	0.269	0.577	0.39	0.507	0.364	0.167	0.237	0.24	0.36	0.149	1.098	0.16	0.131	0.722	0.139	0.349	0.351	0.651	0.44	0.668	0.525	0.353	0.169	0.289	0.569	0.607	0.226	0.791	0.382	0.37	0.545	0.383	0.161	0.155	0.682	0.616	0.174	0.228	0.406
0.198467	0.196	0.319	0.222	0.204	0.202	0.183	0.2	0.453	0.316	0.653	0.288	0.651	0.428	0.579	0.413	0.196	0.279	0.282	0.27	0.395	0.163	1.072	0.151	0.174	0.155	0.375	0.37	0.494	0.6	0.772	0.423	0.199	0.339	0.655	0.253	0.9	0.448	0.42	0.618	0.445	0.173	0.175	0.716	0.206	0.757	0.254	0.485	0.204	0.281
0.207071	0.23	0.355	0.227	0.229	0.208	0.201	0.225	0.511	0.367	0.339	0.748	0.501	0.767	0.68	0.463	0.22	0.317	0.315	0.429	1.095	0.184	0.164	0.187	0.168	0.418	0.858	0.392	0.764	0.545	0.646	0.876	0.469	0.218	0.384	0.75	0.277	1.03	0.514	0.473	0.701	0.478	0.18	0.199	0.798	0.225	0.288	0.818	0.546	0.222
0.215675	0.244	0.371	0.243	0.257	0.243	0.224	0.254	0.536	0.394	0.351	0.805	0.534	0.752	0.504	0.236	0.344	0.344	0.459	0.203	0.183	0.205	1.064	0.984	0.186	0.48	0.472	0.601	0.585	1.001	0.736	0.54	0.255	0.419	0.795	0.309	1.036	0.543	0.49	0.77	0.556	0.187	0.213	0.899	0.253	0.32	0.907	0.601	0.251	0.312
0.224279	0.276	0.418	0.272	0.278	0.255	0.241	0.28	0.59	0.439	0.384	0.914	0.58	0.878	0.57	0.257	0.353	0.387	0.494	0.221	1.148	0.203	0.226	0.205	0.535	0.536	0.656	0.658	1.011	0.811	0.569	0.268	0.448	0.902	0.328	1.114	0.608	0.561	0.859	0.211	0.598	0.231	0.929	1.005	0.276	0.348	0.655	0.269	0.313	0.504
0.232883	0.302	0.468	0.311	0.286	0.271	0.305	0.67	0.484	0.424	0.97	0.627	0.894	0.614	0.405	0.276	0.421	0.537	1.41	0.236	0.216	0.233	0.219	0.597	0.572	0.71	1.069	0.704	0.906	1.105	0.631	0.305	0.496	1.025	0.373	1.239	0.678	0.612	0.932	0.666	0.207	0.255	1.027	0.299	1.056	0.367	0.719	0.287	0.317	0.612
0.241487	0.331	0.497	0.337	0.346	0.324	0.293	0.359	0.771	0.528	1.098	0.482	1.126	0.724	1.044	0.678	0.313	0.449	0.465	0.579	1.471	0.259	0.242	0.267	1.225	0.246	0.641	0.628	0.798	1.184	0.785	0.955	1.202	0.7	0.332	0.552	1.065	0.392	1.012	1.287	0.765	0.689	1.056	0.225	0.734	0.277	1.14	0.327	0.432	1.175
0.250091	0.341	0.525	0.346	0.364	0.333	0.301	0.37	0.785	0.561	1.117	0.503	1.143	0.732	1	0.711	0.461	0.328	0.501	0.619	0.275	0.288	0.251	0.257	0.674	0.694	0.824	0.841	1.032	1.304	0.749	0.364	0.601	1.136	0.416	1.369	0.806	0.714	1.084	0.81	0.228	0.301	1.149	0.335	1.184	0.451	0.87	0.357	0.361	0.633
0.258694	0.387	0.576	0.386	0.394	0.364	0.33	0.396	0.859	0.6	0.533	1.24	0.79	1.171	0.767	0.356	0.521	0.544	0.636	1.498	0.297	0.273	0.304	1.317	0.278	0.757	0.751	0.918	1.362	0.901	1.137	1.354	0.85	0.406	0.671	1.248	1.277	0.463	1.362	0.871	0.781	1.209	0.883	0.324	0.231	1.301	1.289	0.377	0.495	0.944
0.267298	0.399	0.626	0.4	0.426	0.391	0.361	0.438	0.919	0.65	1.262	0.582	1.299	0.852	1.239	0.823	0.534	0.384	0.604	0.56	0.663	1.697	0.318	0.297	0.314	0.295	0.828	0.815	0.968	1.393	0.958	1.185	1.416	0.868	0.428	0.698	1.335	0.497	1.417	0.931	0.835	1.218	0.89	0.346	0.236	1.261	0.388	0.519	1	0.381
0.275902	0.452	0.673	0.435	0.468	0.425	0.38	0.461	0.966	0.676	0.585	1.323	0.891	1.263	0.866	0.577	0.406	0.623	0.704	1.655	0.339	0.325	0.348	0.315	0.866	0.881	1.058	1.035	1.261	1.427	0.927	0.457	0.765	1.358	1.476	0.532	1.032	0.896	1.283	0.98	0.376	0.258	1.342	1.422	0.419	0.567	1.086	0.438	0.406	0.753
0.284506	0.465	0.735	0.477	0.509	0.443	0.405	0.515	1.062	0.726	1.401	0.656	1.427	0.968	1.31	0.915	0.617	0.44	0.69	0.654	0.765	1.803	0.357	0.333	0.357	0.338	0.955	0.928	1.154	1.09	1.337	1.552	0.986	0.489	0.793	1.434	0.568	1.519	1.114	0.912	1.343	1.093	0.402	0.269	1.461	0.458	0.586	1.17	0.444	0.399
0.29311	0.474	0.772	0.464	0.498	0.479	0.419	0.525	1.082	0.772	1.451	0.674	1.433	0.982	1.316	0.972	0.651	0.466	0.72	0.791	0.375	0.355	0.389	0.351	0.928	1.002	1.212	1.583	1.152	1.382	1.558	1.049	0.855	0.517	1.535	0.594	1.55	1.154	0.965	1.417	1.137	0.431	0.285	1.434	0.46	0.605	1.171	0.482	0.425	0.839
0.301714	0.515	0.831	0.506	0.55	0.481	0.443	0.564	1.158	0.81	1.5	0.719	1.529	1.027	1.566	1.381	1.045	0.709	0.498	0.747	0.834	1.878	0.397	0.378	0.398	0.374	1.037	1.022	1.272	1.619	1.221	1.414	1.561	1.087	0.895	0.556	1.513	1.606	0.65	1.214	0.956	1.495	1.208	0.454	0.291	1.488	0.522	1.494	0.666	1.256
0.310318	0.54	0.855	0.535	0.57	0.502	0.461	0.578	1.166	0.84	1.517	0.747	1.606	1.126	1.462	1.091	0.696	0.511	0.805	0.761	0.899	2.128	0.416	0.388	0.417	0.391	1.073	1.109	1.315	1.616	1.266	1.459	1.547	1.167	0.948	0.589	1.536	0.67	1.6	1.239	0.955	1.492	1.277	0.469	0.302	1.538	0.539	0.694	1.31	0.522
0.318922	0.573	0.893	0.544	0.614	0.542	0.5	0.639	1.249	0.893	0.797	1.548	1.135	1.486	1.118	0.756	0.539	0.834	0.819	0.917	1.865	0.44	0.424	0.453	0.419	1.159	1.132	1.37	1.597	1.27	1.466	1.519	1.081	1.192	0.61	0.923	0.886	1.54	0.699	1.58	1.317	1.048	1.448	0.49	1.284	0.333	1.472	0.536	0.692	1.431
0.327526	0.589	0.959	0.584	0.647	0.577	0.532	0.656	1.295	0.931	1.562	0.842	1.544	1.222	0.578	1.535	1.178	0.559	0.796	0.869	0.854	0.965	2.101	0.455	0.434	0.469	0.433	1.211	1.184	1.397	1.637	1.4	1.634	1.639	1.132	1.273	0.64	0.943	1.609	1.55	0.733	1.339	1.166	1.714	1.42	0.531	0.362	1.573	0.573	0.705
0.33613	0.613	0.975	0.615	0.66	0.581	0.537	0.669	1.324	0.942	1.601	1.227	0.873	1.561	0.599	1.501	1.222	0.587	0.869	0.941	0.895	0.955	1.894	0.463	0.451	0.468	0.442	1.198	1.217	1.434	1.602	1.441	1.563	1.616	1.126	1.252	0.65	0.965	1.56	0.763	1.635	1.379	1.159	1.502	1.422	0.548	0.312	1.55	0.605	0.785
0.344734	0.653	1.027	0.695	0.638	0.628	0.552	0.707	1.327	1.009	1.573	0.932	1.616	1.263	1.555	1.246	0.865	0.611	0.955	1.045	2.021	0.498	0.469	0.503	1.599	0.47	1.23	1.26	1.548	1.467	1.605	1.652	1.205	1.282	0.705	1.054	1	1.681	0.811	1.606	1.456	1.213	1.62	1.517	0.572	1.413	0.376	1.501	0.619	0.765
0.353338	0.69	1.085	0.74	0.621	0.735	1.34	1.059	1.552	0.945	1.579	1.278	0.658	1.506	1.319	0.916	1.372	0.646	1.03	0.959	1.062	1.947	0.515	0.492	0.514	0.496	1.336	1.347	1.572	1.584	1.527	1.639	1.678	1.263	1.343	0.732	1.078	1.085	1.743	0.853	1.75	1.522	1.266	1.689	1.553	0.6	0.373	1.464	1.612	0.648
0.361941	0.711	1.103	0.687	0.785	0.676	0.598	0.764	1.454	1.095	1.685	0.973	1.658	1.565	1.332	0.655	1.563	1.369	0.966	0.681	1.031	1.008	1.139	2.064	0.533	0.515	0.55	0.512	1.638	1.335	1.345	1.571	1.694	1.508	1.628	1.646	1.256	1.35	0.768	1.073	1.082	1.662	1.612	0.867	1.6	1.531	1.587	1.254	1.616	0.616
0.370545	0.747	1.116	0.803	0.698	0.643	0.811	1.456	1.099	1.019	1.591	1.345	1.552	0.724	1.361	0.964	0.696	1.054	1.146	2.029	0.544	0.519	0.555	0.534	1.303	1.347	1.566	1.576	1.513	1.605	1.609	1.289	1.341	0.766	1.16	1.094	1.664	0.908	1.648	1.568	1.541	1.272	1.594	1.666	0.647	0.413	1.571	1.528	0.724	0.907
0.379149	0.755	1.151	0.812	0.752	0.671	0.84	1.462	1.15	1.678	1.075	1.697	1.399	1.566	1.424	1.106	0.727	1.13	1.517	2.084	0.563	0.55	0.578	0.554	1.416	1.377	1.668	1.692	1.591	1.678	1.694	1.343	1.392	0.816	1.186	1.732	1.645	0.929	1.58	1.322	1.695	1.603	0.66	0.407	1.464	1.63	0.765	0.953	1.483	0.745
0.387753	0.78	1.206	0.858	0.73	0.862	1.505	1.213	1.629	1.091	1.663	1.42	1.62	1.57	0.746	1.442	1.166	0.752	1.146	1.137	2.083	0.593	0.579	0.62	0.577	1.442	1.422	1.587	1.681	1.649	1.719	1.756	1.387	1.447	0.862	1.269	1.216	1.701	0.985	1.679	1.619	1.329	1.736	1.651	0.688	0.432	1.526	1.693	0.79	0.961
0.396357	0.831	1.219	0.877	0.773	0.917	1.539	1.243	1.629	1.666	1.113	1.492	0.811	1.639	1.491	1.218	1.239	0.785	1.186	2.121	0.613	0.583	0.618	0.596	1.382	1.414	1.691	1.66	1.652	1.674	1.69	1.381	1.402	0.894	1.257	1.221	1.768	1.026	1.641	1.654	1.657	1.375	1.707	0.714	0.434	1.574	1.604	0.79	1.006	1.541
0.404961	0.867	1.268	0.913	0.774	0.923	1.5	1.239	1.406	1.158	1.623	1.692	1.455	0.831	1.612	1.455	1.125	1.236	0.814	1.193	1.307	2.099	0.636	0.621	0.642	0.617	1.412	1.407	1.622	1.719	1.631	1.764	1.67	1.403	1.423	0.904	1.293	1.274	1.81	1.054	1.596	1.689	1.355	1.658	0.749	1.72	0.44	1.673	0.817	1.038
0.413565	0.877	1.285	0.944	0.834	0.791	0.963	1.535	1.304	1.202	0.851	1.472	1.703	1.647	1.475	1.183	1.25	1.426	0.835	1.224	1.323	2.373	0.652	0.675	0.634	0.637	1.44	1.479	1.681	1.728	1.631	1.724	1.693	1.409	1.428	0.947	1.358	1.301	1.699	1.081	1.704	1.669	1.665	1.351	1.726	0.795	0.477	1.572	1.69	0.859
0.422169	0.916	1.309	0.901	0.98	0.89	0.835	1.021	1.581	1.341	1.695	1.233	1.636	1.563	0.884	1.745	1.552	1.274	0.883	1.3	1.462	2.199	0.691	0.674	0.707	1.689	0.676	1.512	1.492	1.764	1.767	1.722	1.748	1.781	1.466	1.46	0.994	1.341	1.368	1.834	1.686	1.116	1.689	1.644	1.712	1.39	1.78	0.827	1.616	0.494
0.430773	0.971	1.33	1.013	0.911	0.819	1.02	1.528	1.351	1.659	1.287	1.759	1.519	1.69	0.909	1.657	1.525	1.298	0.913	1.322	1.454	2.214	0.714	0.738	0.688	0.707	1.735	1.497	1.801	1.527	1.754	1.744	1.761	1.417	1.403	1.021	1.365	1.617	1.346	1.145	1.833	1.663	1.687	1.561	1.693	1.451	0.849	1.78	1.55	0.502
0.439376	1.012	1.34	1.034	0.91	1.082	1.541	1.347	1.76	1.3	1.852	1.567	1.748	1.699	0.963	1.566	1.305	1.368	0.927	1.322	1.5	2.249	0.747	0.742	0.729	0.727	1.782	1.527	1.735	1.485	1.689	1.776	1.812	1.474	1.497	1.083	1.768	1.457	1.384	1.172	1.872	1.766	1.812	1.448	1.831	1.829	0.885	1.666	0.533	1.731
0.447981	1.023	1.342	1.093	0.971	0.907	1.103	1.533	1.391	1.739	1.344	1.794	1.54	1.77	0.988	1.667	1.556	1.325	1.419	0.956	1.317	1.48	2.25	0.771	0.74	0.773	1.781	0.75	1.512	1.508	1.759	1.7	1.7	1.873	1.795	1.515	1.483	1.115	1.449	1.712	1.356	1.842	1.235	1.654	1.955	1.743	1.609	1.687	1.419	1.756
0.456584	1.073	1.365	1.117	0.979	1.163	1.617	1.395	1.793	1.335	1.776	1.573	1.751	1.695	1.021	1.556	1.384	1.015	1.351	1.536	2.217	0.779	0.762	0.803	0.782	1.536	1.515	1.794	1.801	1.957	1.869	1.465	1.498	1.156	1.799	1.451	1.377	1.886	1.274	1.826	1.742	1.471	1.86	1.843	0.966	0.545	1.783	1.047	1.335	1.716
0.465188	1.085	1.352	1.153	1.055	0.962	1.204	1.657	1.404	1.756	1.355	1.773	1.572	1.111	1.793	1.705	1.583	1.408	1.412	1.373	1.031	1.638	2.392	0.824	0.809	0.852	0.811	1.755	1.539	1.542	1.799	1.809	1.74	1.894	1.806	1.523	1.189	1.52	1.506	1.456	1.974	1.283	1.779	1.763	1.927	1.419	1.831	1.813	0.983	1.63
0.473792	1.14	1.366	1.159	1.092	0.99	1.21	1.596	1.43	1.784	1.115	1.354	1.574	1.742	1.718	1.589	1.445	1.41	1.545	1.381	1.088	1.59	2.341	0.842	0.827	0.861	1.797	0.824	1.538	1.523	1.766	1.711	1.749	1.852	1.867	1.517	1.206	1.475	1.513	1.407	1.839	1.3	1.819	1.734	1.743	1.663	1.447	1.001	1.868	1.669
0.482396	1.19	1.395	1.203	1.113	1.036	1.256	1.573	1.459	1.851	1.364	1.754	1.576	1.808	1.141	1.689	1.602	1.457	1.622	1.431	1.114	1.688	2.368	0.881	0.864	0.915	0.876	1.902	1.572	1.56	1.782	1.736	1.894	1.789	1.474	1.21	1.475	1.726	1.461	1.414	1.726	1.9	1.334	1.797	1.769	1.478	1.88	1.051	1.717	0.591
0.491	1.188	1.418	1.229	1.143	1.067	1.289	1.655	1.479	1.412	1.607	1.877	1.774	1.146	1.579	1.447	1.434	1.539	1.366	1.128	1.658	2.189	0.895	0.885	0.945	0.897	1.952	1.546	1.545	1.815	1.855	1.789	1.807	1.878	1.515	1.25	1.482	1.539	1.433	1.343	1.901	1.758	1.771	1.797	1.768	1.516	1.877	1.068	1.624	1.824
0.499604	1.203	1.394	1.25	1.155	1.107	1.313	1.602	1.441	1.806	1.421	1.57	1.692	1.732	1.613	1.546	1.212	1.406	1.697	2.299	0.942	0.98	0.929	0.951	1.909	1.592	1.538	1.783	1.848	1.769	1.865	1.819	1.476	1.281	1.466	1.527	1.797	1.958	1.414	1.807	1.982	1.383	1.688	1.817	1.782	1.489	1.87	1.883	1.129	1.728
0.508208	1.222	1.393	1.239	1.197	1.112	1.296	1.605	1.475	1.832	1.44	1.614	1.763	1.217	1.606	1.444	1.527	1.543	1.384	1.189	1.71	2.306	0.966	0.985	0.954	0.968	1.556	1.572	1.809	1.846	1.817	1.857	1.909	1.524	1.282	1.495	1.492	1.758	1.489	1.981	1.391	1.738	1.741	1.73	1.515	1.853	1.156	1.853	0.578	1.927
0.516812	1.281	1.42	1.288	1.236	1.169	1.309	1.681	1.506	1.789	1.437	1.835	1.703	1.827	1.769	1.644	1.522	1.423	1.264	1.744	2.398	1.011	1.001	1.014	0.996	1.979	1.581	1.627	1.81	1.917	1.852	1.956	1.901	1.532	1.339	1.537	1.919	1.529	1.485	1.984	1.851	1.406	1.799	1.768	1.794	1.57	1.878	1.194	0.595	1.826
0.525416	1.29	1.381	1.277	1.194	1.298	1.566	1.463	1.717	1.398	1.754	1.595	1.733	1.701	1.255	1.605	1.578	1.507	1.416	1.231	2.274	1.027	1.051	1.021	1.852	1.031	1.587	1.541	1.811	1.916	1.782	1.86	1.893	1.522	1.299	1.507	1.936	1.489	1.452	1.953	1.412	1.789	1.748	1.666	1.838	1.519	1.21	1.814	0.634	1.595
0.534019	1.306	1.45	1.29	1.253	1.175	1.333	1.588	1.512	1.799	1.438	1.854	1.664	1.36	1.859	1.777	1.66	1.568	1.657	1.455	1.312	1.74	2.342	1.06	1.078	1.048	1.055	1.912	1.624	1.589	1.836	1.819	1.837	1.84	1.981	1.516	1.341	1.482	1.883	1.468	1.96	1.444	1.948	2.203	1.838	1.916	1.789	1.585	1.955	1.8
0.542623	1.327	1.436	1.322	1.248	1.219	1.378	1.606	1.526	1.85	1.439	1.821	1.643	1.98	1.282	1.812	1.634	1.53	1.531	1.446	1.326	1.725	2.513	1.065	1.134	1.072	1.061	1.619	1.598	1.832	1.775	1.774	1.885	1.945	1.54	1.334	1.49	1.794	1.54	1.462	1.823	1.431	1.94	1.847	1.805	1.789	1.562	1.777	1.922	1.668
0.551227	1.316	1.459	1.294	1.294	1.24	1.364	1.615	1.504	1.82	1.459	1.627	1.786	1.776	1.677	1.525	1.468	1.64	1.348	1.719	2.436	1.108	1.142	1.102	1.11	1.586	1.612	1.831	1.86	1.869	1.913	2.002	1.566	1.355	1.488	1.947	1.505	2.003	1.929	1.417	1.855	1.842	1.899	1.556	1.945	1.33	0.711	1.921	1.473	1.548
0.559831	1.346	1.442	1.288	1.27	1.233	1.334	1.671	1.537	1.938	1.874	1.501	1.635	1.847	1.791	1.66	1.556	1.46	1.543	1.362	1.741	2.285	1.131	1.175	1.133	1.903	1.156	1.619	1.615	1.841	1.907	1.862	2.017	1.833	1.557	1.375	1.532	1.519	1.888	1.463	1.938	1.843	1.427	1.722	1.689	1.773	1.552	1.857	1.935	1.363
0.568435	1.35	1.433	1.318	1.263	1.244	1.359	1.661	1.488	1.791	1.801	1.428	1.6	1.834	1.726	1.632	1.524	1.459	1.549	1.429	1.361	1.683	2.352	1.208	1.145	1.169	1.184	1.618	1.546	1.838	1.846	1.861	1.915	1.892	1.556	1.391	1.511	1.926	1.928	1.998	1.461	1.82	1.84	1.803	1.568	1.896	1.361	0.71	1.738	1.879
0.577039	1.332	1.439	1.279	1.277	1.248	1.363	1.606	1.494	1.885	1.841	1.42	1.637	1.857	1.817	1.645	1.501	1.477	1.4	1.704	2.24	1.268	1.183	1.211	1.209	1.619	1.63	1.823	1.86	1.823	1.849	1.845	1.374	1.562	1.492	1.935	1.84	1.967	1.456	1.822	1.715	1.886	1.556	1.871	1.391	1.659	0.734	1.949	1.519	1.539
0.585643	1.353	1.441	1.332	1.28	1.261	1.368	1.598	1.526	1.795	1.477	1.846	1.661	1.678	1.798	1.684	1.61	1.479	1.411	2.275	1.29	1.237	1.221	1.235	1.825	1.637	1.581	1.875	1.984	1.855	1.956	1.95	1.403	1.557	1.546	1.834	1.912	1.989	1.446	1.781	1.764	1.778	1.55	1.425	1.893	1.817	0.75	1.891	1.474	1.55
0.594247	1.364	1.457	1.295	1.286	1.246	1.363	1.6	1.507	1.776	1.453	1.805	1.633	1.775	1.364	1.737	1.625	1.573	1.432	1.562	1.374	2.352	1.253	1.302	1.219	1.254	1.618	1.617	1.791	1.884	1.838	1.847	1.956	1.366	1.528	1.504	1.882	1.42	1.84	1.989	1.8	1.896	1.566	1.927	1.421	1.749	1.894	0.757	1.518	1.567
0.602851	1.372	1.421	1.328	1.322	1.243	1.353	1.602	1.532	1.865	1.441	1.638	1.973	1.359	1.742	1.623	1.515	1.515	1.437	1.396	1.73	2.337	1.245	1.276	1.344	1.279	1.597	1.563	1.82	1.879	1.85	1.96	1.892	1.395	1.549	1.539	1.87	1.441	1.87	1.969	1.787	1.83	1.886	1.576	1.917	1.419	0.759	1.936	1.513	1.753
0.611455	1.369	1.467	1.384	1.33	1.275	1.413	1.635	1.537	1.755	1.452	1.855	1.623	1.786	1.797	1.33	1.631	1.572	1.565	1.459	1.421	2.395	1.27	1.332	1.299	1.301	1.859	1.608	1.582	1.829	1.909	1.807	1.865	1.849	1.385	1.564	1.482	1.876	1.442	1.864	1.986	1.882	1.809	1.602	1.859	1.892	1.458	1.645	0.773	1.865
0.620059	1.368	1.42	1.316	1.331	1.28	1.397	1.617	1.523	1.837	1.461	1.64	1.822	1.673	1.334	1.62	1.598	1.589	1.444	1.412	1.692	2.568	1.303	1.381	1.345	1.332	1.951	1.65	1.624	1.87	1.937	1.843	1.918	1.94	1.38	1.556	1.514	1.876	1.498	1.926	1.97	1.418	1.864	1.832	1.824	1.583	1.994	1.476	1.767	0.784
0.628663	1.363	1.416	1.323	1.303	1.272	1.381	1.627	1.524	1.824	1.475	1.65	1.897	1.756	1.392	1.625	1.55	1.591	1.461	1.44	1.714	2.551	1.389	1.367	1.301	1.866	1.347	1.637	1.595	1.81	1.94	1.826	1.893	1.958	1.381	1.542	1.483	1.846	1.887	1.966	1.463	1.779	1.93	1.79	1.565	1.917	1.631	1.476	1.857	0.809
0.637266	1.355	1.467	1.353	1.297	1.366	1.616	1.481	1.822	1.467	1.776	1.657	1.787	1.747	1.33	1.646	1.568	1.473	1.622	1.456	1.434	1.734	2.422	1.414	1.338	1.386	1.358	1.651	1.638	1.823	1.901	1.846	1.895	1.919	1.359	1.52	1.493	1.777	1.435	1.805	1.929	1.403	1.78	2.063	1.774	1.776	1.584	1.892	1.487	1.807
0.64587	1.363	1.459	1.359	1.323	1.289	1.386	1.636	1.514	1.831	1.827	1.454	1.66	1.762	1.707	1.369	1.671	1.549	1.625	1.461	1.427	1.757	2.401	1.458	1.347	1.395	1.381	1.708	1.622	1.868	1.973	1.874	1.951	1.913	1.38	1.552	1.548	1.805	1.44	1.956	2.058	1.978	1.846	1.892	1.78	2.007	1.598	1.993	1.51	1.738
0.654474	1.366	1.441	1.316	1.319	1.267	1.371	1.654	1.508	1.489	1.903	1.662	1.868	1.357	1.701	1.649	1.611	1.567	1.45	1.446	2.206	1.451	1.355	1.399	1.393	1.603	1.599	1.783	1.872	1.955	1.926	1.405	1.493	1.497	1.883	1.89	1.975	1.445	1.849	1.815	1.763	1.586	1.886	1.501	1.754	0.815	2.022	1.581	1.514	1.549
0.663078	1.359	1.437	1.312	1.302	1.269	1.361	1.609	1.491	1.945	1.84	1.507	1.631	1.863	1.796	1.411	1.637	1.532	1.437	1.686	1.453	1.466	1.678	2.312	1.483	1.351	1.424	1.43	1.586	1.657	1.875	1.928	1.911	1.948	1.925	1.384	1.567	1.509	1.872	1.894	1.934	1.427	2.053	1.894	1.898	1.733	1.98	1.598	1.892	1.779
0.671682	1.357	1.447	1.312	1.28	1.36	1.606	1.476	1.83	1.434	1.887	1.597	1.785	1.749	1.411	1.613	1.601	1.454	1.441	1.408	2.44	1.51	1.433	1.364	1.422	1.839	1.614	1.585	1.83	1.872	1.79	1.775	1.818	1.394	1.502	1.469	1.772	1.815	1.952	1.407	1.768	1.778	2.015	1.712	1.911	1.554	1.495	1.869	1.718	1.92
0.680286	1.384	1.463	1.331	1.291	1.395	1.617	1.51	1.48	1.789	1.613	1.745	1.689	1.322	1.663	1.658	1.525	1.662	1.439	1.463	2.365	1.481	1.395	1.449	1.441	1.959	1.659	1.489	1.643	1.831	1.898	1.904	1.926	1.953	1.396	1.567	1.493	1.917	1.894	1.991	1.455	1.845	1.731	1.774	1.587	1.932	1.533	1.937	0.87	1.621
0.68889	1.392	1.475	1.353	1.337	1.313	1.349	1.597	1.493	1.831	1.458	1.745	1.603	1.789	1.692	1.345	1.622	1.596	1.477	1.661	1.464	1.452	2.29	1.531	1.449	1.412	1.468	1.648	1.704	1.857	2.004	1.895	1.947	1.919	1.388	1.552	1.506	1.827	2.014	2.005	2.109	1.439	1.979	1.78	1.742	1.589	1.761	1.717	1.821	1.517
0.697494	1.378	1.434	1.325	1.308	1.29	1.381	1.559	1.465	1.87	1.793	1.406	1.63	1.821	1.748	1.377	1.595	1.665	1.446	1.481	1.562	1.502	1.429	1.707	2.184	1.488	1.387	1.474	1.431	1.625	1.504	1.638	1.81	1.845	1.953	1.894	1.383	1.529	1.486	1.985	1.761	1.935	1.435	1.868	1.748	1.848	1.579	1.863	1.502	1.743
0.706098	1.373	1.413	1.324	1.305	1.386	1.612	1.525	1.51	1.833	1.778	1.649	1.733	1.304	1.602	1.685	1.483	1.484	1.648	1.418	1.744	2.297	1.519	1.484	1.414	1.457	1.641	1.559	1.619	1.829	1.897	1.932	1.914	1.389	1.536	1.495	1.842	1.906	1.959	2.094	1.42	1.82	1.881	1.741	1.859	1.611	1.756	1.938	1.498	1.904
0.714702	1.354	1.431	1.337	1.327	1.292	1.374	1.625	1.483	1.429	1.831	1.636	1.789	1.731	1.374	1.635	1.655	1.509	1.457	1.684	1.436	1.742	2.319	1.563	1.49	1.432	1.506	1.682	1.607	1.847	1.897	1.843	1.856	1.972	1.548	1.422	1.515	1.908	1.859	1.974	2.032	1.433	1.848	1.73	1.833	1.633	1.894	1.521	1.715	1.901
0.723306	1.361	1.451	1.329	1.331	1.293	1.412	1.628	1.529	1.803	1.478	1.833	1.784	1.684	1.856	1.411	1.637	1.692	1.631	1.499	1.605	1.511	1.47	2.371	1.533	1.507	1.472	1.416	1.839	1.619	1.866	1.506	1.581	1.85	1.965	1.845	1.882	1.939	1.38	1.532	1.511	1.857	1.849	1.707	1.968	2.066	1.437	1.821	1.763	1.73
0.731909	1.379	1.464	1.335	1.345	1.3	1.404	1.606	1.521	1.436	1.858	1.706	1.831	1.782	1.357	1.648	1.606	1.486	1.459	2.407	1.539	1.492	1.427	1.475	1.65	1.491	1.664	1.842	1.869	1.886	1.891	1.389	1.544	1.518	1.823	1.879	1.482	2.006	1.416	1.809	1.788	1.859	1.601	1.903	1.519	1.731	1.84	1.704	0.935	1.515
0.740513	1.344	1.419	1.289	1.299	1.269	1.352	1.579	1.461	1.731	1.438	1.572	1.739	1.655	1.571	1.658	1.561	1.44	1.636	1.411	2.279	1.525	1.469	1.4	1.458	1.798	1.574	1.585	1.745	1.852	1.842	1.894	1.523	1.381	1.481	1.705	1.801	1.856	1.892	1.421	1.813	1.751	1.761	1.615	1.913	1.525	1.851	0.964	1.655	1.498
0.749117	1.366	1.443	1.324	1.312	1.289	1.373	1.613	1.532	1.482	1.806	1.798	1.825	1.635	1.747	1.343	1.613	1.521	1.491	1.5	1.434	1.694	2.304	1.527	1.493	1.408	1.495	1.638	1.552	1.772	1.847	1.807	1.812	1.799	1.384	1.544	1.483	1.75	1.853	1.952	1.991	1.44	1.78	1.724	1.822	1.634	1.9	1.52	1.712	1.896
0.757721	1.406	1.431	1.339	1.321	1.306	1.411	1.63	1.522	1.799	1.486	1.782	1.837	1.649	1.823	1.619	1.488	1.46	1.56	1.427	1.463	1.696	2.128	1.555	1.522	1.41	1.474	1.599	1.587	1.754	1.814	1.948	1.891	1.51	1.413	1.496	1.849	1.453	1.836	1.906	1.411	1.903	1.891	1.754	1.617	1.73	1.909	1.533	2.013	0.951
0.766325	1.374	1.426	1.336	1.349	1.29	1.387	1.633	1.521	1.805	1.505	1.625	1.783	1.724	1.402	1.571	1.505	1.684	1.498	1.676	1.471	1.748	2.31	1.553	1.511	1.457	1.519	1.689	1.624	1.817	1.808	1.96	1.987	1.414	1.577	1.592	1.498	1.906	1.853	1.968	1.443	1.877	1.95	1.759	1.934	1.607	1.916	1.524	1.77	1.911
0.774929	1.36	1.435	1.308	1.321	1.305	1.378	1.584	1.51	1.482	1.805	1.843	1.747	1.63	1.603	1.452	1.452	1.683	1.421	1.732	2.237	1.508	1.506	1.445	1.498	1.612	1.542	1.745	1.885	1.837	1.799	1.904	1.525	1.397	1.479	1.778	1.781	1.866	1.811	1.405	1.835	1.68	1.777	1.541	1.841	1.515	1.916	1.68	0.97	1.565
0.783533	1.369	1.389	1.34	1.324	1.278	1.369	1.616	1.52	1.759	1.705	1.473	1.761	1.597	1.713	1.578	1.592	1.489	1.447	1.627	1.441	1.7	2.2	1.564	1.533	1.44	1.51	1.891	1.671	1.533	1.566	1.75	1.884	1.914	1.838	1.814	1.509	1.367	1.498	1.884	1.879	1.91	1.422	1.848	1.765	1.692	1.65	1.675	1.856	1.528
0.792137	1.371	1.43	1.307	1.3	1.284	1.413	1.592	1.52	1.784	1.401	1.714	1.586	1.696	1.566	1.588	1.453	1.636	1.435	1.457	2.076	1.506	1.522	1.441	1.492	1.594	1.582	1.811	1.842	1.878	1.901	1.523	1.575	1.397	1.514	1.894	1.866	1.885	2.11	1.427	1.759	1.688	1.74	1.655	1.911	1.785	1.535	1.729	1.623	1.01
0.800741	1.375	1.424	1.327	1.289	1.284	1.376	1.592	1.467	1.796	1.433	1.844	1.865	1.617	1.816	1.587	1.567	1.471	1.561	1.453	1.438	2.1	1.542	1.507	1.429	1.498	1.649	1.627	1.792	1.749	1.786	1.78	1.915	1.513	1.382	1.483	1.523	1.715	1.875	1.433	1.91	1.775	1.819	1.669	1.763	1.576	1.882	1.509	1.915	1.621
0.809345	1.364	1.472	1.328	1.306	1.264	1.393	1.579	1.511	1.8	1.668	1.453	1.676	1.619	1.786	1.598	1.584	1.464	1.597	1.455	1.489	2.065	1.572	1.502	1.431	1.49	1.922	1.636	1.636	1.805	1.875	1.94	1.882	1.985	1.511	1.399	1.511	1.751	1.831	1.909	1.731	1.417	1.707	1.734	1.807	1.576	1.728	1.865	1.533	1.883
0.817949	1.357	1.4	1.342	1.297	1.386	1.574	1.46	1.775	1.465	1.757	1.802	1.582	1.751	1.565	1.562	1.448	1.604	1.448	1.409	2.013	1.506	1.506	1.426	1.496	1.628	1.56	1.787	1.754	1.815	1.866	1.501	1.388	1.482	1.853	1.763	1.934	1.785	1.395	1.74	1.676	1.593	1.643	1.743	1.943	1.528	2.037	1.671	1.044	1.601
0.826553	1.383	1.407	1.315	1.331	1.282	1.37	1.566	1.473	1.751	1.446	1.784	1.613	1.797	1.592	1.573	1.458	1.667	1.488	1.47	1.644	2.105	1.54	1.516	1.429	1.496	1.628	1.58	1.775	1.836	1.851	1.764	1.868	1.529	1.523	1.394	1.76	1.841	1.946	2.09	1.77	1.426	1.698	1.74	1.578	1.869	1.532	1.994	1.667	1.047
0.835156	1.382	1.419	1.32	1.32	1.284	1.394	1.59	1.514	1.623	1.438	1.748	1.723	1.736	1.58	1.607	1.516	1.475	1.634	1.464	1.701	2.171	1.557	1.517	1.441	1.482	1.658	1.785	1.544	1.844	1.82	1.797	1.817	1.517	1.372	1.503	1.894	1.844	1.916	1.392	1.908	1.737	1.766	1.622	1.895	1.77	1.552	1.936	1.662	1.047
0.84376	1.361	1.393	1.311	1.299	1.385	1.556	1.471	1.438	1.747	1.671	1.828	1.558	1.557	1.417	1.432	1.554	1.412	1.474	1.665	1.969	1.532	1.5	1.446	1.497	1.864	1.623	1.711	1.555	1.904	1.822	1.908	1.838	1.505	1.373	1.479	1.786	1.74	1.912	1.439	1.714	1.79	1.697	1.761	1.549	1.769	1.823	1.519	1.947	1.644
0.852364	1.371	1.376	1.328	1.307	1.286	1.393	1.612	1.463	1.738	1.436	1.678	1.566	1.71	1.577	1.472	1.42	1.59	1.43	1.463	1.631	2.038	1.555	1.507	1.438	1.495	1.578	1.708	1.539	1.784	1.7	1.804	1.819	1.497	1.375	1.489	1.751	1.806	1.879	1.398	2.015	1.709	1.661	1.68	1.828	1.538	1.721	1.857	1.506	1.921
0.860968	1.356	1.426	1.324	1.306	1.394	1.608	1.52	1.787	1.481	1.801	1.78	1.687	1.577	1.502	1.439	1.533	1.441	1.483	1.705	2.151	1.529	1.512	1.426	1.861	1.494	1.62	1.771	1.59	1.798	1.879	1.911	1.825	1.52	1.396	1.487	1.841	1.405	1.866	1.893	1.698	1.717	1.801	1.5	1.792	1.899	1.534	2.019	1.666	1.067
0.869572	1.378	1.408	1.298	1.348	1.291	1.39	1.548	1.507	1.675	1.44	1.737	1.714	1.757	1.576	1.549	1.456	1.402	1.575	1.432	1.43	1.654	2.013	1.512	1.522	1.42	1.503	1.808	1.802	1.551	1.775	1.545	1.846	1.812	1.84	1.847	1.499	1.369	1.497	1.738	1.735	1.933	1.411	1.713	1.68	1.649	1.73	1.565	1.723	1.849
0.878176	1.381	1.404	1.348	1.295	1.391	1.595	1.518	1.764	1.487	1.811	1.744	1.661	1.585	1.528	1.464	1.625	1.464	1.494	1.679	2.248	1.568	1.54	1.426	1.51	1.62	1.576	1.614	1.772	1.808	1.857	1.898	1.497	1.394	1.551	1.516	1.869	1.808	1.92	1.422	2.143	1.778	1.724	1.861	1.594	1.892	1.816	1.846	1.551	1.906
0.88678	1.375	1.369	1.315	1.304	1.237	1.372	1.541	1.443	1.589	1.738	1.43	1.787	1.652	1.557	1.578	1.499	1.42	1.574	1.523	1.444	1.66	2.191	1.514	1.496	1.407	1.51	1.596	1.521	1.579	1.768	1.796	1.747	1.808	1.467	1.367	1.504	1.419	1.772	1.752	1.845	1.418	1.824	1.687	1.792	1.792	1.555	1.753	1.902	1.533
0.895384	1.357	1.408	1.317	1.306	1.395	1.606	1.497	1.766	1.446	1.703	1.599	1.677	1.445	1.535	1.436	1.497	1.482	1.426	1.689	2.148	1.564	1.514	1.453	1.503	1.83	1.615	1.525	1.623	1.745	1.828	1.83	1.821	1.888	1.51	1.461	1.371	1.75	1.762	1.854	1.403	1.992	1.704	1.668	1.686	1.524	1.639	1.825	1.755	1.503
0.903988	1.373	1.415	1.292	1.339	1.275	1.379	1.595	1.481	1.647	1.441	1.718	1.764	1.72	1.511	1.524	1.548	1.452	1.563	1.554	1.423	2.059	1.551	1.518	1.435	1.487	1.511	1.593	1.702	1.59	1.719	1.783	1.696	1.823	1.456	1.423	1.359	1.696	1.712	1.833	1.405	1.753	1.699	1.789	1.829	1.579	1.846	1.515	1.848	1.626
0.912592	1.362	1.398	1.269	1.272	1.373	1.581	1.483	1.608	1.728	1.432	1.737	1.705	1.577	1.539	1.524	1.437	1.506	1.406	1.449	2.127	1.568	1.515	1.467	1.497	1.802	1.608	1.518	1.797	1.596	1.813	1.756	1.865	1.542	1.582	1.403	1.45	1.755	1.821	1.887	1.469	1.818	1.717	1.761	1.582	1.701	1.913	1.546	2.004	1.732
0.921196	1.374	1.365	1.298	1.299	1.261	1.353	1.556	1.503	1.453	1.74	1.694	1.739	1.617	1.526	1.549	1.453	1.559	1.448	2.11	1.518	1.502	1.416	1.499	1.784	1.598	1.803	1.572	1.785	1.895	1.533	1.393	1.507	1.842	1.802	1.44	1.91	1.983	1.767	1.66	1.766	1.533	1.857	1.543	1.866	1.61	1.113	1.621	1.517	1.4
0.929799	1.397	1.408	1.327	1.31	1.278	1.346	1.575	1.492	1.776	1.447	1.705	1.754	1.583	1.574	1.501	1.462	1.468	1.449	1.625	2.256	1.541	1.519	1.456	1.505	1.59	1.753	1.543	1.805	1.866	1.756	1.745	1.489	1.456	1.363	1.752	1.775	1.416	1.83	2.005	1.762	1.676	1.735	1.53	1.713	1.842	1.535	1.874	1.676	1.595
0.938403	1.377	1.401	1.299	1.307	1.282	1.4	1.584	1.732	1.462	1.698	1.469	1.8	1.703	1.7	1.562	1.565	1.543	1.449	1.632	1.504	1.45	2.032	1.546	1.515	1.439	1.511	1.592	1.565	1.721	1.591	1.988	1.9	1.848	1.861	1.511	1.377	1.505	1.801	1.865	1.824	1.43	1.739	1.621	1.514	1.829	1.514	1.89	1.633	1.622
0.947007	1.395	1.409	1.302	1.304	1.241	1.396	1.613	1.528	1.823	1.449	1.767	1.813	1.74	1.606	1.601	1.558	1.478	1.621	1.464	2.075	1.572	1.511	1.458	1.51	1.888	1.648	1.781	1.567	1.796	1.914	1.847	1.917	1.559	1.408	1.488	1.877	1.795	1.946	1.44	1.8	1.708	1.776	1.566	1.838	1.733	1.521	1.741	1.683	1.638
0.955611	1.353	1.375	1.313	1.287	1.334	1.539	1.414	1.694	1.399	1.658	1.637	1.568	1.534	1.547	1.462	1.586	1.422	1.972	1.529	1.5	1.447	1.487	1.664	1.74	1.601	1.824	1.844	1.899	1.535	1.51	1.385	1.819	1.693	1.795	1.394	1.744	1.722	1.746	1.559	1.846	1.875	1.535	1.877	1.636	1.611	1.143	1.551	1.39	1.586
0.964215	1.398	1.388	1.326	1.315	1.297	1.403	1.606	1.473	1.715	1.49	1.715	1.693	1.599	1.538	1.524	1.435	1.438	2.023	1.538	1.521	1.444	1.492	1.548	1.716	1.567	1.844	1.806	1.737	1.768	1.493	1.488	1.386	1.43	1.7	1.716	1.779	1.397	1.668	1.803	1.679	1.524	1.873	1.522	1.875	1.681	1.591	1.168	1.533	1.636
0.972819	1.384	1.421	1.324	1.316	1.309	1.414	1.634	1.511	1.827	1.485	1.772	1.691	1.603	1.535	1.554	1.474	1.591	1.694	1.441	1.629	2.094	1.535	1.54	1.507	1.439	1.743	1.613	1.75	1.623	1.825	1.832	1.806	1.899	1.506	1.49	1.392	1.833	1.86	1.849	1.424	1.715	2.049	1.728	1.791	1.526	1.783	1.847	1.537	1.924
0.981423	1.372	1.415	1.318	1.304	1.282	1.38	1.567	1.436	1.764	1.468	1.726	1.729	1.714	1.565	1.509	1.443	1.411	1.533	1.54	1.631	1.449	1.983	1.542	1.56	1.413	1.519	1.567	1.736	1.582	1.839	1.849	1.842	1.406	1.514	1.526	1.373	1.431	1.779	1.816	1.929	1.418	1.679	1.717	1.718	1.521	1.671	1.826	1.517	1.905
0.990027	1.35	1.402	1.322	1.289	1.334	1.548	1.46	1.744	1.443	1.775	1.748	1.708	1.583	1.716	1.549	1.534	1.468	1.422	2.066	1.529	1.521	1.504	1.431	1.587	1.729	1.536	1.756	1.788	1.77	1.788	1.493	1.496	1.367	1.871	1.78	1.402	1.881	1.662	1.844	1.739	1.463	1.701	1.843	1.5	1.901	1.617	1.568	1.509	1.184
0.998631	1.362	1.392	1.302	1.298	1.328	1.262	1.416	1.624	1.494	1.893	1.454	1.765	1.806	1.607	1.725	1.56	1.506	1.441	1.641	1.422	1.813	1.577	2.092	1.528	1.511	1.417	1.474	1.589	1.702	1.528	1.852	1.817	1.749	1.749	1.342	1.474	1.444	1.347	1.75	1.788	1.408	1.782	1.985	1.856	1.657	1.708	1.553	1.797	1.515
1.00723	1.367	1.397	1.296	1.273	1.293	1.279	1.394	1.609	1.472	1.78	1.439	1.682	1.612	1.714	1.575	1.448	1.532	1.477	1.436	1.423	1.637	2.041	1.522	1.5	1.5	1.436	1.552	1.761	1.538	1.842	1.734	1.68	1.501	1.511	1.383	1.481	1.803	1.83	1.424	1.906	1.849	1.693	1.765	1.553	1.774	1.893	1.539	1.996	1.644
1.01584	1.358	1.403	1.332	1.332	1.316	1.257	1.381	1.559	1.437	1.671	1.424	1.628	1.687	1.669	1.538	1.503	1.549	1.48	1.449	1.506	1.411	1.397	1.981	1.516	1.491	1.405	1.492	1.566	1.717	1.565	1.77	1.816	1.728	1.734	1.484	1.482	1.344	1.476	1.722	1.745	1.427	1.866	1.66	1.725	1.826	1.545	1.718	1.89	1.55
1.02444	1.365	1.416	1.307	1.349	1.281	1.394	1.579	1.508	1.767	1.432	1.747	1.756	1.713	1.605	1.554	1.508	1.451	1.415	1.657	2.131	1.516	1.53	1.507	1.434	1.591	1.767	1.561	1.812	1.822	1.775	1.5	1.397	1.525	1.461	1.84	1.841	1.9	1.456	1.741	1.803	1.959	1.845	1.485	1.759	1.9	1.516	1.834	1.613	1.634
1.03305	1.352	1.397	1.301	1.32	1.272	1.397	1.552	1.453	1.413	1.65	1.75	1.663	1.508	1.445	1.388	1.52	1.484	1.521	1.403	2.006	1.527	1.509	1.421	1.498	1.556	1.49	1.719	1.681	1.777	1.478	1.476	1.359	1.78	1.773	1.421	1.82	1.654	1.785	1.74	1.708	1.491	1.69	1.838	1.523	1.881	1.64	1.596	1.233	1.62
1.04165	1.388	1.421	1.306	1.3	1.364	1.565	1.48	1.456	1.747	1.699	1.707	1.572	1.532	1.539	1.474	1.432	1.576	2.054	1.519	1.511	1.491	1.436	1.59	1.743	1.586	1.731	1.813	1.779	1.379	1.55	1.503	1.479	1.768	1.806	1.882	1.405	1.674	1.772	1.821	1.538	1.76	1.872	1.534	1.814	1.677	1.683	1.284	1.625	1.563
1.05025	1.407	1.398	1.313	1.31	1.267	1.568	1.387	1.458	1.731	1.488	1.726	1.773	1.61	1.732	1.531	1.569	1.439	1.547	1.423	2.096	1.528	1.51	1.499	1.446	1.688	1.754	1.605	1.745	1.736	1.807	1.351	1.512	1.507	1.826	1.39	1.896	1.662	1.804	1.739	1.527	1.678	1.828	1.51	1.918	1.622	1.568	1.549	1.234	1.532
1.05886	1.384	1.376	1.314	1.289	1.361	1.548	1.471	1.477	1.773	1.755	1.691	1.595	1.551	1.503	1.445	1.423	1.599	2.042	1.517	1.532	1.485	1.415	1.556	1.722	1.582	1.65	1.865	1.783	1.506	1.381	1.448	1.822	1.748	1.408	1.892	1.711	1.859	1.758	1.922	1.543	1.815	1.902	1.547	1.852	1.534	1.666	1.655	1.293	1.589
1.06746	1.392	1.422	1.328	1.298	1.253	1.362	1.577	1.465	1.424	1.683	1.704	1.747	1.564	1.517	1.472	1.451	1.466	1.604	1.984	1.55	1.534	1.486	1.432	1.546	1.537	1.752	1.768	1.492	1.779	1.369	1.487	1.719	1.87	1.432	1.871	1.691	1.755	1.82	1.869	1.854	1.515	1.762	1.529	1.835	1.699	1.634	1.615	1.29	1.586
1.07607	1.383	1.368	1.289	1.298	1.36	1.54	1.525	1.41	1.429	1.718	1.624	1.732	1.663	1.507	1.544	1.539	1.482	1.586	1.435	2.019	1.556	1.549	1.504	1.446	1.683	1.587	1.562	1.694	1.86	1.702	1.762	1.494	1.367	1.522	1.796	1.474	1.772	1.423	1.801	1.383	1.681	1.779	1.693	1.492	1.841	1.51	1.853	1.609	1.621
1.08467	1.371	1.365	1.311	1.286	1.551	1.387	1.473	1.451	1.755	1.704	1.76	1.554	1.718	1.455	1.547	1.437	1.656	1.449	1.566	2.028	1.552	1.553	1.507	1.461	1.589	1.599	1.756	1.782	1.796	1.791	1.505	1.368	1.785	1.481	1.72	1.821	1.409	1.652	1.754	1.52	1.744	1.528	1.84	1.799	1.596	1.608	1.533	1.286	1.602
1.09327	1.396	1.396	1.347	1.276	1.379	1.571	1.491	1.427	1.679	1.696	1.687	1.589	1.424	1.529	1.427	1.547	1.712	1.414	1.479	2.003	1.543	1.524	1.527	1.433	1.603	1.609	1.7	1.784	1.735	1.733	1.514	1.37	1.538	1.771	1.447	1.78	1.853	1.406	1.684	1.837	1.768	1.545	1.699	1.88	1.52	1.792	1.684	1.654	1.607
1.10188	1.371	1.435	1.307	1.283	1.373	1.576	1.627	1.469	1.459	1.727	1.752	1.513	1.701	1.539	1.528	1.733	1.453	1.448	1.532	1.895	1.54	1.518	1.487	1.422	1.554	1.582	1.749	1.799	1.75	1.503	1.395	1.478	1.837	1.464	1.761	1.402	1.88	1.652	1.773	1.637	1.523	1.732	1.508	1.831	1.823	1.634	1.63	1.602	1.316
1.11048	1.393	1.408	1.331	1.288	1.43	1.635	1.638	1.427	1.49	1.724	1.803	1.759	1.541	1.527	1.532	1.48	1.586	1.425	1.908	1.563	1.499	1.437	1.496	1.605	1.526	1.777	1.78	1.754	1.758	1.502	1.359	1.48	1.714	1.457	1.751	1.861	1.383	1.624	1.771	1.7	1.504	1.687	1.63	1.534	1.819	1.825	1.604	1.605	1.582
1.11909	1.411	1.432	1.308	1.279	1.385	1.61	1.665	1.501	1.457	1.723	1.825	1.63	1.665	1.527	1.559	1.472	1.647	1.453	1.927	1.531	1.519	1.518	1.439	1.559	1.58	1.807	1.727	1.8	1.791	1.378	1.509	1.558	1.491	1.792	1.814	1.424	1.903	1.652	1.901	1.761	1.491	1.769	1.841	1.516	1.847	1.641	1.592	1.564	1.326
1.12769	1.338	1.396	1.28	1.273	1.371	1.576	1.554	1.46	1.713	1.424	1.632	1.741	1.54	1.677	1.52	1.51	1.434	1.667	1.42	1.533	1.878	1.544	1.525	1.505	1.435	1.59	1.534	1.764	1.815	1.909	1.789	1.364	1.485	1.551	1.792	1.476	1.642	1.414	1.959	1.631	1.846	1.745	1.576	1.725	1.521	1.843	1.801	1.595	1.7
1.13629	1.377	1.389	1.338	1.291	1.392	1.569	1.491	1.741	1.465	1.67	1.73	1.553	1.701	1.53	1.488	1.456	1.64	1.592	1.424	1.631	1.927	1.516	1.515	1.434	1.509	1.608	1.629	1.775	1.782	1.823	1.389	1.516	1.555	1.756	1.505	1.823	1.439	1.91	1.718	1.86	1.878	1.543	1.812	1.532	1.893	1.947	1.638	1.646	1.6
1.1449	1.38	1.359	1.291	1.288	1.354	1.562	1.473	1.789	1.413	1.61	1.722	1.55	1.665	1.523	1.508	1.417	1.61	1.401	1.932	1.518	1.491	1.484	1.416	1.548	1.524	1.773	1.735	1.782	1.807	1.36	1.471	1.488	1.71	1.453	1.69	1.393	1.767	2.013	1.592	1.661	1.718	1.77	1.5	1.686	1.496	1.827	1.911	1.567	1.578
1.1535	1.39	1.393	1.288	1.311	1.286	1.411	1.583	1.489	1.69	1.449	1.708	1.559	1.772	1.678	1.529	1.526	1.476	1.752	1.426	1.891	1.567	1.527	1.432	1.521	1.575	1.573	1.755	1.756	1.849	1.866	1.52	1.328	1.486	1.79	1.474	1.764	1.399	1.851	1.652	1.831	1.642	1.546	1.527	1.848	1.904	1.557	1.602	1.614	1.36
1.1621	1.358	1.365	1.321	1.305	1.291	1.383	1.573	1.443	1.717	1.404	1.714	1.725	1.527	1.69	1.502	1.528	1.437	1.789	1.406	1.806	1.523	1.526	1.428	1.497	1.555	1.729	1.579	1.714	1.72	1.687	1.328	1.495	1.772	1.444	1.773	1.371	1.749	1.578	1.689	1.647	1.982	1.467	1.67	1.476	1.747	1.766	1.577	1.536	1.542
1.17071	1.366	1.377	1.304	1.304	1.279	1.393	1.572	1.583	1.453	1.751	1.415	1.653	1.697	1.683	1.504	1.476	1.549	1.527	1.424	1.654	1.438	1.97	1.504	1.534	1.497	1.44	1.63	1.557	1.779	1.726	1.692	1.844	1.854	1.504	1.384	1.512	1.799	1.427	1.847	1.407	1.84	1.62	1.808	1.738	1.502	1.778	1.515	1.805	1.847
1.17931	1.38	1.365	1.295	1.329	1.257	1.384	1.589	1.579	1.467	1.788	1.424	1.726	1.579	1.753	1.753	1.498	1.511	1.443	1.518	1.422	1.576	1.936	1.526	1.501	1.508	1.422	1.626	1.565	1.754	1.807	1.778	1.38	1.522	1.541	1.809	1.453	1.825	1.406	1.89	1.651	1.906	1.816	1.541	1.719	1.552	1.922	1.988	1.634	1.598
1.18792	1.367	1.384	1.292	1.291	1.369	1.534	1.638	1.489	1.733	1.459	1.694	1.585	1.737	1.713	1.488	1.462	1.618	1.543	1.448	1.408	1.583	1.954	1.527	1.524	1.496	1.436	1.62	1.578	1.797	1.779	1.822	1.847	1.392	1.522	1.51	1.929	1.509	1.864	1.413	1.853	1.692	1.869	1.79	1.534	1.788	1.558	1.892	1.932	1.662
1.19652	1.359	1.417	1.274	1.301	1.254	1.335	1.494	1.461	1.726	1.431	1.649	1.514	1.762	1.637	1.46	1.399	1.508	1.717	1.5	1.398	1.801	1.525	1.509	1.49	1.419	1.562	1.536	1.792	1.715	1.734	1.792	1.519	1.346	1.566	1.876	1.466	1.821	1.425	1.925	1.639	1.89	1.803	1.676	1.589	1.867	1.521	1.824	1.82	1.661
1.20512	1.379	1.396	1.315	1.286	1.304	1.38	1.577	1.491	1.453	1.634	1.666	1.572	1.791	1.361	1.533	1.489	1.556	1.439	1.825	1.406	1.865	1.552	1.549	1.481	1.439	1.571	1.567	1.878	1.782	1.839	1.765	1.385	1.541	1.562	1.912	1.532	1.898	1.448	1.924	1.692	1.916	1.838	1.874	1.543	1.539	1.879	1.902	1.586	1.662
1.21373	1.416	1.385	1.299	1.3	1.28	1.389	1.576	1.449	1.668	1.415	1.689	1.521	1.702	1.728	1.473	1.52	1.558	1.45	1.392	1.575	1.922	1.533	1.525	1.484	1.425	1.61	1.564	1.722	1.726	1.738	1.625	1.834	1.341	1.509	1.457	1.873	1.486	1.818	1.379	1.867	1.611	1.786	1.778	1.524	1.708	1.502	1.81	1.766	1.623
1.22233	1.37	1.378	1.297	1.307	1.283	1.402	1.573	1.582	1.496	1.743	1.464	1.652	1.691	1.548	1.735	1.664	1.289	1.451	1.536	1.526	1.399	1.807	1.624	1.396	1.845	1.557	1.513	1.496	1.431	1.638	1.574	1.761	1.782	1.688	1.383	1.503	1.517	1.8	1.474	1.755	1.417	1.949	1.747	1.777	1.833	1.594	1.81	1.529	1.856
1.23094	1.388	1.44	1.316	1.301	1.279	1.371	1.624	1.533	1.46	1.46	1.661	1.571	1.673	1.733	1.388	1.459	1.527	1.558	1.42	1.807	1.571	1.372	1.858	1.526	1.516	1.492	1.419	1.703	1.566	1.562	1.749	1.835	1.758	1.346	1.524	1.512	1.848	1.482	1.781	1.417	1.803	1.664	1.747	1.7	1.535	1.704	1.516	1.859	1.886
1.23954	1.37	1.397	1.308	1.297	1.286	1.379	1.579	1.593	1.452	1.725	1.467	1.613	1.709	1.546	1.7	1.711	1.33	1.466	1.477	1.522	1.482	1.647	1.438	1.991	1.548	1.542	1.504	1.451	1.614	1.551	1.791	1.772	1.766	1.839	1.35	1.513	1.522	1.846	1.52	1.802	1.427	1.913	1.723	1.882	1.87	1.542	1.722	1.533	1.866
1.24814	1.381	1.414	1.284	1.298	1.275	1.595	1.412	1.491	1.803	1.449	1.63	1.584	1.684	1.698	1.679	1.356	1.468	1.466	1.562	1.45	1.766	1.624	1.42	2.072	1.544	1.507	1.514	1.465	1.626	1.626	1.755	1.743	1.786	1.475	1.387	1.531	1.764	1.483	1.83	1.871	1.41	1.673	1.739	1.78	1.606	1.78	1.529	1.902	1.904
1.25675	1.373	1.371	1.34	1.311	1.289	1.396	1.572	1.493	1.448	1.588	1.734	1.582	1.692	1.71	1.664	1.35	1.478	1.489	1.529	1.414	1.896	1.605	1.416	2.023	1.525	1.542	1.497	1.427	1.573	1.698	1.613	1.84	1.731	1.812	1.776	1.387	1.521	1.855	1.546	1.485	1.766	1.894	1.395	1.682	1.879	1.817	1.544	1.763	1.524
1.26535	1.362	1.398	1.326	1.292	1.6	1.389	1.522	1.456	1.42	1.657	1.741	1.515	1.702	1.698	1.321	1.455	1.509	1.426	1.824	1.682	1.419	1.56	1.954	1.529	1.503	1.497	1.43	1.413	1.605	1.568	1.748	1.8	1.729	1.339	1.494	1.808	1.484	1.454	1.737	1.856	1.392	1.681	1.86	1.825	1.544	1.795	1.538	1.828	1.886
1.27396	1.385	1.386	1.318	1.29	1.363	1.546	1.459	1.747	1.428	1.62	1.568	1.66	1.636	1.339	1.438	1.449	1.555	1.457	1.791	1.634	1.401	2.074	1.525	1.541	1.492	1.47	1.595	1.599	1.708	1.788	1.754	1.867	1.38	1.497	1.54	1.825	1.488	1.782	1.438	1.922	1.685	1.849	1.646	1.569	1.717	1.551	1.86	1.931	1.651
1.28256	1.369	1.346	1.294	1.245	1.281	1.337	1.538	1.484	1.453	1.417	1.728	1.653	1.657	1.561	1.685	1.27	1.423	1.522	1.426	1.707	1.576	1.394	1.915	1.541	1.488	1.478	1.695	1.426	1.551	1.57	1.736	1.767	1.749	1.495	1.365	1.523	1.777	1.474	1.771	1.413	1.844	1.648	1.859	1.804	1.638	1.853	1.521	1.756	1.837
1.29116	1.371	1.378	1.316	1.289	1.375	1.545	1.463	1.769	1.431	1.683	1.549	1.637	1.716	1.303	1.482	1.558	1.425	1.899	1.644	1.421	1.962	1.541	1.481	1.498	1.427	1.629	1.819	1.533	1.72	1.723	1.837	1.351	1.47	1.484	1.935	1.462	1.781	1.885	1.392	1.61	1.767	1.742	1.975	1.549	1.779	1.821	1.556	1.866	1.705
1.29977	1.388	1.36	1.305	1.297	1.362	1.536	1.488	1.747	1.442	1.698	1.604	1.638	1.719	1.27	1.455	1.571	1.584	1.861	1.431	1.671	1.415	2.202	1.533	1.536	1.487	1.436	1.581	1.831	1.652	1.766	1.808	1.814	1.381	1.497	1.531	1.938	1.471	1.801	1.91	1.433	1.665	1.827	1.796	1.568	1.723	1.565	1.853	1.891	1.652
1.30837	1.38	1.356	1.302	1.304	1.403	1.597	1.487	1.703	1.455	1.695	1.571	1.794	1.668	1.325	1.473	1.549	1.578	1.432	1.784	1.602	1.411	1.682	1.538	1.531	1.481	1.45	1.875	1.612	1.608	1.605	1.876	1.777	1.753	1.847	1.391	1.503	1.501	1.845	1.491	1.889	1.961	1.419	1.665	1.894	1.831	1.587	1.812	1.563	1.962
1.31698	1.38	1.375	1.311	1.307	1.581	1.427	1.511	1.437	1.811	1.771	1.614	1.696	1.72	1.339	1.455	1.515	1.54	1.469	1.749	1.676	1.416	1.862	1.515	1.535	1.51	1.451	1.638	1.552	1.695	1.772	1.779	1.828	1.491	1.5	1.356	1.511	1.822	1.569	1.467	1.482	1.835	1.888	1.393	1.678	1.9	1.859	1.516	1.787	1.515
1.32558	1.383	1.375	1.327	1.317	1.574	1.405	1.477	1.846	1.425	1.659	1.755	1.582	1.662	1.721	1.349	1.42	1.494	1.573	1.448	1.795	1.676	1.418	1.927	1.536	1.533	1.462	1.436	1.566	1.565	1.769	1.558	1.673	1.853	1.777	1.462	1.427	1.342	1.8	1.463	1.548	1.474	1.715	1.932	1.403	1.719	1.84	1.493	1.827	1.725
1.33418	1.403	1.367	1.289	1.281	1.58	1.397	1.458	1.815	1.445	1.764	1.582	1.667	1.72	1.31	1.496	1.531	1.772	1.473	1.418	1.882	1.53	1.5	1.439	1.445	1.636	1.614	1.572	1.76	1.712	1.779	1.822	1.462	1.467	1.378	1.784	1.543	1.53	1.452	1.805	1.921	1.452	1.7	1.747	1.787	1.88	1.559	1.807	1.793	1.525
1.34279	1.418	1.37	1.321	1.289	1.307	1.596	1.406	1.482	1.441	1.701	1.709	1.556	1.696	1.696	1.306	1.47	1.519	1.543	1.75	1.448	1.654	1.427	1.893	1.535	1.531	1.498	1.454	1.447	1.571	1.768	1.621	1.74	1.732	1.802	1.382	1.492	1.78	1.507	1.821	1.877	2.116	1.408	1.671	1.742	1.839	1.795	1.535	1.804	1.539
1.35139	1.383	1.372	1.305	1.31	1.306	1.356	1.594	1.458	1.773	1.391	1.677	1.584	1.587	1.71	1.334	1.529	1.519	1.545	1.486	1.743	1.432	1.849	1.55	1.489	1.499	1.448	1.85	1.406	1.566	1.568	1.778	1.736	1.812	1.819	1.493	1.365	1.512	1.811	1.488	1.777	1.862	1.391	1.987	1.601	1.843	1.737	1.903	1.528	1.752
1.36	1.396	1.414	1.328	1.313	1.286	1.574	1.407	1.472	1.556	1.692	1.412	1.675	1.581	1.682	1.697	1.704	1.333	1.441	1.508	1.57	1.43	1.803	1.622	1.395	1.893	1.702	1.518	1.488	1.49	1.421	1.418	1.754	1.566	1.551	1.742	1.737	1.764	1.797	1.368	1.515	1.754	1.498	1.516	1.796	2.07	1.919	1.427	1.677	1.87
1.3686	1.379	1.386	1.317	1.328	1.292	1.409	1.591	1.503	1.705	1.41	1.558	1.741	1.684	1.636	1.298	1.442	1.547	1.764	1.439	1.647	1.407	1.993	1.547	1.534	1.516	1.461	1.438	1.659	1.617	1.729	1.845	1.759	1.798	1.351	1.506	1.502	1.816	1.45	1.778	1.857	2.192	1.418	1.653	1.806	1.833	1.883	1.559	1.797	1.53
1.3772	1.396	1.395	1.32	1.31	1.302	1.566	1.398	1.419	1.47	1.426	1.786	1.701	1.602	1.759	1.652	1.296	1.484	1.524	1.592	1.437	1.864	1.651	1.42	2.071	1.744	1.539	1.5	1.501	1.428	1.606	1.728	1.576	1.744	1.807	1.82	1.525	1.378	1.469	1.839	1.489	1.793	1.881	1.417	1.657	1.834	1.848	1.563	1.915	1.792
1.38581	1.395	1.379	1.32	1.326	1.279	1.633	1.418	1.494	1.753	1.445	1.601	1.597	1.641	1.747	1.624	1.309	1.529	1.546	1.815	1.509	1.436	1.961	1.539	1.528	1.501	1.454	1.573	1.608	1.735	1.75	1.773	1.871	1.846	1.381	1.561	1.876	1.524	1.491	1.767	1.915	1.644	1.419	1.867	1.869	1.551	1.787	1.536	1.863	1.878
1.39441	1.349	1.354	1.321	1.312	1.297	1.39	1.585	1.43	1.477	1.427	1.743	1.702	1.534	1.661	1.755	1.365	1.48	1.54	1.446	1.695	1.618	1.409	2.018	1.562	1.499	1.499	1.44	1.787	1.617	1.61	1.763	1.71	1.809	1.821	1.372	1.518	1.85	1.495	1.787	1.911	1.412	1.666	1.761	1.779	1.554	1.831	1.726	1.549	1.859
1.40301	1.335	1.358	1.298	1.291	1.287	1.572	1.38	1.49	1.5	1.664	1.437	1.645	1.562	1.727	1.619	1.319	1.473	1.511	1.624	1.406	1.642	1.381	2.001	1.557	1.519	1.528	1.476	1.428	1.588	1.686	1.608	1.731	1.804	1.807	1.521	1.38	1.756	1.487	1.838	1.889	2.016	1.39	1.606	1.824	1.766	1.528	1.792	1.538	1.832
1.41162	1.329	1.376	1.304	1.311	1.302	1.627	1.409	1.491	1.795	1.419	1.623	1.694	1.656	1.66	1.288	1.464	1.479	1.563	1.438	1.698	1.594	1.42	2.03	1.518	1.509	1.494	1.421	1.557	1.604	1.693	1.749	1.828	1.823	1.481	1.361	1.852	1.48	1.844	1.897	1.398	2.037	1.678	1.857	1.859	1.916	1.55	1.835	1.738	1.514
1.42022	1.375	1.397	1.337	1.307	1.285	1.393	1.519	1.568	1.444	1.836	1.436	1.649	1.71	1.63	1.718	1.31	1.46	1.56	1.603	1.446	1.62	1.407	1.693	2.034	1.511	1.488	1.48	1.637	1.441	1.588	1.675	1.745	1.77	1.803	1.5	1.372	1.777	1.493	1.819	1.84	1.385	2.144	1.624	1.83	1.694	1.851	1.569	1.769	1.843
1.42883	1.347	1.413	1.328	1.329	1.296	1.401	1.632	1.571	1.487	1.409	1.802	1.613	1.693	1.724	1.711	1.281	1.481	1.58	1.488	1.679	1.438	1.965	1.54	1.515	1.504	1.46	1.6	1.792	1.602	1.803	1.723	1.797	1.805	1.512	1.414	1.825	1.516	1.488	1.844	1.896	1.434	1.679	1.942	1.913	1.528	1.761	1.765	1.536	1.856
1.43743	1.377	1.38	1.382	1.31	1.289	1.437	1.628	1.574	1.468	1.464	1.789	1.632	1.783	1.637	1.761	1.332	1.541	1.49	1.591	1.447	1.601	1.452	1.976	1.561	1.525	1.467	1.443	1.625	1.595	1.604	1.765	1.726	1.797	1.755	1.37	1.502	1.81	1.497	1.783	1.883	2.066	1.641	1.847	1.406	1.829	1.57	1.737	1.531	1.806
1.44603	1.341	1.42	1.325	1.315	1.299	1.602	1.43	1.605	1.489	1.458	1.799	1.632	1.596	1.666	1.728	1.695	1.333	1.492	1.574	1.579	1.486	1.845	1.662	1.435	2.013	1.584	1.53	1.518	1.916	1.466	1.616	1.867	1.598	1.78	1.925	2.001	1.38	1.532	1.944	1.572	1.491	1.862	1.909	1.683	1.429	1.895	1.913	1.85	1.566
1.45464	1.311	1.402	1.304	1.288	1.305	1.291	1.426	1.646	1.508	1.392	1.684	1.562	1.66	1.807	1.671	1.341	1.5	1.53	1.581	1.461	1.634	1.614	1.424	2.024	1.629	1.528	1.482	1.482	1.463	1.566	1.801	1.622	1.735	1.874	1.832	1.374	1.524	1.756	1.534	1.476	1.84	1.893	2.057	1.419	1.672	1.934	1.859	1.87	1.558
1.46324	1.323	1.365	1.316	1.328	1.324	1.585	1.409	1.573	1.488	1.435	1.744	1.654	1.659	1.717	1.715	1.704	1.331	1.456	1.527	1.556	1.412	1.614	1.389	2.057	1.734	1.507	1.49	1.483	1.43	1.575	1.589	1.835	1.738	1.814	1.719	1.357	1.472	1.736	1.476	1.857	1.878	1.749	1.634	1.411	1.759	1.824	2.011	1.806	1.561
1.47185	1.332	1.393	1.305	1.292	1.3	1.374	1.581	1.471	1.579	1.439	1.73	1.639	1.688	1.641	1.704	1.631	1.328	1.466	1.516	1.568	1.421	1.641	1.674	1.407	2.083	1.563	1.546	1.508	1.498	1.445	1.429	1.568	1.635	1.545	1.729	1.763	1.763	1.357	1.485	1.814	1.521	1.762	1.754	1.391	1.998	1.594	1.742	1.794	1.901
1.48045	1.35	1.353	1.297	1.327	1.294	1.387	1.596	1.478	1.531	1.425	1.825	1.635	1.701	1.732	1.676	1.688	1.518	1.52	1.604	1.476	1.83	1.664	1.42	2.105	1.726	1.539	1.507	1.48	1.421	1.453	1.633	1.654	1.799	1.74	1.844	1.772	1.39	1.5	1.881	1.539	1.477	1.868	1.995	1.436	2.146	1.714	1.968	1.916	1.571
1.48905	1.356	1.398	1.325	1.312	1.308	1.407	1.582	1.644	1.534	1.797	1.423	1.638	1.679	1.737	1.733	1.472	1.552	1.615	1.723	1.474	1.682	1.404	2.044	1.658	1.557	1.496	1.505	1.432	1.57	1.588	1.777	1.797	1.768	1.374	1.47	1.855	1.511	1.486	1.666	1.941	1.691	1.426	1.938	1.772	1.867	1.615	1.915	1.927	1.561
1.49766	1.349	1.38	1.314	1.294	1.295	1.407	1.544	1.434	1.601	1.462	1.785	1.464	1.65	1.638	1.757	1.773	1.673	1.493	1.533	1.603	1.459	1.671	1.43	1.722	1.567	1.524	1.488	1.443	1.622	1.639	1.717	1.819	1.795	1.388	1.525	1.908	1.504	1.505	1.807	1.899	1.421	1.69	1.94	1.821	1.613	1.913	1.56	1.917	1.924
1.50626	1.315	1.38	1.349	1.31	1.315	1.393	1.586	1.564	1.535	1.709	1.434	1.663	1.657	1.692	1.659	1.759	1.482	1.524	1.58	1.46	1.684	1.44	2.073	1.57	1.529	1.504	1.448	1.635	1.833	1.611	1.765	1.851	1.818	1.384	1.489	1.812	1.505	1.789	1.816	2.031	1.628	1.418	1.902	1.857	1.538	1.802	1.804	1.55	1.894
1.51486	1.352	1.378	1.292	1.301	1.31	1.392	1.558	1.53	1.486	1.723	1.391	1.554	1.548	1.615	1.609	1.676	1.462	1.518	1.59	1.703	1.422	1.606	1.373	1.899	1.696	1.554	1.497	1.481	1.438	1.763	1.589	1.872	1.624	1.746	1.859	1.827	1.36	1.517	1.832	1.586	1.521	1.79	1.989	1.689	1.436	1.898	1.835	1.584	1.783
1.52347	1.367	1.37	1.31	1.314	1.312	1.412	1.508	1.553	1.493	1.453	1.65	1.718	1.629	1.783	1.723	1.447	1.543	1.661	1.432	1.647	1.377	1.892	1.549	1.478	1.504	1.44	1.558	1.637	1.776	1.754	1.842	1.791	1.359	1.505	1.866	1.484	1.546	1.829	1.89	2.138	1.41	1.667	1.781	1.778	1.904	1.55	1.814	1.548	1.894
1.53207	1.32	1.336	1.309	1.273	1.291	1.368	1.536	1.551	1.493	1.408	1.736	1.604	1.761	1.628	1.681	1.428	1.528	1.592	1.74	1.458	1.692	1.438	1.743	2.081	1.57	1.482	1.504	1.457	1.614	1.786	1.635	1.746	1.887	1.385	1.507	1.873	1.535	1.478	1.818	1.956	1.425	1.669	1.844	2.134	1.847	1.962	1.907	1.601	1.83
1.54068
1.52173
1.53033
1.53892
1.54752
1.55612
1.56472
1.57331
1.58191
1.59051
1.59911
1.6077
1.6163
[truncated: 55 more columns]

## Sheet: Fig 3a - SNAPf-tag + CP-TMR
Time [h]	SNAPf-tag (CP-TMR) - Normalized Fluorescence Intensity (TMR/mTurquoise2)
0	0	0	0	0	0	0	0	0	0	0	0	0	0	0	0	0	0	0	0	0	0	0	0	0	0	0	0	0	0	0	0	0	0	0	0	0	0	0	0	0	0	0	0	0	0	0	0	0	0
0.022222	0.074	0.114	0.068	0.038	0.115	0.096	0.047	0.039	0.096	0.043	0.045	0.04	0.026	0.132	0.09	0.105	0.483	0.096	0.127	0.076	0.045	0.057	0.017	0.141	0.082	0.043	0.016	0.092	0.108	0.115	0.068	0.052	0.126	0.053	0.083	0.113	0.09	0.114	0.12	0.066	0.074	0.086	0.132	0.061	0.042	0.024	0.147	0.031	0.175
0.030821	0.083	0.117	0.086	0.044	0.148	0.12	0.057	0.051	0.116	0.049	0.047	0.155	0.032	0.112	0.116	0.448	0.101	0.17	0.106	0.139	0.078	0.066	0.164	0.02	0.093	0.049	0.124	0.142	0.095	0.066	0.16	0.068	0.099	0.143	0.099	0.136	0.163	0.075	0.089	0.081	0.18	0.073	0.044	0.028	0.172	0.039	0.214	0.018	0.113
0.039419	0.1	0.139	0.094	0.052	0.149	0.138	0.064	0.053	0.121	0.057	0.056	0.052	0.034	0.161	0.12	0.116	0.384	0.111	0.117	0.089	0.073	0.184	0.023	0.107	0.062	0.16	0.124	0.143	0.086	0.068	0.162	0.067	0.105	0.157	0.111	0.137	0.077	0.084	0.087	0.189	0.075	0.039	0.179	0.042	0.217	0.018	0.125	0.138	0.144
0.048018	0.096	0.149	0.095	0.054	0.166	0.14	0.066	0.055	0.112	0.052	0.061	0.057	0.146	0.038	0.141	0.143	0.434	0.129	0.134	0.11	0.078	0.089	0.191	0.025	0.157	0.118	0.065	0.027	0.182	0.14	0.131	0.161	0.102	0.073	0.169	0.076	0.107	0.114	0.152	0.085	0.12	0.09	0.098	0.194	0.085	0.053	0.033	0.181	0.043
0.056616	0.109	0.167	0.109	0.061	0.175	0.151	0.075	0.061	0.124	0.057	0.071	0.058	0.038	0.162	0.143	0.132	0.413	0.118	0.144	0.106	0.083	0.219	0.178	0.026	0.117	0.067	0.14	0.14	0.156	0.108	0.077	0.171	0.074	0.126	0.172	0.125	0.155	0.184	0.09	0.102	0.098	0.22	0.091	0.041	0.194	0.047	0.199	0.019	0.131
0.065214	0.11	0.164	0.107	0.06	0.172	0.157	0.075	0.064	0.128	0.061	0.07	0.063	0.152	0.039	0.134	0.14	0.357	0.152	0.154	0.109	0.084	0.192	0.028	0.131	0.073	0.136	0.16	0.099	0.069	0.159	0.075	0.159	0.131	0.127	0.155	0.098	0.107	0.107	0.195	0.086	0.044	0.212	0.05	0.18	0.021	0.178	0.144	0.184	0.19
0.073813	0.116	0.153	0.112	0.164	0.068	0.156	0.081	0.07	0.133	0.066	0.069	0.066	0.042	0.16	0.141	0.147	0.368	0.157	0.173	0.127	0.079	0.092	0.255	0.181	0.03	0.125	0.078	0.161	0.147	0.159	0.124	0.083	0.18	0.085	0.14	0.187	0.151	0.166	0.102	0.147	0.107	0.109	0.22	0.096	0.051	0.036	0.057	0.203	0.222
0.082411	0.111	0.176	0.12	0.194	0.069	0.161	0.088	0.073	0.163	0.072	0.08	0.071	0.043	0.176	0.143	0.17	0.403	0.16	0.159	0.133	0.086	0.094	0.199	0.031	0.124	0.08	0.03	0.162	0.165	0.185	0.178	0.117	0.094	0.195	0.088	0.217	0.147	0.158	0.181	0.115	0.171	0.114	0.117	0.239	0.104	0.047	0.059	0.206	0.232
0.091009	0.119	0.165	0.112	0.179	0.07	0.173	0.084	0.07	0.135	0.075	0.07	0.041	0.168	0.165	0.16	0.364	0.171	0.143	0.126	0.083	0.091	0.197	0.03	0.127	0.078	0.031	0.155	0.182	0.165	0.109	0.082	0.174	0.086	0.175	0.136	0.151	0.174	0.104	0.107	0.108	0.231	0.101	0.047	0.193	0.061	0.227	0.023	0.119	0.123
0.099608	0.121	0.163	0.113	0.206	0.073	0.171	0.087	0.076	0.14	0.073	0.082	0.068	0.178	0.044	0.18	0.153	0.316	0.156	0.175	0.127	0.083	0.095	0.206	0.033	0.132	0.082	0.174	0.16	0.166	0.113	0.088	0.178	0.088	0.199	0.137	0.16	0.177	0.109	0.125	0.122	0.114	0.057	0.043	0.065	0.229	0.24	0.026	0.146	0.178
0.108206	0.119	0.18	0.21	0.116	0.078	0.182	0.09	0.076	0.14	0.068	0.082	0.073	0.182	0.042	0.152	0.163	0.347	0.181	0.19	0.151	0.103	0.101	0.226	0.033	0.129	0.084	0.16	0.186	0.169	0.11	0.093	0.192	0.098	0.153	0.206	0.145	0.176	0.106	0.13	0.11	0.111	0.107	0.244	0.048	0.065	0.216	0.255	0.214	0.025
0.116805	0.114	0.171	0.207	0.111	0.073	0.186	0.094	0.076	0.15	0.076	0.083	0.075	0.042	0.17	0.159	0.154	0.308	0.156	0.166	0.143	0.097	0.103	0.221	0.034	0.129	0.087	0.156	0.166	0.152	0.112	0.093	0.179	0.096	0.197	0.156	0.158	0.172	0.119	0.129	0.123	0.252	0.129	0.052	0.067	0.211	0.233	0.025	0.147	0.198
0.125403	0.135	0.167	0.224	0.116	0.076	0.186	0.101	0.081	0.167	0.086	0.088	0.076	0.042	0.163	0.17	0.161	0.291	0.18	0.18	0.155	0.106	0.101	0.221	0.036	0.144	0.091	0.174	0.181	0.116	0.095	0.183	0.094	0.156	0.195	0.159	0.166	0.117	0.136	0.227	0.125	0.118	0.223	0.116	0.048	0.066	0.192	0.229	0.023	0.211
0.134001	0.125	0.171	0.196	0.114	0.075	0.095	0.079	0.157	0.077	0.081	0.07	0.039	0.158	0.15	0.15	0.273	0.159	0.157	0.14	0.098	0.094	0.186	0.035	0.143	0.085	0.149	0.184	0.169	0.12	0.094	0.183	0.092	0.149	0.206	0.162	0.163	0.12	0.123	0.122	0.118	0.055	0.071	0.22	0.241	0.025	0.203	0.172	0.193	0.057
0.1426	0.144	0.168	0.218	0.114	0.072	0.175	0.095	0.077	0.146	0.08	0.078	0.072	0.04	0.166	0.155	0.158	0.268	0.167	0.171	0.146	0.088	0.1	0.198	0.036	0.129	0.092	0.188	0.178	0.12	0.101	0.194	0.103	0.163	0.215	0.163	0.184	0.126	0.13	0.128	0.124	0.053	0.231	0.073	0.243	0.026	0.208	0.159	0.205	0.237
0.151198	0.133	0.142	0.219	0.118	0.075	0.095	0.079	0.14	0.077	0.082	0.075	0.041	0.163	0.157	0.151	0.304	0.173	0.146	0.138	0.089	0.099	0.233	0.192	0.035	0.142	0.093	0.038	0.168	0.171	0.112	0.189	0.098	0.103	0.213	0.157	0.17	0.183	0.122	0.147	0.129	0.123	0.122	0.054	0.247	0.077	0.301	0.027	0.177	0.203
0.159797	0.137	0.177	0.242	0.125	0.081	0.107	0.09	0.168	0.085	0.098	0.085	0.047	0.177	0.18	0.178	0.2	0.347	0.175	0.154	0.097	0.108	0.223	0.039	0.14	0.092	0.171	0.203	0.173	0.127	0.105	0.194	0.113	0.166	0.21	0.165	0.174	0.131	0.174	0.13	0.132	0.126	0.057	0.234	0.077	0.276	0.028	0.162	0.222	0.158
0.168395	0.163	0.225	0.257	0.141	0.089	0.234	0.117	0.092	0.186	0.093	0.082	0.046	0.172	0.187	0.177	0.428	0.187	0.188	0.167	0.112	0.107	0.283	0.041	0.158	0.101	0.181	0.195	0.141	0.123	0.221	0.119	0.183	0.191	0.207	0.136	0.149	0.144	0.142	0.06	0.084	0.284	0.297	0.029	0.24	0.221	0.232	0.275	0.076	0.139
0.176993	0.159	0.194	0.231	0.134	0.094	0.111	0.096	0.192	0.101	0.093	0.051	0.205	0.18	0.192	0.221	0.447	0.206	0.177	0.116	0.118	0.283	0.044	0.169	0.106	0.042	0.201	0.205	0.146	0.217	0.114	0.116	0.244	0.176	0.182	0.209	0.145	0.148	0.141	0.143	0.069	0.061	0.084	0.243	0.287	0.029	0.23	0.148	0.23	0.252
0.185592	0.185	0.25	0.284	0.157	0.106	0.129	0.106	0.19	0.111	0.106	0.097	0.054	0.214	0.209	0.206	0.228	0.513	0.209	0.185	0.13	0.129	0.273	0.047	0.182	0.111	0.23	0.277	0.221	0.147	0.126	0.231	0.123	0.179	0.257	0.221	0.256	0.152	0.16	0.16	0.157	0.07	0.06	0.089	0.292	0.334	0.033	0.227	0.184	0.274
0.19419	0.187	0.236	0.295	0.156	0.108	0.26	0.137	0.114	0.205	0.119	0.115	0.109	0.215	0.056	0.23	0.207	0.646	0.226	0.205	0.188	0.132	0.132	0.331	0.053	0.203	0.125	0.228	0.237	0.148	0.25	0.133	0.132	0.209	0.287	0.205	0.272	0.171	0.255	0.178	0.176	0.171	0.08	0.065	0.326	0.099	0.357	0.261	0.034	0.241
0.202789	0.193	0.338	0.161	0.115	0.148	0.118	0.222	0.122	0.118	0.11	0.238	0.066	0.232	0.236	0.27	0.674	0.25	0.228	0.161	0.146	0.333	0.322	0.056	0.214	0.133	0.057	0.256	0.257	0.177	0.288	0.15	0.155	0.24	0.315	0.252	0.276	0.187	0.239	0.189	0.194	0.187	0.084	0.069	0.101	0.345	0.352	0.038	0.242	0.286
0.211387	0.216	0.31	0.342	0.173	0.127	0.162	0.13	0.219	0.122	0.118	0.121	0.261	0.066	0.246	0.247	0.706	0.264	0.243	0.221	0.159	0.148	0.299	0.349	0.06	0.211	0.135	0.272	0.267	0.186	0.28	0.152	0.154	0.227	0.312	0.239	0.294	0.187	0.193	0.194	0.196	0.092	0.083	0.113	0.35	0.358	0.04	0.241	0.333	0.22
0.219986	0.237	0.303	0.377	0.184	0.137	0.161	0.138	0.26	0.133	0.14	0.127	0.294	0.073	0.288	0.274	0.287	0.719	0.27	0.258	0.174	0.168	0.413	0.339	0.062	0.242	0.145	0.062	0.278	0.276	0.199	0.295	0.169	0.168	0.267	0.356	0.266	0.319	0.203	0.213	0.21	0.21	0.077	0.087	0.118	0.371	0.392	0.043	0.334	0.239
0.228584	0.255	0.294	0.419	0.195	0.143	0.183	0.148	0.254	0.148	0.143	0.075	0.307	0.316	0.283	0.712	0.306	0.286	0.263	0.177	0.177	0.426	0.066	0.255	0.164	0.07	0.335	0.322	0.22	0.334	0.182	0.198	0.288	0.34	0.293	0.337	0.223	0.234	0.234	0.223	0.087	0.096	0.136	0.412	0.412	0.045	0.296	0.36	0.245	0.355
0.237182	0.25	0.338	0.443	0.209	0.156	0.189	0.162	0.294	0.153	0.15	0.076	0.322	0.317	0.28	0.316	0.76	0.317	0.275	0.188	0.187	0.382	0.457	0.071	0.154	0.264	0.313	0.174	0.319	0.216	0.348	0.191	0.19	0.281	0.366	0.301	0.335	0.224	0.238	0.231	0.23	0.103	0.098	0.138	0.386	0.46	0.047	0.389	0.255	0.368
0.245781	0.291	0.354	0.452	0.221	0.159	0.209	0.167	0.313	0.166	0.153	0.083	0.317	0.343	0.323	0.364	0.772	0.333	0.3	0.198	0.2	0.468	0.077	0.276	0.177	0.074	0.33	0.332	0.227	0.369	0.211	0.199	0.294	0.365	0.316	0.337	0.237	0.305	0.257	0.252	0.237	0.094	0.099	0.143	0.401	0.46	0.048	0.329	0.399	0.258
0.254379	0.305	0.403	0.468	0.232	0.175	0.217	0.18	0.346	0.176	0.166	0.327	0.088	0.349	0.306	0.339	0.776	0.342	0.325	0.214	0.204	0.489	0.453	0.078	0.288	0.183	0.326	0.326	0.229	0.347	0.206	0.207	0.303	0.331	0.356	0.239	0.266	0.264	0.263	0.101	0.111	0.151	0.421	0.386	0.052	0.4	0.283	0.391	0.435	0.135
0.262978	0.311	0.512	0.252	0.177	0.227	0.192	0.333	0.191	0.191	0.169	0.087	0.337	0.345	0.321	0.341	0.755	0.361	0.322	0.22	0.215	0.461	0.083	0.311	0.193	0.373	0.362	0.255	0.381	0.214	0.206	0.372	0.306	0.339	0.369	0.242	0.318	0.275	0.266	0.275	0.101	0.112	0.16	0.445	0.438	0.052	0.4	0.289	0.405	0.469
0.271576	0.311	0.519	0.252	0.191	0.241	0.197	0.357	0.192	0.206	0.185	0.093	0.387	0.418	0.351	0.372	0.767	0.332	0.343	0.223	0.215	0.474	0.532	0.436	0.086	0.308	0.202	0.372	0.37	0.265	0.39	0.22	0.231	0.427	0.332	0.335	0.372	0.26	0.283	0.287	0.274	0.113	0.169	0.481	0.057	0.426	0.332	0.445	0.533	0.156
0.280174	0.345	0.503	0.251	0.2	0.257	0.201	0.378	0.21	0.194	0.096	0.388	0.45	0.367	0.376	0.38	0.355	0.233	0.237	0.573	0.093	0.344	0.221	0.09	0.412	0.358	0.274	0.413	0.25	0.261	0.364	0.492	0.399	0.414	0.27	0.334	0.295	0.297	0.299	0.119	0.122	0.177	0.479	0.487	0.059	0.452	0.317	0.446	0.567	0.167
0.288773	0.344	0.412	0.285	0.584	0.219	0.264	0.209	0.378	0.211	0.193	0.1	0.395	0.423	0.371	0.388	0.817	0.401	0.386	0.257	0.255	0.506	0.094	0.327	0.219	0.096	0.399	0.38	0.285	0.421	0.249	0.267	0.382	0.473	0.398	0.426	0.283	0.304	0.312	0.31	0.125	0.127	0.189	0.51	0.481	0.061	0.467	0.321	0.454	0.447
0.297371	0.375	0.461	0.607	0.292	0.225	0.286	0.23	0.41	0.222	0.204	0.106	0.424	0.501	0.405	0.793	0.41	0.47	0.398	0.275	0.256	0.542	0.103	0.365	0.217	0.104	0.458	0.249	0.415	0.31	0.45	0.279	0.272	0.396	0.492	0.401	0.437	0.293	0.409	0.334	0.338	0.336	0.127	0.131	0.204	0.063	0.518	0.378	0.484	0.454
0.305969	0.385	0.466	0.309	0.609	0.234	0.287	0.231	0.409	0.231	0.218	0.108	0.438	0.476	0.373	0.797	0.432	0.429	0.395	0.274	0.272	0.578	0.105	0.374	0.237	0.452	0.441	0.302	0.472	0.293	0.297	0.423	0.451	0.47	0.517	0.305	0.341	0.348	0.345	0.134	0.136	0.206	0.52	0.586	0.065	0.511	0.37	0.485	0.596	0.451
0.314568	0.386	0.317	0.63	0.249	0.302	0.246	0.447	0.24	0.221	0.109	0.452	0.423	0.412	0.712	0.437	0.42	0.286	0.273	0.602	0.109	0.387	0.253	0.468	0.421	0.308	0.442	0.292	0.302	0.425	0.415	0.466	0.521	0.308	0.338	0.353	0.356	0.136	0.138	0.212	0.069	0.498	0.371	0.5	0.584	0.43	0.324	0.201	0.439	0.327
0.323166	0.406	0.481	0.319	0.616	0.262	0.305	0.256	0.417	0.249	0.231	0.116	0.471	0.423	0.783	0.442	0.476	0.419	0.276	0.289	0.587	0.115	0.388	0.265	0.115	0.483	0.459	0.334	0.486	0.294	0.287	0.449	0.552	0.47	0.484	0.326	0.343	0.35	0.373	0.135	0.138	0.228	0.554	0.618	0.069	0.565	0.396	0.528	0.495	0.626
0.331765	0.445	0.336	0.688	0.264	0.318	0.261	0.487	0.264	0.245	0.121	0.476	0.524	0.433	0.474	0.763	0.488	0.447	0.313	0.31	0.675	0.12	0.421	0.279	0.49	0.44	0.342	0.481	0.312	0.301	0.433	0.579	0.463	0.494	0.329	0.348	0.367	0.365	0.138	0.14	0.226	0.564	0.069	0.565	0.555	0.412	0.507	0.223	0.344	0.669
0.340363	0.447	0.54	0.752	0.339	0.285	0.334	0.274	0.465	0.267	0.28	0.252	0.123	0.504	0.571	0.45	0.464	0.509	0.475	0.309	0.315	0.655	0.123	0.431	0.28	0.125	0.528	0.467	0.361	0.501	0.314	0.313	0.458	0.476	0.5	0.334	0.366	0.394	0.394	0.143	0.151	0.244	0.075	0.497	0.595	0.408	0.57	0.664	0.509	0.344
0.348961	0.448	0.547	0.707	0.358	0.288	0.348	0.29	0.513	0.283	0.261	0.127	0.516	0.588	0.499	0.511	0.796	0.538	0.495	0.312	0.327	0.645	0.128	0.429	0.29	0.547	0.493	0.362	0.507	0.314	0.334	0.495	0.327	0.537	0.58	0.517	0.347	0.369	0.395	0.395	0.145	0.157	0.254	0.078	0.601	0.438	0.597	0.54	0.244	0.359
0.35756	0.469	0.572	0.358	0.724	0.291	0.352	0.289	0.491	0.298	0.265	0.13	0.508	0.461	0.498	0.718	0.52	0.483	0.335	0.327	0.638	0.13	0.45	0.3	0.13	0.535	0.49	0.371	0.548	0.343	0.345	0.504	0.613	0.502	0.539	0.354	0.389	0.404	0.43	0.147	0.166	0.261	0.629	0.575	0.08	0.616	0.469	0.613	0.703	0.543
0.366158	0.484	0.6	0.767	0.387	0.312	0.359	0.305	0.52	0.301	0.263	0.134	0.537	0.54	0.475	0.478	0.777	0.534	0.507	0.346	0.356	0.709	0.137	0.486	0.309	0.575	0.511	0.399	0.562	0.341	0.341	0.521	0.631	0.352	0.552	0.551	0.378	0.532	0.414	0.438	0.448	0.163	0.164	0.263	0.556	0.083	0.645	0.493	0.607	0.694
0.374757	0.485	0.747	0.398	0.314	0.38	0.314	0.53	0.307	0.284	0.143	0.55	0.68	0.511	0.523	0.795	0.59	0.523	0.345	0.36	0.733	0.145	0.472	0.33	0.143	0.598	0.537	0.382	0.569	0.349	0.356	0.524	0.347	0.571	0.542	0.644	0.371	0.411	0.43	0.455	0.163	0.174	0.275	0.084	0.664	0.507	0.634	0.782	0.587	0.392
0.383355	0.511	0.741	0.386	0.318	0.38	0.325	0.527	0.313	0.279	0.14	0.541	0.602	0.52	0.753	0.547	0.573	0.586	0.536	0.373	0.38	0.727	0.144	0.447	0.32	0.143	0.586	0.517	0.388	0.568	0.359	0.337	0.54	0.548	0.647	0.566	0.38	0.517	0.408	0.451	0.47	0.171	0.169	0.281	0.638	0.089	0.697	0.5	0.65	0.571
0.391953	0.552	0.636	0.747	0.416	0.335	0.402	0.333	0.595	0.336	0.3	0.148	0.588	0.648	0.516	0.55	0.755	0.566	0.585	0.381	0.372	0.766	0.152	0.505	0.334	0.595	0.541	0.388	0.596	0.372	0.359	0.562	0.592	0.574	0.667	0.39	0.433	0.46	0.482	0.165	0.174	0.287	0.664	0.089	0.693	0.662	0.509	0.767	0.582	0.405
0.400552	0.539	0.658	0.729	0.426	0.343	0.402	0.334	0.532	0.327	0.286	0.15	0.549	0.565	0.553	0.776	0.551	0.603	0.378	0.407	0.726	0.156	0.487	0.34	0.614	0.543	0.405	0.598	0.391	0.388	0.569	0.703	0.576	0.575	0.407	0.443	0.485	0.489	0.171	0.179	0.298	0.648	0.091	0.712	0.67	0.534	0.797	0.425	0.602	0.304
0.40915	0.569	0.692	0.794	0.433	0.358	0.418	0.357	0.603	0.362	0.309	0.154	0.582	0.581	0.594	0.748	0.689	0.589	0.419	0.421	0.815	0.162	0.527	0.357	0.16	0.62	0.55	0.393	0.611	0.385	0.405	0.57	0.704	0.583	0.414	0.616	0.413	0.451	0.487	0.507	0.183	0.187	0.306	0.696	0.092	0.721	0.665	0.54	0.771	0.564
0.417749	0.561	0.805	0.444	0.367	0.435	0.37	0.596	0.359	0.324	0.165	0.592	0.733	0.596	0.64	0.603	0.601	0.4	0.419	0.844	0.165	0.558	0.168	0.362	0.666	0.57	0.421	0.65	0.43	0.408	0.616	0.625	0.635	0.718	0.435	0.469	0.507	0.507	0.176	0.195	0.322	0.727	0.676	0.093	0.741	0.533	0.704	0.636	0.436	0.782
0.426347	0.608	0.717	0.831	0.446	0.391	0.439	0.376	0.61	0.367	0.328	0.161	0.629	0.709	0.622	0.614	0.786	0.68	0.629	0.403	0.418	0.774	0.166	0.53	0.363	0.641	0.578	0.42	0.639	0.404	0.609	0.412	0.617	0.692	0.627	0.438	0.479	0.521	0.541	0.194	0.199	0.326	0.696	0.098	0.752	0.707	0.581	0.839	0.589	0.583
0.434946	0.591	0.463	0.896	0.384	0.447	0.376	0.552	0.369	0.337	0.162	0.627	0.7	0.706	0.571	0.585	0.75	0.678	0.594	0.39	0.423	0.823	0.172	0.578	0.384	0.17	0.176	0.678	0.605	0.45	0.671	0.428	0.634	0.432	0.662	0.671	0.725	0.443	0.473	0.517	0.556	0.188	0.195	0.333	0.102	0.705	0.758	0.749	0.591	0.606
0.443544	0.609	0.868	0.486	0.399	0.466	0.394	0.581	0.385	0.346	0.17	0.651	0.732	0.606	0.632	0.707	0.63	0.75	0.423	0.45	0.81	0.18	0.556	0.395	0.178	0.696	0.62	0.471	0.696	0.441	0.64	0.428	0.608	0.745	0.668	0.445	0.464	0.65	0.493	0.554	0.587	0.199	0.204	0.335	0.763	0.102	0.665	0.76	0.733	0.579
0.452142	0.619	0.761	0.907	0.474	0.412	0.484	0.416	0.673	0.416	0.357	0.177	0.671	0.642	0.622	0.659	0.657	0.456	0.474	0.945	0.181	0.597	0.404	0.18	0.706	0.64	0.455	0.68	0.441	0.674	0.445	0.671	0.668	0.809	0.461	0.466	0.504	0.563	0.59	0.207	0.213	0.351	0.754	0.105	0.763	0.744	0.588	0.634	0.478	0.363
0.460741	0.63	0.483	0.904	0.402	0.484	0.416	0.654	0.41	0.366	0.182	0.681	0.608	0.759	0.687	0.701	0.663	0.443	0.469	0.911	0.182	0.606	0.404	0.186	0.763	0.645	0.454	0.71	0.468	0.692	0.466	0.713	0.698	0.852	0.46	0.478	0.506	0.566	0.613	0.202	0.22	0.355	0.75	0.108	0.824	0.791	0.632	0.659	0.718	0.644
0.469339	0.651	0.901	0.504	0.409	0.506	0.426	0.684	0.431	0.382	0.186	0.685	0.644	0.746	0.663	0.739	0.682	0.463	0.48	0.915	0.187	0.587	0.415	0.191	0.717	0.639	0.47	0.723	0.472	0.696	0.478	0.685	0.704	0.474	0.81	0.479	0.53	0.573	0.615	0.205	0.219	0.37	0.742	0.11	0.785	0.822	0.82	0.616	0.931	0.652
0.477938	0.669	0.757	0.9	0.507	0.438	0.512	0.438	0.659	0.435	0.376	0.193	0.724	0.821	0.684	0.688	0.735	0.714	0.469	0.497	0.891	0.194	0.617	0.433	0.192	0.745	0.669	0.484	0.692	0.46	0.676	0.45	0.809	0.692	0.685	0.498	0.491	0.518	0.575	0.607	0.215	0.221	0.375	0.772	0.114	0.871	0.773	0.633	0.884	0.666
0.486536	0.701	0.745	0.994	0.524	0.453	0.53	0.441	0.678	0.439	0.436	0.39	0.19	0.737	0.694	0.71	0.773	0.705	0.493	0.52	0.989	0.202	0.654	0.439	0.199	0.782	0.689	0.502	0.755	0.486	0.71	0.509	0.714	0.715	0.851	0.505	0.502	0.536	0.608	0.634	0.223	0.226	0.373	0.787	0.116	0.861	0.792	0.643	0.95	0.664
0.495134	0.674	0.73	0.974	0.547	0.468	0.545	0.463	0.72	0.442	0.467	0.393	0.197	0.757	0.776	0.661	0.727	0.709	0.748	0.481	0.498	0.944	0.207	0.643	0.449	0.206	0.78	0.681	0.498	0.757	0.512	0.717	0.504	0.731	0.76	0.923	0.525	0.542	0.614	0.644	0.231	0.236	0.389	0.82	0.118	0.88	0.844	0.677	0.698	0.979
0.503733	0.698	0.844	1.025	0.547	0.46	0.544	0.464	0.713	0.462	0.411	0.2	0.752	0.72	0.86	0.751	0.711	0.783	0.491	0.525	0.961	0.209	0.655	0.205	0.47	0.797	0.71	0.511	0.771	0.514	0.719	0.501	0.734	0.733	0.89	0.522	0.529	0.557	0.64	0.664	0.223	0.24	0.413	0.861	0.121	0.905	0.855	0.671	0.733	0.681
0.512331	0.741	1.06	0.551	0.468	0.565	0.485	0.742	0.481	0.415	0.205	0.78	0.721	0.753	0.744	0.749	0.743	0.53	0.539	0.996	0.215	0.671	0.474	0.215	0.819	0.727	0.493	0.779	0.503	0.761	0.528	0.739	0.749	0.537	0.876	0.535	0.693	0.572	0.641	0.675	0.226	0.234	0.408	0.122	0.874	0.829	0.711	1.014	0.683	0.549
0.520929	0.75	0.796	0.56	1.001	0.473	0.572	0.484	0.729	0.488	0.414	0.209	0.797	0.732	0.898	0.762	0.717	0.807	0.526	0.531	1.008	0.219	0.687	0.486	0.215	0.847	0.74	0.54	0.803	0.539	0.763	0.52	0.798	0.755	0.915	0.539	0.532	0.563	0.655	0.69	0.234	0.234	0.422	0.869	0.127	0.944	0.882	0.709	1.012	0.736
0.529528	0.78	0.829	0.96	0.559	0.495	0.579	0.491	0.724	0.495	0.421	0.21	0.749	0.747	0.788	0.766	0.82	0.553	0.546	0.219	0.706	0.49	0.226	0.822	0.749	0.541	0.835	0.54	0.816	0.517	0.938	0.79	0.789	0.557	0.545	0.588	0.661	0.696	0.233	0.245	0.424	0.852	0.129	0.934	0.878	0.706	0.777	0.459	0.582	0.787
0.538126	0.799	0.833	1.074	0.585	0.505	0.587	0.507	0.764	0.501	0.433	0.216	0.761	0.784	0.776	0.808	0.844	0.594	0.572	0.223	0.744	0.505	0.225	0.861	0.77	0.548	0.822	0.54	0.78	0.539	0.758	0.793	0.916	0.537	0.547	0.574	0.659	0.724	0.243	0.255	0.439	0.891	0.133	0.942	0.896	0.741	0.729	0.716	0.578	0.459
0.546725	0.796	1.026	0.597	0.51	0.594	0.777	0.509	0.509	0.437	0.213	0.79	0.743	0.848	0.789	0.803	0.786	0.856	0.593	0.574	0.945	0.235	0.729	0.231	0.508	0.857	0.742	0.537	0.852	0.552	0.809	0.555	0.966	0.786	0.792	0.571	0.552	0.587	0.686	0.741	0.244	0.264	0.442	0.869	0.137	0.944	0.924	0.773	1.012	0.756
0.555323	0.777	1.135	0.601	0.523	0.612	0.514	0.803	0.522	0.444	0.22	0.824	0.819	0.802	0.798	0.836	0.76	0.597	0.59	1.047	0.237	0.722	0.235	0.511	0.863	0.763	0.55	0.849	0.582	0.839	0.569	0.826	0.802	1.006	0.583	0.565	0.627	0.702	0.744	0.245	0.251	0.456	0.842	0.135	0.933	0.909	0.73	0.793	1.007	0.621
0.563921	0.826	0.829	1.098	0.624	0.522	0.621	0.83	0.536	0.538	0.46	0.228	0.866	0.813	0.892	0.809	0.83	0.809	0.878	0.585	0.61	1.089	0.242	0.781	0.246	0.545	0.885	0.783	0.553	0.86	0.571	0.828	0.575	0.827	0.996	0.599	0.839	0.586	0.628	0.712	0.747	0.255	0.272	0.463	0.904	0.139	1.028	0.931	0.813	0.802
0.57252	0.819	0.647	1.16	0.531	0.65	0.535	0.829	0.553	0.483	0.231	0.904	0.831	0.84	0.838	0.883	0.606	0.609	1.057	0.238	0.745	0.241	0.537	0.933	0.769	0.576	0.895	0.582	0.886	0.594	0.847	0.841	0.983	0.615	0.6	0.625	0.73	0.762	0.253	0.271	0.471	0.93	0.137	1.019	0.938	0.737	1.093	0.795	0.618	0.496
0.581118	0.847	1.135	0.636	0.549	0.643	0.828	0.546	0.551	0.47	0.571	0.234	0.856	0.781	0.861	0.831	0.885	0.819	0.618	0.641	1.101	0.246	0.751	0.545	0.25	0.9	0.828	0.594	0.908	0.595	0.861	0.579	0.836	1.03	0.878	0.628	0.608	0.625	0.739	0.78	0.271	0.293	0.472	0.946	0.147	1.021	0.949	0.803	1.012	0.8
0.589717	0.817	0.873	1.127	0.632	0.562	0.647	0.834	0.568	0.544	0.567	0.499	0.235	0.886	0.831	0.879	0.852	0.884	0.601	0.643	0.25	0.788	0.559	0.255	0.957	0.822	0.598	0.91	0.63	0.891	0.589	0.878	0.885	1.056	0.647	0.622	0.642	0.736	0.813	0.276	0.279	0.483	0.15	1.045	0.967	0.796	1.151	0.8	0.756	0.654
0.598315	0.902	0.926	1.124	0.672	0.559	0.668	0.847	0.584	0.577	0.505	0.599	0.245	0.91	0.853	0.938	0.88	0.95	0.643	0.647	1.055	0.258	0.771	0.559	0.262	0.924	0.785	0.587	0.915	0.617	0.919	0.844	0.821	0.583	0.922	1.019	0.635	0.855	0.613	0.647	0.76	0.816	0.268	0.287	0.491	0.95	0.15	1.075	0.973	0.833
0.606914	0.885	1.162	0.659	0.574	0.673	0.878	0.569	0.572	0.494	0.61	0.243	0.869	0.928	0.88	0.878	0.892	0.863	0.602	0.662	0.27	0.262	1.129	0.793	0.262	0.273	0.57	1.013	0.856	0.623	0.995	0.647	0.901	0.631	0.893	0.885	1.077	0.675	0.649	0.65	0.748	0.814	0.281	0.286	0.496	0.917	0.15	1.039	0.925	0.812
0.615512	0.925	1.157	0.665	0.601	0.673	0.855	0.587	0.577	0.52	0.243	0.911	0.856	0.929	0.883	0.946	0.642	0.679	1.137	0.267	0.803	0.268	0.572	0.937	0.854	0.641	0.902	0.918	0.635	0.911	0.617	0.875	0.886	1.036	0.677	0.644	0.686	0.776	0.83	0.285	0.288	0.506	0.955	0.152	1.031	0.991	0.844	0.823	0.823	0.667
0.62411	0.889	1.105	0.69	0.604	0.698	0.886	0.603	0.62	0.515	0.249	0.925	0.863	0.937	0.889	0.945	0.632	0.687	0.271	0.825	0.268	0.602	0.974	0.87	0.663	0.977	0.683	0.927	0.651	0.964	0.922	1.107	0.671	0.668	0.684	0.799	0.861	0.291	0.306	0.524	0.985	0.157	1.07	0.99	0.857	0.837	0.659	1.141	0.545	0.721
0.632709	0.915	0.907	1.219	0.706	0.6	0.704	0.618	0.908	0.605	0.633	0.528	0.252	0.97	0.893	0.929	0.987	0.902	0.654	0.683	0.274	0.85	0.275	0.602	0.971	0.858	0.634	0.999	0.916	0.66	0.637	0.911	0.924	1.161	0.689	0.663	0.696	0.804	0.865	0.297	0.313	0.529	0.16	1.126	1.012	0.885	0.873	0.697	0.581	0.957
0.641307	0.928	0.932	1.192	0.699	0.6	0.708	0.634	0.916	0.633	0.534	0.259	0.971	0.872	0.982	0.959	0.945	0.92	0.669	0.699	0.279	0.868	0.283	0.61	1.024	0.872	0.651	0.993	0.901	0.643	0.632	0.93	0.908	1.048	0.674	0.683	0.696	0.822	0.885	0.302	0.317	0.539	0.976	0.161	1.071	1.019	0.869	1.153	0.867	0.679
0.649906	0.951	0.998	0.724	1.156	0.617	0.73	0.932	0.64	0.649	0.541	0.65	0.257	0.848	0.959	1.012	0.932	1.032	0.673	0.713	1.238	0.282	0.879	0.291	0.627	1.028	0.893	0.621	1.014	0.985	0.7	0.951	0.652	0.946	1.144	0.689	0.685	0.719	0.823	0.862	0.304	0.321	0.541	0.164	1.023	1.101	1.014	0.82	1.166	0.848
0.658504	0.94	1.021	0.728	1.217	0.64	0.729	0.653	0.917	0.657	0.557	0.273	0.833	0.993	1.004	0.955	0.97	0.666	0.721	1.294	0.292	0.864	0.293	0.627	1.037	0.885	0.648	1.002	0.928	0.666	0.931	0.929	1.11	0.706	0.674	0.695	0.814	0.871	0.308	0.329	0.559	1.046	0.169	1.185	1.058	0.926	1.271	0.874	0.732	0.983
0.667102	0.93	0.98	1.156	0.743	0.657	0.737	0.95	0.651	0.647	0.551	0.649	0.263	0.98	0.917	0.952	0.95	0.945	0.675	0.716	1.142	0.291	0.826	0.3	0.628	1.011	0.885	0.668	0.979	0.963	0.975	0.72	0.664	0.951	1.082	0.715	0.67	0.714	0.846	0.889	0.308	0.331	0.553	1.033	0.171	1.134	1.064	0.915	0.915	0.705
0.675701	0.963	0.999	1.167	0.771	0.662	0.739	0.901	0.665	0.656	0.564	0.668	0.273	0.988	0.903	1.015	1.045	0.961	0.991	0.723	0.734	0.295	0.905	0.307	0.659	1.026	0.944	0.678	1.016	0.994	0.935	0.966	0.667	0.966	1.144	0.722	0.703	0.922	0.704	0.831	0.912	0.323	0.332	0.561	0.172	1.004	1.175	1.05	0.905	0.906
0.684299	0.973	1.079	1.234	0.76	0.658	0.783	0.993	0.682	0.679	0.585	0.279	1.024	0.968	0.998	0.988	0.934	1.034	0.723	0.754	1.233	0.3	0.893	0.304	0.643	1.046	0.94	0.704	1.043	0.962	0.955	0.687	0.972	1.176	0.738	0.706	0.738	0.875	0.948	0.335	0.355	0.576	1.053	0.174	1.163	1.071	0.936	1.183	0.925	0.834
0.692898	0.996	1.058	1.223	0.79	0.669	0.778	0.963	0.69	0.674	0.631	0.705	0.277	0.992	1.021	0.965	0.691	0.751	1.222	0.304	0.871	0.309	0.65	1.007	0.913	0.689	1.044	0.997	0.944	0.694	0.672	0.938	1.002	1.116	0.758	0.705	0.734	0.863	0.931	0.327	0.339	0.571	0.175	1.027	1.17	1.035	0.936	0.843	1.174	0.877
0.701496	1.017	1.026	1.231	0.795	0.663	0.791	0.985	0.708	0.676	0.605	0.71	0.284	1.03	0.972	1.073	1.021	1.011	1.002	1.019	1.037	0.736	0.778	0.311	0.909	0.315	0.318	0.672	1.035	0.987	0.715	1.064	0.994	0.974	0.975	0.734	0.752	1.219	1.05	0.783	0.733	0.748	0.877	0.99	0.333	0.349	0.608	0.181	1.071	1.287
0.710094	1.009	1.001	1.238	0.796	0.695	0.805	1.039	0.701	0.706	0.656	0.285	1.017	1.034	1.114	1.04	0.786	1.276	0.314	0.913	0.317	0.325	0.677	1.077	0.958	1.076	0.707	0.989	1.038	0.738	0.71	1.009	1.206	0.763	0.734	0.743	0.877	0.992	0.334	0.362	0.608	0.181	1.067	1.17	1.101	0.927	1.209	0.903	0.776	0.653
0.718693	1.042	1.053	1.236	0.802	0.708	0.788	0.958	0.709	0.698	0.607	0.706	0.289	1.048	1.005	1.057	1.009	0.774	1.192	0.316	0.895	0.319	0.68	1.023	0.998	1.091	0.746	1.073	0.991	0.792	0.743	1.066	1.2	0.754	0.782	0.923	0.984	0.338	0.377	0.604	0.183	1.019	1.173	1.067	0.908	0.922	0.857	0.792	0.677	1.035
0.727291	1.07	1.347	0.828	0.724	0.815	0.978	0.721	0.71	0.603	0.726	0.292	1.018	0.852	1.041	1.019	1.001	0.797	0.323	0.936	0.321	0.322	0.7	1.066	1.005	1.103	0.729	0.992	0.973	0.728	1.042	1.172	0.758	0.738	0.765	0.91	0.999	0.346	0.364	0.603	0.184	1.073	1.227	1.137	0.928	0.955	0.902	0.859	0.768	0.682
0.735889	1.054	1.26	0.825	0.702	0.832	1.008	0.724	0.729	0.622	0.297	0.956	1.018	1.081	0.985	1.011	1.074	0.798	1.283	0.326	0.96	0.335	0.698	1.099	1.04	1.098	0.743	1.045	0.999	1.023	0.767	0.757	1.028	1.219	0.81	0.745	0.78	0.92	0.991	0.349	0.374	0.634	0.192	1.117	1.244	1.113	0.946	0.94	0.815	0.703
0.744488	1.039	1.299	0.818	0.721	0.835	1.011	0.738	0.739	0.628	0.299	1.029	1.013	1.098	1.052	1.186	0.762	0.824	1.351	0.334	0.935	0.34	0.716	1.155	1.009	0.735	1.159	1.012	1.044	0.818	0.757	1.061	1.255	0.789	0.78	0.786	0.91	0.994	0.358	0.375	0.639	1.072	0.19	1.246	1.092	0.94	1.232	0.944	0.894	0.868
0.753086	1.047	1.347	0.84	0.735	0.845	1.043	0.763	0.757	0.637	0.301	1.092	1.056	1.134	1.003	1.074	1.161	0.835	0.34	0.99	0.344	0.342	0.714	1.119	1.033	1.12	0.74	1.088	1.015	0.992	0.767	1.072	1.29	0.798	0.77	0.798	0.922	1.006	0.362	0.373	0.635	0.196	1.108	1.267	1.141	0.908	1.233	0.946	0.791	0.709
0.761685	1.083	1.292	0.843	0.764	0.867	0.763	1.031	0.763	0.633	0.771	0.308	0.908	1.083	1.096	1.085	1.141	0.826	1.327	0.34	0.979	0.345	0.351	0.731	1.123	0.981	1.128	0.756	1.102	1.055	1.069	0.784	1.053	1.292	1.178	0.803	0.773	0.828	0.956	1.033	0.375	0.384	0.639	0.198	1.147	1.29	1.149	0.966	1.308	0.918
0.770283	1.069	1.37	0.867	0.763	0.882	1.089	0.777	0.777	0.655	0.786	0.311	1.119	1.104	1.076	1.129	1.117	1.071	0.836	0.347	0.975	0.356	0.348	0.752	1.171	1.056	1.163	0.757	1.07	1.064	1.086	0.842	1.147	1.323	1.286	0.843	0.817	0.831	0.965	1.042	0.37	0.38	0.635	0.199	1.148	1.248	1.196	0.99	1.255	0.987
0.778882	1.086	1.177	1.346	0.878	0.762	0.896	1.047	0.78	0.788	0.663	0.791	0.317	1.101	1.075	1.132	1.065	1.133	0.785	0.876	1.282	0.352	0.945	0.356	0.755	1.164	1.039	1.158	0.781	1.115	1.072	1.053	0.793	0.84	1.089	1.311	0.811	0.843	0.975	1.079	0.382	0.394	0.665	0.204	1.105	1.303	1.143	0.966	1.352	0.996
0.78748	1.136	1.334	0.899	0.766	0.883	0.789	1.056	0.778	0.679	0.323	1.063	1.091	1.102	1.09	1.074	0.866	1.289	0.356	0.969	0.362	0.364	0.748	1.173	1.041	1.133	0.789	1.117	1.044	1.008	0.816	0.823	1.114	1.282	0.831	0.811	0.867	1	1.084	0.389	0.392	0.681	0.201	1.092	1.288	1.182	1.032	0.987	0.996	0.929
0.796078	1.154	1.058	1.342	0.885	0.777	0.914	0.818	1.112	0.792	0.676	0.79	0.321	1.075	1.1	1.093	1.079	1.105	0.867	0.361	0.995	0.36	0.76	1.196	1.099	1.183	0.763	1.115	1.04	1.031	0.852	0.814	1.141	1.327	0.852	0.841	0.842	1	1.048	0.382	0.394	0.68	0.208	1.132	1.302	1.187	1.07	1	0.973	0.918
0.804677	1.107	1.426	0.928	0.797	0.923	0.818	1.094	0.825	0.679	0.326	1.035	1.085	1.144	1.06	1.084	1.144	0.894	0.365	0.995	0.374	0.371	0.777	1.223	1.079	1.231	0.796	1.13	1.027	0.809	0.804	1.163	1.323	0.861	0.837	0.832	0.978	1.111	0.407	0.411	0.686	0.21	1.161	1.327	1.207	1.029	1.238	1.056	1.057	0.842
0.813275	1.145	1.348	0.932	0.801	0.925	0.824	1.14	0.835	0.686	0.327	1.08	1.124	1.164	1.111	1.152	0.902	1.426	0.365	1.023	0.373	0.783	1.179	1.093	1.208	0.818	1.126	1.119	1.08	0.841	1.17	0.87	0.826	0.873	1.01	1.104	0.402	0.412	0.704	0.213	1.12	1.333	1.235	1.025	1.014	0.864	0.777	0.978	1.11	1.036
0.821874	1.146	1.412	0.944	0.823	0.943	0.841	1.154	0.838	0.713	0.83	0.332	1.133	1.11	1.175	1.17	1.132	0.927	0.371	1.031	0.386	0.382	0.783	1.216	1.123	1.223	0.807	1.138	1.12	1.075	0.792	1.172	1.339	0.88	0.836	0.868	1.019	1.102	0.404	0.415	0.705	0.213	1.189	1.331	1.224	1.028	0.999	0.87	0.803	0.971
0.830472	1.156	1.387	0.912	0.808	0.961	0.845	1.151	0.692	0.833	0.825	0.336	1.099	1.071	1.21	1.143	1.174	0.92	0.373	1.001	0.381	0.385	0.789	1.203	1.087	1.214	0.823	1.09	1.214	0.841	1.144	1.351	0.88	0.86	0.883	1.032	1.152	0.414	0.421	0.712	0.218	1.323	1.181	1.021	1.061	0.886	1.067	0.79	0.97	1.054
0.83907	1.175	1.08	1.419	0.967	0.826	0.953	0.845	1.158	0.853	0.727	0.876	0.341	0.976	1.134	1.199	1.159	1.143	0.931	0.382	1.035	0.387	0.393	0.789	1.231	1.098	1.194	0.831	1.144	1.086	0.847	1.165	1.344	0.881	0.863	0.887	1.052	1.125	0.421	0.43	0.726	0.221	1.22	1.398	1.268	1.14	1.018	1.1	0.887	1.124
0.847669	1.165	1.311	0.94	0.842	0.95	0.848	1.167	0.868	0.714	0.831	0.346	0.922	1.145	1.133	1.121	1.215	1.031	1.124	1.229	0.754	0.928	1.357	0.386	1.039	0.39	0.794	1.211	1.066	1.17	0.797	1.073	1.119	0.85	1.197	1.323	0.864	0.882	0.894	1.065	1.13	0.417	0.424	0.727	0.22	1.17	1.41	1.218	1.061	1.033
0.856267	1.185	1.415	0.955	0.839	0.95	0.855	1.154	0.855	0.742	0.855	0.347	1.02	1.163	1.151	1.208	1.143	1.166	1.199	0.957	0.383	1.036	0.39	0.41	0.819	1.258	1.107	1.262	0.841	1.226	1.17	1.158	0.868	1.24	1.349	0.922	0.849	0.907	0.913	1.061	1.152	0.42	0.433	0.748	0.225	1.187	1.251	1.325	1.067	0.992
0.864866	1.156	1.416	0.977	0.832	0.973	0.853	1.155	0.84	0.745	0.853	0.348	1.169	1.106	1.185	1.208	1.153	0.975	0.39	1.088	0.399	0.403	0.834	1.315	1.188	1.267	0.841	1.232	1.138	1.107	0.865	1.195	1.397	0.926	0.899	0.926	0.945	1.076	1.18	0.428	0.439	0.745	0.231	1.153	1.336	1.22	1.048	1.049	1.09	0.91
0.873464	1.245	1.477	1.015	0.878	0.979	0.882	1.156	0.89	0.739	0.878	0.353	1.027	1.194	1.253	1.213	1.144	1.151	0.965	0.397	1.092	0.409	0.407	0.835	1.266	1.132	1.296	0.88	1.193	1.156	0.838	1.448	1.208	0.915	0.906	0.92	1.08	1.151	0.435	0.441	0.752	0.225	1.245	1.332	1.299	1.234	1.118	1.089	0.948	1.155
0.882063	1.172	1.508	0.989	0.894	0.999	0.899	1.2	0.888	0.746	0.89	0.356	0.996	1.211	1.22	1.214	1.25	1.206	1.004	1.418	0.405	1.12	0.409	0.851	1.293	1.149	1.285	0.862	1.158	1.179	0.888	1.428	1.209	1.367	0.935	0.901	0.922	0.961	1.106	1.181	0.445	0.467	0.759	0.231	1.226	1.415	1.29	1.141	1.111	0.937
0.890661	1.235	1.383	1.043	0.89	1.004	0.898	1.235	0.891	0.78	0.886	0.361	1.145	1.141	1.235	1.207	1.182	0.979	0.41	1.1	0.409	0.421	0.857	1.283	1.129	1.307	0.843	1.288	1.148	1.112	0.888	1.236	0.956	1.438	0.905	0.906	0.923	1.1	1.217	0.436	0.446	0.764	0.233	1.223	1.454	1.262	1.139	1.088	0.933	1.117
0.899259	1.236	1.201	1.417	1.008	0.865	0.983	0.887	1.194	0.764	0.901	0.361	1.016	1.199	1.228	1.178	1.209	1.026	0.413	1.149	0.421	0.868	1.272	1.154	1.275	0.88	1.168	1.129	0.885	1.143	1.394	0.933	0.906	0.936	0.951	1.099	1.186	0.456	0.453	0.765	0.235	1.177	1.365	1.285	1.164	1.149	0.933	0.856	1.222	1.077
0.907858	1.229	1.419	1.003	0.881	1.024	1.235	0.898	0.798	0.925	0.915	0.362	1.105	1.243	1.293	1.243	1.002	1.451	0.42	1.096	0.423	0.431	0.879	1.384	1.165	1.358	0.877	1.242	1.257	1.128	0.902	1.22	1.397	0.969	0.941	0.932	0.945	1.11	1.245	0.454	0.454	0.775	1.221	0.242	1.422	1.272	1.155	1.139	0.938	1.164
0.916456	1.251	1.484	1.031	0.887	1.009	1.186	0.918	0.792	0.918	0.375	1.198	1.203	1.255	1.246	1.223	1.246	0.893	1.022	0.418	1.142	0.428	0.43	0.881	1.288	1.153	1.283	0.851	1.166	1.158	0.905	1.204	1.394	1.392	0.936	0.909	0.914	0.981	1.12	1.218	0.453	0.474	0.793	0.243	1.264	1.453	1.311	1.184	1.111	0.964
0.925054	1.202	1.395	0.999	0.901	1.005	1.206	0.925	0.791	0.935	0.917	0.378	1.2	1.169	1.204	1.25	1.176	1.256	1.198	0.874	1.001	0.426	1.121	0.431	0.881	1.252	1.14	1.291	0.871	1.178	1.167	0.905	1.249	1.401	0.957	0.926	0.919	0.981	1.155	1.234	0.464	0.48	0.803	0.248	1.287	1.431	1.334	1.195	1.084	1.15
0.933653	1.276	1.533	1.053	0.925	1.041	0.944	1.239	0.948	0.807	0.97	0.385	1.22	1.106	1.122	1.251	1.197	1.206	1.212	1.025	1.471	0.43	1.166	0.439	0.873	1.299	1.16	0.919	1.285	0.912	1.238	1.149	0.924	1.396	1.202	0.976	0.955	0.937	1.107	0.951	1.21	0.468	0.476	0.796	0.246	1.193	1.406	1.318	1.233	1.109
0.942251	1.267	1.533	1.064	0.928	1.054	0.955	1.257	0.967	0.802	0.945	0.383	1.222	1.215	1.291	1.255	1.24	0.887	1.036	1.57	0.434	1.137	0.445	0.914	1.336	1.238	1.175	1.371	0.967	1.252	1.185	0.924	1.255	1.524	1.012	0.934	0.932	0.973	1.157	1.28	0.467	0.49	0.811	0.252	1.338	1.447	1.358	1.239	1.145	1.205
0.950849	1.277	1.568	1.063	0.935	1.042	0.963	1.257	0.937	0.825	0.95	0.379	1.234	1.192	1.299	1.276	1.274	1.052	0.433	1.116	0.449	0.443	0.9	1.319	1.207	1.322	0.899	1.22	1.138	0.941	1.448	1.25	0.98	0.959	0.948	0.948	1.155	1.237	0.483	0.496	0.818	0.248	1.205	1.412	1.332	1.224	1.237	0.989	0.92	1.09
0.959448	1.334	1.477	1.078	0.941	1.064	0.943	1.257	0.834	0.953	0.387	1.248	1.217	1.279	1.308	1.274	1.22	1.296	0.88	1.046	0.45	1.173	0.457	0.924	1.34	1.254	1.205	1.34	0.94	1.273	1.216	0.954	1.267	1.552	1.014	0.997	0.995	1.004	1.169	1.277	0.485	0.488	0.826	0.251	1.236	1.434	1.348	1.194	1.072	1.181
0.968046	1.295	1.49	1.051	0.937	1.07	0.988	1.28	0.994	0.836	0.97	0.392	1.258	1.254	1.355	1.271	1.241	1.298	1.077	0.456	1.187	0.465	0.456	0.922	1.329	1.208	1.213	1.333	0.938	1.261	1.163	0.927	1.303	1.433	1.001	0.977	0.976	0.979	1.14	1.25	0.487	0.513	0.826	0.26	1.256	1.425	1.311	1.229	1.154	0.992
0.976645	1.324	1.083	1.523	0.966	1.066	0.974	1.316	0.99	0.853	1.019	0.404	1.267	1.276	1.216	1.322	1.262	1.252	1.143	0.923	1.103	0.458	1.146	0.465	0.938	1.333	1.189	1.393	0.941	1.199	1.237	0.981	1.28	1.477	1.023	0.979	0.97	1.011	1.186	1.291	0.497	0.833	0.263	1.263	1.44	1.302	1.243	1.22	1.012	0.956
0.985243	1.308	1.088	1.661	0.965	1.127	1.027	1.355	0.999	0.85	0.999	0.401	1.228	1.281	1.274	1.337	1.274	1.295	0.927	1.115	1.545	0.458	1.186	0.466	0.475	0.953	1.399	1.2	1.344	0.925	1.189	1.278	0.964	1.445	1.258	1.032	0.971	1.007	1.066	1.203	1.274	0.499	0.841	1.334	0.262	1.474	1.382	1.258	1.22	1.077
0.993842	1.344	1.128	1.592	0.991	1.103	0.984	1.325	0.853	1.012	1.009	0.411	1.248	1.296	1.315	1.312	1.293	1.271	0.91	1.084	1.513	0.467	1.214	0.47	0.482	0.93	1.339	1.212	1.369	0.969	1.213	1.314	0.968	1.3	1.513	1.074	1.02	0.986	1.202	1.046	1.298	0.498	0.518	0.856	0.269	1.391	1.461	1.33	1.273	1.217
1.00244	1.341	1.13	1.631	0.983	1.09	1.002	1.303	1.014	0.86	0.997	0.409	1.327	1.295	1.359	1.407	1.309	1.293	1.106	0.468	1.206	0.468	0.964	1.331	1.228	1.239	1.375	0.995	1.337	1.33	1.216	0.986	1.326	1.509	1.053	1.008	1.019	1.056	1.191	1.317	0.504	0.859	0.275	1.352	1.45	1.324	1.207	1.098	1.257	1.233
1.01104	1.341	1.291	1.153	1.502	0.982	1.113	0.996	1.348	1.007	0.873	1.015	0.412	1.29	1.277	1.184	1.35	1.292	1.306	1.128	0.469	1.206	0.479	0.99	1.392	1.242	1.449	1	1.359	1.274	1.016	1.325	1.575	1.076	1.071	1.037	1.041	1.246	1.339	0.521	0.527	0.865	0.271	1.281	1.454	1.349	1.27	1.299	1.053	1.247
1.01964	1.358	1.116	1.567	0.992	1.122	1.03	1.364	1.029	0.906	1.047	0.414	1.303	1.334	1.295	1.407	1.358	1.324	1.137	0.472	1.202	0.491	0.482	0.975	1.35	1.243	1.4	0.99	1.215	1.295	0.989	1.324	1.485	1.048	1.035	1.004	1.055	1.199	1.346	0.526	0.88	0.273	1.275	1.48	1.354	1.231	1.237	1.043	0.974	1.15
1.02824	1.405	1.617	1.157	0.995	1.131	1.017	1.345	1.047	0.899	1.042	0.421	1.319	1.286	1.28	1.344	1.318	1.283	1.152	0.48	1.208	0.49	0.985	1.353	1.25	1.487	0.997	1.243	1.288	1.207	0.994	1.274	1.585	1.073	1.022	1	1.097	1.212	1.346	0.522	0.901	0.278	1.335	1.474	1.373	1.316	1.348	1.26	1.021	1.266
1.03683	1.378	1.14	1.594	1.015	1.125	1.025	1.35	1.069	0.882	1.027	0.428	1.315	1.27	1.288	1.304	1.261	1.322	1.251	0.961	1.138	0.479	1.218	0.485	0.5	0.977	1.318	1.262	1.377	0.933	1.285	1.193	0.994	1.545	1.319	1.05	1.022	0.973	1.036	1.209	1.318	0.527	0.876	0.276	1.289	1.476	1.397	1.315	1.229	1.055
1.04543	1.383	1.274	1.173	1.555	1.015	1.129	1.031	1.291	1.058	0.904	1.07	0.429	1.292	1.328	1.296	1.414	1.326	1.328	1.326	1.122	0.485	1.195	0.497	0.999	1.365	1.243	1.378	0.959	1.331	1.273	1.031	1.395	1.548	1.091	1.038	1.046	1.059	1.263	1.362	0.539	0.552	0.891	0.277	1.386	1.392	1.449	1.405	1.314	1.301
1.05403	1.285	1.14	1.616	1.04	1.131	1.394	1.063	1.066	0.895	1.018	0.43	1.285	1.362	1.346	1.383	1.256	1.336	0.961	1.16	0.492	1.252	0.507	1.013	1.393	1.263	1.461	0.992	1.346	1.206	1.032	1.388	1.518	1.06	1.031	1.011	1.041	1.236	1.364	0.549	0.541	0.898	0.286	1.4	1.489	1.406	1.263	1.178	1.357	1.282
1.06263	1.385	1.191	1.63	1.013	1.123	1.336	1.044	0.908	1.077	0.434	1.299	1.322	1.368	1.326	1.312	1.162	0.494	1.262	0.499	0.501	1.004	1.362	1.238	1.422	1.016	1.319	1.222	1.017	1.526	1.296	1.087	1.057	1.015	1.021	1.262	1.362	0.542	0.912	0.282	1.334	1.456	1.381	1.194	1.255	1.244	1.158	1.087	0.988	1.158
1.07123	1.342	1.183	1.647	1.035	1.347	1.158	1.067	1.082	0.915	1.069	1.229	0.436	1.298	1.338	1.393	1.352	1.296	0.933	1.165	0.496	1.223	0.516	1.031	1.367	1.266	1.424	0.994	1.299	1.257	1.012	1.403	1.58	1.102	1.069	1.064	1.078	1.275	1.373	0.564	0.915	0.289	1.351	1.569	1.386	1.323	1.178	1.253	1.093	1.017
1.07983	1.418	1.23	1.578	1.038	1.168	1.45	1.076	1.099	0.924	1.09	1.28	0.444	1.356	1.423	1.372	1.357	1.246	1.187	0.505	1.28	0.521	1.051	1.41	1.285	1.425	1.009	1.34	1.229	1.041	1.512	1.354	1.58	1.106	1.058	1.06	1.059	1.257	1.381	0.564	0.576	0.937	0.293	1.428	1.534	1.412	1.335	1.276	1.288	1.072
1.08842	1.434	1.188	1.614	1.034	1.188	1.422	1.061	1.118	0.929	1.097	1.292	0.447	1.401	1.417	1.385	1.195	0.512	1.297	0.529	1.057	1.456	1.303	1.496	1.033	1.38	1.27	1.043	1.378	1.562	1.119	1.072	1.049	1.07	1.263	1.384	0.571	0.937	0.294	1.339	1.389	1.497	1.387	1.298	1.343	1.281	1.121	1.068	1.209	1.41
1.09702	1.398	1.327	1.171	1.545	1.058	1.175	1.339	1.084	1.104	0.954	1.08	0.448	1.371	1.364	1.418	1.348	1.326	1.328	1.227	0.513	1.309	0.526	1.054	1.414	1.303	1.436	0.981	1.386	1.273	1.027	1.515	1.354	1.551	1.117	1.101	1.086	1.118	1.281	1.425	0.579	0.934	0.298	1.382	1.501	1.444	1.337	1.179	1.33	1.26
1.10562	1.413	1.249	1.641	1.072	1.21	1.438	1.092	1.137	0.945	1.088	1.281	1.37	0.446	1.419	1.397	1.223	0.521	1.308	0.534	1.068	1.395	1.309	1.425	1.021	1.373	1.277	1.06	1.372	1.574	1.117	1.081	1.104	1.113	1.286	1.394	0.558	0.578	0.94	0.301	1.415	1.384	1.551	1.419	1.352	1.326	1.295	1.082	1.073	1.187
1.11422	1.407	1.211	1.612	1.06	1.212	1.393	1.097	1.119	0.981	1.128	1.393	0.453	1.378	1.399	1.392	1.338	0.94	1.208	0.52	1.279	0.538	1.087	1.452	1.316	1.522	1.054	1.392	1.296	1.045	1.664	1.394	1.554	1.108	1.124	1.074	1.123	1.286	1.43	0.591	0.599	0.951	0.302	1.519	1.38	1.517	1.435	1.348	1.248	1.348
1.12282	1.352	1.263	1.603	1.077	1.176	1.431	1.082	1.132	0.958	1.096	1.296	0.456	1.341	1.322	1.428	1.37	1.392	1.054	1.229	0.524	1.261	0.547	1.078	1.43	1.313	1.433	1.036	1.389	1.265	1.069	1.361	1.493	1.137	1.096	1.066	1.094	1.268	1.399	0.579	0.599	0.971	0.304	1.426	1.515	1.466	1.398	1.29	1.326	1.087
1.13142	1.443	1.283	1.623	1.102	1.187	1.395	1.103	0.966	1.148	1.339	0.466	1.485	1.378	1.473	1.4	1.538	1.429	1.258	0.532	1.312	1.329	0.544	1.101	1.472	1.362	1.492	1.053	1.376	1.296	1.072	1.59	1.402	1.591	1.138	1.097	1.09	1.14	1.332	1.463	0.588	0.594	0.95	0.303	1.357	1.555	1.435	1.324	1.262	1.402
1.14001	1.411	1.283	1.66	1.092	1.212	1.442	1.127	1.171	0.999	1.158	0.472	1.429	1.403	1.506	1.304	1.431	1.398	1.27	0.54	1.351	0.555	1.109	1.442	1.298	1.485	1.076	1.422	1.295	1.053	1.554	1.358	1.518	1.135	1.098	1.094	1.125	1.312	1.413	0.597	0.597	0.975	0.308	1.392	1.388	1.527	1.424	1.346	1.247	1.371
1.14861	1.48	1.277	1.717	1.097	1.443	1.235	1.121	1.186	0.985	1.16	0.465	1.359	1.4	1.449	1.41	1.387	1.235	0.539	1.314	0.565	1.081	1.477	1.331	1.487	1.062	1.366	1.3	1.119	1.593	1.477	1.152	1.124	1.111	1.122	1.3	1.452	0.605	0.615	0.976	0.309	1.385	1.484	1.417	1.377	1.258	1.381	1.268	1.102	1.093
1.15721	1.458	1.287	1.622	1.072	1.185	1.395	1.142	1.137	0.974	1.17	1.38	0.478	1.353	1.315	1.453	1.43	1.268	1.394	1.231	0.538	1.305	0.564	1.098	1.436	1.332	1.481	1.024	1.41	1.307	1.07	1.42	1.492	1.119	1.131	1.096	1.316	1.103	1.428	0.6	0.596	0.975	0.306	1.308	1.597	1.457	1.361	1.249	1.44	1.299
1.16581	1.46	1.296	1.765	1.117	1.376	1.234	1.127	1.185	0.984	1.168	1.46	1.37	0.48	1.408	1.424	1.26	0.545	1.292	0.564	1.114	1.429	1.334	1.535	1.098	1.443	1.352	1.128	1.413	1.584	1.134	1.127	1.084	1.353	1.153	1.405	0.613	0.615	0.983	0.315	1.3	1.481	1.609	1.448	1.406	1.258	1.366	1.381	1.121	1.136
1.17441	1.435	1.282	1.757	1.675	1.093	1.452	1.213	1.153	1.179	1.002	1.188	1.433	0.481	1.43	1.477	1.517	1.431	1.406	1.425	1.022	1.258	0.555	1.312	0.581	1.112	1.472	1.313	1.463	1.047	1.369	1.32	1.105	1.649	1.476	1.142	1.167	1.11	1.331	1.134	1.449	0.614	0.635	1.001	0.317	1.421	1.453	1.612	1.484	1.401
1.18301	1.485	1.314	1.305	1.652	1.107	1.24	1.464	1.165	1.215	1.006	1.155	1.445	0.487	1.458	1.528	1.47	1.474	1.319	0.557	1.361	0.572	1.147	1.461	1.363	1.292	1.536	1.108	1.399	1.351	1.104	1.425	1.139	1.2	1.121	1.345	1.171	1.473	0.619	0.636	0.988	0.32	1.401	1.604	1.517	1.432	1.407	1.331	1.454	1.148
1.19161	1.474	1.292	1.588	1.121	1.223	1.437	1.156	1.152	1.005	1.153	1.451	0.488	1.439	1.485	1.478	1.428	1.272	0.552	1.314	0.576	1.118	1.501	1.331	1.523	1.058	1.365	1.275	1.114	1.581	1.379	1.571	1.135	1.189	1.115	1.159	1.323	1.445	0.621	0.643	0.995	0.32	1.35	1.502	1.571	1.479	1.397	1.457	1.399	1.263
1.2002	1.538	1.328	1.677	1.132	1.535	1.246	1.154	1.219	1.039	1.189	1.531	0.497	1.473	1.392	1.52	1.445	1.305	0.567	1.36	0.594	1.129	1.476	1.334	1.507	1.124	1.369	1.316	1.117	1.368	1.542	1.149	1.165	1.112	1.308	1.11	1.429	0.623	0.639	0.994	0.324	1.356	1.546	1.452	1.384	1.383	1.411	1.167	1.356	1.173
1.2088	1.467	1.314	1.689	1.138	1.248	1.51	1.169	1.222	1.011	1.205	1.445	0.492	1.467	1.394	1.472	1.427	1.356	1.329	0.572	1.362	0.594	1.14	1.486	1.399	1.354	1.494	1.053	1.415	1.321	1.115	1.41	1.58	1.14	1.173	1.123	1.354	1.186	1.471	0.622	0.645	1.001	0.332	1.373	1.464	1.626	1.511	1.39	1.48	1.331
1.2174	1.538	1.358	1.63	1.136	1.462	1.271	1.192	1.233	1.03	1.208	1.427	0.499	1.497	1.461	1.455	1.399	1.288	1.606	0.567	1.376	1.391	0.596	1.132	1.44	1.336	1.561	1.145	1.401	1.3	1.103	1.509	1.387	1.127	1.17	1.149	1.356	1.199	1.463	0.642	1.03	0.333	1.407	1.478	1.68	1.511	1.378	1.308	1.405	1.401
1.226	1.481	1.329	1.711	1.125	1.478	1.261	1.188	1.254	1.047	1.208	1.392	0.499	1.425	1.401	1.473	1.39	1.36	1.338	0.573	1.373	0.605	1.452	1.135	1.382	1.315	1.525	1.105	1.405	1.327	1.109	1.421	1.627	1.145	1.195	1.135	1.178	1.382	1.491	0.631	0.652	1.046	0.336	1.483	1.535	1.47	1.387	1.327	1.393	1.359
1.2346	1.481	1.34	1.654	1.138	1.45	1.285	1.221	1.211	1.035	1.218	1.423	0.507	1.508	1.468	1.264	1.448	1.441	1.314	0.57	1.307	0.601	1.452	1.145	1.352	1.482	1.086	1.415	1.324	1.113	1.427	1.579	1.131	1.188	1.158	1.172	1.365	1.464	0.651	1.024	0.336	1.425	1.446	1.634	1.522	1.401	1.449	1.381	1.175	1.399
1.2432	1.551	1.371	1.664	1.131	1.459	1.279	1.185	1.225	1.042	1.224	1.407	0.512	1.418	1.377	1.454	1.436	1.435	1.291	1.318	0.582	1.36	0.614	1.492	1.158	1.358	1.351	1.496	1.108	1.457	1.35	1.149	1.395	1.594	1.16	1.203	1.149	1.203	1.385	1.471	0.651	0.69	1.069	0.34	1.508	1.543	1.655	1.571	1.391	1.465
1.25179	1.455	1.354	1.762	1.173	1.298	1.541	1.183	1.28	1.049	1.207	1.435	0.515	1.458	1.553	1.444	1.325	0.586	1.35	0.615	1.477	1.133	1.423	1.372	1.52	1.143	1.383	1.361	1.175	1.458	1.619	1.155	1.201	1.144	1.368	1.505	0.649	0.659	1.036	1.373	0.337	1.62	1.433	1.508	1.487	1.369	1.397	1.306	1.396	1.204
1.26039	1.516	1.371	1.763	1.158	1.276	1.475	1.236	1.196	1.053	1.207	1.425	1.478	0.514	1.519	1.467	1.441	1.339	0.592	1.377	1.35	0.624	1.518	1.172	1.414	1.552	1.103	1.377	1.316	1.155	1.425	1.674	1.153	1.231	1.152	1.22	1.415	1.498	0.652	0.665	1.045	0.34	1.404	1.526	1.532	1.51	1.431	1.435	1.347	1.193
1.26899	1.546	1.353	1.657	1.141	1.262	1.51	1.238	1.2	1.038	1.229	1.489	1.435	0.515	1.318	1.47	1.459	1.4	1.334	0.593	1.366	1.349	0.625	1.507	1.181	1.386	1.349	1.584	1.168	1.486	1.379	1.15	1.427	1.688	1.162	1.225	1.113	1.195	1.385	1.512	0.675	1.052	0.345	1.386	1.531	1.601	1.552	1.419	1.491	1.389
1.27759	1.542	1.381	1.659	1.14	1.297	1.513	1.249	1.216	1.068	1.281	1.426	1.442	0.527	1.502	1.499	1.47	1.354	0.599	1.387	0.629	1.498	1.176	1.439	1.376	1.513	1.157	1.428	1.362	1.185	1.422	1.675	1.197	1.172	1.183	1.403	1.525	0.676	1.062	0.348	1.479	1.5	1.609	1.531	1.41	1.295	1.502	1.17	1.419	1.209
1.28619	1.505	1.368	1.711	1.188	1.295	1.481	1.247	1.218	1.068	1.254	1.51	1.485	0.529	1.513	1.478	1.554	1.329	1.359	0.604	1.396	1.366	0.638	1.506	1.186	1.438	1.365	1.555	1.136	1.448	1.373	1.172	1.747	1.405	1.188	1.231	1.175	1.258	1.394	1.507	0.674	1.065	0.35	1.368	1.514	1.641	1.515	1.412	1.335	1.483
1.29479	1.538	1.4	1.752	1.18	1.28	1.482	1.268	1.24	1.073	1.262	1.437	1.442	0.529	1.507	1.537	1.491	1.372	0.601	1.425	0.639	1.491	1.193	1.381	1.62	1.15	1.442	1.392	1.202	1.47	1.673	1.618	1.145	1.233	1.161	1.397	1.228	1.481	0.677	1.076	0.351	1.399	1.525	1.635	1.574	1.485	1.389	1.185	1.201	1.303
1.30338	1.533	1.378	1.645	1.18	1.302	1.506	1.259	1.206	1.074	1.256	1.543	1.509	0.537	1.429	1.505	1.481	1.625	1.372	0.603	1.38	1.455	0.643	1.49	1.205	1.373	1.404	1.582	1.204	1.503	1.419	1.153	1.484	1.64	1.17	1.228	1.137	1.216	1.405	1.541	0.693	1.071	0.356	1.425	1.49	1.592	1.525	1.441	1.371	1.509
1.31198	1.49	1.386	1.642	1.188	1.476	1.312	1.282	1.23	1.106	1.27	1.441	1.427	0.534	1.546	1.473	1.493	1.356	0.615	1.449	1.304	0.652	1.533	1.206	1.411	1.594	1.172	1.445	1.375	1.149	1.671	1.413	1.65	1.173	1.23	1.174	1.405	1.513	0.678	1.06	1.287	0.357	1.548	1.64	1.478	1.425	1.458	1.238	1.246	1.378
1.32058	1.551	1.416	1.749	1.226	1.523	1.318	1.301	1.241	1.111	1.268	1.502	0.535	1.498	1.599	1.499	1.502	1.403	0.612	1.483	1.414	0.647	0.649	1.202	1.523	1.509	1.457	1.205	1.562	1.195	1.475	1.375	1.162	1.43	1.639	1.201	1.249	1.175	1.223	1.441	1.515	0.701	1.083	0.361	1.483	1.477	1.616	1.504	1.424	1.487
1.32918	1.489	1.479	1.774	1.208	1.501	1.329	1.274	1.277	1.124	1.286	1.51	1.499	0.537	1.397	1.569	1.504	1.713	1.396	0.617	1.45	1.408	0.648	0.664	1.538	1.218	1.395	1.592	1.153	1.492	1.389	1.209	1.705	1.515	1.213	1.284	1.168	1.188	1.424	1.514	0.704	1.101	0.362	1.388	1.588	1.62	1.55	1.463	1.338	1.603
1.33778	1.58	1.4	1.735	1.203	1.321	1.558	1.271	1.245	1.105	1.249	1.489	1.435	0.541	1.574	1.474	1.614	1.384	0.624	1.384	0.652	1.225	1.519	1.447	1.392	1.598	1.198	1.462	1.4	1.173	1.434	1.649	1.219	1.261	1.152	1.233	1.469	1.566	0.716	1.1	0.366	1.378	1.461	1.564	1.542	1.454	1.487	1.196	1.239	1.645
1.34638	1.542	1.431	1.75	1.245	1.543	1.325	1.333	1.258	1.134	1.281	1.524	1.494	0.549	1.562	1.503	1.574	1.408	0.63	1.442	0.662	1.524	1.222	1.534	1.417	1.607	1.15	1.404	1.494	1.202	1.455	1.66	1.599	1.196	1.252	1.152	1.223	1.458	1.533	0.703	1.103	0.372	1.469	1.556	1.6	1.623	1.446	1.53	1.251	1.431
1.35497	1.561	1.466	1.736	1.206	1.546	1.339	1.306	1.258	1.124	1.298	1.524	1.535	0.545	1.558	1.49	1.589	1.369	0.641	1.401	0.67	1.231	1.509	1.463	1.374	1.55	1.143	1.476	1.359	1.187	1.709	1.443	1.213	1.264	1.183	1.256	1.449	1.54	0.711	1.122	1.493	0.377	1.46	1.51	1.492	1.356	1.451	1.524	1.208	1.465
1.36357	1.506	1.448	1.732	1.203	1.562	1.352	1.325	1.257	1.125	1.256	1.529	1.524	0.552	1.576	1.483	1.814	1.179	1.389	0.645	1.424	0.676	1.538	1.241	1.52	1.424	1.669	1.214	1.421	1.537	1.233	1.713	1.549	1.231	1.31	1.214	1.256	1.447	1.558	0.714	1.118	0.376	1.529	1.506	1.594	1.542	1.479	1.458	1.577	1.497
1.37217	1.554	1.441	1.719	1.237	1.49	1.313	1.329	1.137	1.252	1.314	1.48	1.517	0.549	1.37	1.566	1.474	1.691	1.405	0.639	1.424	0.674	1.215	1.542	1.517	1.408	1.278	1.594	1.197	1.499	1.4	1.27	1.65	1.553	1.642	1.207	1.268	1.187	1.443	1.224	1.547	0.724	1.097	0.378	1.438	1.554	1.566	1.486	1.481	1.401
1.38077	1.546	1.362	1.331	1.742	1.544	1.314	1.313	1.147	1.282	1.326	1.495	1.578	0.558	1.563	1.545	1.716	1.43	0.645	1.465	0.676	1.242	1.548	1.454	1.41	1.557	1.162	1.38	1.409	1.178	1.658	1.459	1.234	1.286	1.204	1.225	1.438	1.545	0.713	1.12	1.557	0.379	1.542	1.631	1.504	1.495	1.576	1.505	1.26	1.291
1.38937	1.544	1.454	1.683	1.211	1.574	1.324	1.298	1.265	1.129	1.311	1.48	1.451	0.562	1.364	1.538	1.497	1.764	1.408	0.649	1.413	0.683	1.252	1.535	1.426	1.355	1.505	1.179	1.354	1.474	1.189	1.441	1.654	1.271	1.195	1.201	1.453	1.222	1.557	0.736	1.112	0.382	1.423	1.463	1.598	1.523	1.456	1.349	1.595	1.243
1.39797	1.5	1.433	1.75	1.255	1.532	1.336	1.314	1.146	1.27	1.32	1.567	1.541	0.573	1.431	1.565	1.506	1.466	1.667	1.426	1.821	0.654	1.435	0.685	1.256	1.57	1.507	1.42	1.618	1.176	1.428	1.502	1.234	1.474	1.649	1.263	1.221	1.188	1.247	1.458	1.543	0.743	1.137	0.383	1.493	1.333	1.508	1.574	1.569	1.46
1.40657	1.48	1.498	1.606	1.258	1.538	1.328	1.349	1.128	1.295	1.328	1.474	1.5	0.566	1.442	1.597	1.512	1.566	1.135	1.44	0.657	1.412	1.245	0.695	1.516	1.528	1.435	1.267	1.579	1.242	1.493	1.411	1.26	1.511	1.623	1.24	1.309	1.214	1.238	1.445	1.569	0.744	1.143	0.384	1.45	1.513	1.657	1.614	1.532	1.498
1.41516	1.535	1.837	1.357	1.674	1.566	1.348	1.3	1.154	1.254	1.35	1.519	1.572	0.574	1.55	1.534	1.434	1.68	1.181	1.423	0.655	1.419	0.699	1.272	1.579	1.516	1.455	1.601	1.212	1.489	1.411	1.243	1.723	1.558	1.25	1.265	1.177	1.254	1.452	1.586	0.74	1.132	0.4	1.504	1.652	1.59	1.566	1.42	1.593	1.242
1.42376	1.549	1.381	1.743	1.465	1.778	1.241	1.35	1.53	1.343	1.235	1.28	1.299	1.492	0.564	1.344	1.538	1.494	1.376	1.227	1.438	0.666	1.437	0.694	1.539	1.275	1.529	1.479	1.638	1.197	1.439	1.518	1.223	1.738	1.503	1.283	1.226	1.163	1.261	1.458	1.568	0.753	1.154	1.511	0.405	1.651	1.582	1.537	1.448	1.609
1.43236	1.538	1.485	1.745	1.243	1.573	1.349	1.33	1.294	1.224	1.339	1.511	0.578	1.606	1.523	1.459	1.684	1.161	1.445	0.663	1.46	1.26	0.709	1.545	1.557	1.509	1.628	1.211	1.412	1.532	1.251	1.714	1.515	1.283	1.253	1.213	1.461	1.263	1.573	0.742	1.123	0.407	1.475	1.587	1.552	1.576	1.508	1.396	1.56	1.251
1.44096	1.606	1.461	1.522	1.684	1.287	1.561	1.37	1.352	1.26	1.297	1.336	1.529	0.58	1.546	1.495	1.494	1.702	1.186	1.45	1.736	0.673	1.451	1.272	0.721	1.57	1.524	1.458	1.274	1.584	1.218	1.556	1.429	1.201	1.652	1.494	1.707	1.298	1.559	1.262	1.242	1.485	1.585	0.751	1.122	1.522	0.399	0.64	1.698	1.454
1.44956	1.6	1.464	1.791	1.256	1.331	1.625	1.344	1.197	1.31	1.351	1.444	1.567	0.587	1.529	1.541	1.516	1.695	1.136	1.488	0.676	1.44	0.719	1.295	1.586	1.543	1.504	1.637	1.27	1.53	1.45	1.669	1.26	1.492	1.278	1.304	1.24	1.479	1.311	1.572	0.766	1.134	1.504	0.416	1.598	1.528	1.5	1.453	1.56	1.427
1.45816	1.603	1.514	1.806	1.286	1.609	1.382	1.357	1.179	1.32	1.354	1.403	1.577	0.584	1.493	1.629	1.532	1.789	1.506	1.193	1.446	0.68	1.429	1.426	0.722	1.269	1.563	1.544	1.443	1.666	1.235	1.412	1.557	1.75	1.266	1.463	1.268	1.632	1.274	1.338	1.211	1.478	1.316	1.59	0.767	1.148	1.505	0.41	1.647	1.579
1.46675	1.538	1.796	1.53	1.794	1.243	1.535	1.327	1.328	1.251	1.284	1.327	1.569	0.598	1.449	1.659	1.534	1.82	1.199	1.485	0.676	1.424	1.417	0.731	1.296	1.585	1.517	1.67	1.255	1.431	1.55	1.298	1.681	1.496	1.665	1.344	1.243	1.327	1.226	1.469	1.284	1.579	0.766	1.163	0.405	1.452	1.613	1.51	1.367	1.449
1.47535	1.566	1.806	1.501	1.747	1.268	1.626	1.38	1.334	1.332	1.226	1.381	1.623	1.591	0.603	1.641	1.533	1.392	1.718	1.456	0.683	1.484	1.501	1.281	0.727	1.568	1.538	1.305	1.479	1.599	1.254	1.501	1.482	1.246	1.496	1.721	1.266	1.317	1.251	1.484	1.543	0.767	1.159	1.418	0.411	1.55	1.517	1.503	1.438	1.484
1.48395	1.513	1.473	1.727	1.275	1.586	1.356	1.375	1.282	1.327	1.356	1.573	0.601	1.53	1.624	1.526	1.389	1.691	1.496	1.782	0.684	1.503	1.451	0.739	1.304	1.654	1.571	1.532	1.643	1.233	1.563	1.393	1.649	1.261	1.521	1.635	1.308	1.253	1.257	1.491	1.599	0.759	0.79	1.135	1.535	0.421	1.645	1.595	1.454	1.509
1.49255	1.59	1.458	1.498	1.737	1.269	1.575	1.387	1.189	1.316	1.364	1.545	1.55	0.609	1.508	1.578	1.551	1.663	1.513	1.498	0.691	1.52	1.491	0.722	1.303	0.747	1.589	1.589	1.415	1.612	1.257	1.565	1.449	1.255	1.534	1.7	1.32	1.276	1.288	1.329	1.494	1.589	0.788	1.175	1.534	0.429	1.608	1.529	1.448	1.448
1.50115	1.599	1.563	1.822	1.265	1.517	1.351	1.335	1.252	1.31	1.349	1.513	0.604	1.456	1.536	1.454	1.511	1.618	1.159	1.436	1.676	0.689	1.465	0.735	1.291	1.557	1.538	1.514	1.633	1.211	1.495	1.463	1.647	1.262	1.512	1.76	1.295	1.288	1.427	1.304	1.47	1.596	0.787	1.171	1.558	0.425	1.643	1.465	1.574	1.516
1.50975	2.172	2.289	2.21	2.881	2.761	2.951	2.872	1.647	2.19	2.426	2.968	2.06	2.452	1.29	1.594	1.077	1.423	1.55	1.252	1.465	1.023	1.471	1.559	1.21	1.116	1.291	1.046	1.069	1.525	1.096	1.052	1.188	1.34	0.522	1.583	1.387	1.434	1.284	1.268	1.552	1.249	1.476	1.221	1.393	1.596	1.345	1.394	1.011	1.205
[truncated: 20 more columns]

## Sheet: Fig 3b - SNAP-tag2 + TF-CPY
Time [h]	SNAP-tag2 (TF-CPY) - Normalized Fluorescence Intensity (CPY/mTurquoise2)
0	0	0	0	0	0	0	0	0	0	0	0	0	0	0	0	0	0	0	0	0	0	0	0	0	0	0	0	0	0	0	0	0	0	0	0	0	0	0	0	0	0	0	0	0	0	0	0	0	0
0.033333	0.046	0.022	0.045	0.048	0.014	0.022	0.034	0.039	0.029	0.011	0.03	0.019	0.026	0.023	0.027	0.039	0.027	0.029	0.027	0.033	0.017	0.018	0.025	0.018	0.02	0.031	0.019	0.019	0.017	0.023	0.006	0.023	0.014	0.017	0.038	0.014	0.004	0.019	0.034	0.006	0.03	0.023	0.021	0.018	0.01	0.011	0.018	0.022	0.034
0.041934	0.04	0.048	0.028	0.062	0.067	0.019	0.031	0.052	0.061	0.04	0.017	0.024	0.033	0.024	0.03	0.046	0.044	0.043	0.026	0.034	0.027	0.042	0.021	0.025	0.034	0.023	0.033	0.031	0.029	0.025	0.034	0.01	0.032	0.018	0.051	0.022	0.025	0.006	0.032	0.006	0.034	0.022	0.025	0.021	0.011	0.02	0.012	0.026	0.04
0.050535	0.025	0.036	0.06	0.073	0.043	0.08	0.024	0.042	0.066	0.072	0.046	0.022	0.031	0.044	0.031	0.042	0.059	0.038	0.047	0.037	0.055	0.028	0.027	0.047	0.03	0.049	0.073	0.044	0.037	0.031	0.048	0.012	0.042	0.023	0.031	0.027	0.071	0.007	0.039	0.008	0.049	0.035	0.034	0.031	0.018	0.032	0.019	0.037	0.055
0.059136	0.046	0.076	0.068	0.059	0.081	0.027	0.046	0.062	0.069	0.055	0.025	0.036	0.064	0.043	0.053	0.069	0.058	0.07	0.053	0.061	0.033	0.029	0.056	0.032	0.059	0.056	0.082	0.046	0.034	0.015	0.078	0.076	0.031	0.033	0.03	0.072	0.007	0.051	0.032	0.009	0.066	0.044	0.039	0.048	0.021	0.027	0.04	0.074	0.051
0.067737	0.039	0.071	0.123	0.084	0.099	0.109	0.042	0.07	0.09	0.104	0.085	0.04	0.056	0.115	0.069	0.086	0.103	0.105	0.133	0.105	0.087	0.049	0.045	0.096	0.044	0.091	0.131	0.088	0.057	0.048	0.022	0.136	0.132	0.049	0.061	0.043	0.011	0.073	0.012	0.111	0.069	0.052	0.084	0.039	0.047	0.051	0.113	0.065	0.083
0.076338	0.148	0.109	0.255	0.058	0.109	0.194	0.129	0.156	0.148	0.062	0.103	0.114	0.14	0.116	0.06	0.08	0.164	0.094	0.124	0.112	0.188	0.144	0.111	0.072	0.059	0.06	0.143	0.152	0.192	0.132	0.083	0.063	0.028	0.19	0.183	0.062	0.08	0.054	0.174	0.014	0.103	0.017	0.162	0.108	0.062	0.14	0.06	0.14	0.075
0.084939	0.084	0.161	0.276	0.164	0.218	0.195	0.088	0.141	0.167	0.189	0.171	0.09	0.111	0.231	0.281	0.139	0.182	0.162	0.229	0.277	0.216	0.162	0.102	0.083	0.216	0.083	0.217	0.195	0.109	0.093	0.041	0.268	0.264	0.087	0.123	0.07	0.019	0.236	0.146	0.024	0.23	0.165	0.087	0.194	0.194	0.088	0.105	0.093	0.267
0.09354	0.147	0.223	0.462	0.295	0.209	0.11	0.213	0.366	0.215	0.285	0.229	0.245	0.123	0.201	0.222	0.274	0.244	0.125	0.159	0.338	0.184	0.223	0.232	0.367	0.297	0.283	0.137	0.216	0.279	0.109	0.115	0.294	0.367	0.261	0.16	0.123	0.061	0.373	0.361	0.134	0.164	0.103	0.026	0.204	0.033	0.332	0.228	0.123	0.262
0.102141	0.141	0.392	0.206	0.194	0.208	0.296	0.659	0.285	0.159	0.286	0.47	0.296	0.367	0.328	0.159	0.256	0.282	0.325	0.161	0.298	0.205	0.408	0.244	0.319	0.283	0.385	0.465	0.375	0.189	0.298	0.388	0.136	0.151	0.375	0.348	0.217	0.168	0.476	0.081	0.442	0.157	0.214	0.14	0.034	0.326	0.197	0.047	0.427	0.298
0.110743	0.393	0.122	0.161	0.465	0.233	0.248	0.246	0.361	0.472	0.358	0.199	0.348	0.545	0.376	0.453	0.407	0.2	0.329	0.371	0.418	0.388	0.203	0.251	0.49	0.303	0.357	0.37	0.55	0.465	0.236	0.361	0.182	0.453	0.189	0.451	0.426	0.27	0.217	0.57	0.101	0.527	0.203	0.272	0.179	0.044	0.324	0.056	0.492	0.349
0.119343	0.149	0.201	0.554	0.299	0.294	0.325	0.457	0.572	0.436	0.239	0.411	0.642	0.482	0.52	0.541	0.246	0.383	0.448	0.51	0.473	0.245	0.299	0.571	0.359	0.493	0.439	0.648	0.566	0.293	0.457	0.229	0.52	0.24	0.545	0.511	0.324	0.269	0.662	0.128	0.626	0.262	0.343	0.229	0.056	0.389	0.072	0.613	0.431	0.27
0.127944	0.234	0.604	0.346	0.336	0.522	0.377	0.495	0.279	0.473	0.727	0.544	0.588	0.573	0.286	0.448	0.568	0.534	0.541	0.289	0.353	0.65	0.411	0.552	0.502	0.62	0.732	0.62	0.341	0.518	0.61	0.264	0.279	0.595	0.573	0.386	0.316	0.747	0.157	0.695	0.289	0.383	0.265	0.064	0.429	0.084	0.665	0.479	0.312	0.529
0.136545	0.661	0.614	0.21	0.279	0.689	0.409	0.399	0.445	0.592	0.579	0.326	0.536	0.817	0.628	0.655	0.677	0.327	0.506	0.619	0.681	0.329	0.619	0.41	0.748	0.481	0.568	0.64	0.79	0.701	0.388	0.607	0.315	0.69	0.314	0.688	0.674	0.456	0.366	0.833	0.184	0.792	0.789	0.354	0.456	0.315	0.075	0.497	0.098	0.777
0.145146	0.676	0.233	0.31	0.753	0.451	0.444	0.503	0.641	0.814	0.645	0.372	0.598	0.871	0.703	0.71	0.375	0.73	0.552	0.676	0.741	0.371	0.677	0.807	0.46	0.528	0.623	0.71	0.858	0.779	0.428	0.663	0.344	0.366	0.758	0.736	0.501	0.4	0.923	0.208	0.864	0.403	0.512	0.346	0.086	0.652	0.461	0.112	0.856	0.63
0.153748	0.338	0.784	0.497	0.489	0.542	0.684	0.855	0.714	0.419	0.656	0.954	0.764	0.783	0.418	0.623	0.774	0.745	0.731	0.409	0.878	0.505	0.572	0.656	0.745	0.894	0.815	0.48	0.733	0.384	0.856	0.406	0.811	0.803	0.566	0.45	0.975	0.232	0.896	0.885	0.447	0.572	0.406	0.097	0.61	0.126	0.917	0.697	0.481	0.725
0.162348	0.755	0.858	0.279	0.377	0.875	0.555	0.552	0.607	0.761	1.005	0.762	0.465	0.705	0.972	0.785	0.835	0.461	0.665	0.805	0.852	0.822	0.454	0.554	0.935	0.622	0.695	0.854	0.948	0.877	0.526	0.792	0.847	0.433	0.442	0.856	0.857	0.598	0.499	1.014	0.256	0.963	0.49	0.621	0.42	0.108	0.663	0.138	0.976	0.748
0.170949	0.902	0.799	0.897	0.318	0.416	0.912	0.598	0.607	0.67	0.843	0.822	0.525	0.777	1.012	0.883	0.891	0.508	0.737	0.908	0.857	0.886	0.496	0.986	0.614	0.695	0.924	0.774	1.005	0.964	0.955	0.861	0.577	0.478	0.957	0.506	0.94	0.938	0.675	0.569	1.09	0.288	1.016	0.543	0.674	0.473	0.12	0.708	0.154	1.03
0.17955	0.955	0.667	0.666	0.713	0.894	0.891	0.576	1.072	0.84	1.091	0.938	0.966	0.905	0.548	0.798	0.95	0.922	0.93	0.546	1.04	0.666	0.741	0.962	0.828	1.032	1	0.612	0.928	0.51	0.541	0.997	0.961	0.723	0.619	1.132	0.314	1.055	0.601	0.742	0.518	0.133	0.862	0.65	0.169	1.096	0.853	0.642	0.858	0.479
0.188151	0.374	0.492	1	0.712	0.787	0.721	0.841	0.912	0.616	0.891	1.11	0.999	1.017	0.601	0.833	1.029	0.982	0.967	0.578	1.062	0.71	0.781	0.992	0.867	1.086	1.049	0.682	0.961	0.552	1.001	0.571	1	1.048	0.771	0.653	1.186	0.341	1.147	1.063	0.639	0.792	0.566	0.142	0.899	0.71	0.182	1.119	0.878	0.674
0.196753	1.001	0.415	0.528	1.043	0.766	0.758	0.835	0.964	0.662	0.931	1.124	1.023	1.06	1.034	0.644	0.87	1.004	1.1	0.998	0.621	1.131	0.776	0.827	1.01	0.926	1.092	1.049	0.708	1.014	0.6	0.623	1.071	1.023	0.846	0.69	1.176	0.37	1.105	1.134	0.714	0.848	0.604	0.159	0.946	0.762	0.201	1.169	0.729	0.94
0.205353	1.059	0.726	1.087	0.986	0.438	0.588	1.048	0.813	0.815	0.927	1.01	0.714	0.988	1.135	1.084	1.059	0.685	0.93	1.103	1.152	1.051	0.671	0.805	1.146	0.874	1.085	0.965	1.151	1.145	1.133	0.777	1.087	0.648	0.696	1.137	1.105	0.88	0.738	1.237	0.406	1.153	0.759	0.906	0.672	0.169	0.909	0.214	1.194	0.774
0.213954	1.113	1.105	1.062	1.099	1.098	1.084	0.786	1.022	0.473	0.63	1.1	0.881	0.967	0.894	1.056	0.768	1.035	1.168	1.095	1.146	1.066	0.72	0.965	1.145	1.139	1.124	0.711	0.852	1.179	0.909	1.111	1.01	1.162	1.141	0.801	1.089	0.673	0.742	1.096	1.112	0.92	0.794	1.247	0.433	1.18	0.798	0.932	0.692	0.183
0.222556	1.104	0.92	0.934	1.017	1.182	1.055	0.83	1.084	1.187	1.155	1.126	1.145	0.79	1.012	1.205	1.172	1.146	0.766	0.902	1.224	0.962	1.142	1.037	1.165	1.19	0.859	1.144	0.75	1.139	0.785	1.186	1.145	0.953	0.844	1.274	0.466	1.184	0.874	1.003	0.745	0.198	0.994	0.248	1.235	1.042	0.887	1.032	0.681	0.775
0.231156	1.083	0.556	0.708	1.126	0.952	1.046	0.989	1.168	1.098	0.858	1.117	1.212	1.204	1.144	0.833	1.041	1.21	1.225	1.168	0.827	1.248	0.947	1.003	1.203	1.077	1.2	1.253	0.902	1.153	0.768	0.818	1.185	1.166	1.202	1.023	1.279	0.901	1.327	0.503	1.254	0.885	1.045	0.791	0.214	1.031	0.268	1.283	1.051	0.894
0.239758	0.585	0.751	1.131	1.004	1.119	1.028	1.052	1.214	1.11	0.889	1.119	1.251	1.173	1.207	1.192	0.874	1.046	1.224	1.201	1.197	0.853	0.986	1.253	1.042	1.102	1.191	1.181	1.249	1.215	0.923	1.243	0.826	0.888	1.226	1.193	1.043	0.937	1.264	0.532	1.217	0.938	1.063	0.814	0.229	1.057	0.283	1.307	1.054	0.941
0.248358	0.628	0.795	1.153	1.036	1.089	1.123	1.287	1.132	0.956	1.234	1.175	1.294	1.193	1.262	0.918	1.08	1.255	1.274	1.18	0.879	1.003	1.235	1.043	1.145	1.26	1.196	1.285	0.976	1.225	0.877	1.273	0.94	1.208	1.204	1.091	1.29	0.954	1.338	0.57	1.256	0.98	1.131	0.871	0.244	1.125	0.307	1.306	1.113	1.007
0.256959	1.22	1.203	1.141	0.663	0.845	1.151	1.08	1.137	1.152	1.153	1.018	1.195	1.222	1.16	1.269	1.234	0.955	1.099	1.255	1.261	1.19	0.935	1.025	1.286	1.079	1.25	1.145	1.232	1.262	1.224	1.022	1.259	0.933	0.962	1.266	1.214	1.084	0.981	1.305	0.601	1.26	0.998	1.157	0.935	0.262	1.162	0.323	1.308	1.096
0.265561	0.886	1.156	1.109	1.152	1.157	1.232	1.136	1.055	1.193	1.241	1.278	1.193	1.268	0.982	1.138	1.273	1.307	1.212	0.96	1.286	1.075	1.097	1.136	1.25	1.215	1.272	1.05	1.252	1.274	0.962	1.002	1.271	1.156	1.057	1.287	1.363	0.634	1.304	1.052	1.199	0.977	0.275	1.176	0.341	1.369	1.107	1.052	1.139	0.889
0.274161	0.748	0.925	1.192	1.144	1.181	1.183	1.187	1.098	1.23	1.251	1.23	1.3	1.206	1.01	1.15	1.283	1.348	1.229	0.997	1.263	1.093	1.107	1.254	1.147	1.179	1.267	1.059	1.243	0.983	1.043	1.252	1.245	1.232	1.15	1.32	1.056	1.342	0.666	1.273	1.076	1.234	1.007	0.294	1.17	0.361	1.358	1.135	1.085	1.145
0.282763	1.202	1.272	1.206	1.112	1.254	1.272	1.22	1.317	1.267	1.024	1.138	1.328	1.251	1.028	1.274	1.111	1.118	1.283	1.184	1.224	1.212	1.075	1.225	1.018	1.292	1.055	1.263	1.21	1.167	1.272	1.055	1.346	0.692	1.257	1.056	1.223	1.026	0.308	1.2	0.376	1.341	1.128	1.112	1.124	0.957	1.037	1.128	1.135	1.278
0.291364	1.27	1.295	0.822	0.987	1.176	1.154	1.234	1.223	1.223	1.153	1.13	1.229	1.259	1.203	1.241	1.318	1.054	1.146	1.307	1.259	1.044	1.254	1.265	1.117	1.139	1.183	1.255	1.207	1.256	1.111	1.24	1.089	1.113	1.294	1.282	1.106	1.221	1.168	1.102	1.297	1.331	0.728	1.26	1.108	1.245	1.068	0.325	1.213	0.392
0.299964	1.182	1.305	1.226	0.851	1.045	1.158	1.178	1.258	1.221	1.27	1.17	1.151	1.231	1.245	1.323	1.217	1.264	1.074	1.126	1.283	1.307	1.248	1.071	1.291	1.131	1.147	1.263	1.19	1.192	1.25	1.116	1.239	1.108	1.084	1.317	1.261	1.253	1.203	1.346	1.111	0.763	1.252	1.11	1.226	1.079	0.337	1.205	0.408	1.336
0.308566	1.178	1.263	1.205	1.257	1.279	1.162	1.18	1.233	1.25	1.202	1.287	1.273	1.096	1.15	1.289	1.318	1.233	1.096	1.24	1.136	1.122	1.185	1.287	1.201	1.266	1.13	1.223	1.105	1.272	1.129	1.265	1.254	1.215	1.162	1.341	0.791	1.352	1.283	1.153	1.252	1.095	0.353	1.217	0.428	1.386	1.119	1.147	1.142	1.041
0.317166	1.18	0.947	1.054	1.18	1.181	1.28	1.198	1.194	1.158	1.213	1.251	1.246	1.199	1.316	1.252	1.112	1.163	1.325	1.291	1.244	1.098	1.248	1.115	1.14	1.168	1.285	1.196	1.252	1.136	1.246	1.234	1.142	1.14	1.246	1.206	1.2	1.162	1.341	1.343	0.829	1.283	1.305	1.146	1.289	1.102	0.367	1.243	0.448	1.361
0.325768	1.167	1.196	1.291	1.2	1.207	1.225	1.189	1.216	1.252	1.241	1.225	1.319	1.217	1.124	1.17	1.29	1.241	1.246	1.118	1.335	1.137	1.166	1.204	1.263	1.23	1.286	1.156	1.251	1.157	1.262	1.185	1.319	1.265	1.211	1.294	1.163	1.332	0.845	1.269	1.175	1.284	1.132	0.381	1.256	0.459	1.364	1.163	1.139	1.158
0.334369	1.166	1.213	1.301	1.235	1.208	1.23	1.257	1.236	1.198	1.267	1.22	1.098	1.169	1.305	1.308	1.239	1.113	1.139	1.275	1.165	1.216	1.302	1.201	1.292	1.158	1.258	1.289	1.19	1.174	1.235	1.241	1.222	1.185	1.312	1.362	0.874	1.247	1.155	1.257	1.133	0.399	1.254	0.481	1.353	1.149	1.135	1.158	1.085	1.196
0.342969	1.185	1.228	1.318	1.244	1.193	1.241	1.253	1.25	1.216	1.323	1.288	1.133	1.169	1.298	1.281	1.249	1.121	1.167	1.295	1.16	1.175	1.252	1.201	1.259	1.149	1.227	1.226	1.186	1.267	1.225	1.232	1.14	1.317	1.357	0.907	1.273	1.168	1.275	1.154	0.41	1.231	0.493	1.362	1.133	1.136	1.154	1.108	1.11	1.131
0.351571	1.3	1.281	1.267	1.226	1.221	1.26	1.256	1.234	1.297	1.261	1.12	1.204	1.349	1.307	1.257	1.137	1.304	1.168	1.176	1.231	1.323	1.249	1.321	1.161	1.291	1.288	1.229	1.236	1.282	1.204	1.243	1.186	1.351	0.939	1.368	1.244	1.189	1.276	1.163	0.344	0.431	1.244	0.51	1.327	1.149	1.14	1.148	1.115	1.234
0.360171	1.219	1.231	1.325	1.238	1.163	1.249	1.256	1.252	1.213	1.319	1.313	1.139	1.169	1.281	1.285	1.258	1.149	1.162	1.284	1.167	1.167	1.266	1.191	1.279	1.184	1.283	1.286	1.255	1.234	1.29	1.216	1.189	1.175	1.293	1.35	0.967	1.254	1.191	1.272	1.175	0.436	1.262	0.525	1.32	1.161	1.178	1.154	1.123	1.261
0.368773	1.234	1.116	1.138	1.14	1.194	1.305	1.244	1.172	1.253	1.238	1.223	1.181	1.278	1.245	1.143	1.168	1.252	1.323	1.224	1.132	1.14	1.266	1.152	1.301	1.225	1.215	1.27	1.164	1.246	1.205	1.291	1.206	1.241	1.233	1.237	1.341	1.194	1.377	0.978	1.261	1.178	1.265	1.163	0.352	0.462	1.257	0.542	1.327	1.136
0.377374	1.249	1.23	1.242	1.203	1.241	1.256	1.255	1.218	1.236	1.266	1.336	1.157	1.17	1.396	1.34	1.272	1.157	1.18	1.273	1.165	1.215	1.324	1.22	1.292	1.188	1.278	1.285	1.248	1.227	1.27	1.241	1.211	1.233	1.215	1.344	1.006	1.259	1.252	1.187	1.295	1.174	0.471	1.258	0.554	1.111	1.355	1.174	1.17	1.147
0.385974	1.128	1.137	1.219	1.167	1.32	1.182	1.227	1.186	1.159	1.258	1.246	1.235	1.304	1.203	1.292	1.126	1.172	1.287	1.302	1.261	1.154	1.283	1.164	1.164	1.283	1.174	1.204	1.249	1.183	1.207	1.194	1.276	1.247	1.237	1.223	1.228	1.268	1.163	1.356	1.006	1.228	1.145	1.253	1.176	0.485	1.252	0.57	1.335	1.126
0.394576	1.326	1.256	1.154	1.261	1.251	1.269	1.24	1.187	1.32	1.141	1.164	1.304	1.254	1.247	1.139	1.296	1.179	1.166	1.201	1.265	1.201	1.263	1.238	1.159	1.237	1.255	1.252	1.28	1.23	1.238	1.294	1.199	1.391	1.043	1.243	1.3	1.197	1.292	1.163	0.37	0.506	1.257	0.585	1.357	1.14	1.179	1.127	1.146	1.261
0.403177	1.222	1.176	1.303	1.251	1.183	1.166	1.244	1.249	1.237	1.193	1.243	1.264	1.128	1.16	1.286	1.271	1.221	1.149	1.172	1.261	1.169	1.202	1.253	1.183	1.289	1.164	1.262	1.227	1.272	1.23	1.261	1.205	1.219	1.187	1.302	1.365	1.066	1.27	1.207	1.266	1.179	0.511	0.303	1.244	0.595	1.351	1.119	1.166	1.179
0.411778	1.247	1.224	1.202	1.292	1.311	1.142	1.177	1.324	1.321	1.232	1.163	1.256	1.168	1.178	1.256	1.217	1.186	1.256	1.16	1.244	1.285	1.274	1.241	1.229	1.217	1.221	1.29	1.184	1.359	1.063	1.226	1.18	1.27	1.173	0.52	1.257	0.611	1.348	1.129	1.181	1.171	1.17	1.165	1.263	1.162	1.153	1.324	1.291	1.166
0.420379	1.21	1.27	1.232	1.241	1.177	1.286	1.145	1.311	1.129	1.148	1.281	1.254	1.239	1.141	1.255	1.171	1.17	1.181	1.251	1.214	1.3	1.175	1.27	1.256	1.284	1.242	1.224	1.208	1.218	1.208	1.318	1.334	1.075	1.284	1.28	1.174	1.287	1.206	0.538	1.257	0.627	1.328	1.133	1.183	1.186	1.147	1.259	1.143	1.133
0.428979	1.162	1.222	1.247	1.256	1.186	1.162	1.296	1.212	1.151	1.234	1.192	1.292	1.264	1.205	1.298	1.214	1.148	1.3	1.144	1.171	1.312	1.296	1.241	1.158	1.295	1.178	1.2	1.195	1.277	1.208	1.289	1.166	1.261	1.308	1.269	1.284	1.278	1.214	1.225	1.194	1.341	1.097	1.287	1.186	1.274	1.174	0.554	1.264	0.648
0.437581	1.189	1.201	1.177	1.311	1.211	1.183	1.27	1.228	1.189	1.287	1.248	1.262	1.319	1.224	1.305	1.133	1.157	1.279	1.33	1.266	1.171	1.168	1.257	1.161	1.287	1.225	1.226	1.309	1.22	1.274	1.336	1.306	1.303	1.309	1.265	1.249	1.23	1.342	1.134	1.28	1.188	1.292	0.579	1.235	1.247	1.306	1.278	0.661	1.348
0.446182	1.193	1.232	1.294	1.284	1.26	1.309	1.218	1.314	1.168	1.181	1.334	1.336	1.244	1.173	1.346	1.165	1.19	1.345	1.217	1.241	1.374	1.198	1.285	1.347	1.284	1.293	1.298	1.262	1.253	1.223	1.364	1.472	1.141	1.335	1.305	1.24	1.287	1.223	0.58	1.308	1.271	0.679	1.364	1.15	1.202	1.173	1.214	1.203	1.286
0.454783	1.269	1.271	1.248	1.224	1.307	1.296	1.291	1.33	1.25	1.227	1.39	1.173	1.208	1.351	1.309	1.273	1.186	1.221	1.332	1.182	1.22	1.307	1.242	1.314	1.232	1.214	1.269	1.288	1.302	1.279	1.336	1.309	1.285	1.352	1.228	1.46	1.152	1.314	1.249	1.338	0.609	1.216	1.338	1.271	0.697	1.37	1.15	1.241	1.196
0.463384	1.261	1.244	1.316	1.292	1.274	1.366	1.248	1.353	1.327	1.196	1.219	1.397	1.306	1.302	1.184	1.206	1.316	1.217	1.267	1.361	1.33	1.247	1.242	1.357	1.347	1.325	1.325	1.323	1.289	1.263	1.277	1.372	1.477	1.173	1.344	1.241	1.339	1.256	0.413	0.634	1.282	1.338	1.304	0.722	1.146	1.383	1.227	1.177	1.188
0.471985	1.301	1.252	1.217	1.336	1.305	1.292	1.256	1.353	1.229	1.338	1.188	1.349	1.213	1.43	1.302	1.226	1.242	1.344	1.218	1.264	1.389	1.276	1.339	1.302	1.229	1.343	1.342	1.293	1.286	1.301	1.296	1.256	1.27	1.389	1.421	1.175	1.337	1.267	1.303	1.254	0.647	1.323	1.302	0.731	1.196	1.382	1.236	1.188	1.228
0.480586	1.215	1.36	1.259	1.203	1.276	1.243	1.234	1.318	1.287	1.298	1.286	1.24	1.35	1.18	1.235	1.375	1.376	1.307	1.217	1.238	1.328	1.202	1.34	1.281	1.25	1.293	1.259	1.305	1.335	1.313	1.345	1.309	1.263	1.301	1.261	1.356	1.447	1.199	1.332	1.273	1.365	0.659	1.247	1.373	1.313	0.746	1.194	1.423	1.235
0.489187	1.259	1.243	1.345	1.315	1.301	1.256	1.34	1.424	1.185	1.383	1.217	1.321	1.31	1.196	1.238	1.321	1.217	1.299	1.303	1.285	1.317	1.249	1.337	1.36	1.257	1.33	1.359	1.379	1.288	1.282	1.406	1.261	1.193	1.36	1.259	1.326	1.246	0.677	1.335	1.353	0.759	1.183	1.387	1.238	1.242	1.221	1.299	1.2	1.194
0.497788	1.287	1.215	1.296	1.272	1.245	1.316	1.291	1.305	1.346	1.24	1.369	1.362	1.183	1.42	1.2	1.342	1.311	1.204	1.234	1.321	1.222	1.271	1.341	1.303	1.345	1.233	1.308	1.371	1.335	1.323	1.307	1.247	1.273	1.349	1.294	1.46	1.188	1.33	1.251	1.318	1.232	0.687	1.336	1.325	0.768	1.364	1.187	1.217	1.206
0.506389	1.221	1.374	1.28	1.22	1.285	1.301	1.269	1.337	1.297	1.328	1.325	1.234	1.276	1.339	1.307	1.163	1.201	1.374	1.313	1.331	1.194	1.228	1.309	1.192	1.336	1.262	1.241	1.346	1.25	1.31	1.306	1.35	1.312	1.301	1.268	1.285	1.412	1.269	1.196	1.305	1.269	1.343	0.699	1.275	1.367	1.327	0.784	1.379	1.18
0.51499	1.367	1.274	1.237	1.292	1.235	1.348	1.316	1.295	1.327	1.242	1.185	1.302	1.34	1.176	1.199	1.377	1.329	1.295	1.195	1.245	1.369	1.215	1.284	1.313	1.261	1.324	1.307	1.253	1.3	1.332	1.326	1.328	1.269	1.273	1.384	1.263	1.445	1.196	1.335	1.229	1.301	0.703	1.259	1.323	1.342	0.786	1.405	1.17	1.246
0.523591	1.289	1.224	1.327	1.247	1.344	1.289	1.308	1.248	1.323	1.255	1.38	1.193	1.233	1.342	1.368	1.327	1.175	1.221	1.312	1.241	1.183	1.274	1.316	1.234	1.315	1.22	1.336	1.334	1.311	1.332	1.327	1.279	1.278	1.278	1.416	1.192	1.318	1.221	1.325	0.714	1.247	1.384	1.358	0.806	1.392	1.175	1.25	1.227	1.228
0.532192	1.36	1.246	1.237	1.37	1.286	1.2	1.295	1.228	1.344	1.292	1.313	1.314	1.245	1.437	1.351	1.19	1.216	1.372	1.302	1.331	1.19	1.256	1.32	1.223	1.249	1.334	1.268	1.3	1.214	1.292	1.367	1.312	1.335	1.355	1.307	1.308	1.264	1.359	1.185	1.472	1.327	1.235	1.322	1.24	0.726	1.322	1.311	0.817	1.181
0.540793	1.319	1.273	1.323	1.313	1.33	1.252	1.369	1.307	1.175	1.356	1.206	1.34	1.314	1.181	1.337	1.231	1.219	1.29	1.382	1.285	1.356	1.26	1.381	1.374	1.353	1.329	1.312	1.285	1.306	1.399	1.261	1.198	1.466	1.315	1.255	1.324	0.744	1.251	1.439	1.334	1.336	0.824	1.367	1.171	1.25	1.213	1.222	1.206	1.321
0.549394	1.258	1.386	1.285	1.226	1.336	1.248	1.258	1.335	1.304	1.29	1.249	1.35	1.306	1.18	1.367	1.202	1.379	1.337	1.296	1.2	1.313	1.212	1.216	1.334	1.265	1.24	1.307	1.213	1.298	1.317	1.317	1.349	1.29	1.31	1.331	1.269	1.435	1.198	1.287	1.247	1.308	0.746	1.215	1.302	1.29	1.337	0.837	1.16	1.378
0.557995	1.341	1.297	1.321	1.393	1.257	1.269	1.35	1.317	1.183	1.225	1.382	1.365	1.305	1.184	1.305	1.226	1.258	1.231	1.333	1.269	1.259	1.326	1.238	1.31	1.376	1.396	1.329	1.325	1.254	1.285	1.378	1.307	1.211	1.511	1.372	1.23	1.323	0.765	1.243	1.322	1.351	0.849	1.198	1.39	1.277	1.245	1.208	1.224	1.315
0.566596	1.324	1.231	1.316	1.295	1.323	1.298	1.383	1.231	1.263	1.354	1.167	1.223	1.354	1.281	1.311	1.201	1.218	1.32	1.218	1.252	1.353	1.27	1.321	1.235	1.297	1.358	1.368	1.312	1.312	1.263	1.268	1.282	1.364	1.292	1.454	1.198	1.313	1.275	1.227	1.308	0.776	1.227	1.345	1.358	0.864	1.404	1.179	1.258	1.203
0.575197	1.232	1.351	1.251	1.333	1.314	1.325	1.382	1.267	1.402	1.173	1.246	1.333	1.42	1.291	1.198	1.24	1.33	1.236	1.388	1.277	1.267	1.369	1.248	1.336	1.397	1.334	1.354	1.349	1.304	1.292	1.299	1.4	1.294	1.203	1.51	1.338	1.274	1.255	1.337	0.785	1.258	1.4	1.362	0.87	1.156	1.356	1.252	1.234	1.225
0.583798	1.304	1.352	1.389	1.261	1.295	1.376	1.424	1.187	1.404	1.236	1.371	1.369	1.228	1.234	1.376	1.254	1.325	1.362	1.284	1.371	1.266	1.314	1.39	1.34	1.366	1.379	1.334	1.301	1.333	1.373	1.34	1.495	1.208	1.358	1.338	1.266	1.333	1.254	0.798	1.433	1.383	1.345	0.887	1.392	1.187	1.274	1.218	1.236	1.398
0.592399	1.237	1.297	1.235	1.345	1.281	1.339	1.328	1.222	1.238	1.341	1.337	1.173	1.233	1.373	1.341	1.312	1.192	1.22	1.322	1.24	1.365	1.297	1.258	1.323	1.236	1.352	1.363	1.35	1.361	1.37	1.274	1.263	1.325	1.333	1.292	1.472	1.204	1.284	1.323	1.262	1.334	0.808	1.23	1.382	1.368	0.896	1.379	1.163	1.261
0.601	1.334	1.251	1.251	1.331	1.316	1.366	1.332	1.246	1.416	1.194	1.234	1.403	1.386	1.352	1.2	1.248	1.341	1.246	1.295	1.366	1.299	1.355	1.239	1.344	1.383	1.389	1.323	1.373	1.285	1.31	1.361	1.297	1.473	1.197	1.332	1.297	1.255	1.354	0.821	1.25	1.339	1.346	1.366	0.907	1.419	1.169	1.265	1.22	1.248
0.609601	1.389	1.276	1.353	1.311	1.342	1.253	1.368	1.311	1.202	1.385	1.246	1.389	1.32	1.2	1.249	1.317	1.219	1.255	1.342	1.267	1.363	1.25	1.335	1.361	1.362	1.325	1.327	1.289	1.295	1.287	1.413	1.285	1.207	1.315	1.317	1.263	1.375	0.837	1.24	1.35	1.4	1.357	0.924	1.407	1.189	1.232	1.222	1.21	1.338
0.618202	1.216	1.336	1.234	1.341	1.319	1.328	1.392	1.24	1.362	1.195	1.241	1.451	1.394	1.36	1.202	1.255	1.365	1.249	1.441	1.307	1.299	1.35	1.264	1.36	1.354	1.348	1.4	1.331	1.265	1.286	1.317	1.386	1.266	1.196	1.35	1.249	1.332	0.839	1.239	1.385	1.396	1.351	0.925	1.4	1.188	1.25	1.248	1.197	1.359
0.626803	1.38	1.284	1.332	1.221	1.249	1.335	1.298	1.31	1.391	1.249	1.312	1.383	1.196	1.218	1.408	1.436	1.308	1.208	1.265	1.34	1.226	1.248	1.359	1.265	1.343	1.255	1.346	1.38	1.348	1.403	1.305	1.251	1.272	1.28	1.369	1.302	1.467	1.21	1.333	1.246	1.32	0.854	1.238	1.362	1.351	0.938	1.427	1.183	1.271
0.635404	1.354	1.342	1.339	1.338	1.26	1.457	1.201	1.354	1.237	1.454	1.325	1.336	1.212	1.362	1.27	1.264	1.413	1.302	1.32	1.385	1.39	1.257	1.335	1.365	1.4	1.406	1.376	1.308	1.275	1.296	1.425	1.282	1.521	1.207	1.36	1.262	1.349	0.871	1.247	1.431	1.397	1.322	0.943	1.392	1.202	1.284	1.245	1.24	1.205
0.644005	1.342	1.263	1.398	1.209	1.229	1.422	1.319	1.211	1.251	1.348	1.234	1.402	1.305	1.283	1.376	1.244	1.348	1.407	1.351	1.364	1.38	1.309	1.295	1.321	1.397	1.334	1.208	1.35	1.261	1.326	0.868	1.239	1.341	1.382	1.341	0.957	1.148	1.421	1.275	1.195	1.206	1.343	1.193	1.198	1.189	1.394	1.351	1.21	1.179
0.652606	1.235	1.334	1.274	1.345	1.339	1.374	1.414	1.286	1.476	1.2	1.265	1.438	1.398	1.349	1.213	1.269	1.346	1.249	1.418	1.275	1.303	1.373	1.264	1.354	1.388	1.365	1.376	1.323	1.295	1.314	1.315	1.437	1.345	1.217	1.414	1.348	1.288	1.352	0.875	1.271	1.373	1.394	1.4	0.964	1.411	1.184	1.28	1.268	1.225
0.661207	1.332	1.266	1.338	1.425	1.183	1.245	1.377	1.38	1.343	1.224	1.263	1.323	1.244	1.438	1.311	1.265	1.341	1.276	1.335	1.386	1.327	1.396	1.368	1.32	1.326	1.323	1.398	1.347	1.474	1.215	1.311	1.255	1.328	0.895	1.248	1.314	1.352	1.323	0.972	1.182	1.394	1.253	1.221	1.194	1.323	1.374	1.207	1.381	1.204
0.669808	1.443	1.32	1.247	1.397	1.191	1.238	1.422	1.416	1.351	1.219	1.267	1.351	1.25	1.362	1.328	1.301	1.389	1.236	1.357	1.351	1.414	1.355	1.386	1.308	1.314	1.316	1.381	1.332	1.209	1.523	1.348	1.293	1.335	0.9	1.274	1.366	1.35	1.389	1.315	0.978	1.425	1.158	1.267	1.223	1.298	1.198	1.367	1.193	1.385
0.678409	1.299	1.398	1.249	1.358	1.186	1.233	1.444	1.439	1.305	1.222	1.253	1.358	1.268	1.41	1.265	1.288	1.351	1.255	1.346	1.355	1.393	1.427	1.333	1.349	1.33	1.323	1.391	1.325	1.505	1.223	1.35	1.355	1.281	1.354	0.914	1.272	1.389	1.335	0.984	1.409	1.185	1.265	1.251	1.199	1.349	1.213	1.391	1.2	1.374
0.68701	1.421	1.202	1.237	1.41	1.375	1.393	1.225	1.292	1.346	1.258	1.398	1.315	1.307	1.347	1.299	1.368	1.43	1.392	1.356	1.378	1.257	1.313	1.319	1.344	1.332	1.472	1.205	1.321	1.318	1.283	1.347	0.922	1.262	1.404	1.366	1.359	1.332	0.987	1.386	1.186	1.251	1.258	1.349	1.232	1.206	1.401	1.386	1.214	1.214
0.695611	1.313	1.262	1.378	1.28	1.33	1.311	1.396	1.342	1.261	1.427	1.201	1.23	1.415	1.359	1.357	1.218	1.351	1.249	1.264	1.431	1.309	1.324	1.297	1.365	1.323	1.301	1.357	1.367	1.352	1.299	1.361	1.321	1.385	1.312	1.218	1.542	1.323	1.294	1.346	0.929	1.268	1.403	1.355	0.997	1.431	1.177	1.25	1.287	1.37
0.704212	1.315	1.382	1.315	1.264	1.344	1.208	1.42	1.224	1.375	1.345	1.276	1.214	1.363	1.258	1.383	1.315	1.292	1.271	1.335	1.343	1.34	1.357	1.36	1.373	1.308	1.306	1.318	1.359	1.416	1.216	1.369	1.293	1.258	1.368	0.934	1.26	1.364	1.322	0.997	1.395	1.228	1.193	1.284	1.238	1.224	1.354	1.404	1.216	1.411
0.712813	1.202	1.246	1.437	1.486	1.355	1.218	1.297	1.375	1.379	1.249	1.377	1.303	1.308	1.277	1.351	1.338	1.397	1.38	1.342	1.366	1.304	1.305	1.312	1.395	1.331	1.213	1.365	1.324	1.264	1.333	0.939	1.256	1.372	1.323	1.006	1.371	1.189	1.234	1.254	1.219	1.365	1.221	1.391	1.42	1.206	1.184	1.232	1.206	1.206
0.721414	1.202	1.258	1.385	1.362	1.377	1.219	1.254	1.345	1.258	1.392	1.296	1.303	1.348	1.261	1.338	1.407	1.342	1.358	1.315	1.297	1.306	1.29	1.38	1.319	1.502	1.213	1.313	1.342	1.309	1.334	0.966	0.789	1.275	1.4	1.394	1.35	1.01	1.41	1.173	1.236	1.264	1.223	1.364	1.219	1.212	1.427	1.389	1.231	1.243
0.730015	1.448	1.196	1.364	1.238	1.41	1.393	1.35	1.215	1.297	1.395	1.251	1.254	1.431	1.293	1.302	1.366	1.268	1.336	1.396	1.355	1.36	1.37	1.285	1.313	1.309	1.332	1.315	1.471	1.225	1.373	1.264	1.337	0.967	0.787	1.258	1.357	1.337	1.346	1.015	1.383	1.181	1.24	1.258	1.239	1.354	1.218	1.207	1.418	1.384
0.738616	1.437	1.404	1.369	1.218	1.276	1.363	1.25	1.43	1.306	1.315	1.269	1.326	1.37	1.409	1.353	1.404	1.374	1.295	1.32	1.339	1.333	1.476	1.226	1.359	1.292	1.272	1.333	1.254	0.962	1.384	1.461	1.356	1.021	1.431	1.192	1.222	1.273	1.213	1.387	1.212	1.208	1.412	1.425	1.215	1.244	1.214	1.199	1.37	1.407
0.747217	1.379	1.342	1.337	1.41	1.269	1.414	1.214	1.277	1.385	1.489	1.402	1.225	1.306	1.365	1.264	1.421	1.335	1.307	1.281	1.368	1.362	1.405	1.372	1.352	1.398	1.309	1.332	1.325	1.427	1.385	1.228	1.377	1.268	1.354	0.984	1.264	1.367	1.367	1.35	1.019	1.442	1.201	1.303	1.279	1.411	1.237	1.232	1.474	1.423
0.755818	1.518	1.204	1.272	1.494	1.376	1.386	1.227	1.285	1.344	1.272	1.298	1.41	1.313	1.269	1.396	1.331	1.42	1.374	1.362	1.314	1.347	1.33	1.321	1.463	1.34	1.228	1.354	1.372	1.266	1.337	0.979	1.26	1.434	1.353	1.354	1.027	1.441	1.171	1.315	1.239	1.242	1.354	1.222	1.401	1.222	1.393	1.214	1.257	1.214
0.764419	1.285	1.377	1.212	1.266	1.45	1.378	1.353	1.211	1.273	1.33	1.245	1.37	1.297	1.3	1.26	1.369	1.332	1.364	1.359	1.364	1.368	1.313	1.33	1.314	1.422	1.339	1.224	1.337	1.253	1.345	0.975	1.278	1.338	1.385	1.352	1.033	1.398	1.211	1.287	1.247	1.211	1.351	1.221	1.207	1.418	1.396	1.209	1.242	1.231
0.77302	1.359	1.312	1.348	1.199	1.274	1.405	1.444	1.38	1.225	1.298	1.384	1.28	1.464	1.303	1.312	1.271	1.358	1.35	1.405	1.412	1.443	1.386	1.315	1.348	1.322	1.437	1.357	1.244	1.383	1.324	1.34	0.986	1.267	1.341	1.338	1.033	1.42	1.315	1.222	1.244	1.193	1.365	1.217	1.405	1.443	1.205	1.231	1.255	1.22
0.781621	1.229	1.264	1.493	1.451	1.383	1.239	1.313	1.397	1.305	1.476	1.297	1.331	1.293	1.353	1.403	1.368	1.415	1.385	1.412	1.379	1.341	1.367	1.377	1.38	1.373	1.537	1.253	1.34	1.295	1.362	1.01	1.293	0.447	1.322	1.362	1.033	1.229	1.431	1.311	1.242	1.252	1.429	1.232	1.235	1.454	1.449	1.236	1.276	1.254
0.790222	1.324	1.412	1.225	1.484	1.261	1.402	1.377	1.232	1.289	1.388	1.293	1.391	1.319	1.344	1.38	1.311	1.42	1.411	1.433	1.389	1.392	1.346	1.319	1.341	1.455	1.327	1.227	1.356	1.256	1.379	1.018	1.275	0.646	1.391	1.376	1.038	1.324	1.434	1.235	1.215	1.235	1.422	1.238	1.46	1.452	1.251	1.244	1.24	1.226
0.798823	1.354	1.264	1.4	1.212	1.279	1.499	1.383	1.353	1.208	1.308	1.412	1.289	1.436	1.298	1.328	1.277	1.401	1.364	1.437	1.401	1.39	1.372	1.325	1.35	1.352	1.449	1.354	1.252	1.358	1.397	1.312	1.361	1.002	1.269	1.442	1.391	1.362	1.037	1.297	1.432	1.235	1.202	1.284	1.397	1.236	1.222	1.456	1.463	1.248
0.807424	1.459	1.208	1.275	1.405	1.479	1.362	1.225	1.289	1.341	1.287	1.416	1.322	1.341	1.364	1.279	1.385	1.396	1.402	1.398	1.392	1.308	1.324	1.331	1.451	1.352	1.249	1.34	1.29	1.356	1.003	1.267	1.387	1.399	1.36	1.043	1.299	1.425	1.249	1.197	1.22	1.23	1.41	1.233	1.431	1.461	1.233	1.276	1.212	1.228
0.816025	1.351	1.298	1.225	1.328	1.29	1.285	1.428	1.313	1.275	1.399	1.407	1.334	1.445	1.41	1.362	1.367	1.321	1.33	1.33	1.4	1.37	1.498	1.226	1.325	1.29	1.359	1.023	1.263	0.668	1.474	1.35	1.38	1.042	1.324	1.439	1.243	1.206	1.221	1.396	1.225	1.466	1.465	1.231	1.272	1.246	1.199	1.36	1.119	1.46
0.824626	1.285	1.341	1.477	1.216	1.261	1.407	1.39	1.363	1.302	1.236	1.363	1.274	1.434	1.312	1.299	1.271	1.367	1.356	1.448	1.356	1.446	1.418	1.352	1.362	1.309	1.342	1.456	1.232	1.401	1.374	1.296	1.37	1.032	1.278	0.713	1.452	1.34	1.359	1.045	1.322	1.42	1.266	1.212	1.229	1.389	1.217	1.479	1.439	1.235
0.833227	1.448	1.278	1.34	1.477	1.212	1.253	1.455	1.443	1.374	1.284	1.243	1.355	1.264	1.306	1.489	1.324	1.272	1.404	1.387	1.448	1.388	1.405	1.341	1.333	1.344	1.301	1.443	1.376	1.233	1.387	1.311	1.36	1.273	1.03	0.921	1.423	1.335	1.385	1.042	1.309	1.417	1.212	1.224	1.219	1.402	1.236	1.234	1.448	1.504
0.841828	1.366	1.477	1.224	1.486	1.288	1.33	1.377	1.298	1.239	1.393	1.286	1.445	1.322	1.338	1.283	1.383	1.389	1.42	1.453	1.405	1.409	1.379	1.329	1.36	1.321	1.371	1.369	1.531	1.239	1.361	1.346	1.267	1.341	1.021	1.276	1.315	1.372	1.047	1.405	1.325	1.251	1.21	1.234	1.381	1.225	1.448	1.446	1.226	1.268
0.850429	1.388	1.285	1.536	1.24	1.436	1.312	1.42	1.429	1.325	1.245	1.426	1.309	1.383	1.457	1.354	1.294	1.405	1.389	1.415	1.412	1.368	1.404	1.332	1.365	1.342	1.365	1.363	1.519	1.242	1.382	1.39	1.288	1.354	1.037	1.266	0.726	1.476	1.355	1.405	1.044	1.318	1.208	1.414	1.214	1.232	1.396	1.227	1.474	1.452
0.85903	1.274	1.225	1.44	1.284	1.478	1.386	1.318	1.228	1.391	1.277	1.334	1.427	1.311	1.327	1.293	1.382	1.391	1.368	1.436	1.417	1.368	1.395	1.303	1.32	1.33	1.349	1.501	1.258	1.398	1.326	1.391	1.041	1.285	0.676	1.475	1.375	1.39	1.047	1.311	1.379	1.209	1.226	1.247	1.429	1.233	1.456	1.455	1.209	1.264
0.867631	1.395	1.352	1.45	1.285	1.363	1.23	1.489	1.285	1.416	1.465	1.384	1.228	1.334	1.411	1.309	1.449	1.319	1.35	1.294	1.369	1.383	1.458	1.372	1.399	1.396	1.351	1.359	1.32	1.405	1.45	1.248	1.369	1.376	1.313	1.39	1.043	1.284	0.634	1.495	1.361	1.406	1.049	1.323	1.397	1.222	1.229	1.23	1.236	1.417
0.876232	1.288	1.365	1.215	1.48	1.287	1.505	1.448	1.406	1.234	1.352	1.39	1.309	1.361	1.46	1.384	1.293	1.43	1.366	1.466	1.42	1.454	1.385	1.317	1.38	1.347	1.449	1.507	1.255	1.384	1.407	1.306	1.382	1.047	1.285	0.676	1.437	1.39	1.37	1.047	1.346	1.443	1.239	1.273	1.246	1.45	1.25	1.458	1.491	1.265
0.884833	1.393	1.388	1.308	1.336	1.428	1.243	1.282	1.39	1.486	1.348	1.236	1.304	1.36	1.308	1.293	1.484	1.338	1.291	1.301	1.395	1.366	1.409	1.423	1.416	1.417	1.312	1.338	1.359	1.415	1.251	1.494	1.395	1.307	1.363	1.05	1.288	0.654	1.49	1.332	1.387	1.048	1.309	1.44	1.236	1.274	1.42	1.242	1.246	1.438
0.893434	1.453	1.226	1.304	1.53	1.484	1.404	1.239	1.333	1.388	1.345	1.336	1.515	1.354	1.311	1.426	1.384	1.477	1.468	1.41	1.451	1.358	1.361	1.369	1.405	1.26	1.455	1.359	1.416	1.34	1.37	1.054	1.289	0.57	1.463	1.351	1.384	1.046	1.357	1.427	1.269	1.22	1.415	1.241	1.249	1.43	1.486	1.23	1.273	1.234
0.902035	1.386	1.482	1.242	1.283	1.386	1.499	1.39	1.254	1.311	1.381	1.274	1.324	1.334	1.459	1.302	1.386	1.408	1.473	1.414	1.412	1.375	1.347	1.368	1.34	1.425	1.455	1.251	1.377	1.333	1.287	1.364	1.038	1.278	1.447	1.369	1.401	1.049	1.214	1.315	1.435	1.226	1.396	1.245	1.447	1.257	1.462	1.232	1.264	1.237
0.910636	1.376	1.336	1.452	1.36	1.296	1.488	1.255	1.486	1.303	1.459	1.311	1.409	1.244	1.422	1.319	1.495	1.379	1.35	1.327	1.46	1.433	1.484	1.47	1.451	1.433	1.35	1.383	1.387	1.43	1.487	1.267	1.387	1.31	1.397	1.059	1.294	0.715	1.519	1.395	1.402	1.05	1.363	1.408	1.22	1.251	1.225	1.455	1.49	1.257
0.919237	1.244	1.298	1.521	1.456	1.417	1.252	1.307	1.412	1.339	1.377	1.365	1.467	1.341	1.286	1.464	1.436	1.512	1.438	1.415	1.495	1.351	1.381	1.322	1.428	1.476	1.274	1.369	1.326	1.37	1.042	1.303	1.494	1.375	1.409	1.051	1.372	1.446	1.232	1.279	1.257	1.457	1.256	1.506	1.501	1.251	1.283	1.238	1.22	1.104
0.927838	1.368	1.461	1.361	1.304	1.493	1.252	1.275	1.428	1.527	1.411	1.339	1.24	1.417	1.33	1.452	1.357	1.35	1.331	1.41	1.403	1.497	1.44	1.421	1.317	1.39	1.372	1.451	1.489	1.255	1.387	1.356	1.388	1.06	1.32	1.414	1.389	1.449	1.052	1.39	1.43	1.235	1.264	1.421	1.248	1.506	1.246	1.494	1.274	1.292
0.936439	1.368	1.255	1.302	1.463	1.483	1.394	1.338	1.243	1.449	1.34	1.323	1.368	1.496	1.362	1.312	1.429	1.453	1.401	1.472	1.422	1.442	1.466	1.34	1.357	1.36	1.443	1.253	1.477	1.367	1.328	1.394	1.06	1.295	0.751	1.346	1.433	1.048	1.339	1.425	1.224	1.274	1.41	1.246	1.482	1.249	1.475	1.252	1.268	1.234
0.94504	1.38	1.415	1.373	1.32	1.24	1.295	1.564	1.453	1.436	1.332	1.252	1.396	1.335	1.38	1.474	1.362	1.315	1.41	1.47	1.475	1.422	1.441	1.402	1.394	1.409	1.411	1.261	1.501	1.416	1.335	1.044	1.387	1.352	1.297	1.347	1.421	1.052	1.366	1.487	1.247	1.271	1.427	1.233	1.268	1.476	1.449	1.245	1.269	1.262
0.953641	1.236	1.343	1.408	1.458	1.418	1.353	1.242	1.303	1.395	1.296	1.443	1.321	1.319	1.3	1.393	1.371	1.46	1.413	1.429	1.379	1.341	1.398	1.376	1.463	1.253	1.504	1.372	1.329	1.352	1.044	1.378	1.28	1.482	1.35	1.384	1.052	1.384	1.21	1.434	1.263	1.429	1.239	1.267	1.45	1.511	1.267	1.282	1.254	1.222
0.962242	1.319	1.555	1.511	1.473	1.353	1.268	1.44	1.338	1.392	1.508	1.402	1.334	1.471	1.451	1.501	1.472	1.457	1.469	1.417	1.389	1.374	1.282	1.505	1.421	1.364	1.065	1.428	1.392	1.319	0.599	1.551	1.39	1.454	1.056	1.253	1.382	1.46	1.262	1.429	1.254	1.459	1.263	1.505	1.267	1.307	1.237	1.24	1.414	1.111
0.970843	1.534	1.459	1.467	1.343	1.262	1.408	1.31	1.398	1.476	1.36	1.338	1.327	1.428	1.389	1.485	1.443	1.49	1.402	1.345	1.379	1.359	1.475	1.383	1.261	1.546	1.376	1.361	1.064	1.412	1.394	1.309	0.657	1.485	1.394	1.435	1.052	1.247	1.367	1.449	1.28	1.445	1.246	1.498	1.26	1.489	1.271	1.293	1.241	1.234
0.979444	1.326	1.386	1.421	1.258	1.352	1.52	1.447	1.438	1.383	1.27	1.435	1.344	1.37	1.498	1.394	1.379	1.339	1.465	1.428	1.514	1.48	1.461	1.423	1.418	1.428	1.398	1.271	1.52	1.379	1.358	1.054	1.417	1.342	1.401	1.439	1.053	1.246	1.378	1.461	1.27	1.468	1.257	1.263	1.473	1.512	1.293	1.315	1.28	1.251
0.988045	1.402	1.26	1.315	1.449	1.489	1.358	1.42	1.268	1.431	1.33	1.407	1.481	1.328	1.347	1.318	1.443	1.412	1.498	1.439	1.473	1.454	1.427	1.407	1.388	1.266	1.503	1.463	1.325	1.381	1.058	1.345	0.822	1.512	1.384	1.446	1.049	1.247	1.367	1.425	1.281	1.428	1.258	1.517	1.274	1.491	1.263	1.296	1.261	1.245
0.996646	1.483	1.25	1.523	1.311	1.382	1.331	1.252	1.393	1.35	1.355	1.478	1.377	1.305	1.438	1.406	1.454	1.443	1.447	1.409	1.371	1.37	1.403	1.479	1.505	1.276	1.401	1.303	1.051	1.39	1.288	1.486	1.385	1.447	1.057	1.232	1.351	1.435	1.271	1.465	1.239	1.477	1.268	1.491	1.255	1.271	1.264	1.242	1.469	1.113
1.00525	1.522	1.311	1.45	1.427	1.262	1.356	1.42	1.325	1.382	1.507	1.325	1.333	1.381	1.386	1.46	1.502	1.429	1.439	1.468	1.415	1.397	1.375	1.424	1.268	1.542	1.402	1.331	1.065	1.392	1.286	0.732	1.356	1.457	1.052	1.381	1.456	1.304	1.243	1.441	1.265	1.487	1.256	1.468	1.254	1.287	1.244	1.231	1.125	1.489
1.01385	1.373	1.436	1.421	1.319	1.251	1.485	1.309	1.434	1.407	1.246	1.314	1.428	1.324	1.431	1.386	1.354	1.317	1.377	1.422	1.493	1.43	1.419	1.435	1.401	1.382	1.334	1.474	1.272	1.389	1.346	1.39	1.06	1.319	0.701	1.451	1.396	1.409	1.048	1.371	1.431	1.268	1.23	1.457	1.255	1.5	1.268	1.487	1.27	1.309
1.02245	1.352	1.244	1.592	1.297	1.317	1.438	1.257	1.416	1.327	1.334	1.461	1.342	1.334	1.433	1.413	1.475	1.448	1.453	1.461	1.415	1.399	1.386	1.429	1.281	1.416	1.303	1.065	1.382	1.416	1.316	0.738	1.426	1.454	1.053	1.29	1.381	1.429	1.3	1.229	1.503	1.239	1.5	1.265	1.529	1.267	1.298	1.251	1.227	1.118
1.03105	1.459	1.334	1.383	1.256	1.316	1.545	1.45	1.382	1.258	1.335	1.406	1.345	1.364	1.498	1.38	1.288	1.362	1.397	1.45	1.397	1.384	1.378	1.392	1.344	1.451	1.499	1.275	1.41	1.346	1.062	1.397	1.317	0.651	1.469	1.414	1.443	1.226	1.053	1.376	1.472	1.257	1.499	1.271	1.459	1.27	1.507	1.243	1.309	1.271
1.03965	1.536	1.348	1.398	1.277	1.491	1.314	1.415	1.264	1.346	1.45	1.333	1.378	1.486	1.371	1.317	1.429	1.446	1.437	1.508	1.441	1.403	1.432	1.411	1.415	1.392	1.489	1.28	1.438	1.364	1.05	1.422	1.319	1.501	1.419	1.452	1.053	1.279	1.405	1.475	1.265	1.219	1.491	1.274	1.571	1.498	1.298	1.305	1.293	1.283
1.04825	1.391	1.261	1.539	1.287	1.52	1.483	1.411	1.355	1.279	1.398	1.348	1.378	1.524	1.395	1.346	1.473	1.449	1.527	1.453	1.468	1.412	1.411	1.412	1.481	1.287	1.407	1.346	1.4	1.061	1.317	0.749	1.51	1.472	1.469	1.055	1.262	1.402	1.452	1.284	1.238	1.473	1.253	1.549	1.49	1.292	1.287	1.333	1.279	1.252
1.05685	1.265	1.442	1.359	1.44	1.364	1.372	1.483	1.41	1.345	1.459	1.457	1.511	1.466	1.461	1.513	1.438	1.45	1.399	1.292	1.53	1.388	1.326	1.069	1.402	1.405	1.306	0.683	1.448	1.451	1.236	1.054	1.387	1.445	1.29	1.231	1.264	1.495	1.507	1.481	1.29	1.289	1.329	1.237	1.262	1.12	1.264	1.497	1.433	1.428
1.06545	1.479	1.308	1.247	1.331	1.559	1.422	1.41	1.263	1.344	1.46	1.348	1.357	1.466	1.348	1.327	1.429	1.452	1.543	1.49	1.463	1.436	1.439	1.43	1.418	1.289	1.479	1.406	1.363	1.39	1.048	1.305	1.509	1.416	1.472	1.052	1.367	1.465	1.278	1.251	1.255	1.438	1.496	1.47	1.294	1.249	1.316	1.252	1.253	1.125
1.07405	1.32	1.42	1.276	1.309	1.543	1.507	1.361	1.444	1.279	1.453	1.364	1.449	1.457	1.523	1.402	1.343	1.522	1.474	1.559	1.49	1.535	1.512	1.432	1.415	1.413	1.525	1.293	1.429	1.378	1.07	1.397	1.409	0.788	1.322	1.474	1.458	1.053	1.256	1.433	1.388	1.292	1.214	1.274	1.435	1.543	1.498	1.286	1.266	1.315
1.08266	1.605	1.423	1.355	1.441	1.274	1.43	1.386	1.403	1.383	1.562	1.373	1.359	1.446	1.476	1.505	1.458	1.413	1.478	1.415	1.421	1.395	1.477	1.299	1.398	1.359	1.068	1.393	1.387	1.334	0.659	1.503	1.46	1.475	1.055	1.252	1.396	1.451	1.297	1.225	1.255	1.447	1.48	1.532	1.293	1.276	1.298	1.277	1.247	1.129
1.09126	1.446	1.272	1.33	1.438	1.364	1.379	1.379	1.494	1.347	1.433	1.499	1.447	1.529	1.483	1.484	1.447	1.403	1.392	1.494	1.306	1.432	1.342	1.062	1.402	1.43	1.329	0.694	1.588	1.502	1.465	1.056	1.244	1.405	1.482	1.326	1.268	1.475	1.525	1.572	1.304	1.299	1.321	1.272	1.263	1.135	1.289	1.52	1.46	1.484
1.09986	1.321	1.524	1.527	1.465	1.266	1.375	1.439	1.379	1.443	1.493	1.391	1.346	1.409	1.458	1.486	1.423	1.522	1.464	1.469	1.418	1.42	1.388	1.294	1.482	1.414	1.347	1.051	1.417	1.406	1.325	1.5	1.438	1.472	1.054	1.273	1.375	1.429	1.283	1.215	1.258	1.457	1.507	1.51	1.29	1.257	1.299	1.248	1.24	1.128
1.10846	1.468	1.473	1.265	1.362	1.388	1.384	1.467	1.425	1.544	1.425	1.36	1.458	1.468	1.465	1.529	1.483	1.489	1.413	1.452	1.399	1.496	1.286	1.41	1.346	1.067	1.414	1.394	1.319	0.71	1.495	1.481	1.466	1.055	1.282	1.472	1.396	1.29	1.24	1.288	1.491	1.515	1.557	1.325	1.297	1.326	1.317	1.261	1.15	1.262
1.11706	1.512	1.372	1.427	1.46	1.343	1.414	1.301	1.368	1.584	1.376	1.486	1.487	1.28	1.468	1.36	1.408	1.476	1.429	1.33	1.456	1.464	1.427	1.52	1.481	1.463	1.412	1.434	1.393	1.296	1.506	1.418	1.357	1.054	1.414	1.329	1.488	1.458	1.055	1.279	1.441	1.407	1.295	1.242	1.264	1.489	1.504	1.552	1.28	1.297
1.12566	1.287	1.353	1.524	1.461	1.362	1.445	1.264	1.439	1.361	1.409	1.388	1.486	1.356	1.456	1.465	1.441	1.516	1.46	1.504	1.448	1.446	1.468	1.415	1.298	1.54	1.437	1.365	1.054	1.429	1.408	1.323	1.446	1.433	1.061	1.281	1.45	1.412	1.317	1.27	1.265	1.482	1.504	1.514	1.292	1.262	1.316	1.254	1.263	1.141
1.13426	1.429	1.426	1.299	1.426	1.263	1.329	1.553	1.42	1.428	1.292	1.379	1.432	1.383	1.404	1.395	1.5	1.395	1.33	1.412	1.434	1.533	1.491	1.445	1.496	1.427	1.399	1.421	1.298	1.528	1.448	1.33	1.052	1.409	1.322	1.494	1.467	1.055	1.258	1.455	1.371	1.292	1.261	1.275	1.486	1.532	1.527	1.293	1.248	1.329
1.14286	1.316	1.425	1.302	1.383	1.519	1.283	1.452	1.387	1.462	1.368	1.405	1.546	1.4	1.355	1.468	1.494	1.542	1.496	1.477	1.49	1.445	1.501	1.397	1.297	1.523	1.422	1.371	1.053	1.385	1.293	1.502	1.48	1.468	1.057	1.259	1.448	1.398	1.291	1.247	1.481	1.528	1.528	1.29	1.276	1.304	1.278	1.247	1.135	1.295
1.15146	1.406	1.296	1.34	1.526	1.367	1.425	1.3	1.361	1.441	1.368	1.43	1.378	1.552	1.35	1.427	1.454	1.517	1.502	1.492	1.439	1.432	1.379	1.292	1.512	1.467	1.376	1.058	1.387	1.417	1.346	1.464	1.508	1.496	1.056	1.259	1.487	1.428	1.294	1.264	1.501	1.526	1.528	1.302	1.265	1.33	1.274	1.274	1.302	1.15
1.16006	1.458	1.423	1.318	1.426	1.285	1.345	1.579	1.504	1.443	1.274	1.388	1.451	1.371	1.535	1.372	1.355	1.413	1.405	1.469	1.531	1.514	1.524	1.522	1.446	1.438	1.415	1.294	1.537	1.379	1.377	1.064	1.387	1.314	1.508	1.464	1.056	1.272	1.453	1.39	1.303	1.278	1.482	1.488	1.572	1.285	1.294	1.307	1.278	1.236
1.16867	1.436	1.41	1.276	1.364	1.548	1.469	1.451	1.289	1.352	1.447	1.386	1.442	1.502	1.382	1.41	1.323	1.47	1.437	1.571	1.476	1.478	1.445	1.378	1.407	1.279	1.471	1.414	1.364	1.07	1.383	1.408	0.728	1.339	1.514	1.476	1.054	1.273	1.456	1.412	1.296	1.282	1.492	1.542	1.543	1.285	1.275	1.318	1.278	1.249
1.17727	1.428	1.378	1.301	1.448	1.282	1.332	1.597	1.491	1.369	1.269	1.466	1.438	1.37	1.377	1.492	1.383	1.346	1.433	1.468	1.566	1.487	1.443	1.47	1.417	1.439	1.303	1.538	1.467	1.384	1.062	1.418	1.402	1.343	1.516	1.502	1.485	1.047	1.245	1.508	1.383	1.284	1.279	1.475	1.518	1.518	1.277	1.283	1.326	1.269
1.18587	1.303	1.398	1.476	1.284	1.314	1.535	1.439	1.347	1.278	1.461	1.46	1.467	1.354	1.394	1.435	1.556	1.364	1.482	1.455	1.573	1.483	1.471	1.471	1.426	1.427	1.293	1.504	1.433	1.355	1.055	1.423	1.388	1.333	1.565	1.507	1.479	1.055	1.271	1.519	1.403	1.315	1.272	1.474	1.499	1.533	1.29	1.322	1.282	1.293
1.19447	1.439	1.43	1.309	1.421	1.268	1.32	1.485	1.476	1.287	1.421	1.368	1.437	1.363	1.515	1.391	1.36	1.356	1.401	1.441	1.569	1.481	1.48	1.425	1.429	1.412	1.293	1.492	1.416	1.348	1.053	1.39	1.072	1.303	1.441	1.518	1.456	1.051	1.239	1.434	1.396	1.293	1.276	1.486	1.5	1.523	1.275	1.326	1.261	1.279
1.20307	1.425	1.288	1.385	1.376	1.274	1.313	1.543	1.489	1.26	1.476	1.383	1.422	1.368	1.384	1.422	1.528	1.435	1.347	1.465	1.506	1.605	1.517	1.467	1.471	1.526	1.447	1.443	1.396	1.308	1.537	1.425	1.391	1.059	1.432	1.331	1.506	1.492	1.057	1.242	1.498	1.415	1.333	1.265	1.492	1.55	1.562	1.287	1.305	1.314
1.21167	1.448	1.421	1.306	1.411	1.282	1.36	1.647	1.479	1.282	1.47	1.383	1.455	1.397	1.333	1.374	1.539	1.379	1.323	1.443	1.448	1.56	1.44	1.471	1.438	1.426	1.423	1.305	1.497	1.419	1.367	1.058	1.396	1.423	1.323	1.487	1.524	1.465	1.053	1.23	1.452	1.409	1.315	1.257	1.494	1.525	1.518	1.288	1.255	1.316
1.22027	1.427	1.319	1.407	1.269	1.334	1.528	1.471	1.456	1.371	1.295	1.461	1.395	1.416	1.375	1.337	1.501	1.442	1.475	1.53	1.497	1.452	1.452	1.446	1.41	1.286	1.534	1.467	1.382	1.058	1.43	1.476	1.337	1.484	1.492	1.056	1.257	1.485	1.415	1.301	1.269	1.487	1.526	1.56	1.295	1.263	1.322	1.289	1.255	1.301
1.22887	1.432	1.28	1.307	1.554	1.419	1.452	1.381	1.279	1.427	1.376	1.388	1.358	1.533	1.36	1.452	1.451	1.469	1.502	1.529	1.526	1.524	1.433	1.436	1.401	1.311	1.527	1.443	1.372	1.055	1.411	1.44	1.339	1.537	1.496	1.472	1.058	1.246	1.486	1.431	1.331	1.302	1.513	1.565	1.585	1.296	1.287	1.324	1.286	1.265
1.23747	1.387	1.241	1.296	1.52	1.441	1.448	1.328	1.262	1.424	1.393	1.365	1.514	1.345	1.346	1.375	1.43	1.37	1.397	1.536	1.494	1.482	1.423	1.431	1.44	1.399	1.308	1.509	1.407	1.352	1.047	1.404	1.408	1.068	1.325	1.519	1.491	1.053	1.25	1.464	1.397	1.296	1.267	1.498	1.546	1.54	1.283	1.277	1.309	1.308
1.24608	1.282	1.363	1.485	1.485	1.475	1.404	1.271	1.46	1.381	1.377	1.414	1.5	1.351	1.4	1.456	1.508	1.443	1.518	1.526	1.47	1.431	1.471	1.417	1.306	1.513	1.417	1.34	1.053	1.418	1.419	1.07	1.352	1.55	1.55	1.497	1.059	1.236	1.475	1.421	1.316	1.27	1.52	1.524	1.536	1.272	1.286	1.279	1.261	1.247
1.25468	1.439	1.323	1.39	1.288	1.324	1.496	1.353	1.457	1.41	1.262	1.435	1.404	1.35	1.352	1.36	1.353	1.503	1.359	1.44	1.505	1.43	1.546	1.464	1.475	1.45	1.471	1.408	1.293	1.519	1.404	1.359	1.084	0.994	1.447	1.417	1.071	1.306	1.531	1.49	1.053	1.266	1.476	1.392	1.336	1.255	1.492	1.495	1.501	1.281
1.26328	1.439	1.427	1.297	1.394	1.442	1.287	1.368	1.403	1.607	1.37	1.398	1.284	1.475	1.379	1.417	1.374	1.363	1.385	1.578	1.428	1.443	1.513	1.484	1.481	1.429	1.467	1.397	1.303	1.547	1.551	1.406	1.348	1.055	1.44	1.423	1.075	1.338	1.576	1.485	1.06	1.26	1.481	1.421	1.289	1.27	1.465	1.539	1.548	1.286
1.27188	1.477	1.446	1.294	1.358	1.526	1.411	1.47	1.283	1.465	1.388	1.437	1.338	1.383	1.387	1.527	1.342	1.511	1.445	1.436	1.544	1.49	1.478	1.476	1.435	1.41	1.307	1.531	1.501	1.379	1.057	1.431	1.406	1.076	1.351	1.557	1.58	1.428	1.542	1.057	1.261	1.492	1.435	1.38	1.258	1.501	1.588	1.571	1.278	1.311
1.28048	1.324	1.386	1.297	1.352	1.475	1.351	1.504	1.467	1.269	1.445	1.392	1.368	1.32	1.38	1.378	1.492	1.343	1.485	1.531	1.429	1.447	1.54	1.496	1.463	1.468	1.427	1.4	1.302	1.517	1.42	1.357	1.051	1.44	1.433	1.076	1.3	1.538	1.473	1.057	1.238	1.453	1.398	1.27	1.253	1.455	1.524	1.563	1.262	1.316
1.28908	1.427	1.426	1.292	1.383	1.284	1.321	1.47	1.348	1.25	1.441	1.424	1.284	1.441	1.384	1.422	1.322	1.343	1.381	1.516	1.338	1.435	1.465	1.425	1.484	1.525	1.427	1.425	1.413	1.398	1.288	1.5	1.391	1.369	1.08	1.389	1.438	0.908	1.302	1.564	1.484	1.058	1.264	1.469	1.419	1.304	1.289	1.479	1.52	1.567
1.29768	1.337	1.48	1.461	1.386	1.444	1.426	1.295	1.397	1.261	1.328	1.488	1.362	1.437	1.267	1.486	1.368	1.441	1.411	1.377	1.404	1.542	1.429	1.482	1.49	1.559	1.475	1.464	1.489	1.451	1.447	1.3	1.533	1.508	1.443	1.396	1.061	1.424	1.4	1.327	1.518	1.499	1.059	1.272	1.485	1.384	1.321	1.261	1.467	1.564
1.30628	1.48	1.344	1.429	1.425	1.291	1.355	1.253	1.313	1.521	1.364	1.426	1.265	1.404	1.419	1.361	1.366	1.401	1.378	1.349	1.497	1.414	1.417	1.539	1.455	1.488	1.475	1.429	1.427	1.304	1.532	1.422	1.373	1.061	1.391	1.408	1.075	1.311	1.548	1.469	1.06	1.267	1.401	1.488	1.318	1.227	1.274	1.481	1.505	1.519
1.31488	1.303	1.42	1.459	1.276	1.323	1.552	1.399	1.496	1.283	1.391	1.439	1.387	1.379	1.423	1.364	1.533	1.432	1.452	1.487	1.545	1.464	1.466	1.466	1.473	1.317	1.514	1.596	1.428	1.358	1.059	1.426	1.082	1.331	1.601	1.52	1.064	1.286	1.451	1.462	1.35	1.491	1.273	1.567	1.573	1.274	1.323	1.309	1.321	1.258
1.32348	1.396	1.346	1.429	1.311	1.389	1.271	1.342	1.474	1.367	1.448	1.276	1.363	1.439	1.382	1.36	1.38	1.549	1.327	1.415	1.454	1.493	1.512	1.439	1.435	1.419	1.448	1.299	1.524	1.472	1.422	1.375	1.051	1.423	1.414	1.07	1.33	1.462	1.559	1.498	1.053	1.261	1.404	1.461	1.296	1.458	1.267	1.517	1.518	1.28
1.33208	1.432	1.429	1.311	1.397	1.436	1.275	1.335	1.463	1.431	1.368	1.301	1.432	1.385	1.387	1.412	1.373	1.326	1.508	1.473	1.464	1.514	1.508	1.482	1.461	1.381	1.422	1.294	1.476	1.471	1.402	1.34	1.056	1.423	1.393	1.077	1.318	1.569	1.504	1.06	1.271	1.427	1.448	1.317	1.473	1.257	1.524	1.523	1.27	1.313
1.34069	1.448	1.312	1.417	1.482	1.295	1.343	1.273	1.383	1.473	1.472	1.427	1.354	1.392	1.406	1.337	1.54	1.447	1.411	1.46	1.484	1.472	1.446	1.413	1.433	1.298	1.5	1.463	1.386	1.355	1.089	1.425	1.42	1.08	0.901	1.348	1.514	1.056	1.256	1.391	1.423	1.266	1.503	1.265	1.5	1.521	1.273	1.247	1.33	1.268
1.34929	1.398	1.516	1.519	1.363	1.373	1.449	1.461	1.328	1.432	1.364	1.419	1.306	1.386	1.489	1.295	1.365	1.278	1.385	1.483	1.485	1.477	1.384	1.409	1.414	1.355	1.55	1.468	1.448	1.541	1.514	1.51	1.47	1.44	1.436	1.315	1.581	1.437	1.361	1.061	1.421	1.091	1.421	1.331	1.533	1.059	1.246	1.444	1.474	1.323
1.35789	1.336	1.405	1.47	1.299	1.382	1.284	1.39	1.446	1.468	1.421	1.425	1.377	1.308	1.358	1.354	1.321	1.458	1.491	1.428	1.461	1.53	1.481	1.457	1.457	1.412	1.454	1.32	1.507	1.527	1.396	1.385	1.051	1.402	1.086	1.444	1.322	1.608	1.457	1.558	1.055	1.25	1.418	1.477	1.31	1.475	1.281	1.56	1.571	1.269
1.36649	1.429	1.339	1.434	1.328	1.432	1.309	1.358	1.406	1.481	1.284	1.294	1.277	1.354	1.43	1.441	1.448	1.406	1.403	1.298	1.399	1.335	1.503	1.414	1.426	1.502	1.51	1.438	1.475	1.419	1.433	1.296	1.54	1.449	1.412	1.333	1.06	1.412	1.456	1.085	1.335	1.525	1.06	1.249	1.406	1.448	1.306	1.488	1.282	1.578
1.37509	1.352	1.432	1.421	1.296	1.386	1.289	1.313	1.502	1.267	1.334	1.4	1.441	1.377	1.375	1.375	1.323	1.342	1.368	1.354	1.536	1.465	1.433	1.522	1.506	1.455	1.432	1.384	1.451	1.306	1.567	1.472	1.424	1.343	1.058	1.417	1.443	1.091	1.341	1.573	1.472	1.577	1.261	1.062	1.434	1.453	1.302	1.472	1.252	1.557
1.38369	1.344	1.451	1.49	1.354	1.461	1.37	1.434	1.411	1.328	1.388	1.434	1.303	1.352	1.264	1.374	1.447	1.291	1.436	1.354	1.37	1.379	1.333	1.501	1.44	1.425	1.556	1.518	1.461	1.438	1.424	1.424	1.309	1.523	1.447	1.352	1.069	1.415	1.447	1.333	1.628	1.467	1.062	1.565	1.27	1.423	1.47	1.308	1.269	1.455
1.39229
[truncated: 108 more columns]

## Sheet: Fig 3b - SNAP-tag2 + CF-CPY
Time [h]	SNAP-tag2 (CF-CPY) - Normalized Fluorescence Intensity (CPY/mTurquoise2)
0	0	0	0	0	0	0	0	0	0	0	0	0	0	0	0	0	0	0	0	0	0	0	0	0	0	0	0	0	0	0	0	0	0	0	0	0	0	0	0	0	0	0	0	0	0	0	0	0	0
0.030556	0.029	0.097	0.017	0.117	0.019	0.018	0.039	0.034	0.014	0.1	0.057	0.021	0.053	0.054	0.029	0.062	0.075	0.032	0.056	0.06	0.054	0.027	0.035	0.03	0.031	0.043	0.047	0.034	0.066	0.036	0.122	0.035	0.047	0.032	0.038	0.028	0.111	0.057	0.057	0.041	0.055	0.05	0.037	0.04	0.04	0.047	0.023	0.065	0.044
0.039155	0.037	0.13	0.022	0.027	0.027	0.108	0.06	0.053	0.021	0.144	0.086	0.034	0.082	0.099	0.098	0.046	0.047	0.119	0.093	0.095	0.074	0.039	0.041	0.043	0.054	0.065	0.043	0.081	0.049	0.161	0.042	0.06	0.04	0.049	0.032	0.063	0.131	0.065	0.052	0.075	0.069	0.055	0.067	0.059	0.066	0.03	0.079	0.041	0.063
0.047754	0.05	0.153	0.023	0.175	0.028	0.028	0.132	0.07	0.055	0.021	0.17	0.111	0.036	0.054	0.109	0.116	0.118	0.055	0.055	0.127	0.109	0.109	0.085	0.047	0.051	0.053	0.067	0.082	0.049	0.089	0.055	0.185	0.074	0.045	0.047	0.055	0.037	0.131	0.074	0.073	0.063	0.085	0.067	0.067	0.064	0.068	0.079	0.033	0.046
0.056353	0.058	0.026	0.198	0.033	0.033	0.062	0.082	0.024	0.222	0.131	0.049	0.133	0.139	0.141	0.065	0.065	0.162	0.131	0.095	0.052	0.055	0.06	0.061	0.076	0.105	0.055	0.095	0.06	0.215	0.082	0.053	0.054	0.062	0.041	0.165	0.079	0.08	0.072	0.099	0.079	0.078	0.069	0.083	0.089	0.04	0.045	0.054	0.084	0.088
0.064952	0.076	0.03	0.215	0.037	0.036	0.073	0.089	0.028	0.168	0.224	0.052	0.069	0.138	0.158	0.171	0.073	0.175	0.072	0.15	0.106	0.059	0.063	0.063	0.067	0.082	0.116	0.06	0.105	0.065	0.238	0.062	0.094	0.06	0.072	0.05	0.1	0.09	0.079	0.103	0.08	0.078	0.089	0.088	0.097	0.045	0.055	0.059	0.099	0.095
0.073551	0.075	0.237	0.029	0.221	0.039	0.038	0.074	0.209	0.029	0.174	0.091	0.24	0.056	0.153	0.153	0.074	0.17	0.069	0.168	0.152	0.105	0.059	0.058	0.063	0.067	0.085	0.119	0.057	0.104	0.064	0.243	0.053	0.09	0.057	0.066	0.047	0.169	0.091	0.098	0.082	0.116	0.093	0.08	0.093	0.091	0.106	0.046	0.059	0.066
0.08215	0.079	0.031	0.039	0.04	0.076	0.222	0.029	0.245	0.098	0.178	0.059	0.17	0.183	0.187	0.18	0.074	0.081	0.176	0.11	0.067	0.066	0.069	0.076	0.096	0.138	0.068	0.111	0.073	0.259	0.062	0.101	0.065	0.075	0.052	0.104	0.1	0.089	0.118	0.101	0.087	0.099	0.094	0.095	0.051	0.076	0.074	0.13	0.115	0.079
0.090749	0.092	0.033	0.041	0.041	0.079	0.03	0.264	0.096	0.199	0.062	0.182	0.196	0.192	0.206	0.186	0.076	0.084	0.111	0.18	0.069	0.065	0.071	0.075	0.095	0.144	0.067	0.109	0.074	0.274	0.06	0.099	0.061	0.077	0.047	0.091	0.087	0.085	0.115	0.085	0.089	0.098	0.102	0.097	0.051	0.063	0.11	0.07	0.113	0.07
0.099348	0.089	0.266	0.032	0.042	0.042	0.251	0.078	0.029	0.214	0.28	0.097	0.063	0.187	0.2	0.198	0.208	0.194	0.077	0.084	0.189	0.108	0.071	0.065	0.075	0.076	0.092	0.153	0.066	0.114	0.076	0.267	0.063	0.103	0.066	0.076	0.051	0.105	0.094	0.131	0.089	0.089	0.104	0.102	0.117	0.053	0.061	0.073	0.116	0.104
0.107947	0.109	0.094	0.035	0.045	0.046	0.084	0.288	0.032	0.283	0.241	0.108	0.067	0.198	0.224	0.206	0.083	0.223	0.088	0.208	0.113	0.072	0.069	0.074	0.082	0.095	0.167	0.07	0.117	0.075	0.279	0.061	0.106	0.063	0.079	0.049	0.095	0.094	0.124	0.099	0.091	0.095	0.108	0.103	0.054	0.066	0.121	0.076	0.081	0.133
0.116546	0.115	0.036	0.044	0.044	0.286	0.078	0.03	0.288	0.242	0.103	0.072	0.222	0.257	0.221	0.085	0.1	0.235	0.123	0.082	0.075	0.082	0.085	0.105	0.179	0.07	0.116	0.078	0.312	0.064	0.111	0.068	0.083	0.055	0.113	0.107	0.098	0.134	0.101	0.095	0.108	0.122	0.115	0.135	0.07	0.129	0.124	0.082	0.078	0.145
0.125145	0.135	0.412	0.039	0.05	0.046	0.082	0.033	0.328	0.267	0.112	0.076	0.102	0.251	0.272	0.228	0.229	0.088	0.289	0.108	0.274	0.12	0.084	0.078	0.09	0.092	0.108	0.2	0.072	0.121	0.08	0.311	0.067	0.117	0.067	0.082	0.054	0.107	0.098	0.094	0.129	0.091	0.096	0.102	0.116	0.139	0.058	0.072	0.134	0.132
0.133744	0.144	0.409	0.037	0.048	0.048	0.088	0.035	0.325	0.301	0.117	0.081	0.108	0.268	0.314	0.25	0.094	0.327	0.118	0.304	0.122	0.088	0.075	0.096	0.093	0.111	0.219	0.074	0.125	0.085	0.316	0.067	0.116	0.068	0.085	0.084	0.054	0.11	0.116	0.105	0.135	0.102	0.103	0.106	0.132	0.148	0.058	0.064	0.138	0.081
0.142343	0.167	0.457	0.051	0.041	0.049	0.092	0.036	0.354	0.33	0.126	0.093	0.293	0.317	0.266	0.269	0.097	0.343	0.124	0.316	0.129	0.094	0.077	0.098	0.099	0.114	0.238	0.076	0.13	0.089	0.312	0.074	0.121	0.071	0.085	0.058	0.116	0.113	0.108	0.144	0.124	0.106	0.119	0.153	0.157	0.065	0.087	0.137	0.149	0.09
0.150943	0.172	0.053	0.043	0.05	0.101	0.365	0.04	0.318	0.125	0.094	0.356	0.351	0.296	0.266	0.1	0.127	0.341	0.147	0.099	0.094	0.098	0.104	0.122	0.26	0.09	0.145	0.095	0.346	0.1	0.129	0.09	0.096	0.081	0.138	0.139	0.112	0.16	0.161	0.111	0.147	0.162	0.14	0.162	0.109	0.162	0.154	0.09	0.12	0.199
0.159542	0.193	0.065	0.056	0.061	0.129	0.054	0.378	0.347	0.143	0.103	0.329	0.382	0.292	0.387	0.11	0.135	0.357	0.195	0.365	0.104	0.13	0.108	0.113	0.13	0.271	0.11	0.178	0.104	0.382	0.143	0.128	0.114	0.11	0.109	0.19	0.184	0.13	0.181	0.229	0.196	0.125	0.176	0.152	0.073	0.164	0.163	0.098	0.174	0.206
0.168141	0.205	0.526	0.072	0.076	0.075	0.172	0.072	0.436	0.377	0.166	0.11	0.328	0.401	0.36	0.411	0.126	0.15	0.389	0.249	0.111	0.168	0.116	0.124	0.156	0.283	0.143	0.221	0.121	0.408	0.177	0.162	0.146	0.13	0.15	0.257	0.253	0.144	0.215	0.308	0.256	0.139	0.187	0.167	0.081	0.232	0.283	0.185	0.117	0.249
0.17674	0.222	0.608	0.097	0.101	0.098	0.226	0.1	0.489	0.438	0.21	0.131	0.385	0.395	0.452	0.389	0.464	0.157	0.176	0.437	0.349	0.143	0.246	0.146	0.16	0.197	0.327	0.201	0.297	0.159	0.501	0.244	0.214	0.199	0.172	0.205	0.327	0.331	0.182	0.279	0.426	0.347	0.212	0.167	0.22	0.092	0.302	0.213	0.138	0.313
0.185339	0.273	0.73	0.13	0.135	0.134	0.315	0.138	0.631	0.53	0.287	0.163	0.514	0.525	0.476	0.208	0.223	0.556	0.508	0.476	0.183	0.329	0.18	0.196	0.251	0.367	0.263	0.388	0.205	0.58	0.339	0.278	0.267	0.231	0.256	0.275	0.407	0.43	0.23	0.369	0.532	0.456	0.258	0.221	0.276	0.122	0.406	0.276	0.178	0.267
0.193938	0.314	0.815	0.173	0.165	0.168	0.395	0.176	0.758	0.567	0.356	0.189	0.617	0.59	0.617	0.553	0.277	0.259	0.267	0.584	0.554	0.58	0.237	0.419	0.236	0.256	0.325	0.444	0.348	0.506	0.266	0.73	0.436	0.357	0.349	0.286	0.331	0.56	0.36	0.562	0.301	0.489	0.667	0.608	0.329	0.314	0.358	0.159	0.528	0.346
0.202537	0.361	0.91	0.212	0.218	0.221	0.478	0.216	0.892	0.66	0.441	0.245	0.725	0.68	0.73	0.639	0.315	0.325	0.642	0.706	0.285	0.507	0.29	0.316	0.399	0.525	0.43	0.605	0.328	0.853	0.543	0.444	0.434	0.369	0.418	0.453	0.673	0.701	0.369	0.613	0.822	0.729	0.351	0.391	0.432	0.191	0.641	0.426	0.305	0.682
0.211136	0.41	1.018	0.266	0.272	0.265	0.59	1.039	0.263	0.795	0.535	0.301	0.854	0.815	0.39	0.823	0.739	0.398	0.776	0.834	0.357	0.632	0.357	0.391	0.498	0.636	0.528	0.725	0.401	0.981	0.627	0.551	0.536	0.449	0.813	0.534	0.829	0.453	0.733	0.945	0.892	0.437	0.482	0.473	0.242	0.775	0.522	0.374	0.798	0.516
0.219735	0.525	1.166	0.309	0.325	0.32	0.694	0.322	1.17	0.651	0.946	0.358	0.983	0.885	0.943	0.852	0.465	0.47	0.921	0.845	0.416	0.726	0.433	0.472	0.6	0.725	0.632	0.84	0.486	1.062	0.744	0.656	0.628	0.54	0.95	0.629	0.955	0.546	0.871	1.065	0.994	0.518	0.575	0.563	0.283	0.897	0.624	0.445	0.911	0.605
0.228334	0.582	0.48	0.38	0.365	0.372	0.773	1.221	0.373	1.003	0.735	0.42	1.088	0.975	1.032	0.935	0.536	0.539	0.965	1.028	0.493	0.83	0.516	0.538	0.683	0.821	0.728	0.927	1.134	0.571	0.887	0.761	0.738	0.641	0.707	1.028	0.763	1.09	0.65	1.008	1.144	1.122	0.61	0.645	0.733	0.335	1.014	0.731	0.535	1.076
0.236933	0.643	0.433	0.444	1.27	0.435	0.872	0.442	1.388	1.158	0.863	0.481	1.218	1.116	1.148	1.051	0.632	0.63	1.082	1.154	0.572	0.933	0.582	0.631	0.784	0.945	0.843	1.01	0.667	1.169	0.968	0.86	0.848	0.744	1.163	0.861	1.175	0.745	1.113	1.212	1.205	0.689	0.738	0.743	0.395	1.073	0.843	0.61	1.15	0.803
0.245532	0.719	1.341	0.489	0.507	0.497	0.96	0.509	1.389	1.23	0.952	0.557	1.253	1.287	1.162	1.192	1.125	0.72	0.72	1.102	1.203	0.666	1.004	0.681	0.725	0.882	1.027	0.949	1.069	0.734	1.239	1.056	0.959	0.951	0.869	1.232	0.972	1.25	0.834	1.207	1.244	1.269	0.794	0.846	0.92	0.457	1.147	0.939	0.697	1.24
0.254131	0.801	1.393	0.563	0.588	0.57	0.464	1.034	0.58	1.453	1.051	1.299	0.635	1.308	1.209	1.257	0.797	1.132	0.795	1.157	1.26	0.736	1.099	0.785	0.814	0.98	1.091	1.03	1.09	0.824	1.238	1.147	1.041	1.022	0.955	1.272	1.029	1.307	0.922	1.281	1.311	1.324	0.875	0.923	1.01	0.513	1.258	1.01	0.784	0.773
0.262731	0.843	1.379	0.63	0.657	0.522	0.637	1.105	0.638	1.428	1.14	1.249	0.72	1.315	1.242	1.313	0.889	1.212	0.877	1.227	1.309	0.834	1.156	0.868	0.895	1.044	1.152	1.115	1.116	0.917	1.302	1.211	1.126	1.112	1.068	1.32	1.138	1.351	1.025	1.341	1.334	1.371	1.009	0.967	1.1	0.585	1.234	1.09	0.858	1.314
0.271329	0.954	0.77	1.475	0.702	0.729	0.688	1.157	0.712	1.509	1.318	1.195	0.8	1.34	1.367	1.282	1.284	0.957	1.205	0.945	1.225	1.313	0.916	1.221	0.956	0.992	1.134	1.185	1.178	1.13	1.317	0.996	1.274	1.164	1.18	1.16	1.158	1.388	1.236	1.387	1.09	1.363	1.364	1.439	1.072	1.079	1.147	0.658	1.341	1.151
0.279929	0.971	0.834	1.404	0.799	0.77	0.755	1.19	0.784	1.522	1.342	1.229	0.864	1.359	1.288	1.338	1.04	1.224	1.023	1.357	1.255	0.987	1.245	1.073	1.055	1.207	1.209	1.243	1.162	1.054	1.272	1.212	1.264	1.215	1.249	1.366	1.225	1.402	1.148	1.395	1.411	1.411	1.12	1.121	1.172	0.725	1.349	1.191	1.029	1.421
0.288528	0.991	1.538	0.863	0.834	0.817	1.213	0.868	1.544	1.411	1.281	0.966	1.398	1.349	1.344	1.117	1.262	1.086	1.264	1.379	1.058	1.255	1.151	1.126	1.228	1.234	1.259	1.159	1.132	1.338	1.318	1.239	1.256	1.337	1.384	1.263	1.416	1.204	1.398	1.356	1.455	1.187	1.18	1.195	0.798	1.387	1.23	1.087	1.404	1.183
0.297127	0.987	1.546	0.942	0.922	0.885	1.252	0.951	1.565	1.375	1.3	1.046	1.456	1.414	1.348	1.395	1.191	1.275	1.161	1.407	1.352	1.134	1.285	1.224	1.192	1.268	1.241	1.32	1.165	1.164	1.358	1.271	1.258	1.371	1.347	1.422	1.29	1.412	1.223	1.399	1.45	1.423	1.212	1.197	1.254	0.852	1.343	1.232	1.156	1.457
0.305726	1.023	0.977	1.454	1.001	0.949	1.254	1.007	1.571	1.262	1.339	1.314	1.127	1.391	1.453	1.358	1.379	1.238	1.242	1.204	1.31	1.415	1.222	1.289	1.272	1.235	1.281	1.26	1.32	1.174	1.201	1.379	1.308	1.302	1.428	1.297	1.432	1.33	1.415	1.26	1.413	1.43	1.458	1.243	1.271	1.272	0.942	1.34	1.286	1.193
0.314325	1.044	1.039	1.079	1.002	1.283	1.588	1.094	1.259	1.434	1.322	1.199	1.436	1.389	1.397	1.285	1.277	1.256	1.363	1.432	1.251	1.266	1.371	1.278	1.308	1.26	1.321	1.164	1.369	1.22	1.355	1.277	1.278	1.434	1.414	1.288	1.383	1.341	1.429	1.285	1.409	1.379	1.463	1.251	1.326	1.282	1.016	1.336	1.28	1.242
0.322924	1.027	1.584	1.103	1.157	1.071	1.271	1.147	1.569	1.21	1.366	1.343	1.246	1.482	1.429	1.364	1.39	1.305	1.287	1.289	1.355	1.383	1.291	1.288	1.445	1.307	1.318	1.236	1.326	1.173	1.27	1.362	1.31	1.287	1.46	1.319	1.429	1.342	1.403	1.282	1.418	1.449	1.421	1.256	1.338	1.286	1.067	1.394	1.28	1.271
0.331523	1.032	1.75	1.161	1.207	1.111	1.294	1.198	1.631	1.432	1.363	1.328	1.463	1.425	1.448	1.336	1.301	1.31	1.369	1.464	1.335	1.349	1.511	1.343	1.373	1.302	1.36	1.203	1.435	1.268	1.39	1.314	1.337	1.475	1.328	1.434	1.364	1.444	1.315	1.442	1.46	1.499	1.39	1.277	1.326	1.119	1.391	1.278	1.289	1.456
0.340122	1.176	1.061	1.62	1.484	1.224	1.256	1.147	1.303	1.252	1.602	1.453	1.358	1.361	1.438	1.354	1.411	1.339	1.269	1.373	1.319	1.466	1.376	1.355	1.331	1.545	1.33	1.341	1.289	1.334	1.185	1.412	1.264	1.399	1.324	1.339	1.461	1.421	1.341	1.485	1.314	1.482	1.41	1.457	1.275	1.363	1.291	1.16	1.357	1.29
0.348721	1.108	1.056	1.213	1.689	1.298	1.245	1.179	1.303	1.243	1.32	1.605	1.315	1.382	1.368	1.39	1.478	1.425	1.434	1.342	1.319	1.336	1.373	1.468	1.353	1.351	1.564	1.349	1.355	1.286	1.336	1.179	1.441	1.281	1.415	1.308	1.295	1.453	1.315	1.454	1.398	1.455	1.322	1.448	1.432	1.278	1.277	1.401	1.288	1.179
0.35732	1.073	1.658	1.245	1.314	1.207	1.292	1.297	1.679	1.419	1.366	1.428	1.49	1.447	1.379	1.485	1.342	1.285	1.404	1.327	1.47	1.397	1.333	1.589	1.35	1.353	1.35	1.294	1.198	1.33	1.301	1.378	1.32	1.32	1.487	1.374	1.31	1.47	1.36	1.445	1.318	1.443	1.437	1.502	1.292	1.393	1.323	1.213	1.432	1.31
0.365919	1.089	1.072	1.561	1.27	1.313	1.218	1.299	1.29	1.651	1.316	1.433	1.341	1.435	1.511	1.385	1.493	1.341	1.295	1.347	1.469	1.395	1.38	1.337	1.594	1.359	1.36	1.272	1.339	1.208	1.423	1.307	1.418	1.318	1.335	1.516	1.362	1.457	1.368	1.526	1.332	1.46	1.512	1.476	1.397	1.301	1.313	1.226	1.428	1.298
0.374518	1.068	1.66	1.272	1.333	1.225	1.304	1.323	1.373	1.651	1.472	1.349	1.447	1.469	1.386	1.419	1.369	1.334	1.361	1.459	1.412	1.358	1.304	1.601	1.371	1.371	1.314	1.363	1.199	1.464	1.282	1.403	1.313	1.325	1.484	1.301	1.385	1.455	1.394	1.464	1.334	1.462	1.471	1.493	1.399	1.287	1.32	1.244	1.441	1.325
0.383118	1.069	1.044	1.587	1.278	1.353	1.244	1.321	1.319	1.66	1.176	1.458	1.368	1.468	1.502	1.436	1.469	1.357	1.322	1.35	1.446	1.5	1.386	1.358	1.62	1.381	1.37	1.318	1.359	1.184	1.442	1.303	1.435	1.335	1.365	1.496	1.41	1.332	1.464	1.396	1.466	1.327	1.449	1.505	1.285	1.397	1.303	1.322	1.251	1.415
0.391716	1.061	1.04	1.255	1.623	1.279	1.35	1.23	1.303	1.321	1.7	1.469	1.366	1.465	1.5	1.452	1.415	1.49	1.392	1.366	1.339	1.455	1.517	1.404	1.365	1.601	1.366	1.377	1.368	1.322	1.207	1.301	1.433	1.322	1.336	1.502	1.312	1.494	1.387	1.459	1.324	1.451	1.519	1.516	1.405	1.32	1.316	1.238	1.462	1.339
0.400316	1.248	1.043	1.573	1.282	1.332	1.228	1.288	1.293	1.322	1.621	1.448	1.356	1.459	1.487	1.51	1.456	1.456	1.387	1.31	1.357	1.47	1.413	1.482	1.361	1.389	1.389	1.321	1.368	1.216	1.47	1.306	1.417	1.351	1.331	1.491	1.384	1.475	1.502	1.33	1.466	1.498	1.468	1.304	1.318	1.304	1.247	1.42	1.302	1.329
0.408915	1.086	1.089	1.275	1.683	1.295	1.366	1.241	1.328	1.343	1.436	1.674	1.505	1.372	1.476	1.551	1.462	1.522	1.387	1.443	1.342	1.441	1.333	1.512	1.414	1.342	1.636	1.379	1.386	1.356	1.316	1.201	1.52	1.303	1.432	1.307	1.345	1.497	1.386	1.483	1.572	1.354	1.476	1.48	1.287	1.411	1.315	1.309	1.26	1.43
0.417514	1.493	1.255	1.062	1.651	1.302	1.371	1.24	1.306	1.323	1.623	1.424	1.464	1.369	1.468	1.514	1.53	1.485	1.451	1.375	1.318	1.379	1.49	1.42	1.423	1.329	1.626	1.382	1.371	1.361	1.325	1.2	1.521	1.31	1.439	1.315	1.336	1.482	1.375	1.552	1.515	1.485	1.334	1.472	1.501	1.311	1.431	1.307	1.334	1.263
0.426113	1.258	1.074	1.63	1.303	1.36	1.226	1.313	1.341	1.413	1.64	1.478	1.373	1.478	1.517	1.428	1.37	1.477	1.314	1.366	1.483	1.409	1.425	1.313	1.604	1.388	1.354	1.295	1.351	1.186	1.469	1.295	1.421	1.317	1.306	1.503	1.386	1.397	1.485	1.517	1.336	1.47	1.498	1.472	1.399	1.32	1.342	1.276	1.437	1.332
0.434712	1.072	1.267	1.628	1.682	1.305	1.379	1.233	1.31	1.337	1.413	1.691	1.475	1.377	1.487	1.534	1.434	1.491	1.375	1.371	1.343	1.519	1.42	1.459	1.348	1.591	1.379	1.39	1.369	1.3	1.197	1.433	1.308	1.419	1.319	1.325	1.514	1.383	1.367	1.479	1.485	1.325	1.438	1.514	1.308	1.421	1.319	1.309	1.254	1.376
0.443311	1.086	1.247	1.054	1.664	1.308	1.362	1.236	1.306	1.325	1.675	1.3	1.404	1.369	1.486	1.532	1.538	1.451	1.519	1.388	1.381	1.357	1.541	1.408	1.467	1.46	1.343	1.612	1.4	1.357	1.36	1.327	1.198	1.515	1.287	1.44	1.326	1.325	1.501	1.37	1.479	1.489	1.348	1.482	1.498	1.3	1.326	1.412	1.326	1.287
0.45191	1.057	1.262	1.032	1.757	1.304	1.369	1.243	1.317	1.334	1.682	1.42	1.363	1.486	1.509	1.545	1.472	1.504	1.391	1.419	1.358	1.562	1.354	1.422	1.442	1.334	1.616	1.397	1.363	1.344	1.353	1.196	1.312	1.398	1.319	1.336	1.509	1.481	1.382	1.479	1.545	1.348	1.46	1.513	1.313	1.318	1.423	1.333	1.267	1.438
0.460509	1.03	1.063	1.644	1.295	1.353	1.248	1.325	1.314	1.719	1.433	1.359	1.48	1.483	1.482	1.45	1.539	1.375	1.389	1.362	1.516	1.477	1.456	1.342	1.629	1.411	1.391	1.32	1.37	1.192	1.496	1.321	1.441	1.337	1.313	1.511	1.392	1.457	1.493	1.577	1.343	1.476	1.509	1.503	1.33	1.417	1.321	1.286	1.423	1.361
0.469108	1.057	1.072	1.648	1.293	1.372	1.24	1.327	1.331	1.381	1.622	1.376	1.364	1.491	1.494	1.546	1.441	1.389	1.528	1.356	1.343	1.518	1.453	1.45	1.466	1.332	1.651	1.398	1.355	1.314	1.35	1.186	1.463	1.311	1.425	1.328	1.32	1.487	1.369	1.472	1.481	1.324	1.448	1.519	1.31	1.303	1.417	1.312	1.259	1.446
0.477707	1.264	1.085	1.662	1.31	1.36	1.252	1.312	1.343	1.684	1.48	1.374	1.499	1.503	1.547	1.422	1.539	1.391	1.382	1.532	1.372	1.443	1.45	1.376	1.66	1.401	1.383	1.407	1.335	1.202	1.567	1.333	1.449	1.327	1.327	1.517	1.413	1.552	1.509	1.363	1.503	1.517	1.523	1.306	1.433	1.336	1.257	1.514	1.364	1.297
0.486306	1.086	1.047	1.706	1.304	1.37	1.32	1.249	1.335	1.703	1.45	1.381	1.509	1.575	1.478	1.528	1.518	1.383	1.389	1.396	1.465	1.47	1.349	1.651	1.425	1.388	1.373	1.333	1.198	1.474	1.33	1.469	1.349	1.338	1.514	1.409	1.487	1.484	1.363	1.469	1.554	1.494	1.303	1.326	1.325	1.267	1.445	1.314	1.331	1.359
0.494905	1.077	1.652	1.293	1.372	1.277	1.339	1.269	1.334	1.715	1.473	1.391	1.515	1.543	1.553	1.494	1.556	1.385	1.562	1.38	1.387	1.461	1.469	1.387	1.652	1.436	1.396	1.328	1.376	1.218	1.54	1.332	1.452	1.332	1.312	1.515	1.378	1.529	1.525	1.474	1.336	1.488	1.539	1.515	1.305	1.437	1.335	1.273	1.426	1.321
0.503504	1.282	1.055	1.304	1.642	1.356	1.279	1.261	1.313	1.338	1.644	1.448	1.374	1.527	1.523	1.578	1.457	1.502	1.518	1.364	1.372	1.361	1.46	1.507	1.477	1.348	1.653	1.419	1.395	1.389	1.324	1.211	1.444	1.326	1.424	1.315	1.313	1.509	1.394	1.423	1.472	1.413	1.507	1.343	1.577	1.488	1.319	1.299	1.405	1.299
0.512104	1.049	1.767	1.306	1.356	1.328	1.249	1.327	1.403	1.646	1.525	1.378	1.512	1.498	1.516	1.424	1.505	1.515	1.372	1.421	1.35	1.351	1.472	1.488	1.473	1.351	1.409	1.6	1.408	1.371	1.325	1.21	1.479	1.307	1.428	1.327	1.334	1.508	1.387	1.473	1.425	1.52	1.367	1.53	1.535	1.337	1.293	1.408	1.324	1.28
0.520703	1.286	1.059	1.711	1.325	1.36	1.306	1.225	1.33	1.431	1.635	1.492	1.384	1.493	1.566	1.528	1.472	1.54	1.498	1.445	1.375	1.363	1.335	1.467	1.494	1.373	1.602	1.423	1.37	1.38	1.348	1.231	1.479	1.332	1.425	1.317	1.343	1.519	1.428	1.42	1.477	1.513	1.346	1.51	1.577	1.322	1.323	1.414	1.316	1.287
0.529302	1.06	1.721	1.292	1.383	1.335	1.229	1.348	1.659	1.488	1.365	1.503	1.529	1.477	1.506	1.51	1.4	1.384	1.375	1.417	1.479	1.495	1.374	1.641	1.427	1.366	1.341	1.39	1.216	1.316	1.396	1.312	1.318	1.491	1.43	1.493	1.513	1.539	1.361	1.481	1.531	1.54	1.336	1.336	1.32	1.261	1.48	1.309	1.358	1.539
0.537901	1.099	1.685	1.309	1.387	1.257	1.336	1.341	1.726	1.501	1.391	1.526	1.502	1.53	1.482	1.569	1.554	1.404	1.392	1.383	1.414	1.523	1.489	1.359	1.658	1.423	1.388	1.341	1.371	1.204	1.57	1.316	1.42	1.323	1.327	1.497	1.498	1.393	1.476	1.459	1.508	1.331	1.447	1.622	1.313	1.317	1.432	1.325	1.281	1.478
0.5465	1.059	1.637	1.278	1.363	1.297	1.243	1.33	1.668	1.497	1.368	1.511	1.532	1.57	1.545	1.509	1.519	1.361	1.367	1.395	1.464	1.344	1.481	1.364	1.413	1.689	1.383	1.345	1.38	1.21	1.513	1.311	1.442	1.319	1.331	1.489	1.403	1.49	1.49	1.526	1.364	1.504	1.551	1.517	1.312	1.434	1.326	1.253	1.451	1.358
0.555099	1.283	1.088	1.687	1.336	1.368	1.327	1.279	1.348	1.413	1.696	1.447	1.377	1.536	1.559	1.544	1.469	1.561	1.511	1.402	1.384	1.395	1.482	1.456	1.482	1.378	1.664	1.428	1.39	1.338	1.374	1.232	1.475	1.353	1.458	1.343	1.348	1.513	1.429	1.529	1.547	1.349	1.478	1.542	1.324	1.303	1.398	1.314	1.269	1.441
0.563698	1.07	1.794	1.283	1.386	1.235	1.333	1.338	1.679	1.414	1.352	1.524	1.493	1.525	1.501	1.515	1.487	1.373	1.35	1.366	1.445	1.478	1.362	1.653	1.428	1.363	1.327	1.386	1.213	1.476	1.329	1.392	1.333	1.332	1.503	1.425	1.497	1.503	1.52	1.344	1.455	1.565	1.486	1.317	1.397	1.311	1.258	1.452	1.316	1.371
0.572297	1.112	1.309	1.773	1.371	1.323	1.254	1.348	1.394	1.727	1.433	1.532	1.374	1.596	1.512	1.452	1.551	1.561	1.371	1.338	1.383	1.452	1.476	1.493	1.384	1.65	1.439	1.374	1.318	1.386	1.205	1.525	1.317	1.417	1.307	1.306	1.504	1.391	1.496	1.516	1.353	1.468	1.52	1.502	1.285	1.392	1.312	1.258	1.504	1.316
0.580896	1.096	1.434	1.056	1.694	1.305	1.367	1.266	1.313	1.271	1.346	1.412	1.67	1.509	1.544	1.374	1.52	1.527	1.41	1.52	1.545	1.37	1.34	1.373	1.449	1.417	1.492	1.362	1.681	1.424	1.38	1.335	1.379	1.186	1.53	1.327	1.44	1.314	1.322	1.52	1.381	1.495	1.51	1.547	1.498	1.55	1.325	1.323	1.432	1.324
0.589495	1.116	1.669	1.304	1.381	1.319	1.259	1.344	1.349	1.73	1.478	1.372	1.525	1.53	1.557	1.47	1.518	1.512	1.36	1.383	1.369	1.435	1.439	1.493	1.352	1.681	1.397	1.381	1.372	1.334	1.212	1.491	1.301	1.413	1.331	1.335	1.513	1.429	1.478	1.523	1.445	1.333	1.472	1.584	1.322	1.266	1.432	1.321	1.279	1.444
0.598094	1.113	1.03	1.713	1.302	1.383	1.328	1.271	1.352	1.699	1.489	1.367	1.544	1.574	1.558	1.511	1.475	1.507	1.366	1.364	1.379	1.419	1.479	1.484	1.367	1.669	1.412	1.363	1.365	1.307	1.22	1.316	1.413	1.306	1.318	1.485	1.392	1.515	1.54	1.328	1.477	1.512	1.304	1.31	1.329	1.264	1.428	1.299	1.351	1.539
0.606693	1.083	1.728	1.321	1.383	1.303	1.326	1.269	1.357	1.378	1.681	1.449	1.373	1.542	1.591	1.594	1.504	1.544	1.475	1.385	1.334	1.373	1.486	1.422	1.479	1.375	1.662	1.417	1.399	1.378	1.324	1.336	1.185	1.432	1.299	1.402	1.307	1.311	1.493	1.418	1.472	1.501	1.55	1.351	1.591	1.492	1.294	1.295	1.403	1.327
0.615292	1.087	1.715	1.321	1.396	1.313	1.277	1.35	1.695	1.392	1.485	1.569	1.545	1.594	1.5	1.574	1.514	1.387	1.361	1.379	1.457	1.481	1.377	1.649	1.419	1.395	1.379	1.352	1.48	1.195	1.34	1.421	1.328	1.33	1.499	1.426	1.541	1.512	1.489	1.335	1.458	1.526	1.312	1.292	1.316	1.259	1.44	1.314	1.318	1.359
0.623891	1.082	1.806	1.313	1.38	1.253	1.314	1.355	1.709	1.48	1.37	1.56	1.54	1.505	1.53	1.417	1.48	1.387	1.348	1.38	1.435	1.482	1.489	1.378	1.639	1.434	1.401	1.382	1.351	1.214	1.451	1.328	1.427	1.34	1.343	1.493	1.427	1.526	1.485	1.561	1.349	1.491	1.53	1.313	1.387	1.325	1.264	1.495	1.322	1.289
0.632491	1.074	1.573	1.745	1.322	1.392	1.249	1.321	1.342	1.143	1.697	1.502	1.354	1.55	1.554	1.478	1.52	1.488	1.375	1.348	1.362	1.45	1.49	1.357	1.638	1.428	1.391	1.384	1.343	1.206	1.344	1.33	1.424	1.339	1.514	1.421	1.537	1.488	1.522	1.32	1.472	1.489	1.322	1.279	1.335	1.262	1.493	1.304	1.368	1.529
0.641089	1.097	1.821	1.323	1.385	1.254	1.336	1.344	1.769	1.491	1.392	1.552	1.549	1.585	1.567	1.454	1.53	1.394	1.379	1.391	1.477	1.487	1.38	1.668	1.432	1.374	1.392	1.347	1.234	1.336	1.432	1.349	1.354	1.529	1.433	1.521	1.498	1.569	1.333	1.489	1.543	1.324	1.305	1.405	1.289	1.474	1.333	1.35	1.379	1.557
0.649689	1.108	1.72	1.305	1.38	1.335	1.251	1.346	1.406	1.681	1.381	1.533	1.553	1.545	1.586	1.571	1.496	1.59	1.398	1.379	1.386	1.493	1.565	1.518	1.395	1.669	1.436	1.41	1.391	1.34	1.227	1.502	1.337	1.429	1.328	1.332	1.516	1.42	1.528	1.507	1.532	1.347	1.489	1.567	1.288	1.42	1.326	1.271	1.524	1.293
0.658288	1.103	1.813	1.303	1.364	1.328	1.275	1.345	1.734	1.392	1.509	1.586	1.626	1.584	1.537	1.471	1.538	1.394	1.36	1.381	1.448	1.556	1.547	1.383	1.643	1.429	1.391	1.37	1.357	1.211	1.321	1.416	1.34	1.342	1.534	1.416	1.541	1.488	1.491	1.335	1.475	1.542	1.348	1.306	1.348	1.288	1.498	1.34	1.334	1.389
0.666887	1.563	1.1	1.921	1.311	1.392	1.288	1.338	1.359	1.714	1.037	1.412	1.38	1.587	1.555	1.557	1.588	1.46	1.581	1.384	1.351	1.383	1.482	1.482	1.507	1.377	1.629	1.447	1.369	1.397	1.363	1.188	1.333	1.426	1.301	1.339	1.518	1.445	1.57	1.538	1.532	1.329	1.475	1.561	1.31	1.405	1.324	1.262	1.476	1.355
0.675486	1.511	1.055	1.785	1.317	1.366	1.261	1.312	1.342	1.672	1.455	1.38	1.556	1.552	1.549	1.597	1.463	1.522	1.371	1.379	1.399	1.464	1.484	1.563	1.377	1.443	1.392	1.374	1.33	1.228	1.452	1.344	1.441	1.345	1.338	1.514	1.412	1.543	1.491	1.51	1.323	1.471	1.509	1.309	1.381	1.307	1.285	1.456	1.311	1.295
0.684085	1.074	1.818	1.31	1.388	1.278	1.35	1.357	1.754	1.116	1.371	1.448	1.558	1.641	1.578	1.491	1.498	1.547	1.379	1.338	1.381	1.421	1.501	1.514	1.39	1.698	1.448	1.403	1.408	1.371	1.201	1.53	1.34	1.433	1.335	1.354	1.509	1.41	1.496	1.501	1.336	1.507	1.503	1.311	1.404	1.309	1.273	1.481	1.297	1.317
0.692684	1.052	1.508	1.317	1.699	1.372	1.323	1.244	1.35	1.683	1.424	1.366	1.443	1.539	1.58	1.551	1.467	1.533	1.381	1.36	1.386	1.49	1.427	1.491	1.355	1.668	1.423	1.361	1.378	1.289	1.202	1.452	1.321	1.438	1.343	1.348	1.507	1.415	1.554	1.542	1.542	1.324	1.478	1.54	1.287	1.415	1.329	1.268	1.497	1.352
0.701283	1.04	1.909	1.311	1.365	1.24	1.317	1.342	1.429	1.719	1.478	1.37	1.549	1.532	1.56	1.494	1.448	1.51	1.376	1.345	1.377	1.465	1.483	1.565	1.347	1.406	1.373	1.365	1.339	1.183	1.518	1.332	1.432	1.346	1.331	1.496	1.414	1.523	1.519	1.536	1.323	1.465	1.519	1.307	1.41	1.313	1.281	1.48	1.366	1.311
0.709882	1.071	1.867	1.305	1.383	1.247	1.34	1.352	1.721	1.362	1.516	1.547	1.562	1.596	1.55	1.442	1.539	1.372	1.34	1.377	1.488	1.466	1.506	1.379	1.675	1.415	1.366	1.386	1.31	1.18	1.474	1.312	1.417	1.327	1.326	1.504	1.399	1.6	1.527	1.527	1.317	1.463	1.503	1.313	1.395	1.307	1.291	1.459	1.35	1.305
0.718481	1.054	1.01	1.753	1.331	1.389	1.267	1.327	1.338	1.393	1.065	1.681	1.469	1.357	1.551	1.541	1.521	1.546	1.482	1.502	1.357	1.352	1.393	1.473	1.451	1.495	1.368	1.626	1.446	1.377	1.37	1.31	1.192	1.559	1.339	1.436	1.316	1.358	1.502	1.557	1.417	1.52	1.539	1.346	1.527	1.312	1.298	1.395	1.32	1.25
0.72708	1.656	1.081	1.719	1.304	1.384	1.262	1.343	1.344	1.052	1.745	1.502	1.353	1.553	1.579	1.572	1.463	1.52	1.371	1.362	1.399	1.469	1.498	1.52	1.376	1.65	1.441	1.366	1.38	1.334	1.483	1.197	1.308	1.433	1.32	1.338	1.51	1.42	1.535	1.505	1.592	1.334	1.479	1.551	1.308	1.394	1.333	1.283	1.521	1.319
0.735679	1.513	1.069	1.683	1.79	1.307	1.374	1.263	1.305	1.269	1.347	1.703	1.348	1.5	1.556	1.575	1.562	1.532	1.445	1.534	1.348	1.391	1.344	1.412	1.452	1.505	1.34	1.412	1.655	1.378	1.349	1.328	1.193	1.479	1.315	1.429	1.35	1.326	1.479	1.541	1.399	1.48	1.547	1.33	1.52	1.299	1.273	1.414	1.322	1.277
0.744278	1.68	1.08	1.876	1.32	1.399	1.346	1.267	1.349	1.507	1.151	1.754	1.361	1.486	1.552	1.57	1.543	1.485	1.517	1.347	1.366	1.374	1.453	1.459	1.568	1.362	1.44	1.399	1.377	1.33	1.2	1.444	1.43	1.331	1.321	1.359	1.494	1.416	1.534	1.505	1.522	1.347	1.485	1.533	1.301	1.417	1.322	1.27	1.481	1.345
0.752878	1.06	1.646	1.302	1.768	1.373	1.257	1.298	1.34	1.667	1.336	1.415	1.533	1.512	1.499	1.512	1.423	1.497	1.355	1.317	1.377	1.426	1.452	1.541	1.346	1.421	1.395	1.376	1.321	1.201	1.426	1.325	1.337	1.343	1.487	1.41	1.5	1.522	1.485	1.317	1.446	1.477	1.271	1.302	1.31	1.258	1.468	1.308	1.344	1.303
0.761477	1.05	1.676	1.071	1.729	1.317	1.37	1.255	1.33	1.351	1.738	1.367	1.489	1.554	1.602	1.583	1.579	1.508	1.579	1.388	1.398	1.38	1.496	1.517	1.567	1.399	1.45	1.404	1.402	1.336	1.455	1.203	1.335	1.429	1.319	1.341	1.495	1.421	1.584	1.484	1.572	1.35	1.507	1.546	1.31	1.409	1.322	1.288	1.502	1.318
0.770076	1.062	1.814	1.307	1.374	1.257	1.334	1.335	1.735	1.338	1.508	1.561	1.587	1.595	1.579	1.494	1.554	1.382	1.398	1.39	1.508	1.501	1.364	1.433	1.673	1.377	1.368	1.34	1.186	1.423	1.342	1.323	1.33	1.513	1.42	1.477	1.505	1.527	1.339	1.461	1.503	1.282	1.306	1.412	1.267	1.465	1.306	1.356	1.565	1.271
0.778675	1.092	1.92	1.316	1.377	1.28	1.317	1.345	1.401	1.731	0.984	1.344	1.46	1.518	1.521	1.597	1.55	1.447	1.521	1.397	1.371	1.362	1.539	1.455	1.565	1.384	1.46	1.38	1.401	1.353	1.22	1.341	1.431	1.333	1.333	1.52	1.427	1.55	1.52	1.513	1.339	1.477	1.522	1.283	1.395	1.329	1.261	1.506	1.323	1.33
0.787274	1.09	1.769	1.311	1.38	1.261	1.345	1.336	1.057	1.704	1.367	1.487	1.548	1.578	1.588	1.457	1.627	1.395	1.353	1.37	1.379	1.487	1.513	1.326	1.624	1.429	1.393	1.351	1.325	1.203	1.416	1.341	1.32	1.342	1.488	1.41	1.553	1.478	1.508	1.336	1.474	1.527	1.27	1.254	1.342	1.299	1.459	1.323	1.374	1.547
0.795873	1.052	1.308	1.37	1.235	1.314	1.35	1.373	1.671	1.354	1.438	1.537	1.517	1.552	1.458	1.493	1.392	1.349	1.362	1.47	1.482	1.345	1.636	1.427	1.396	1.373	1.329	1.208	1.436	1.324	1.326	1.357	1.507	1.41	1.457	1.491	1.512	1.324	1.474	1.534	1.275	1.303	1.382	1.324	1.501	1.289	1.363	1.69	1.563	1.663
0.804472	1.068	1.658	1.71	1.801	1.316	1.375	1.271	1.316	1.345	1.494	1.119	1.731	1.344	1.443	1.547	1.608	1.601	1.531	1.393	1.562	1.357	1.384	1.473	1.505	1.365	1.675	1.435	1.389	1.375	1.335	1.2	1.498	1.422	1.322	1.318	1.347	1.475	1.428	1.55	1.496	1.485	1.337	1.511	1.304	1.313	1.409	1.31	1.277	1.507
0.813071	1.059	1.918	1.326	1.386	1.253	1.329	1.351	1.725	1.362	1.492	1.537	1.606	1.59	1.491	1.509	1.397	1.364	1.378	1.484	1.541	1.362	1.439	1.357	1.393	1.328	1.194	1.535	1.301	1.421	1.337	1.332	1.348	1.502	1.417	1.569	1.469	1.509	1.331	1.49	1.508	1.279	1.275	1.376	1.253	1.468	1.29	1.339	1.685	1.521
0.82167	1.07	1.69	1.307	1.356	1.261	1.324	1.357	1.394	1.693	1.356	1.511	1.545	1.531	1.543	1.485	1.392	1.51	1.362	1.319	1.489	1.465	1.461	1.32	1.659	1.426	1.362	1.375	1.307	1.198	1.333	1.412	1.332	1.331	1.317	1.496	1.484	1.413	1.514	1.511	1.323	1.467	1.547	1.303	1.398	1.301	1.26	1.411	1.297	1.351
0.830269	1.069	1.304	1.732	1.37	1.283	1.257	1.289	1.327	1.447	1.672	1.339	1.431	1.547	1.537	1.525	1.492	1.424	1.391	1.493	1.321	1.323	1.432	1.524	1.345	1.429	1.344	1.367	1.307	1.198	1.394	1.324	1.386	1.324	1.334	1.481	1.463	1.379	1.454	1.494	1.311	1.453	1.523	1.285	1.391	1.29	1.263	1.482	1.292	1.35
0.838868	1.063	1.837	1.312	1.373	1.268	1.327	1.336	1.108	1.678	1.357	1.441	1.546	1.538	1.501	1.55	1.443	1.556	1.404	1.337	1.334	1.444	1.542	1.362	1.418	1.366	1.357	1.33	1.181	1.329	1.438	1.32	1.33	1.342	1.492	1.429	1.595	1.531	1.53	1.339	1.461	1.556	1.298	1.289	1.325	1.284	1.473	1.325	1.37	1.59
0.847467	1.072	1.778	1.318	1.386	1.262	1.334	1.265	1.345	1.7	1.348	1.473	1.555	1.504	1.572	1.545	1.457	1.385	1.522	1.33	1.363	1.473	1.507	1.543	1.36	1.431	1.393	1.379	1.362	1.192	1.314	1.342	1.458	1.349	1.346	1.498	1.53	1.418	1.531	1.549	1.332	1.461	1.528	1.282	1.398	1.316	1.271	1.478	1.323	1.369
0.856066	1.071	1.63	1.837	1.322	1.381	1.257	1.328	1.266	1.34	1.673	1.371	1.485	1.558	1.568	1.584	1.468	1.4	1.522	1.35	1.338	1.491	1.549	1.34	1.432	1.38	1.374	1.349	1.544	1.189	1.346	1.337	1.431	1.356	1.361	1.507	1.399	1.546	1.502	1.563	1.335	1.48	1.518	1.298	1.385	1.327	1.268	1.481	1.324	1.28
0.864665	1.096	1.874	1.328	1.383	1.326	1.261	1.352	1.757	1.35	1.472	1.572	1.572	1.593	1.595	1.513	1.55	1.416	1.356	1.378	1.497	1.572	1.357	1.435	1.376	1.375	1.36	1.586	1.2	1.34	1.339	1.432	1.342	1.368	1.521	1.616	1.453	1.54	1.565	1.341	1.472	1.595	1.306	1.31	1.322	1.301	1.54	1.312	1.34	1.375
0.873264	1.092	1.901	1.309	1.39	1.317	1.245	1.331	1.394	1.353	1.689	1.453	1.548	1.543	1.553	1.463	1.402	1.557	1.344	1.369	1.451	1.558	1.364	1.416	1.364	1.371	1.312	1.191	1.341	1.326	1.402	1.329	1.316	1.47	1.391	1.518	1.487	1.503	1.321	1.451	1.518	1.313	1.297	1.399	1.28	1.494	1.304	1.315	1.354	1.588
0.881864	1.601	1.062	1.892	1.32	1.384	1.28	1.354	1.353	1.404	1.725	1.359	1.508	1.56	1.585	1.601	1.44	1.412	1.544	1.351	1.4	1.486	1.536	1.572	1.342	1.454	1.402	1.396	1.344	1.572	1.22	1.348	1.414	1.344	1.34	1.496	1.395	1.53	1.484	1.535	1.348	1.445	1.516	1.298	1.403	1.313	1.257	1.511	1.301	1.31
0.890463	1.062	1.879	1.317	1.382	1.334	1.268	1.329	1.373	1.368	1.713	1.438	1.566	1.572	1.572	1.481	1.588	1.395	1.352	1.358	1.464	1.542	1.333	1.434	1.376	1.369	1.325	1.574	1.191	1.336	1.448	1.328	1.353	1.504	1.517	1.412	1.45	1.506	1.318	1.459	1.518	1.282	1.275	1.388	1.259	1.493	1.305	1.3	1.354	1.604
0.899062	1.064	1.865	1.326	1.397	1.344	1.263	1.346	1.393	1.364	1.689	1.454	1.569	1.558	1.539	1.453	1.527	1.405	1.33	1.367	1.483	1.572	1.39	1.453	1.398	1.392	1.329	1.638	1.2	1.399	1.331	1.334	1.337	1.505	1.598	1.441	1.556	1.531	1.33	1.47	1.539	1.295	1.297	1.411	1.266	1.562	1.306	1.38	1.583	1.276
0.907661	1.591	1.074	1.796	1.318	1.397	1.276	1.316	1.264	1.351	1.351	1.749	1.441	1.562	1.58	1.583	1.589	1.456	1.404	1.54	1.342	1.333	1.446	1.558	1.333	1.432	1.386	1.369	1.315	1.542	1.18	1.416	1.332	1.347	1.335	1.501	1.458	1.416	1.544	1.507	1.341	1.448	1.491	1.298	1.388	1.306	1.27	1.441	1.279	1.314
0.91626	1.062	1.674	1.323	1.359	1.313	1.271	1.326	1.419	1.376	1.655	1.345	1.457	1.687	1.55	1.545	1.568	1.517	1.422	1.404	1.483	1.329	1.371	1.455	1.511	1.563	1.348	1.424	1.417	1.39	1.359	1.53	1.201	1.325	1.415	1.327	1.344	1.528	1.597	1.426	1.48	1.517	1.329	1.488	1.299	1.296	1.392	1.326	1.284	1.476
0.924859	1.625	1.05	1.766	1.315	1.359	1.256	1.322	1.339	1.377	1.366	1.709	1.488	1.575	1.548	1.586	1.501	1.572	1.415	1.333	1.373	1.489	1.498	1.523	1.349	1.435	1.639	1.383	1.377	1.334	1.516	1.194	1.316	1.316	1.385	1.339	1.319	1.47	1.4	1.518	1.504	1.502	1.338	1.476	1.295	1.296	1.395	1.32	1.27	1.527
0.933458	1.6	1.051	1.757	1.317	1.311	1.317	1.341	1.383	1.359	1.649	1.464	1.554	1.519	1.527	1.405	1.394	1.537	1.332	1.38	1.458	1.449	1.532	1.376	1.442	1.616	1.389	1.38	1.333	1.194	1.628	1.413	1.319	1.332	1.356	1.509	1.569	1.415	1.482	1.433	1.509	1.331	1.474	1.514	1.295	1.402	1.318	1.282	1.488	1.349
0.942057	1.071	1.805	1.314	1.242	1.385	1.346	1.282	1.342	1.733	1.365	1.441	1.567	1.531	1.543	1.442	1.56	1.397	1.323	1.365	1.448	1.459	1.528	1.325	1.431	1.589	1.345	1.352	1.292	1.194	1.341	1.558	1.396	1.33	1.344	1.343	1.505	1.561	1.42	1.502	1.523	1.332	1.472	1.479	1.295	1.375	1.293	1.246	1.431	1.298
0.950656	1.07	1.861	1.304	1.242	1.33	1.327	1.273	1.348	1.689	1.372	1.421	1.55	1.526	1.538	1.422	1.404	1.448	1.324	1.366	1.455	1.52	1.348	1.602	1.432	1.356	1.38	1.309	1.556	1.187	1.418	1.325	1.323	1.335	1.491	1.41	1.591	1.494	1.489	1.327	1.467	1.499	1.295	1.301	1.324	1.268	1.511	1.332	1.277	1.359
0.959255	1.069	1.875	1.332	1.364	1.331	1.36	1.271	1.371	1.734	1.485	1.558	1.556	1.581	1.483	1.407	1.565	1.364	1.372	1.516	1.527	1.572	1.371	1.409	1.476	1.371	1.385	1.333	1.557	1.195	1.35	1.387	1.319	1.615	1.336	1.349	1.486	1.548	1.381	1.523	1.541	1.322	1.45	1.522	1.285	1.402	1.322	1.266	1.49	1.315
0.967854	1.072	1.61	1.912	1.32	1.357	1.356	1.287	1.362	1.748	1.369	1.494	1.582	1.585	1.597	1.49	1.421	1.609	1.34	1.384	1.503	1.493	1.538	1.333	1.44	1.363	1.382	1.354	1.181	1.399	1.296	1.326	1.342	1.512	1.398	1.59	1.553	1.536	1.327	1.458	1.523	1.272	1.302	1.387	1.276	1.432	1.31	1.338	1.361	1.535
0.976453	1.062	1.65	1.894	1.323	1.358	1.345	1.348	1.268	1.42	1.381	1.482	1.706	1.567	1.59	1.571	1.463	1.41	1.556	1.347	1.44	1.371	1.448	1.51	1.327	1.414	1.37	1.364	1.339	1.614	1.172	1.4	1.32	1.322	1.357	1.503	1.539	1.409	1.53	1.526	1.324	1.438	1.51	1.289	1.399	1.336	1.259	1.481	1.32	1.338
0.985052	1.058	1.87	1.316	1.343	1.346	1.346	1.264	1.431	1.395	1.668	1.423	1.57	1.544	1.537	1.433	1.395	1.521	1.328	1.441	1.374	1.492	1.51	1.356	1.411	1.377	1.362	1.329	1.19	1.546	1.431	1.322	1.322	1.342	1.504	1.399	1.523	1.486	1.538	1.334	1.446	1.524	1.287	1.393	1.327	1.261	1.465	1.29	1.335	1.375
0.993651	1.116	1.093	1.701	1.849	1.317	1.354	1.358	1.374	1.273	1.463	1.627	1.384	1.707	1.456	1.576	1.547	1.594	1.457	1.405	1.538	1.327	1.331	1.427	1.5	1.494	1.356	1.43	1.378	1.389	1.339	1.193	1.557	1.406	1.322	1.333	1.333	1.499	1.524	1.423	1.53	1.538	1.347	1.479	1.31	1.283	1.393	1.334	1.281	1.489
1.00225	1.062	1.568	1.898	1.305	1.338	1.342	1.357	1.267	1.386	1.699	1.438	1.556	1.575	1.548	1.431	1.39	1.507	1.346	1.342	1.436	1.414	1.48	1.333	1.411	1.361	1.352	1.336	1.202	1.647	1.373	1.325	1.35	1.348	1.503	1.54	1.436	1.513	1.534	1.32	1.475	1.518	1.3	1.405	1.313	1.262	1.407	1.309	1.309	1.35
1.01085	1.075	1.823	1.319	1.353	1.366	1.275	1.352	1.369	1.685	1.451	1.552	1.552	1.543	1.427	1.393	1.51	1.305	1.474	1.323	1.504	1.482	1.33	1.401	1.366	1.343	1.344	1.192	1.596	1.418	1.337	1.333	1.34	1.5	1.6	1.438	1.566	1.53	1.351	1.488	1.555	1.316	1.294	1.385	1.274	1.5	1.311	1.319	1.349	1.58
1.01945	1.628	1.065	1.861	1.324	1.236	1.337	1.318	1.322	1.286	1.471	1.375	1.361	1.708	1.433	1.561	1.54	1.501	1.436	1.388	1.54	1.325	1.437	1.333	1.444	1.477	1.352	1.367	1.367	1.386	1.319	1.196	1.564	1.419	1.321	1.337	1.354	1.497	1.581	1.419	1.499	1.518	1.327	1.477	1.3	1.393	1.28	1.326	1.271	1.514
1.02805	1.08	1.772	1.307	1.34	1.329	1.335	1.262	1.386	1.387	1.748	1.426	1.581	1.556	1.589	1.457	1.4	1.505	1.319	1.467	1.344	1.485	1.359	1.396	1.348	1.412	1.368	1.594	1.201	1.428	1.313	1.334	1.366	1.509	1.519	1.434	1.543	1.509	1.334	1.47	1.519	1.374	1.287	1.293	1.333	1.269	1.502	1.31	1.327	1.36
1.03665	1.111	1.05	1.846	1.326	1.331	1.321	1.273	1.348	1.378	1.38	1.695	1.433	1.588	1.544	1.574	1.521	1.432	1.388	1.558	1.322	1.473	1.348	1.517	1.477	1.338	1.388	1.36	1.365	1.357	1.622	1.2	1.424	1.321	1.345	1.351	1.492	1.624	1.437	1.543	1.501	1.325	1.458	1.49	1.289	1.391	1.288	1.326	1.296	1.55
1.04525	1.107	1.866	1.32	1.352	1.34	1.279	1.336	1.39	1.396	1.752	1.455	1.573	1.528	1.624	1.482	1.412	1.536	1.317	1.51	1.463	1.35	1.498	1.351	1.398	1.353	1.383	1.368	1.582	1.189	1.404	1.347	1.357	1.351	1.507	1.528	1.416	1.488	1.534	1.339	1.465	1.537	1.296	1.402	1.343	1.286	1.499	1.333	1.327	1.377
1.05384	1.092	1.687	1.309	1.245	1.346	1.348	1.363	1.301	1.374	1.395	1.664	1.433	1.583	1.505	1.571	1.577	1.428	1.386	1.53	1.314	1.467	1.341	1.509	1.491	1.331	1.407	1.366	1.379	1.334	1.598	1.188	1.385	1.324	1.348	1.343	1.389	1.498	1.378	1.498	1.45	1.481	1.335	1.461	1.286	1.294	1.368	1.321	1.287	1.513
1.06244	1.097	1.114	1.759	1.336	1.327	1.285	1.335	1.349	1.395	1.704	1.465	1.579	1.575	1.573	1.459	1.418	1.594	1.318	1.518	1.536	1.361	1.484	1.326	1.379	1.367	1.384	1.345	1.568	1.198	1.425	1.339	1.334	1.33	1.531	1.396	1.571	1.53	1.514	1.344	1.479	1.503	1.287	1.383	1.325	1.264	1.462	1.314	1.331	1.367
1.07104	1.107	1.837	1.328	1.288	1.352	1.343	1.73	1.381	1.441	1.585	1.562	1.569	1.405	1.398	1.502	1.306	1.429	1.488	1.344	1.485	1.302	1.402	1.354	1.415	1.339	1.554	1.18	1.386	1.314	1.322	1.344	1.507	1.521	1.394	1.533	1.505	1.338	1.442	1.535	1.285	1.389	1.295	1.308	1.486	1.324	1.31	1.377	1.597	1.774
1.07964	1.595	1.073	1.884	1.306	1.251	1.309	1.344	1.354	1.674	1.385	1.475	1.751	1.584	1.552	1.589	1.402	1.473	1.569	1.303	1.462	1.357	1.452	1.483	1.327	1.399	1.348	1.352	1.317	1.662	1.168	1.41	1.333	1.322	1.353	1.512	1.405	1.53	1.555	1.33	1.472	1.524	1.3	1.384	1.328	1.293	1.461	1.332	1.379	1.609
1.08824	1.101	1.812	1.321	1.325	1.317	1.26	1.359	1.369	1.69	1.454	1.575	1.585	1.524	1.395	1.443	1.499	1.315	1.442	1.431	1.352	1.482	1.327	1.384	1.36	1.379	1.342	1.551	1.207	1.426	1.318	1.329	1.317	1.328	1.524	1.575	1.391	1.512	1.52	1.321	1.461	1.508	1.276	1.391	1.324	1.269	1.475	1.299	1.365	1.579
1.09684	1.112	1.329	1.336	1.346	1.293	1.362	1.39	1.486	1.686	1.584	1.583	1.571	1.401	1.472	1.501	1.322	1.399	1.475	1.474	1.507	1.342	1.411	1.381	1.381	1.346	1.643	1.211	1.45	1.33	1.356	1.344	1.341	1.5	1.552	1.408	1.532	1.487	1.343	1.481	1.535	1.277	1.388	1.293	1.258	1.502	1.303	1.337	1.575	1.763
1.10544	1.089	1.759	1.313	1.289	1.356	1.355	1.379	1.441	1.668	1.589	1.556	1.541	1.565	1.391	1.456	1.509	1.311	1.454	1.456	1.326	1.478	1.309	1.39	1.356	1.389	1.333	1.628	1.191	1.389	1.328	1.36	1.342	1.34	1.518	1.41	1.542	1.481	1.345	1.46	1.514	1.278	1.385	1.309	1.261	1.497	1.313	1.361	1.541	1.758
1.11404	1.674	1.075	1.829	1.336	1.294	1.322	1.372	1.395	1.715	1.489	1.587	1.559	1.4	1.532	1.417	1.551	1.324	1.453	1.577	1.37	1.5	1.35	1.393	1.358	1.351	1.384	1.694	1.201	1.411	1.341	1.365	1.344	1.347	1.524	1.586	1.407	1.537	1.457	1.33	1.501	1.518	1.378	1.293	1.283	1.349	1.283	1.528	1.35	1.346
1.12264	1.089	1.875	1.321	1.332	1.356	1.271	1.348	1.388	1.749	1.421	1.574	1.561	1.643	1.562	1.399	1.445	1.509	1.316	1.426	1.456	1.321	1.481	1.344	1.382	1.359	1.378	1.32	1.637	1.205	1.421	1.328	1.352	1.325	1.37	1.525	1.548	1.416	1.563	1.54	1.336	1.464	1.516	1.293	1.289	1.316	1.263	1.525	1.327	1.316
1.13124	1.084	1.663	1.851	1.324	1.34	1.332	1.264	1.362	1.373	1.694	1.418	1.574	1.541	1.586	1.579	1.4	1.452	1.536	1.308	1.451	1.541	1.352	1.483	1.32	1.396	1.351	1.323	1.373	1.635	1.186	1.403	1.322	1.351	1.323	1.328	1.498	1.43	1.537	1.551	1.338	1.464	1.508	1.386	1.377	1.287	1.329	1.275	1.498	1.343
1.13984	1.08	1.726	1.853	1.326	1.333	1.329	1.255	1.359	1.369	1.735	1.448	1.563	1.575	1.569	1.425	1.406	1.549	1.307	1.483	1.461	1.379	1.474	1.37	1.405	1.357	1.373	1.336	1.628	1.19	1.416	1.342	1.361	1.357	1.319	1.513	1.425	1.588	1.495	1.523	1.327	1.486	1.558	1.398	1.368	1.298	1.318	1.28	1.474	1.319
1.14844	1.093	1.71	1.836	1.337	1.297	1.339	1.362	1.4	1.671	1.472	1.591	1.533	1.584	1.396	1.578	1.449	1.54	1.321	1.517	1.375	1.461	1.366	1.395	1.365	1.352	1.379	1.627	1.195	1.451	1.331	1.359	1.331	1.374	1.507	1.547	1.428	1.535	1.501	1.331	1.493	1.54	1.372	1.277	1.305	1.341	1.263	1.525	1.323	1.385
1.15703	1.117	1.618	1.799	1.315	1.229	1.318	1.325	1.291	1.363	1.371	1.684	1.399	1.58	1.54	1.57	1.403	1.381	1.5	1.272	1.424	1.451	1.359	1.459	1.331	1.374	1.345	1.336	1.346	1.602	1.17	1.399	1.328	1.35	1.34	1.329	1.515	1.559	1.398	1.583	1.54	1.336	1.447	1.522	1.292	1.376	1.305	1.323	1.276	1.48
1.16563	1.094	1.67	1.853	1.319	1.247	1.326	1.332	1.305	1.349	1.396	1.72	1.463	1.593	1.528	1.596	1.399	1.401	1.545	1.302	1.466	1.409	1.348	1.453	1.335	1.379	1.337	1.378	1.357	1.667	1.204	1.4	1.329	1.346	1.352	1.34	1.511	1.554	1.397	1.523	1.5	1.332	1.479	1.567	1.303	1.386	1.286	1.342	1.268	1.432
1.17423	1.724	1.099	1.818	1.306	1.279	1.341	1.353	1.383	1.707	1.476	1.581	1.56	1.55	1.416	1.454	1.536	1.32	1.476	1.392	1.368	1.453	1.346	1.394	1.349	1.374	1.35	1.617	1.198	1.408	1.315	1.384	1.334	1.341	1.502	1.543	1.424	1.554	1.545	1.33	1.489	1.528	1.393	1.282	1.298	1.34	1.276	1.522	1.353	1.324
1.18283	1.085	1.989	1.315	1.342	1.372	1.285	1.374	1.656	1.452	1.557	1.533	1.534	1.386	1.517	1.402	1.311	1.462	1.358	1.47	1.329	1.366	1.346	1.363	1.354	1.565	1.188	1.369	1.322	1.314	1.354	1.343	1.485	1.604	1.358	1.523	1.458	1.327	1.451	1.515	1.366	1.282	1.382	1.299	1.278	1.48	1.31	1.366	1.58	1.803
1.19143	1.549	1.105	1.871	1.32	1.231	1.354	1.319	1.375	1.408	1.683	1.48	1.571	1.591	1.588	1.395	1.549	1.403	1.315	1.53	1.49	1.343	1.454	1.337	1.371	1.369	1.351	1.365	1.608	1.183	1.4	1.311	1.352	1.352	1.353	1.492	1.414	1.582	1.539	1.562	1.347	1.478	1.522	1.39	1.283	1.285	1.339	1.271	1.482	1.315
1.20003	1.113	1.787	1.336	1.331	1.293	1.364	1.362	1.46	1.635	1.546	1.563	1.579	1.393	1.532	1.427	1.306	1.362	1.493	1.452	1.328	1.363	1.352	1.358	1.349	1.598	1.191	1.415	1.302	1.317	1.355	1.336	1.491	1.577	1.39	1.539	1.56	1.316	1.436	1.482	1.4	1.272	1.379	1.28	1.259	1.504	1.3	1.371	1.567	1.752
1.20863	1.086	1.642	1.929	1.311	1.324	1.302	1.375	1.393	1.643	1.441	1.577	1.533	1.392	1.544	1.414	1.522	1.307	1.494	1.366	1.453	1.333	1.38	1.383	1.337	1.332	1.543	1.204	1.435	1.343	1.338	1.34	1.358	1.528	1.419	1.499	1.508	1.344	1.513	1.509	1.388	1.282	1.358	1.284	1.283	1.525	1.333	1.367	1.625	1.798
1.21723	1.083	1.936	1.303	1.329	1.286	1.364	1.374	1.693	1.441	1.559	1.516	1.53	1.558	1.388	1.487	1.351	1.288	1.477	1.334	1.451	1.335	1.358	1.355	1.334	1.29	1.598	1.191	1.385	1.331	1.317	1.348	1.359	1.513	1.39	1.523	1.519	1.319	1.468	1.493	1.384	1.272	1.367	1.278	1.256	1.471	1.291	1.329	1.358	1.566
1.22583	1.095	1.709	1.91	1.337	1.287	1.337	1.37	1.377	1.683	1.472	1.578	1.559	1.559	1.55	1.407	1.417	1.476	1.308	1.501	1.499	1.353	1.436	1.344	1.381	1.374	1.364	1.331	1.621	1.172	1.428	1.34	1.36	1.323	1.369	1.515	1.553	1.396	1.485	1.517	1.353	1.488	1.554	1.404	1.372	1.31	1.303	1.281	1.475	1.313
1.23443	1.125	1.806	1.309	1.3	1.351	1.37	1.393	1.706	1.449	1.572	1.61	1.565	1.589	1.396	1.465	1.502	1.325	1.425	1.474	1.373	1.346	1.447	1.373	1.366	1.342	1.336	1.668	1.184	1.409	1.342	1.375	1.343	1.355	1.511	1.643	1.413	1.527	1.552	1.324	1.475	1.553	1.398	1.293	1.295	1.339	1.295	1.484	1.329	1.332
1.24302	1.109	1.877	1.312	1.341	1.299	1.354	1.39	1.698	1.457	1.561	1.561	1.553	1.471	1.395	1.421	1.319	1.47	1.375	1.317	1.447	1.362	1.382	1.343	1.326	1.631	1.178	1.398	1.308	1.314	1.329	1.335	1.492	1.571	1.406	1.544	1.521	1.334	1.469	1.52	1.354	1.302	1.355	1.301	1.282	1.479	1.328	1.376	1.606	1.742
1.25162	1.142	1.317	1.354	1.267	1.342	1.38	1.405	1.65	1.486	1.573	1.565	1.534	1.398	1.434	1.458	1.315	1.506	1.38	1.458	1.347	1.473	1.371	1.381	1.354	1.345	1.586	1.192	1.358	1.437	1.348	1.324	1.512	1.398	1.559	1.545	1.341	1.481	1.511	1.392	1.288	1.371	1.29	1.329	1.508	1.323	1.383	1.569	1.741	1.277
1.26022	1.091	1.685	1.933	1.327	1.334	1.295	1.387	1.384	1.691	1.488	1.594	1.607	1.542	1.388	1.52	1.413	1.308	1.496	1.356	1.331	1.458	1.381	1.364	1.352	1.339	1.582	1.182	1.392	1.338	1.352	1.329	1.506	1.596	1.388	1.444	1.512	1.329	1.496	1.521	1.293	1.389	1.302	1.332	1.521	1.336	1.374	1.601	1.81	1.28
1.26882	1.649	1.111	1.892	1.32	1.305	1.36	1.364	1.386	1.74	1.439	1.578	1.59	1.573	1.38	1.459	1.493	1.34	1.428	1.437	1.402	1.361	1.482	1.374	1.39	1.376	1.366	1.619	1.216	1.322	1.428	1.353	1.355	1.335	1.521	1.541	1.427	1.564	1.555	1.336	1.492	1.562	1.302	1.4	1.325	1.298	1.52	1.328	1.374	1.58
1.27742	1.1	1.66	1.281	1.804	1.354	1.336	1.285	1.353	1.379	1.696	1.421	1.582	1.566	1.583	1.576	1.498	1.39	1.39	1.326	1.465	1.417	1.353	1.466	1.368	1.373	1.354	1.333	1.612	1.188	1.39	1.321	1.328	1.323	1.354	1.51	1.547	1.415	1.533	1.493	1.325	1.502	1.544	1.28	1.28	1.31	1.27	1.461	1.33	1.368
1.28602	1.117	1.881	1.332	1.296	1.34	1.36	1.381	1.695	1.46	1.597	1.583	1.538	1.4	1.452	1.562	1.349	1.493	1.378	1.475	1.359	1.383	1.368	1.369	1.342	1.597	1.186	1.406	1.337	1.362	1.335	1.367	1.528	1.554	1.452	1.568	1.548	1.345	1.463	1.541	1.305	1.38	1.284	1.316	1.497	1.339	1.362	1.562	1.732	1.246
1.29462	1.12	1.781	1.324	1.356	1.267	1.354	1.368	1.4	1.718	1.569	1.486	1.59	1.579	1.4	1.463	1.529	1.362	1.478	1.465	1.407	1.332	1.466	1.36	1.347	1.364	1.339	1.628	1.403	1.2	1.4	1.343	1.346	1.361	1.336	1.511	1.584	1.414	1.535	1.519	1.326	1.465	1.513	1.308	1.304	1.313	1.304	1.496	1.336	1.386
1.30322	1.098	1.286	1.886	1.324	1.353	1.256	1.33	1.358	1.373	1.38	1.68	1.425	1.593	1.585	1.533	1.473	1.385	1.406	1.351	1.408	1.447	1.362	1.47	1.337	1.374	1.365	1.35	1.365	1.625	1.42	1.152	1.312	1.324	1.335	1.511	1.635	1.436	1.457	1.519	1.336	1.46	1.535	1.374	1.275	1.283	1.318	1.269	1.464	1.312
1.31182	1.108	1.327	1.303	1.353	1.372	1.395	1.731	1.429	1.583	1.562	1.395	1.588	1.43	1.496	1.331	1.394	1.495	1.46	1.337	1.349	1.359	1.345	1.377	1.631	1.398	1.187	1.335	1.345	1.347	1.48	1.637	1.416	1.481	1.52	1.33	1.472	1.502	1.373	1.292	1.289	1.314	1.266	1.479	1.307	1.365	1.629	1.771	1.26	1.33
1.32042	1.128	1.936	1.315	1.356	1.35	1.273	1.382	1.417	1.695	1.579	1.464	1.57	1.567	1.4	1.473	1.521	1.351	1.518	1.47	1.419	1.48	1.34	1.379	1.397	1.361	1.357	1.702	1.182	1.334	1.414	1.34	1.349	1.523	1.63	1.407	1.477	1.516	1.335	1.477	1.551	1.312	1.381	1.309	1.3	1.506	1.34	1.364	1.597	1.822
1.32902	1.115	1.918	1.331	1.329	1.289	1.38	1.378	1.719	1.434	1.57	1.581	1.561	1.382	1.433	1.479	1.361	1.471	1.521	1.41	1.339	1.458	1.354	1.363	1.363	1.389	1.638	1.401	1.192	1.34	1.354	1.336	1.524	1.627	1.413	1.456	1.489	1.312	1.461	1.539	1.401	1.378	1.29	1.299	1.282	1.515	1.328	1.379	1.588	1.795
1.33761	1.127	1.973	1.321	1.344	1.295	1.343	1.353	1.371	1.684	1.454	1.599	1.575	1.548	1.57	1.369	1.465	1.347	1.487	1.491	1.366	1.337	1.481	1.374	1.359	1.362	1.335	1.64	1.14	1.31	1.379	1.352	1.359	1.378	1.502	1.619	1.425	1.507	1.518	1.317	1.474	1.509	1.383	1.364	1.278	1.342	1.267	1.522	1.332	1.368
1.34621	1.127	1.311	1.9	1.328	1.359	1.264	1.375	1.377	1.383	1.74	1.408	1.591	1.592	1.376	1.528	1.503	1.403	1.358	1.464	1.438	1.401	1.47	1.324	1.369	1.396	1.363	1.34	1.569	1.392	1.294	1.324	1.361	1.362	1.497	1.617	1.396	1.459	1.502	1.321	1.468	1.538	1.374	1.385	1.296	1.333	1.303	1.51	1.34	1.369
1.35481	1.099	1.977	1.314	1.348	1.296	1.341	1.362	1.38	1.64	1.577	1.446	1.566	1.545	1.549	1.394	1.417	1.533	1.354	1.537	1.349	1.361	1.501	1.375	1.376	1.371	1.338	1.598	1.392	1.401	1.481	1.324	1.451	1.351	1.347	1.528	1.606	1.422	1.482	1.558	1.317	1.481	1.517	1.383	1.296	1.346	1.267	1.522	1.329	1.377
1.36341	1.133	1.892	1.308	1.331	1.298	1.33	1.346	1.38	1.414	1.696	1.449	1.602	1.567	1.553	1.491	1.368	1.434	1.337	1.464	1.421	1.465	1.366	1.363	1.385	1.364	1.368	1.591	1.376	1.333	1.344	1.351	1.513	1.589	1.416	1.57	1.493	1.317	1.473	1.542	1.382	1.38	1.289	1.293	1.285	1.471	1.336	1.369	1.635	1.793
1.37201	1.117	1.958	1.323	1.3	1.344	1.364	1.388	1.634	1.487	1.583	1.584	1.385	1.563	1.452	1.578	1.342	1.495	1.438	1.388	1.452	1.355	1.378	1.386	1.357	1.36	1.57	1.405	1.341	1.352	1.355	1.344	1.512	1.645	1.416	1.525	1.535	1.329	1.474	1.515	1.39	1.373	1.299	1.296	1.306	1.515	1.34	1.396	1.581	1.761
1.38061	1.112	1.977	1.297	1.283	1.347	1.356	1.365	1.417	1.624	1.409	1.566	1.565	1.578	1.378	1.542	1.505	1.418	1.333	1.48	1.415	1.414	1.329	1.474	1.389	1.39	1.347	1.36	1.647	1.388	1.331	1.363	1.349	1.338	1.523	1.564	1.43	1.515	1.503	1.323	1.456	1.51	1.379	1.297	1.346	1.273	1.521	1.339	1.394	1.598
1.38921	1.131	1.961	1.321	1.225	1.327	1.276	1.351	1.343	1.381	1.4	1.705	1.427	1.573	1.584	1.385	1.517	1.436	1.551	1.368	1.5	1.373	1.473	1.34	1.369	1.389	1.379	1.359	1.619	1.4	1.326	1.353	1.341	1.339	1.527	1.618	1.555	1.406	1.537	1.337	1.486	1.533	1.393	1.403	1.299	1.313	1.295	1.51	1.332	1.378
1.39781	1.119	1.929	1.295	1.278	1.353	1.376	1.385	1.659	1.558	1.415	1.558	1.382	1.546	1.428	1.52	1.364	1.51	1.385	1.471	1.354	1.39	1.353	1.405	1.374	1.594	1.396	1.33	1.354	1.347	1.505	1.592	1.423	1.477	1.531	1.336	1.475	1.548	1.362	1.307	1.308	1.349	1.299	1.545	1.383	1.632	1.734	1.261	1.314	1.366
1.40641	1.13	1.974	1.322	1.319	1.248	1.349	1.376	1.372	1.705	1.439	1.584	1.615	1.383	1.559	1.568	1.466	1.353	1.463	1.552	1.391	1.453	1.354	1.383	1.368	1.408	1.349	1.626	1.384	1.342	1.348	1.333	1.508	1.62	1.415	1.495	1.534	1.322	1.466	1.542	1.384	1.305	1.283	1.329	1.488	1.333	1.379	1.642	1.751	1.274
1.41501
[truncated: 56 more columns]

## Sheet: Fig 3b - SNAP-tag2 + CP-CPY
Time [h]	SNAP-tag2 (CP-CPY) - Normalized Fluorescence Intensity (CPY/mTurquoise2)
0	0	0	0	0	0	0	0	0	0	0	0	0	0	0	0	0	0	0	0	0	0	0	0	0	0	0	0	0	0	0	0	0	0	0	0	0	0	0	0	0	0	0	0	0	0	0	0	0	0
0.020833	0.011	0.011	0.015	0.02	0.005	0.005	0.014	0.008	0.014	0.006	0.008	0.008	0.016	0.008	0.011	0.007	0.008	0.014	0.005	0.008	0.014	0.004	0.006	0.006	0.017	0.005	0.005	0.006	0.015	0.014	0.007	0.007	0.003	0.015	0.016	0.003	0.005	0.023	0.005	0.01	0.015	0.016	0.007	0.007	0.012	0.022	0.015	0.02	0.017
0.029434	0.017	0.019	0.011	0.011	0.011	0.016	0.005	0.005	0.012	0.007	0.014	0.006	0.007	0.007	0.017	0.008	0.01	0.006	0.007	0.004	0.01	0.019	0.005	0.007	0.02	0.006	0.007	0.006	0.016	0.016	0.008	0.007	0.003	0.014	0.018	0.003	0.005	0.018	0.005	0.019	0.011	0.009	0.01	0.005	0.005	0.008	0.01	0.011	0.009
0.038034	0.004	0.019	0.018	0.011	0.012	0.014	0.021	0.006	0.006	0.013	0.01	0.017	0.008	0.008	0.019	0.009	0.008	0.007	0.013	0.008	0.005	0.012	0.024	0.008	0.008	0.021	0.008	0.008	0.006	0.017	0.019	0.008	0.009	0.004	0.021	0.024	0.004	0.006	0.019	0.005	0.013	0.013	0.011	0.013	0.007	0.011	0.019	0.015	0.017
0.046634	0.031	0.018	0.019	0.021	0.028	0.008	0.009	0.02	0.024	0.016	0.013	0.012	0.031	0.016	0.016	0.011	0.018	0.013	0.009	0.013	0.022	0.009	0.013	0.034	0.011	0.013	0.015	0.012	0.035	0.032	0.014	0.012	0.006	0.023	0.027	0.005	0.008	0.026	0.026	0.007	0.014	0.018	0.018	0.009	0.009	0.015	0.025	0.018	0.022
0.055234	0.03	0.02	0.021	0.02	0.034	0.009	0.01	0.023	0.029	0.017	0.013	0.015	0.032	0.017	0.018	0.013	0.014	0.02	0.009	0.017	0.032	0.011	0.014	0.03	0.014	0.015	0.017	0.03	0.014	0.033	0.021	0.017	0.026	0.007	0.033	0.006	0.011	0.04	0.048	0.011	0.027	0.025	0.031	0.013	0.024	0.032	0.04	0.034	0.03
0.063834	0.019	0.009	0.037	0.025	0.027	0.03	0.043	0.011	0.012	0.025	0.023	0.017	0.035	0.021	0.023	0.037	0.024	0.017	0.027	0.02	0.013	0.024	0.04	0.014	0.017	0.042	0.017	0.02	0.034	0.02	0.04	0.026	0.027	0.035	0.011	0.046	0.007	0.014	0.04	0.01	0.03	0.021	0.026	0.032	0.016	0.025	0.033	0.037	0.033
0.072435	0.039	0.025	0.012	0.041	0.024	0.026	0.034	0.014	0.016	0.049	0.031	0.032	0.023	0.028	0.053	0.052	0.032	0.036	0.022	0.037	0.026	0.017	0.032	0.067	0.021	0.027	0.027	0.061	0.03	0.049	0.027	0.05	0.032	0.034	0.046	0.012	0.057	0.009	0.019	0.063	0.015	0.049	0.032	0.032	0.035	0.02	0.019	0.049	0.035
0.081035	0.035	0.057	0.036	0.037	0.052	0.059	0.018	0.021	0.039	0.041	0.063	0.03	0.036	0.04	0.068	0.047	0.049	0.028	0.031	0.018	0.036	0.076	0.023	0.061	0.03	0.026	0.031	0.058	0.028	0.056	0.038	0.038	0.014	0.05	0.069	0.011	0.022	0.058	0.016	0.053	0.035	0.039	0.05	0.025	0.055	0.043	0.052	0.055	0.053
0.089635	0.089	0.083	0.045	0.048	0.064	0.079	0.023	0.025	0.047	0.047	0.075	0.034	0.042	0.049	0.08	0.054	0.033	0.036	0.049	0.023	0.048	0.097	0.03	0.04	0.033	0.035	0.041	0.082	0.043	0.038	0.087	0.084	0.053	0.054	0.075	0.018	0.094	0.014	0.03	0.086	0.021	0.073	0.046	0.048	0.051	0.064	0.032	0.059	0.071
0.098235	0.026	0.053	0.092	0.053	0.057	0.076	0.028	0.031	0.106	0.058	0.059	0.04	0.05	0.094	0.058	0.063	0.065	0.039	0.044	0.028	0.052	0.118	0.034	0.037	0.044	0.051	0.101	0.049	0.083	0.046	0.094	0.058	0.063	0.085	0.021	0.106	0.016	0.035	0.101	0.024	0.076	0.051	0.059	0.066	0.037	0.036	0.074	0.057	0.072
0.106836	0.059	0.103	0.099	0.059	0.063	0.088	0.113	0.035	0.04	0.069	0.074	0.105	0.05	0.062	0.109	0.083	0.08	0.072	0.049	0.057	0.034	0.062	0.141	0.036	0.044	0.101	0.052	0.057	0.106	0.056	0.125	0.072	0.07	0.105	0.026	0.134	0.019	0.04	0.113	0.029	0.094	0.06	0.065	0.081	0.044	0.097	0.07	0.09	0.084
0.115436	0.036	0.112	0.065	0.065	0.099	0.136	0.04	0.08	0.046	0.079	0.131	0.06	0.072	0.084	0.132	0.09	0.089	0.056	0.065	0.039	0.07	0.169	0.045	0.054	0.062	0.135	0.066	0.129	0.065	0.133	0.082	0.086	0.125	0.03	0.153	0.021	0.046	0.124	0.032	0.095	0.068	0.074	0.091	0.024	0.053	0.081	0.097	0.112	0.096
0.124036	0.13	0.075	0.079	0.122	0.049	0.162	0.15	0.058	0.092	0.091	0.07	0.083	0.097	0.154	0.105	0.098	0.066	0.078	0.113	0.046	0.088	0.219	0.055	0.181	0.077	0.068	0.084	0.083	0.182	0.167	0.102	0.102	0.16	0.037	0.188	0.025	0.054	0.16	0.04	0.124	0.082	0.093	0.115	0.029	0.064	0.105	0.126	0.136	0.147
0.132636	0.086	0.049	0.144	0.087	0.089	0.172	0.126	0.058	0.157	0.108	0.1	0.075	0.092	0.11	0.181	0.119	0.076	0.092	0.125	0.052	0.1	0.225	0.062	0.073	0.086	0.096	0.189	0.092	0.089	0.191	0.189	0.104	0.113	0.171	0.04	0.224	0.027	0.06	0.165	0.14	0.042	0.093	0.101	0.075	0.125	0.033	0.076	0.118	0.14
0.141236	0.144	0.104	0.062	0.209	0.174	0.107	0.107	0.165	0.067	0.215	0.117	0.077	0.12	0.183	0.103	0.087	0.12	0.19	0.129	0.081	0.098	0.134	0.057	0.254	0.109	0.067	0.083	0.097	0.105	0.212	0.106	0.226	0.221	0.118	0.129	0.206	0.045	0.267	0.031	0.068	0.187	0.156	0.047	0.098	0.114	0.143	0.037	0.083	0.152
0.149837	0.158	0.116	0.065	0.179	0.12	0.118	0.178	0.076	0.221	0.208	0.088	0.139	0.134	0.119	0.1	0.22	0.139	0.146	0.092	0.115	0.152	0.065	0.12	0.289	0.074	0.09	0.105	0.114	0.251	0.119	0.248	0.253	0.139	0.135	0.224	0.052	0.29	0.034	0.076	0.211	0.052	0.161	0.109	0.127	0.155	0.094	0.195	0.167	0.143
0.158437	0.094	0.138	0.208	0.119	0.083	0.178	0.135	0.073	0.196	0.124	0.131	0.19	0.086	0.24	0.161	0.134	0.108	0.132	0.153	0.229	0.17	0.101	0.173	0.128	0.075	0.316	0.138	0.084	0.123	0.107	0.132	0.134	0.273	0.259	0.161	0.167	0.258	0.058	0.317	0.04	0.091	0.243	0.06	0.205	0.128	0.154	0.107	0.184	0.189
0.167037	0.147	0.102	0.223	0.163	0.089	0.25	0.15	0.163	0.249	0.104	0.288	0.181	0.29	0.195	0.138	0.167	0.197	0.309	0.212	0.129	0.159	0.229	0.096	0.379	0.168	0.108	0.152	0.17	0.135	0.16	0.345	0.331	0.206	0.191	0.073	0.31	0.391	0.051	0.111	0.308	0.239	0.077	0.171	0.187	0.232	0.059	0.133	0.278	0.209
0.175638	0.214	0.349	0.189	0.13	0.284	0.217	0.115	0.338	0.206	0.217	0.316	0.135	0.372	0.38	0.239	0.261	0.189	0.224	0.258	0.386	0.289	0.165	0.206	0.294	0.124	0.502	0.234	0.147	0.18	0.222	0.205	0.215	0.431	0.405	0.259	0.27	0.393	0.096	0.489	0.068	0.072	0.15	0.407	0.102	0.282	0.206	0.233	0.282	0.17
0.184238	0.174	0.384	0.315	0.167	0.469	0.29	0.295	0.444	0.18	0.209	0.524	0.369	0.333	0.527	0.265	0.313	0.379	0.549	0.398	0.23	0.304	0.415	0.17	0.664	0.312	0.201	0.328	0.265	0.294	0.313	0.304	0.627	0.586	0.366	0.384	0.549	0.137	0.669	0.098	0.098	0.208	0.548	0.141	0.291	0.323	0.404	0.251	0.528	0.42
0.192838	0.304	0.37	0.629	0.359	0.528	0.239	0.42	0.225	0.576	0.369	0.403	0.586	0.255	0.68	0.466	0.437	0.362	0.41	0.495	0.691	0.532	0.306	0.422	0.535	0.234	0.425	0.272	0.437	0.354	0.397	0.42	0.423	0.811	0.48	0.5	0.186	0.739	0.838	0.129	0.128	0.28	0.714	0.186	0.492	0.384	0.423	0.53	0.334	0.711
0.201438	0.38	0.46	0.786	0.454	0.305	0.655	0.531	0.288	0.692	0.484	0.51	0.752	0.323	0.833	0.376	0.622	0.583	0.475	0.522	0.632	0.849	0.685	0.689	0.392	0.547	0.295	1.073	0.471	0.352	0.549	0.521	0.55	0.962	0.91	0.621	0.618	0.239	0.905	1.039	0.171	0.168	0.354	0.885	0.244	0.497	0.529	0.665	0.441	0.872
0.210038	0.48	0.568	0.942	0.579	0.389	0.773	0.649	0.369	0.594	0.629	0.882	0.402	0.952	0.461	0.74	0.671	0.585	0.623	0.746	0.983	0.815	0.482	0.789	0.659	0.369	1.157	0.648	0.437	0.554	0.662	0.638	0.684	1.08	1.203	0.745	0.749	0.298	1.119	1.203	0.219	0.214	0.457	0.305	1.021	0.615	0.653	0.564	0.805	1.036
0.218639	0.689	1.08	0.69	0.485	0.91	0.795	0.45	1.011	0.709	0.785	1.058	0.488	1.144	0.599	0.881	0.821	0.766	0.696	0.885	1.129	0.951	0.911	0.57	0.795	0.45	0.75	0.522	0.639	0.796	0.765	0.807	1.236	0.866	0.846	0.359	1.224	1.301	0.263	0.258	0.543	0.363	1.155	0.718	0.77	0.9	0.674	1.154	0.927	0.845
0.227239	1.194	0.789	0.583	1.047	0.894	0.529	1.093	0.823	0.483	0.858	1.149	0.7	1.184	1.018	0.64	0.941	0.806	0.848	1.013	1.253	1.064	1.065	0.665	0.918	0.541	1.393	0.855	0.622	0.745	0.895	0.875	1.303	0.93	1.385	0.969	0.965	0.431	1.385	1.372	0.314	0.31	0.645	1.274	0.433	0.823	0.888	0.78	1.041	1.221
0.235839	0.778	0.884	1.293	0.896	0.691	1.151	1.01	0.615	1.149	0.946	0.964	1.268	0.68	0.774	1.025	1.305	1.137	0.92	0.941	1.095	1.337	1.147	0.76	1.126	1.032	0.617	1.47	0.925	0.716	1.011	0.975	0.842	1.362	1.035	1.05	1.045	0.501	1.515	1.465	0.758	0.362	1.301	0.513	0.982	0.996	0.894	1.298	1.118	1.148
0.244439	0.958	1.357	1.014	0.799	1.208	1.108	0.708	1.063	1.083	1.347	0.779	0.912	1.409	1.118	1.212	1	1.022	1.181	1.346	1.187	1.211	0.842	1.19	1.135	0.7	1.5	1.021	0.82	1.085	1.056	0.92	1.111	1.441	1.104	1.115	0.571	1.518	1.455	0.831	1.412	0.42	0.595	1.068	1.073	0.981	1.327	1.176	1.236	1.182
0.253039	1.082	0.922	1.283	1.151	0.795	1.279	1.108	1.153	1.409	0.859	1.351	1.003	1.19	1.291	1.081	1.088	1.23	1.244	1.39	1.285	0.953	1.257	1.189	0.902	0.802	1.507	1.11	0.908	1.017	1.155	1.124	1.202	1.424	1.152	1.184	0.64	1.547	1.439	0.923	1.451	0.484	0.692	1.14	1.08	1.154	1.372	1.277	1.254	1.31
0.26164	1.325	1.25	0.878	1.229	0.823	1.264	1.399	1.398	1.081	1.219	1.022	1.333	1.115	1.15	1.273	1.276	1.256	1.426	1.014	1.235	0.958	0.884	1.497	1.156	0.996	1.084	1.24	1.178	1.454	1.241	1.574	1.195	1.194	0.712	1.62	1.524	1	1.441	0.553	1.244	0.795	1.238	1.148	1.203	1.144	1.364	1.294	1.285	1.349
0.27024	1.406	1.266	0.974	0.918	1.285	1.33	1.463	1.15	1.504	1.317	1.414	1.102	1.179	1.281	1.204	1.287	1.458	1.304	1.05	1.31	1.002	0.961	1.529	1.207	1.083	1.11	1.247	1.216	1.093	1.263	1.492	1.196	1.215	0.794	1.57	1.482	1.048	0.621	1.504	1.261	0.886	1.264	1.197	1.308	1.381	1.351	1.304	1.409	1.175
0.27884	1.209	1.399	1.294	1.034	1.348	1.023	1.411	1.498	1.204	1.512	1.185	1.419	1.351	1.202	1.31	1.329	1.251	1.498	1.125	1.354	1.352	1.04	1.044	1.269	1.597	1.121	1.165	1.266	1.241	1.165	1.301	1.595	1.25	0.871	1.235	1.647	1.523	1.097	0.696	1.513	1.324	0.983	1.289	1.247	1.303	1.361	1.319	1.295	1.397
0.28744	1.3	1.309	1.413	1.321	1.091	1.359	1.09	1.408	1.5	1.517	1.249	1.229	1.529	1.344	1.439	1.215	1.281	1.322	1.47	1.38	1.334	1.072	1.076	1.26	1.528	1.177	1.166	1.282	1.265	1.477	1.319	1.713	1.227	1.235	0.93	1.645	1.578	1.125	0.766	1.559	1.052	1.331	1.257	1.332	1.42	1.366	1.417	1.438	1.365
0.296041	1.444	1.274	1.342	1.386	1.272	1.139	1.388	1.156	1.372	1.134	1.39	1.474	1.263	1.486	1.284	1.331	1.443	1.221	1.299	1.311	1.488	1.367	1.329	1.108	1.136	1.594	1.267	1.204	1.19	1.315	1.27	1.492	1.304	1.26	0.994	1.271	1.65	1.616	1.164	0.825	1.511	1.289	1.119	1.327	1.268	1.412	1.414	1.393	1.299
0.304641	1.424	1.431	1.33	1.191	1.489	1.237	1.405	1.458	1.539	1.305	1.542	1.297	1.386	1.455	1.309	1.251	1.308	1.333	1.347	1.535	1.16	1.109	1.369	1.171	1.28	1.656	1.247	1.215	1.323	1.286	1.317	1.554	1.266	1.685	1.255	1.049	1.668	1.568	1.188	0.902	1.589	1.17	1.346	1.276	1.381	1.416	1.427	1.348	1.449
0.313241	1.395	1.33	1.232	1.424	1.441	1.237	1.424	1.509	1.466	1.302	1.481	1.316	1.456	1.383	1.24	1.308	1.316	1.494	1.354	1.128	1.365	1.184	1.3	1.609	1.261	1.513	1.194	1.332	1.279	1.203	1.311	1.495	1.261	1.243	1.086	1.638	1.63	1.19	0.951	1.577	1.337	1.181	1.361	1.292	1.375	1.411	1.405	1.369	1.489
0.321841	1.504	1.432	1.331	1.256	1.425	1.312	1.432	1.43	1.519	1.313	1.573	1.47	1.331	1.405	1.237	1.315	1.333	1.547	1.386	1.134	1.366	1.21	1.302	1.557	1.262	1.241	1.328	1.277	1.514	1.326	1.279	1.258	1.122	1.693	1.577	1.176	1.019	1.567	1.21	1.318	1.34	1.282	1.362	1.385	1.408	1.322	1.478	1.46	1.422
0.330441	1.446	1.333	1.26	1.422	1.283	1.439	1.454	1.502	1.308	1.511	1.415	1.333	1.442	1.339	1.257	1.308	1.337	1.575	1.346	1.155	1.363	1.213	1.324	1.637	1.277	1.22	1.344	1.286	1.506	1.328	1.269	1.287	1.147	1.647	1.549	1.198	1.059	1.631	1.391	1.25	1.403	1.4	1.291	1.408	1.406	1.363	1.526	1.421	1.288
0.339042	1.335	1.451	1.362	1.266	1.505	1.332	1.444	1.461	1.573	1.312	1.577	1.346	1.42	1.485	1.266	1.356	1.351	1.554	1.433	1.158	1.371	1.234	1.323	1.615	1.268	1.247	1.337	1.295	1.546	1.323	1.278	1.28	1.168	1.717	1.609	1.187	1.107	1.669	1.37	1.253	1.434	1.306	1.465	1.468	1.498	1.448	1.419	1.613	1.521
0.347642	1.238	1.465	1.533	1.303	1.414	1.337	1.267	1.32	1.441	1.437	1.521	1.309	1.546	1.354	1.416	1.479	1.257	1.313	1.341	1.534	1.353	1.356	1.135	1.206	1.569	1.329	1.292	1.235	1.368	1.295	1.34	1.584	1.269	1.287	1.181	1.657	1.584	1.197	1.128	1.649	1.354	1.262	1.382	1.321	1.418	1.419	1.473	1.34	1.561
0.356242	1.464	1.366	1.291	1.482	1.385	1.476	1.467	1.535	1.336	1.563	1.357	1.449	1.496	1.283	1.318	1.357	1.429	1.629	1.185	1.415	1.368	1.234	1.355	1.583	1.298	1.263	1.374	1.56	1.304	1.323	1.278	1.262	1.192	1.639	1.586	1.205	1.149	1.659	1.372	1.274	1.406	1.443	1.316	1.492	1.456	1.395	1.55	1.468	1.533
0.364843	1.415	1.362	1.284	1.458	1.343	1.452	1.455	1.519	1.336	1.546	1.351	1.419	1.454	1.275	1.326	1.354	1.418	1.574	1.373	1.169	1.25	1.35	1.654	1.297	1.258	1.349	1.297	1.524	1.32	1.255	1.277	1.199	1.668	1.617	1.216	1.17	1.768	1.281	1.476	1.424	1.509	1.327	1.484	1.496	1.392	1.605	1.474	1.517	1.303
0.373443	1.574	1.332	1.46	1.374	1.291	1.531	1.363	1.47	1.485	1.561	1.331	1.536	1.353	1.46	1.485	1.262	1.327	1.36	1.371	1.553	1.409	1.389	1.164	1.222	1.318	1.642	1.274	1.234	1.364	1.506	1.303	1.63	1.329	1.273	1.263	1.194	1.721	1.204	1.165	1.704	1.277	1.461	1.419	1.316	1.463	1.43	1.459	1.343	1.502
0.382043	1.357	1.442	1.36	1.294	1.499	1.36	1.452	1.346	1.455	1.554	1.306	1.558	1.354	1.461	1.49	1.285	1.334	1.347	1.39	1.579	1.162	1.391	1.224	1.323	1.579	1.276	1.243	1.346	1.315	1.58	1.344	1.285	1.257	1.617	1.194	1.668	1.561	1.221	1.176	1.709	1.281	1.401	1.43	1.321	1.449	1.451	1.467	1.394	1.588
0.390643	1.351	1.296	1.502	1.377	1.486	1.33	1.464	1.572	1.343	1.362	1.459	1.529	1.289	1.34	1.377	1.684	1.454	1.565	1.378	1.14	1.442	1.225	1.335	1.619	1.281	1.234	1.343	1.303	1.651	1.343	1.291	1.312	1.189	1.743	1.633	1.207	1.18	1.747	1.277	1.44	1.453	1.321	1.422	1.433	1.465	1.403	1.545	1.484	1.307
0.399243	1.341	1.581	1.496	1.333	1.481	1.384	1.303	1.491	1.366	1.481	1.51	1.564	1.336	1.577	1.343	1.456	1.488	1.276	1.318	1.382	1.375	1.6	1.369	1.172	1.225	1.327	1.63	1.292	1.253	1.333	1.3	1.584	1.341	1.279	1.295	1.201	1.65	1.201	1.19	1.799	1.433	1.293	1.438	1.338	1.5	1.456	1.453	1.398	1.595
0.407844	1.497	1.35	1.294	1.539	1.381	1.474	1.484	1.572	1.334	1.556	1.362	1.43	1.462	1.285	1.323	1.622	1.376	1.366	1.386	1.171	1.211	1.346	1.665	1.291	1.244	1.357	1.314	1.578	1.517	1.332	1.287	1.288	1.198	1.722	1.218	1.169	1.749	1.417	1.278	1.449	1.324	1.477	1.46	1.451	1.421	1.592	1.485	1.575	1.313
0.416444	1.576	1.496	1.345	1.489	1.367	1.322	1.362	1.452	1.445	1.475	1.56	1.334	1.367	1.571	1.442	1.472	1.268	1.322	1.362	1.622	1.425	1.377	1.167	1.222	1.34	1.596	1.292	1.25	1.364	1.312	1.526	1.326	1.276	1.296	1.203	1.697	1.597	1.219	1.177	1.73	1.278	1.489	1.421	1.329	1.506	1.458	1.502	1.422	1.545
0.425044	1.344	1.445	1.389	1.317	1.484	1.367	1.484	1.497	1.587	1.335	1.601	1.371	1.515	1.49	1.301	1.378	1.341	1.633	1.388	1.409	1.18	1.23	1.347	1.595	1.286	1.248	1.349	1.285	1.59	1.334	1.263	1.286	1.194	1.681	1.658	1.228	1.183	1.789	1.273	1.484	1.451	1.325	1.504	1.483	1.478	1.393	1.541	1.584	1.311
0.433644	1.322	1.498	1.373	1.32	1.51	1.373	1.474	1.336	1.495	1.586	1.36	1.564	1.475	1.354	1.451	1.282	1.375	1.341	1.646	1.4	1.388	1.176	1.222	1.377	1.573	1.303	1.233	1.357	1.304	1.505	1.338	1.262	1.268	1.2	1.658	1.633	1.21	1.188	1.771	1.28	1.459	1.425	1.335	1.485	1.452	1.491	1.405	1.56	1.438
0.442244	1.339	1.596	1.516	1.365	1.468	1.376	1.32	1.566	1.37	1.486	1.497	1.599	1.342	1.616	1.373	1.466	1.459	1.277	1.377	1.337	1.613	1.386	1.37	1.183	1.228	1.338	1.673	1.285	1.243	1.336	1.286	1.336	1.572	1.279	1.287	1.206	1.681	1.551	1.223	1.174	1.739	1.263	1.473	1.412	1.327	1.464	1.452	1.47	1.399
0.450845	1.341	1.441	1.354	1.315	1.492	1.371	1.5	1.483	1.541	1.354	1.625	1.362	1.513	1.439	1.292	1.356	1.332	1.445	1.557	1.361	1.379	1.167	1.226	1.379	1.643	1.293	1.254	1.34	1.305	1.336	1.294	1.271	1.2	1.718	1.625	1.221	1.189	1.747	1.276	1.471	1.434	1.341	1.501	1.447	1.529	1.463	1.574	1.5	1.512
0.459445	1.359	1.507	1.389	1.324	1.531	1.373	1.521	1.52	1.588	1.344	1.383	1.507	1.458	1.291	1.589	1.379	1.325	1.634	1.37	1.425	1.181	1.227	1.36	1.645	1.301	1.263	1.352	1.313	1.545	1.338	1.291	1.286	1.196	1.618	1.571	1.215	1.19	1.17	1.768	1.271	1.484	1.418	1.339	1.463	1.498	1.483	1.453	1.581	1.463
0.468045	1.509	1.346	1.462	1.404	1.307	1.505	1.358	1.5	1.51	1.577	1.345	1.381	1.489	1.493	1.293	1.339	1.376	1.384	1.177	1.41	1.22	1.356	1.645	1.294	1.253	1.33	1.309	1.321	1.548	1.279	1.278	1.206	1.663	1.603	1.22	1.185	1.713	1.452	1.252	1.44	1.322	1.469	1.48	1.524	1.381	1.546	1.442	1.536	1.308
0.476645	1.434	1.353	1.302	1.478	1.367	1.48	1.5	1.557	1.335	1.619	1.372	1.495	1.373	1.45	1.273	1.327	1.381	1.614	1.189	1.378	1.188	1.41	1.22	1.31	1.712	1.297	1.266	1.337	1.304	1.314	1.279	1.709	1.299	1.206	1.682	1.638	1.224	1.179	1.761	1.268	1.41	1.452	1.324	1.469	1.445	1.459	1.41	1.553	1.461
0.485246	1.413	1.486	1.6	1.358	1.505	1.38	1.316	1.574	1.374	1.491	1.481	1.555	1.336	1.364	1.461	1.291	1.473	1.387	1.336	1.391	1.382	1.183	1.437	1.226	1.344	1.663	1.315	1.317	1.273	1.359	1.306	1.321	1.28	1.275	1.201	1.73	1.624	1.219	1.181	1.735	1.48	1.277	1.453	1.338	1.458	1.443	1.509	1.418	1.589
0.493846	1.378	1.494	1.354	1.528	1.581	1.351	1.575	1.369	1.472	1.284	1.473	1.378	1.338	1.217	1.429	1.599	1.409	1.189	1.423	1.237	1.339	1.575	1.293	1.231	1.348	1.579	1.311	1.33	1.509	1.313	1.312	1.757	1.208	1.735	1.645	1.225	1.187	1.712	1.507	1.283	1.489	1.336	1.479	1.463	1.496	1.435	1.586	1.435	1.558
0.502446	1.496	1.346	1.472	1.357	1.315	1.522	1.384	1.489	1.339	1.499	1.563	1.358	1.615	1.367	1.387	1.265	1.425	1.463	1.572	1.367	1.327	1.367	1.185	1.417	1.22	1.347	1.561	1.306	1.229	1.34	1.296	1.321	1.288	1.292	1.202	1.688	1.216	1.182	1.733	1.497	1.28	1.458	1.338	1.465	1.472	1.537	1.412	1.567	1.448
0.511046	1.393	1.315	1.512	1.378	1.496	1.379	1.477	1.57	1.345	1.588	1.379	1.36	1.29	1.452	1.455	1.342	1.382	1.329	1.552	1.386	1.425	1.185	1.227	1.324	1.563	1.308	1.227	1.337	1.275	1.33	1.289	1.265	1.207	1.684	1.226	1.184	1.738	1.282	1.471	1.427	1.326	1.494	1.461	1.508	1.427	1.586	1.438	1.564	1.302
0.519646	1.48	1.358	1.505	1.379	1.306	1.546	1.371	1.486	1.522	1.618	1.367	1.604	1.362	1.376	1.287	1.497	1.372	1.483	1.641	1.399	1.345	1.363	1.205	1.41	1.224	1.32	1.643	1.305	1.244	1.355	1.313	1.351	1.611	1.306	1.307	1.209	1.784	1.222	1.19	1.737	1.275	1.473	1.453	1.334	1.461	1.438	1.48	1.402	1.495
0.528247	1.331	1.607	1.393	1.526	1.359	1.528	1.346	1.624	1.648	1.384	1.355	1.362	1.297	1.514	1.547	1.59	1.338	1.408	1.397	1.208	1.415	1.243	1.399	1.631	1.312	1.245	1.364	1.311	1.548	1.333	1.321	1.291	1.196	1.725	1.71	1.225	1.191	1.784	1.274	1.48	1.47	1.349	1.467	1.461	1.502	1.437	1.575	1.441	1.576
0.536847	1.308	1.514	1.371	1.513	1.358	1.5	1.364	1.614	1.353	1.381	1.353	1.285	1.473	1.494	1.604	1.327	1.404	1.386	1.194	1.4	1.225	1.331	1.622	1.3	1.306	1.249	1.35	1.303	1.523	1.326	1.288	1.285	1.205	1.659	1.549	1.222	1.19	1.693	1.268	1.469	1.438	1.336	1.473	1.477	1.553	1.445	1.577	1.464	1.515
0.545447	1.519	1.366	1.308	1.524	1.379	1.514	1.347	1.486	1.349	1.607	1.381	1.492	1.363	1.294	1.509	1.356	1.331	1.384	1.473	1.397	1.202	1.406	1.228	1.35	1.638	1.312	1.243	1.374	1.318	1.574	1.334	1.302	1.283	1.698	1.211	1.746	1.236	1.193	1.716	1.275	1.436	1.468	1.364	1.481	1.494	1.557	1.429	1.574	1.492
0.554048	1.487	1.382	1.328	1.483	1.396	1.499	1.337	1.482	1.537	1.347	1.566	1.363	1.466	1.357	1.269	1.452	1.344	1.597	1.378	1.322	1.198	1.429	1.373	1.169	1.422	1.211	1.348	1.295	1.267	1.373	1.309	1.334	1.315	1.307	1.734	1.202	1.757	1.239	1.188	1.671	1.281	1.451	1.337	1.462	1.486	1.545	1.421	1.577	1.467
0.562648	1.373	1.307	1.486	1.387	1.488	1.367	1.515	1.585	1.342	1.611	1.366	1.333	1.297	1.509	1.347	1.484	1.328	1.381	1.238	1.432	1.379	1.169	1.395	1.235	1.329	1.679	1.3	1.513	1.256	1.339	1.283	1.313	1.304	1.308	1.806	1.202	1.663	1.239	1.196	1.668	1.268	1.463	1.341	1.452	1.488	1.467	1.42	1.593	1.492
0.571248	1.502	1.377	1.318	1.421	1.535	1.359	1.525	1.57	1.365	1.367	1.465	1.341	1.307	1.378	1.476	1.327	1.401	1.241	1.46	1.397	1.17	1.403	1.212	1.35	1.604	1.306	1.247	1.376	1.301	1.329	1.576	1.289	1.267	1.201	1.69	1.226	1.182	1.637	1.417	1.267	1.466	1.352	1.485	1.5	1.48	1.43	1.597	1.487	1.525
0.579848	1.352	1.477	1.373	1.302	1.376	1.522	1.484	1.357	1.57	1.609	1.359	1.36	1.29	1.49	1.358	1.46	1.619	1.317	1.411	1.226	1.402	1.172	1.443	1.222	1.338	1.676	1.295	1.275	1.381	1.314	1.332	1.777	1.31	1.318	1.215	1.758	1.566	1.225	1.193	1.706	1.266	1.492	1.433	1.345	1.41	1.495	1.459	1.428	1.571
0.588448	1.521	1.368	1.494	1.373	1.323	1.412	1.493	1.534	1.345	1.494	1.554	1.352	1.366	1.488	1.3	1.371	1.49	1.329	1.4	1.396	1.189	1.407	1.232	1.327	1.308	1.555	1.244	1.347	1.333	1.323	1.727	1.311	1.313	1.201	1.736	1.559	1.236	1.199	1.685	1.283	1.512	1.457	1.332	1.463	1.54	1.455	1.425	1.573	1.483
0.597049	1.336	1.469	1.387	1.32	1.494	1.406	1.486	1.352	1.505	1.601	1.662	1.345	1.373	1.292	1.482	1.591	1.388	1.496	1.339	1.411	1.443	1.384	1.202	1.376	1.23	1.316	1.556	1.297	1.25	1.368	1.284	1.314	1.803	1.291	1.278	1.202	1.709	1.235	1.188	1.694	1.259	1.444	1.315	1.428	1.461	1.443	1.397	1.552	1.447
0.605649	1.396	1.557	1.328	1.393	1.587	1.547	1.364	1.512	1.406	1.349	1.402	1.53	1.384	1.523	1.583	1.389	1.38	1.514	1.299	1.389	1.533	1.339	1.424	1.407	1.191	1.464	1.221	1.353	1.305	1.263	1.363	1.304	1.328	1.295	1.299	1.21	1.749	1.23	1.2	1.706	1.268	1.448	1.342	1.408	1.484	1.47	1.418	1.565	1.45
0.614249	1.333	1.586	1.474	1.371	1.477	1.382	1.319	1.407	1.471	1.321	1.496	1.576	1.357	1.37	1.524	1.304	1.365	1.465	1.565	1.339	1.398	1.404	1.2	1.432	1.224	1.355	1.583	1.296	1.269	1.356	1.28	1.326	1.747	1.298	1.271	1.195	1.715	1.22	1.186	1.693	1.259	1.477	1.331	1.454	1.483	1.452	1.431	1.541	1.468
0.622849	1.523	1.376	1.515	1.386	1.303	1.409	1.512	1.491	1.364	1.502	1.565	1.619	1.371	1.384	1.551	1.296	1.386	1.468	1.526	1.338	1.413	1.407	1.207	1.42	1.231	1.337	1.643	1.31	1.266	1.344	1.314	1.315	1.286	1.302	1.202	1.744	1.221	1.187	1.698	1.257	1.463	1.339	1.402	1.478	1.462	1.406	1.524	1.462	1.578
0.631449	1.352	1.317	1.391	1.557	1.483	1.339	1.474	1.35	1.584	1.593	1.377	1.501	1.298	1.344	1.531	1.469	1.327	1.393	1.382	1.204	1.426	1.233	1.369	1.292	1.265	1.37	1.309	1.33	1.73	1.304	1.292	1.205	1.667	1.489	1.24	1.192	1.689	1.27	1.462	1.338	1.447	1.52	1.426	1.412	1.593	1.441	1.549	1.315	1.436
0.64005	1.36	1.49	1.391	1.308	1.548	1.389	1.491	1.465	1.514	1.36	1.382	1.295	1.501	1.369	1.404	1.472	1.585	1.325	1.406	1.228	1.4	1.177	1.405	1.239	1.341	1.308	1.387	1.229	1.31	1.325	1.717	1.287	1.287	1.214	1.676	1.231	1.195	1.679	1.258	1.465	1.416	1.325	1.415	1.496	1.436	1.407	1.537	1.426	1.339
0.64865	1.576	1.494	1.346	1.503	1.386	1.324	1.402	1.505	1.355	1.504	1.341	1.586	1.359	1.269	1.492	1.353	1.486	1.516	1.311	1.392	1.398	1.221	1.402	1.177	1.34	1.552	1.296	1.264	1.357	1.31	1.326	1.727	1.284	1.311	1.199	1.706	1.24	1.193	1.726	1.273	1.418	1.339	1.442	1.474	1.456	1.395	1.548	1.448	1.542
0.65725	1.311	1.388	1.482	1.361	1.505	1.342	1.536	1.372	1.555	1.456	1.285	1.416	1.334	1.502	1.548	1.32	1.393	1.404	1.183	1.392	1.228	1.335	1.646	1.291	1.266	1.34	1.255	1.312	1.353	1.756	1.313	1.292	1.206	1.657	1.248	1.19	1.702	1.463	1.258	1.431	1.335	1.448	1.483	1.46	1.427	1.573	1.46	1.546	1.311
0.66585	1.347	1.601	1.514	1.363	1.493	1.362	1.313	1.407	1.546	1.506	1.35	1.582	1.377	1.298	1.484	1.572	1.355	1.483	1.313	1.413	1.4	1.182	1.435	1.225	1.34	1.522	1.29	1.351	1.252	1.299	1.316	1.333	1.767	1.284	1.207	1.777	1.232	1.192	1.703	1.27	1.44	1.323	1.41	1.451	1.45	1.405	1.582	1.431	1.545
0.674451	1.482	1.39	1.325	1.517	1.42	1.538	1.353	1.493	1.343	1.579	1.557	1.376	1.46	1.305	1.393	1.471	1.537	1.327	1.402	1.403	1.193	1.422	1.216	1.35	1.565	1.271	1.343	1.242	1.352	1.237	1.301	1.325	1.317	1.771	1.281	1.206	1.726	1.249	1.187	1.682	1.266	1.462	1.318	1.432	1.457	1.455	1.433	1.581	1.443
0.683051	1.359	1.461	1.409	1.33	1.396	1.544	1.518	1.359	1.509	1.328	1.62	1.373	1.296	1.362	1.472	1.376	1.573	1.507	1.313	1.396	1.44	1.399	1.384	1.186	1.223	1.363	1.285	1.231	1.33	1.29	1.331	1.299	1.295	1.213	1.745	1.228	1.194	1.684	1.263	1.507	1.442	1.339	1.445	1.499	1.475	1.429	1.527	1.42	1.327
0.691651	1.369	1.532	1.421	1.347	1.387	1.518	1.363	1.498	1.351	1.584	1.379	1.318	1.673	1.518	1.374	1.487	1.308	1.398	1.478	1.427	1.448	1.194	1.231	1.355	1.619	1.293	1.241	1.348	1.288	1.315	1.303	1.766	1.296	1.197	1.696	1.234	1.185	1.657	1.268	1.481	1.335	1.419	1.486	1.448	1.412	1.568	1.449	1.536	1.314
0.700251	1.613	1.532	1.351	1.489	1.39	1.309	1.406	1.501	1.497	1.34	1.499	1.349	1.555	1.385	1.306	1.534	1.381	1.495	1.326	1.404	1.448	1.413	1.207	1.436	1.235	1.374	1.295	1.266	1.349	1.296	1.321	1.321	1.32	1.214	1.745	1.24	1.202	1.717	1.27	1.449	1.439	1.346	1.475	1.52	1.485	1.472	1.608	1.477	1.631
0.708851	1.388	1.307	1.42	1.447	1.502	1.359	1.466	1.352	1.588	1.537	1.375	1.291	1.459	1.51	1.364	1.521	1.315	1.394	1.4	1.191	1.436	1.221	1.355	1.293	1.246	1.359	1.317	1.321	1.296	1.767	1.285	1.204	1.771	1.234	1.182	1.692	1.258	1.439	1.332	1.436	1.484	1.44	1.4	1.619	1.442	1.329	1.581	1.454	1.493
0.717452	1.368	1.511	1.371	1.304	1.414	1.521	1.491	1.34	1.551	1.555	1.381	1.286	1.398	1.474	1.383	1.6	1.311	1.388	1.43	1.41	1.177	1.231	1.354	1.604	1.297	1.236	1.331	1.292	1.296	1.837	1.298	1.29	1.203	1.765	1.236	1.189	1.669	1.273	1.511	1.336	1.449	1.522	1.478	1.437	1.562	1.422	1.32	1.529	1.475
0.726052	1.341	1.606	1.53	1.388	1.536	1.403	1.329	1.408	1.534	1.365	1.508	1.334	1.601	1.384	1.306	1.367	1.489	1.311	1.404	1.466	1.4	1.57	1.191	1.227	1.349	1.269	1.325	1.253	1.347	1.306	1.326	1.731	1.285	1.305	1.208	1.729	1.249	1.198	1.648	1.251	1.427	1.341	1.483	1.532	1.493	1.413	1.535	1.432	1.574
0.734652	1.524	1.361	1.491	1.378	1.338	1.373	1.472	1.366	1.494	1.339	1.533	1.38	1.302	1.492	1.354	1.527	1.311	1.399	1.442	1.419	1.188	1.226	1.319	1.59	1.258	1.236	1.353	1.296	1.334	1.304	1.723	1.295	1.209	1.699	1.241	1.193	1.675	1.274	1.463	1.338	1.498	1.491	1.465	1.4	1.58	1.483	1.317	1.576	1.478
0.743253	1.486	1.4	1.322	1.413	1.515	1.476	1.37	1.579	1.388	1.307	1.453	1.496	1.383	1.508	1.435	1.322	1.413	1.202	1.407	1.228	1.349	1.583	1.275	1.322	1.264	1.378	1.304	1.332	1.862	1.316	1.312	1.216	1.775	1.235	1.188	1.7	1.464	1.258	1.478	1.332	1.473	1.494	1.49	1.426	1.547	1.627	1.429	1.333	1.515
0.751853	1.613	1.532	1.366	1.526	1.401	1.346	1.418	1.531	1.368	1.538	1.369	1.604	1.391	1.373	1.496	1.409	1.295	1.587	1.421	1.326	1.479	1.388	1.197	1.235	1.33	1.575	1.291	1.241	1.339	1.3	1.323	1.801	1.292	1.317	1.205	1.722	1.234	1.188	1.691	1.275	1.457	1.338	1.459	1.455	1.455	1.399	1.619	1.539	1.439
0.760453	1.378	1.52	1.377	1.32	1.39	1.415	1.474	1.372	1.493	1.346	1.539	1.391	1.311	1.345	1.509	1.372	1.316	1.424	1.462	1.401	1.203	1.225	1.373	1.592	1.297	1.242	1.352	1.302	1.309	1.749	1.304	1.311	1.209	1.667	1.24	1.199	1.733	1.274	1.461	1.333	1.463	1.514	1.501	1.466	1.642	1.561	1.438	1.347	1.617
0.769053	1.351	1.487	1.414	1.31	1.407	1.514	1.505	1.507	1.347	1.612	1.396	1.307	1.505	1.373	1.61	1.341	1.423	1.464	1.395	1.206	1.241	1.323	1.579	1.263	1.332	1.277	1.335	1.3	1.322	1.839	1.305	1.291	1.214	1.687	1.222	1.197	1.708	1.254	1.473	1.437	1.329	1.422	1.46	1.447	1.406	1.621	1.439	1.547	1.313
0.777653	1.6	1.516	1.372	1.493	1.385	1.314	1.409	1.553	1.506	1.353	1.594	1.37	1.312	1.491	1.375	1.51	1.339	1.424	1.456	1.418	1.199	1.234	1.368	1.265	1.328	1.277	1.354	1.318	1.325	1.82	1.328	1.298	1.212	1.775	1.231	1.199	1.764	1.274	1.518	1.464	1.315	1.447	1.493	1.45	1.438	1.633	1.47	1.582	1.321
0.786254	1.359	1.407	1.292	1.403	1.53	1.521	1.468	1.348	1.527	1.545	1.393	1.278	1.384	1.479	1.576	1.32	1.424	1.219	1.439	1.417	1.178	1.234	1.352	1.29	1.255	1.337	1.311	1.321	1.295	1.744	1.31	1.205	1.732	1.229	1.201	1.684	1.257	1.469	1.438	1.336	1.446	1.482	1.455	1.444	1.644	1.449	1.66	1.585	1.325
0.794854	1.366	1.33	1.352	1.611	1.489	1.346	1.503	1.384	1.341	1.393	1.533	1.495	1.342	1.577	1.384	1.374	1.511	1.3	1.322	1.394	1.458	1.385	1.214	1.232	1.377	1.286	1.275	1.347	1.314	1.318	1.305	1.298	1.213	1.735	1.223	1.196	1.673	1.27	1.45	1.337	1.454	1.479	1.494	1.453	1.596	1.588	1.465	1.319	1.621
0.803454	1.344	1.351	1.617	1.532	1.391	1.509	1.411	1.323	1.405	1.56	1.491	1.347	1.532	1.384	1.403	1.491	1.287	1.424	1.32	1.457	1.396	1.203	1.223	1.328	1.581	1.282	1.24	1.34	1.299	1.314	1.286	1.306	1.818	1.217	1.802	1.236	1.202	1.675	1.264	1.46	1.325	1.437	1.496	1.451	1.425	1.634	1.445	1.535	1.318
0.812054	1.604	1.492	1.539	1.354	1.487	1.375	1.325	1.383	1.496	1.494	1.371	1.572	1.374	1.306	1.405	1.528	1.414	1.331	1.453	1.384	1.202	1.251	1.353	1.289	1.254	1.344	1.307	1.319	1.307	1.791	1.313	1.216	1.751	1.231	1.197	1.705	1.264	1.555	1.474	1.324	1.446	1.457	1.487	1.467	1.477	1.565	1.637	1.329	1.606
0.820654	1.509	1.368	1.488	1.39	1.352	1.405	1.553	1.481	1.355	1.578	1.417	1.309	1.53	1.52	1.376	1.52	1.439	1.323	1.415	1.41	1.214	1.228	1.336	1.593	1.274	1.257	1.362	1.297	1.302	1.846	1.322	1.302	1.211	1.743	1.229	1.192	1.676	1.262	1.463	1.329	1.529	1.442	1.472	1.442	1.571	1.441	1.651	1.339	1.631
0.829255	1.513	1.462	1.368	1.379	1.358	1.507	1.395	1.536	1.507	1.36	1.563	1.408	1.294	1.493	1.378	1.574	1.412	1.326	1.194	1.446	1.404	1.176	1.223	1.356	1.643	1.28	1.262	1.375	1.312	1.317	1.882	1.315	1.309	1.211	1.82	1.246	1.2	1.674	1.275	1.435	1.326	1.415	1.494	1.469	1.453	1.42	1.637	1.316	1.455
0.837855	1.369	1.36	1.605	1.509	1.485	1.388	1.395	1.347	1.398	1.539	1.476	1.36	1.557	1.387	1.296	1.493	1.38	1.52	1.417	1.318	1.46	1.404	1.201	1.229	1.336	1.282	1.567	1.251	1.347	1.288	1.333	1.31	1.829	1.295	1.208	1.697	1.231	1.206	1.724	1.261	1.436	1.338	1.453	1.498	1.506	1.453	1.661	1.448	1.338
0.846455	1.346	1.329	1.591	1.49	1.516	1.372	1.487	1.396	1.322	1.405	1.504	1.483	1.356	1.583	1.39	1.299	1.506	1.362	1.4	1.329	1.563	1.565	1.479	1.404	1.194	1.234	1.322	1.639	1.283	1.257	1.337	1.287	1.319	1.299	1.714	1.308	1.194	1.689	1.222	1.188	1.674	1.276	1.416	1.329	1.416	1.481	1.468	1.453	1.453
0.855055	1.395	1.541	1.423	1.314	1.401	1.516	1.481	1.557	1.354	1.389	1.29	1.504	1.371	1.532	1.451	1.335	1.206	1.471	1.396	1.207	1.227	1.345	1.283	1.365	1.257	1.36	1.306	1.318	1.303	1.851	1.301	1.212	1.745	1.241	1.196	1.733	1.261	1.469	1.321	1.428	1.501	1.48	1.429	1.433	1.574	1.314	1.593	1.485	1.477
0.863656	1.5	1.338	1.479	1.39	1.306	1.42	1.487	1.521	1.523	1.573	1.348	1.411	1.299	1.515	1.391	1.604	1.442	1.32	1.48	1.636	1.405	1.2	1.232	1.347	1.265	1.589	1.321	1.259	1.368	1.306	1.326	1.311	1.817	1.308	1.205	1.797	1.234	1.199	1.681	1.283	1.474	1.34	1.502	1.469	1.522	1.471	1.493	1.625	1.309
0.872256	1.48	1.378	1.319	1.433	1.4	1.511	1.488	1.555	1.362	1.385	1.291	1.373	1.513	1.374	1.528	1.421	1.339	1.455	1.402	1.19	1.224	1.36	1.611	1.268	1.313	1.235	1.341	1.283	1.325	1.79	1.289	1.296	1.197	1.721	1.238	1.197	1.667	1.272	1.451	1.318	1.473	1.524	1.5	1.507	1.494	1.588	1.609	1.325	1.586
0.880856	1.407	1.338	1.493	1.403	1.517	1.355	1.513	1.528	1.353	1.4	1.277	1.507	1.376	1.515	1.423	1.337	1.462	1.585	1.394	1.202	1.223	1.369	1.253	1.307	1.542	1.251	1.356	1.297	1.331	1.771	1.316	1.306	1.215	1.696	1.244	1.2	1.661	1.267	1.468	1.334	1.453	1.453	1.448	1.453	1.465	1.579	1.331	1.565	1.462
0.889456	1.504	1.379	1.406	1.339	1.399	1.496	1.508	1.347	1.467	1.531	1.345	1.393	1.278	1.469	1.346	1.435	1.306	1.56	1.447	1.417	1.533	1.185	1.211	1.352	1.29	1.596	1.34	1.355	1.25	1.325	1.325	1.32	1.761	1.304	1.758	1.207	1.249	1.193	1.73	1.264	1.48	1.327	1.472	1.451	1.484	1.454	1.451	1.563	1.331
0.898056	1.607	1.464	1.493	1.358	1.479	1.389	1.307	1.411	1.545	1.515	1.574	1.359	1.4	1.315	1.513	1.359	1.607	1.437	1.333	1.482	1.518	1.414	1.196	1.231	1.329	1.262	1.623	1.309	1.258	1.362	1.274	1.319	1.316	1.742	1.296	1.745	1.211	1.244	1.2	1.671	1.269	1.44	1.329	1.47	1.47	1.492	1.436	1.431	1.596
0.906657	1.36	1.592	1.519	1.381	1.523	1.401	1.319	1.401	1.569	1.496	1.576	1.358	1.391	1.299	1.362	1.478	1.332	1.389	1.536	1.206	1.471	1.538	1.393	1.196	1.238	1.344	1.271	1.325	1.259	1.339	1.286	1.314	1.272	1.813	1.294	1.203	1.67	1.243	1.194	1.684	1.276	1.489	1.456	1.322	1.466	1.501	1.509	1.469	1.472
0.915257	1.499	1.371	1.492	1.372	1.323	1.532	1.419	1.546	1.481	1.561	1.35	1.415	1.302	1.363	1.381	1.529	1.298	1.576	1.424	1.337	1.455	1.414	1.209	1.241	1.352	1.26	1.67	1.346	1.261	1.352	1.326	1.329	1.304	1.796	1.293	1.734	1.213	1.244	1.2	1.731	1.268	1.476	1.343	1.46	1.448	1.493	1.479	1.474	1.599
0.923857	1.36	1.477	1.39	1.322	1.474	1.519	1.412	1.531	1.475	1.567	1.397	1.354	1.302	1.401	1.5	1.382	1.429	1.326	1.596	1.481	1.406	1.196	1.229	1.359	1.619	1.276	1.314	1.267	1.358	1.319	1.327	1.303	1.811	1.299	1.212	1.769	1.24	1.201	1.685	1.27	1.468	1.321	1.445	1.485	1.451	1.448	1.434	1.589	1.588
0.932458	1.498	1.391	1.512	1.381	1.34	1.533	1.406	1.554	1.353	1.528	1.597	1.363	1.401	1.279	1.548	1.37	1.512	1.384	1.411	1.332	1.584	1.436	1.414	1.196	1.234	1.335	1.263	1.306	1.242	1.367	1.296	1.322	1.338	1.843	1.298	1.672	1.211	1.242	1.2	1.687	1.28	1.46	1.328	1.439	1.476	1.443	1.447	1.44	1.582
0.941058	1.296	1.493	1.364	1.325	1.334	1.593	1.504	1.354	1.493	1.381	1.32	1.401	1.498	1.34	1.503	1.556	1.349	1.412	1.29	1.386	1.499	1.375	1.54	1.408	1.321	1.209	1.456	1.418	1.185	1.229	1.349	1.243	1.603	1.313	1.246	1.363	1.294	1.299	1.302	1.287	1.198	1.735	1.223	1.191	1.667	1.253	1.428	1.328	1.48
0.949658	1.549	1.382	1.559	1.419	1.336	1.531	1.509	1.4	1.527	1.34	1.507	1.568	1.366	1.396	1.289	1.375	1.496	1.361	1.612	1.326	1.431	1.466	1.601	1.395	1.195	1.226	1.356	1.286	1.606	1.345	1.257	1.309	1.348	1.318	1.77	1.297	1.215	1.679	1.238	1.193	1.638	1.275	1.471	1.324	1.46	1.487	1.457	1.465	1.445
0.958258	1.341	1.352	1.608	1.544	1.393	1.515	1.391	1.311	1.405	1.52	1.513	1.572	1.364	1.4	1.304	1.382	1.491	1.374	1.577	1.329	1.43	1.463	1.403	1.171	1.218	1.369	1.278	1.583	1.262	1.374	1.295	1.337	1.335	1.73	1.328	1.766	1.208	1.248	1.199	1.662	1.282	1.439	1.332	1.451	1.41	1.464	1.425	1.484	1.593
0.966858	1.39	1.344	1.606	1.492	1.394	1.468	1.385	1.314	1.559	1.399	1.523	1.491	1.549	1.364	1.394	1.504	1.308	1.396	1.589	1.325	1.414	1.468	1.41	1.206	1.232	1.361	1.283	1.583	1.266	1.362	1.297	1.333	1.334	1.296	1.222	1.777	1.243	1.21	1.7	1.264	1.472	1.332	1.463	1.518	1.463	1.473	1.467	1.58	1.583
0.975459	1.493	1.407	1.336	1.563	1.527	1.389	1.523	1.496	1.551	1.389	1.359	1.378	1.491	1.3	1.404	1.619	1.336	1.414	1.236	1.471	1.412	1.195	1.239	1.402	1.286	1.593	1.323	1.26	1.364	1.301	1.344	1.317	1.835	1.313	1.212	1.788	1.256	1.204	1.704	1.28	1.476	1.337	1.485	1.465	1.455	1.435	1.449	1.584	1.615
0.984059	1.421	1.344	1.375	1.519	1.513	1.604	1.354	1.388	1.391	1.518	1.395	1.309	1.581	1.327	1.412	1.215	1.47	1.4	1.183	1.237	1.341	1.578	1.276	1.296	1.263	1.381	1.301	1.316	1.328	1.76	1.286	1.199	1.69	1.237	1.19	1.68	1.275	1.434	1.331	1.474	1.467	1.47	1.439	1.463	1.577	1.596	1.329	1.471	1.492
0.992659	1.44	1.342	1.348	1.301	1.385	1.479	1.447	1.53	1.381	1.338	1.373	1.455	1.357	1.285	1.581	1.301	1.394	1.205	1.438	1.387	1.164	1.217	1.341	1.586	1.272	1.239	1.341	1.295	1.314	1.303	1.716	1.298	1.203	1.78	1.238	1.2	1.681	1.27	1.46	1.311	1.45	1.449	1.48	1.429	1.438	1.569	1.562	1.304	1.46
1.00126	1.386	1.299	1.399	1.517	1.509	1.524	1.582	1.389	1.353	1.369	1.466	1.364	1.299	1.496	1.573	1.337	1.436	1.186	1.389	1.398	1.188	1.245	1.331	1.634	1.265	1.325	1.263	1.338	1.288	1.342	1.335	1.832	1.299	1.215	1.819	1.241	1.199	1.641	1.275	1.506	1.444	1.327	1.441	1.49	1.476	1.487	1.487	1.599	1.621
1.00986	1.463	1.49	1.368	1.49	1.38	1.343	1.51	1.369	1.504	1.503	1.556	1.379	1.36	1.293	1.479	1.349	1.486	1.36	1.568	1.316	1.409	1.23	1.408	1.381	1.421	1.186	1.224	1.338	1.306	1.257	1.359	1.29	1.34	1.709	1.3	1.305	1.214	1.728	1.245	1.197	1.625	1.283	1.451	1.337	1.478	1.424	1.455	1.435	1.446
1.01846	1.602	1.504	1.388	1.531	1.418	1.345	1.391	1.548	1.497	1.585	1.395	1.367	1.357	1.303	1.528	1.51	1.384	1.566	1.434	1.333	1.209	1.549	1.42	1.413	1.185	1.227	1.328	1.583	1.293	1.261	1.362	1.297	1.328	1.294	1.308	1.213	1.848	1.236	1.194	1.665	1.281	1.461	1.333	1.481	1.481	1.483	1.423	1.472	1.653
1.02706	1.492	1.376	1.479	1.4	1.319	1.403	1.535	1.524	1.605	1.395	1.35	1.286	1.38	1.466	1.379	1.47	1.612	1.315	1.399	1.184	1.406	1.41	1.17	1.22	1.335	1.285	1.577	1.261	1.345	1.307	1.331	1.742	1.285	1.276	1.198	1.692	1.242	1.195	1.6	1.276	1.413	1.306	1.429	1.401	1.443	1.431	1.428	1.571	1.56
1.03566	1.325	1.419	1.568	1.567	1.515	1.6	1.424	1.359	1.299	1.386	1.471	1.396	1.488	1.613	1.341	1.411	1.235	1.43	1.429	1.193	1.231	1.375	1.312	1.268	1.362	1.299	1.337	1.312	1.786	1.283	1.212	1.74	1.25	1.204	1.67	1.266	1.424	1.332	1.452	1.458	1.485	1.421	1.429	1.649	1.605	1.63	1.333	1.469	1.494
1.04426	1.509	1.514	1.39	1.377	1.312	1.513	1.384	1.48	1.565	1.406	1.34	1.286	1.398	1.477	1.411	1.494	1.558	1.31	1.433	1.195	1.403	1.175	1.267	1.365	1.58	1.277	1.244	1.361	1.283	1.314	1.293	1.308	1.208	1.735	1.248	1.195	1.645	1.267	1.426	1.31	1.476	1.453	1.427	1.421	1.427	1.652	1.516	1.311	1.501
1.05286	1.602	1.513	1.366	1.476	1.366	1.307	1.404	1.492	1.507	1.581	1.402	1.337	1.288	1.379	1.458	1.496	1.563	1.332	1.396	1.206	1.403	1.41	1.18	1.218	1.364	1.28	1.347	1.265	1.37	1.301	1.331	1.303	1.295	1.207	1.726	1.25	1.201	1.679	1.274	1.417	1.325	1.454	1.459	1.436	1.434	1.459	1.569	1.541	1.332
1.06146	1.595	1.507	1.479	1.356	1.378	1.32	1.409	1.513	1.516	1.585	1.411	1.349	1.294	1.498	1.38	1.48	1.389	1.589	1.342	1.415	1.197	1.416	1.573	1.387	1.186	1.235	1.328	1.287	1.246	1.336	1.284	1.325	1.287	1.297	1.197	1.762	1.248	1.196	1.699	1.272	1.455	1.326	1.466	1.443	1.459	1.44	1.477	1.57	1.592
1.07006	1.537	1.488	1.369	1.389	1.344	1.407	1.545	1.504	1.556	1.408	1.338	1.304	1.523	1.38	1.477	1.374	1.594	1.389	1.327	1.202	1.411	1.401	1.162	1.235	1.341	1.296	1.252	1.374	1.295	1.332	1.331	1.29	1.215	1.776	1.252	1.206	1.635	1.265	1.436	1.329	1.456	1.434	1.474	1.433	1.451	1.573	1.625	1.54	1.321
1.07866	1.414	1.34	1.407	1.545	1.515	1.601	1.406	1.356	1.301	1.377	1.492	1.393	1.524	1.657	1.43	1.348	1.207	1.423	1.384	1.195	1.226	1.342	1.298	1.251	1.331	1.275	1.313	1.29	1.748	1.282	1.199	1.771	1.248	1.192	1.681	1.275	1.436	1.309	1.459	1.462	1.442	1.431	1.448	1.634	1.53	1.543	1.328	1.507	1.475
1.08726	1.384	1.361	1.327	1.398	1.504	1.507	1.59	1.39	1.353	1.297	1.489	1.365	1.376	1.469	1.597	1.447	1.331	1.215	1.411	1.411	1.171	1.217	1.351	1.31	1.276	1.353	1.296	1.346	1.286	1.793	1.291	1.212	1.834	1.256	1.196	1.606	1.292	1.447	1.317	1.4	1.47	1.465	1.469	1.472	1.575	1.604	1.335	1.489	1.498
1.09586	1.407	1.347	1.521	1.395	1.508	1.528	1.565	1.385	1.358	1.297	1.502	1.401	1.516	1.573	1.42	1.34	1.241	1.427	1.404	1.186	1.237	1.335	1.297	1.261	1.359	1.291	1.33	1.322	1.777	1.284	1.201	1.775	1.249	1.204	1.628	1.283	1.488	1.483	1.337	1.5	1.455	1.516	1.466	1.458	1.703	1.666	1.588	1.333	1.54
1.10446	1.497	1.366	1.369	1.329	1.367	1.463	1.474	1.539	1.39	1.36	1.297	1.496	1.365	1.479	1.412	1.393	1.34	1.53	1.222	1.575	1.412	1.411	1.169	1.231	1.341	1.287	1.264	1.359	1.3	1.328	1.301	1.283	1.203	1.793	1.248	1.201	1.61	1.273	1.44	1.317	1.433	1.477	1.453	1.421	1.429	1.613	1.593	1.581	1.324
1.11306	1.381	1.305	1.471	1.41	1.514	1.487	1.553	1.385	1.369	1.291	1.337	1.46	1.375	1.503	1.382	1.325	1.487	1.183	1.551	1.406	1.167	1.258	1.346	1.276	1.262	1.349	1.299	1.326	1.285	1.284	1.207	1.785	1.196	1.244	1.616	1.268	1.426	1.332	1.472	1.444	1.457	1.446	1.449	1.627	1.549	1.32	1.492	1.491	1.552
1.12166	1.471	1.376	1.338	1.494	1.395	1.547	1.5	1.563	1.399	1.376	1.29	1.378	1.499	1.399	1.525	1.603	1.414	1.324	1.252	1.419	1.418	1.168	1.225	1.344	1.308	1.256	1.36	1.302	1.338	1.305	1.795	1.277	1.21	1.778	1.189	1.243	1.615	1.295	1.408	1.325	1.486	1.457	1.444	1.485	1.448	1.554	1.538	1.326	1.484
1.13026	1.533	1.51	1.382	1.392	1.332	1.65	1.386	1.514	1.488	1.553	1.408	1.372	1.297	1.365	1.452	1.378	1.503	1.315	1.607	1.385	1.531	1.401	1.394	1.181	1.221	1.31	1.284	1.248	1.379	1.312	1.339	1.315	1.736	1.312	1.214	1.721	1.253	1.194	1.659	1.291	1.463	1.328	1.533	1.461	1.455	1.453	1.459	1.555	1.582
1.13886	1.528	1.387	1.404	1.325	1.524	1.509	1.381	1.51	1.526	1.582	1.399	1.368	1.296	1.352	1.484	1.38	1.523	1.355	1.578	1.391	1.608	1.435	1.409	1.193	1.233	1.322	1.27	1.251	1.352	1.296	1.337	1.291	1.788	1.303	1.206	1.706	1.243	1.193	1.605	1.257	1.43	1.322	1.468	1.488	1.444	1.412	1.452	1.57	1.55
1.14746	1.353	1.587	1.511	1.508	1.384	1.408	1.333	1.39	1.56	1.517	1.573	1.391	1.354	1.313	1.363	1.37	1.477	1.498	1.568	1.327	1.422	1.603	1.395	1.199	1.265	1.354	1.301	1.257	1.346	1.296	1.305	1.304	1.739	1.284	1.209	1.72	1.192	1.245	1.678	1.279	1.476	1.317	1.42	1.492	1.465	1.445	1.453	1.579	1.356
1.15606	1.509	1.521	1.381	1.396	1.331	1.491	1.558	1.409	1.552	1.515	1.575	1.404	1.363	1.317	1.354	1.473	1.394	1.489	1.608	1.336	1.407	1.413	1.193	1.281	1.356	1.611	1.287	1.262	1.368	1.587	1.309	1.342	1.317	1.284	1.206	1.841	1.199	1.258	1.672	1.29	1.44	1.323	1.429	1.498	1.448	1.462	1.461	1.569	1.546
1.16466	1.504	1.391	1.318	1.514	1.501	1.423	1.54	1.522	1.569	1.387	1.362	1.316	1.354	1.487	1.39	1.625	1.338	1.427	1.537	1.41	1.179	1.326	1.348	1.298	1.57	1.263	1.375	1.299	1.326	1.312	1.321	1.211	1.781	1.253	1.201	1.665	1.285	1.473	1.333	1.444	1.496	1.476	1.462	1.431	1.618	1.584	1.342	1.529	1.538
1.17326	1.398	1.32	1.507	1.413	1.547	1.479	1.597	1.393	1.343	1.351	1.478	1.371	1.299	1.553	1.393	1.33	1.645	1.411	1.186	1.313	1.346	1.285	1.251	1.361	1.303	1.312	1.294	1.287	1.204	1.761	1.249	1.192	1.685	1.27	1.456	1.327	1.453	1.483	1.44	1.463	1.448	1.648	1.624	1.559	1.318	1.442	1.482	1.483	1.589
1.18186	1.501	1.393	1.569	1.525	1.499	1.61	1.396	1.352	1.358	1.483	1.381	1.316	1.496	1.53	1.39	1.344	1.61	1.397	1.381	1.188	1.225	1.323	1.641	1.301	1.278	1.373	1.301	1.313	1.302	1.776	1.306	1.209	1.752	1.249	1.196	1.705	1.29	1.548	1.458	1.332	1.447	1.475	1.447	1.448	1.434	1.601	1.323	1.498	1.493
1.19046	1.618	1.379	1.502	1.39	1.308	1.509	1.419	1.547	1.512	1.598	1.407	1.376	1.323	1.361	1.368	1.491	1.581	1.4	1.329	1.191	1.404	1.573	1.203	1.321	1.35	1.289	1.251	1.363	1.307	1.316	1.31	1.326	1.205	1.826	1.261	1.201	1.71	1.277	1.419	1.332	1.443	1.483	1.467	1.455	1.436	1.639	1.487	1.343	1.564
1.19906	1.602	1.383	1.469	1.365	1.34	1.521	1.399	1.505	1.545	1.583	1.386	1.355	1.307	1.367	1.339	1.486	1.58	1.396	1.336	1.532	1.392	1.177	1.329	1.363	1.295	1.248	1.378	1.317	1.337	1.316	1.809	1.303	1.209	1.806	1.255	1.198	1.667	1.292	1.457	1.335	1.452	1.498	1.434	1.473	1.452	1.628	1.545	1.489	1.305
1.20766	1.316	1.554	1.387	1.517	1.52	1.513	1.614	1.397	1.379	1.466	1.366	1.396	1.302	1.521	1.41	1.336	1.215	1.583	1.404	1.177	1.267	1.343	1.285	1.261	1.336	1.299	1.332	1.296	1.796	1.32	1.218	1.857	1.193	1.244	1.68	1.284	1.451	1.32	1.483	1.458	1.453	1.453	1.414	1.669	1.557	1.589	1.517	1.552	1.341
1.21626	1.481	1.487	1.397	1.503	1.506	1.584	1.382	1.361	1.395	1.358	1.487	1.31	1.517	1.582	1.52	1.406	1.315	1.201	1.402	1.19	1.249	1.317	1.276	1.319	1.219	1.327	1.292	1.312	1.318	1.666	1.33	1.212	1.745	1.236	1.204	1.673	1.445	1.288	1.488	1.346	1.527	1.443	1.484	1.463	1.468	1.674	1.506	1.521	1.344
1.22487	1.624	1.477	1.353	1.357	1.323	1.505	1.405	1.564	1.528	1.57	1.384	1.337	1.317	1.492	1.369	1.579	1.424	1.349	1.206	1.567	1.399	1.177	1.313	1.353	1.28	1.26	1.358	1.319	1.333	1.301	1.293	1.202	1.803	1.244	1.189	1.657	1.274	1.46	1.339	1.435	1.42	1.45	1.43	1.415	1.594	1.499	1.507	1.321	1.458
1.23347	1.369	1.335	1.528	1.381	1.584	1.536	1.501	1.6	1.398	1.358	1.317	1.512	1.386	1.378	1.574	1.52	1.423	1.354	1.211	1.569	1.41	1.185	1.271	1.376	1.3	1.257	1.385	1.312	1.349	1.316	1.29	1.215	1.757	1.269	1.198	1.7	1.292	1.466	1.347	1.502	1.483	1.504	1.499	1.474	1.667	1.625	1.592	1.346	1.529
1.24207	1.346	1.492	1.562	1.401	1.531	1.497	1.556	1.394	1.361	1.303	1.516	1.397	1.367	1.537	1.661	1.349	1.428	1.205	1.567	1.39	1.186	1.264	1.34	1.65	1.281	1.25	1.359	1.301	1.334	1.296	1.318	1.785	1.214	1.252	1.19	1.685	1.279	1.466	1.326	1.468	1.449	1.482	1.48	1.483	1.677	1.545	1.333	1.554	1.507
1.25067	1.371	1.336	1.522	1.378	1.522	1.526	1.562	1.401	1.356	1.312	1.375	1.507	1.56	1.482	1.399	1.32	1.189	1.402	1.184	1.259	1.363	1.63	1.283	1.33	1.265	1.34	1.319	1.326	1.296	1.317	1.749	1.207	1.266	1.203	1.69	1.271	1.499	1.437	1.341	1.454	1.441	1.448	1.482	1.483	1.586	1.55	1.469	1.328	1.497
1.25927	1.348	1.339	1.546	1.394	1.501	1.488	1.58	1.379	1.372	1.315	1.389	1.358	1.509	1.566	1.494	1.395	1.333	1.542	1.405	1.177	1.267	1.349	1.285	1.255	1.367	1.319	1.338	1.32	1.309	1.202	1.732	1.252	1.186	1.653	1.276	1.421	1.323	1.494	1.434	1.446	1.429	1.422	1.614	1.484	1.514	1.321	1.501	1.624	1.508
1.26787	1.382	1.325	1.396	1.525	1.547	1.515	1.553	1.399	1.378	1.32	1.498	1.393	1.343	1.524	1.568	1.404	1.339	1.216	1.605	1.42	1.186	1.269	1.327	1.286	1.274	1.374	1.306	1.347	1.318	1.31	1.785	1.215	1.191	1.247	1.699	1.287	1.505	1.44	1.335	1.48	1.445	1.46	1.456	1.464	1.642	1.574	1.467	1.317	1.558
1.27647	1.524	1.547	1.517	1.565	1.382	1.35	1.294	1.478	1.385	1.348	1.629	1.501	1.398	1.339	1.209	1.576	1.383	1.163	1.256	1.325	1.298	1.262	1.366	1.339	1.33	1.311	1.726	1.295	1.816	1.209	1.254	1.198	1.643	1.269	1.44	1.328	1.454	1.42	1.429	1.421	1.392	1.63	1.573	1.327	1.474	1.482	1.466	1.651	1.545
1.28507	1.374	1.522	1.371	1.319	1.473	1.495	1.396	1.502	1.502	1.583	1.397	1.35	1.304	1.501	1.403	1.513	1.588	1.58	1.399	1.333	1.207	1.394	1.167	1.264	1.344	1.278	1.266	1.365	1.303	1.348	1.313	1.331	1.814	1.216	1.195	1.272	1.694	1.303	1.432	1.337	1.485	1.435	1.465	1.444	1.449	1.571	1.453	1.321	1.5
1.29367	1.552	1.382	1.525	1.375	1.506	1.537	1.398	1.371	1.311	1.475	1.388	1.361	1.594	1.42	1.344	1.213	1.557	1.395	1.185	1.32	1.365	1.283	1.28	1.348	1.295	1.323	1.292	1.744	1.294	1.205	1.751	1.193	1.268	1.698	1.289	1.412	1.324	1.496	1.419	1.456	1.455	1.468	1.606	1.477	1.499	1.329	1.504	1.473	1.602
1.30227	1.522	1.361	1.493	1.393	1.333	1.399	1.508	1.485	1.563	1.402	1.349	1.298	1.502	1.382	1.579	1.416	1.545	1.347	1.242	1.411	1.209	1.325	1.306	1.284	1.25	1.351	1.311	1.341	1.299	1.294	1.761	1.203	1.197	1.259	1.703	1.288	1.469	1.33	1.507	1.495	1.469	1.437	1.492	1.59	1.561	1.5	1.324	1.476	1.508
1.31087	1.492	1.453	1.404	1.506	1.491	1.585	1.375	1.36	1.311	1.363	1.5	1.581	1.427	1.339	1.223	1.393	1.198	1.327	1.332	1.274	1.342	1.277	1.303	1.331	1.317	1.284	1.809	1.203	1.189	1.261	1.67	1.298	1.483	1.337	1.445	1.492	1.441	1.443	1.446	1.622	1.572	1.555	1.513	1.511	1.317	1.476	1.591	1.501	1.465
1.31947	1.367	1.606	1.559	1.371	1.529	1.378	1.332	1.405	1.546	1.5	1.59	1.4	1.365	1.466	1.623	1.378	1.315	1.499	1.416	1.343	1.547	1.399	1.197	1.272	1.321	1.279	1.275	1.36	1.301	1.337	1.283	1.734	1.305	1.712	1.199	1.187	1.249	1.636	1.275	1.434	1.339	1.481	1.454	1.488	1.489	1.489	1.583	1.621	1.517
1.32807	1.482	1.368	1.338	1.514	1.38	1.543	1.533	1.507	1.606	1.391	1.366	1.38	1.313	1.473	1.627	1.417	1.347	1.193	1.416	1.186	1.324	1.315	1.286	1.599	1.261	1.337	1.55	1.339	1.344	1.307	1.32	1.778	1.204	1.194	1.262	1.675	1.288	1.444	1.337	1.479	1.412	1.443	1.421	1.463	1.581	1.528	1.501	1.494	1.321
1.33667	1.37	1.294	1.512	1.397	1.521	1.542	1.589	1.388	1.376	1.393	1.331	1.512	1.488	1.363	1.678	1.411	1.343	1.22	1.419	1.189	1.271	1.333	1.324	1.284	1.362	1.311	1.349	1.317	1.331	1.773	1.205	1.197	1.263	1.705	1.283	1.478	1.354	1.469	1.471	1.489	1.497	1.473	1.653	1.585	1.496	1.464	1.334	1.476	1.586
1.34527	1.326	1.495	1.397	1.493	1.483	1.552	1.397	1.372	1.316	1.384	1.483	1.508	1.361	1.573	1.625	1.424	1.339	1.384	1.189	1.269	1.323	1.293	1.63	1.281	1.381	1.316	1.319	1.339	1.339	1.303	1.73	1.209	1.181	1.258	1.621	1.283	1.437	1.335	1.477	1.449	1.432	1.447	1.454	1.616	1.501	1.536	1.328	1.49	1.604
1.35387	1.506	1.361	1.329	1.429	1.337	1.503	1.517	1.56	1.401	1.351	1.3	1.582	1.486	1.388	1.52	1.349	1.404	1.367	1.42	1.211	1.265	1.365	1.311	1.273	1.386	1.312	1.357	1.325	1.304	1.75	1.308	1.759	1.197	1.186	1.258	1.665	1.296	1.454	1.344	1.491	1.431	1.467	1.451	1.47	1.608	1.55	1.516	1.542	1.333
1.36247
1.35036
1.35896
[truncated: 58 more columns]

## Sheet: Fig 3b - SNAPf-tag + CP-CPY
Time [h]	SNAPf-tag (CP-CPY) - Normalized Fluorescence Intensity (CPY/mTurquoise2)
0	0	0	0	0	0	0	0	0	0	0	0	0	0	0	0	0	0	0	0	0	0	0	0	0	0	0	0	0	0	0	0	0	0	0	0	0	0	0	0	0	0	0	0	0	0	0	0	0	0
0.029167	0.009	0.009	0.009	0.008	0.014	0.009	0.01	0.011	0.015	0.017	0.009	0.004	0.005	0.008	0.006	0.025	0.021	0.007	0.026	0.01	0.006	0.007	0.031	0.006	0.012	0.008	0.007	0.016	0.017	0.018	0.006	0.006	0.015	0.01	0.017	0.022	0.005	0.018	0.01	0.008	0.011	0.003	0.007	0.007	0.004	0.015	0.007	0.009	0.008
0.037765	0.008	0.007	0.007	0.007	0.012	0.008	0.011	0.021	0.012	0.016	0.014	0.006	0.003	0.004	0.005	0.005	0.023	0.018	0.007	0.02	0.008	0.004	0.005	0.023	0.004	0.011	0.008	0.018	0.007	0.018	0.019	0.008	0.007	0.014	0.011	0.017	0.006	0.023	0.016	0.016	0.011	0.008	0.012	0.003	0.008	0.008	0.005	0.018	0.008
0.046364	0.011	0.009	0.009	0.012	0.018	0.008	0.012	0.01	0.011	0.011	0.006	0.003	0.003	0.006	0.005	0.022	0.032	0.023	0.008	0.01	0.007	0.007	0.027	0.005	0.01	0.007	0.006	0.013	0.016	0.015	0.006	0.005	0.01	0.009	0.013	0.017	0.004	0.014	0.014	0.009	0.008	0.01	0.002	0.007	0.007	0.005	0.016	0.007	0.008
0.054963	0.012	0.01	0.011	0.012	0.019	0.011	0.015	0.017	0.02	0.02	0.011	0.006	0.006	0.005	0.005	0.018	0.015	0.005	0.007	0.019	0.005	0.005	0.019	0.004	0.012	0.006	0.007	0.013	0.017	0.008	0.016	0.006	0.006	0.017	0.011	0.018	0.007	0.02	0.017	0.011	0.008	0.011	0.003	0.008	0.008	0.006	0.018	0.008	0.01
0.063561	0.015	0.012	0.013	0.013	0.021	0.012	0.015	0.017	0.022	0.024	0.014	0.007	0.007	0.009	0.008	0.026	0.009	0.025	0.01	0.006	0.006	0.022	0.004	0.011	0.009	0.02	0.009	0.02	0.022	0.01	0.008	0.021	0.02	0.012	0.017	0.006	0.018	0.01	0.009	0.01	0.002	0.006	0.006	0.003	0.013	0.006	0.007	0.007	0.012
0.07216	0.012	0.012	0.01	0.01	0.016	0.011	0.014	0.015	0.018	0.018	0.009	0.005	0.005	0.005	0.004	0.016	0.016	0.006	0.017	0.006	0.003	0.004	0.015	0.003	0.008	0.006	0.006	0.014	0.015	0.016	0.006	0.017	0.011	0.006	0.016	0.02	0.012	0.008	0.013	0.003	0.008	0.009	0.005	0.018	0.008	0.01	0.009	0.021	0.011
0.080759	0.009	0.007	0.006	0.012	0.019	0.01	0.013	0.014	0.018	0.017	0.009	0.004	0.004	0.006	0.006	0.022	0.019	0.007	0.008	0.025	0.005	0.025	0.006	0.005	0.012	0.008	0.006	0.015	0.014	0.015	0.007	0.005	0.01	0.016	0.008	0.003	0.012	0.019	0.011	0.014	0.003	0.009	0.009	0.007	0.019	0.01	0.012	0.01	0.023
0.089357	0.009	0.01	0.01	0.009	0.01	0.015	0.011	0.014	0.018	0.02	0.022	0.012	0.006	0.006	0.007	0.006	0.022	0.018	0.007	0.022	0.009	0.007	0.006	0.006	0.023	0.005	0.012	0.009	0.009	0.017	0.019	0.02	0.007	0.017	0.026	0.012	0.018	0.006	0.024	0.015	0.01	0.014	0.003	0.01	0.01	0.006	0.02	0.009	0.01
0.097956	0.01	0.009	0.01	0.011	0.016	0.012	0.015	0.016	0.019	0.02	0.01	0.005	0.006	0.006	0.005	0.015	0.019	0.007	0.009	0.006	0.007	0.025	0.006	0.013	0.009	0.009	0.021	0.022	0.024	0.011	0.008	0.018	0.03	0.014	0.018	0.006	0.02	0.024	0.014	0.01	0.013	0.003	0.009	0.009	0.006	0.02	0.009	0.011	0.01
0.106554	0.019	0.018	0.015	0.021	0.029	0.023	0.025	0.026	0.03	0.035	0.021	0.01	0.012	0.011	0.01	0.032	0.038	0.012	0.017	0.042	0.012	0.01	0.012	0.043	0.01	0.024	0.016	0.016	0.032	0.018	0.033	0.036	0.017	0.012	0.03	0.04	0.032	0.021	0.009	0.036	0.022	0.016	0.022	0.005	0.017	0.015	0.009	0.027	0.015
0.115153	0.025	0.023	0.018	0.034	0.038	0.034	0.034	0.033	0.045	0.048	0.034	0.019	0.019	0.02	0.016	0.05	0.058	0.023	0.026	0.06	0.013	0.062	0.018	0.015	0.035	0.023	0.022	0.042	0.051	0.052	0.023	0.017	0.052	0.047	0.033	0.015	0.052	0.035	0.018	0.031	0.007	0.023	0.022	0.013	0.038	0.02	0.028	0.026	0.056
0.123752	0.038	0.037	0.033	0.05	0.058	0.052	0.044	0.053	0.066	0.063	0.052	0.028	0.029	0.03	0.027	0.081	0.073	0.035	0.092	0.039	0.02	0.026	0.082	0.021	0.046	0.035	0.03	0.056	0.069	0.07	0.034	0.023	0.061	0.088	0.057	0.045	0.02	0.068	0.051	0.025	0.045	0.01	0.035	0.032	0.019	0.054	0.032	0.042	0.034
0.132351	0.043	0.058	0.054	0.047	0.076	0.082	0.066	0.06	0.075	0.069	0.079	0.084	0.035	0.07	0.037	0.044	0.04	0.13	0.129	0.049	0.101	0.058	0.033	0.042	0.138	0.033	0.074	0.052	0.075	0.045	0.099	0.107	0.05	0.036	0.099	0.116	0.082	0.067	0.029	0.1	0.073	0.07	0.016	0.05	0.046	0.031	0.074	0.046	0.061
0.140949	0.078	0.071	0.062	0.092	0.115	0.094	0.077	0.087	0.108	0.114	0.047	0.088	0.053	0.056	0.048	0.061	0.129	0.156	0.158	0.073	0.043	0.053	0.15	0.038	0.089	0.066	0.101	0.054	0.111	0.119	0.06	0.042	0.115	0.146	0.101	0.084	0.041	0.133	0.093	0.057	0.097	0.021	0.064	0.065	0.036	0.088	0.057	0.08	0.074
0.149548	0.096	0.082	0.077	0.112	0.123	0.11	0.093	0.109	0.124	0.122	0.058	0.101	0.061	0.07	0.06	0.185	0.079	0.208	0.161	0.088	0.053	0.065	0.192	0.052	0.124	0.096	0.07	0.148	0.155	0.159	0.07	0.151	0.13	0.109	0.179	0.052	0.165	0.167	0.114	0.073	0.119	0.028	0.08	0.077	0.048	0.122	0.07	0.096	0.091
0.158146	0.098	0.119	0.108	0.1	0.14	0.167	0.142	0.114	0.137	0.152	0.15	0.071	0.129	0.075	0.087	0.074	0.196	0.092	0.238	0.239	0.112	0.071	0.079	0.231	0.061	0.144	0.113	0.094	0.175	0.189	0.188	0.075	0.179	0.201	0.15	0.133	0.067	0.194	0.173	0.137	0.094	0.15	0.035	0.097	0.093	0.061	0.149	0.088	0.121
0.166745	0.122	0.143	0.135	0.119	0.169	0.199	0.141	0.18	0.169	0.184	0.209	0.087	0.155	0.091	0.105	0.09	0.227	0.279	0.132	0.084	0.111	0.28	0.078	0.176	0.134	0.109	0.212	0.211	0.221	0.083	0.214	0.18	0.154	0.082	0.228	0.231	0.118	0.164	0.173	0.044	0.115	0.113	0.077	0.185	0.109	0.143	0.136	0.223	0.213
0.175344	0.169	0.145	0.141	0.195	0.241	0.205	0.169	0.216	0.232	0.218	0.101	0.244	0.177	0.104	0.117	0.096	0.253	0.134	0.303	0.142	0.32	0.097	0.11	0.303	0.084	0.187	0.149	0.121	0.214	0.233	0.242	0.116	0.093	0.233	0.188	0.175	0.092	0.258	0.251	0.249	0.182	0.134	0.188	0.052	0.135	0.125	0.095	0.191	0.118
0.183943	0.197	0.173	0.171	0.226	0.261	0.227	0.196	0.238	0.283	0.265	0.118	0.198	0.118	0.137	0.12	0.295	0.34	0.152	0.375	0.168	0.117	0.124	0.345	0.101	0.225	0.182	0.142	0.279	0.278	0.275	0.113	0.263	0.235	0.205	0.113	0.273	0.281	0.216	0.229	0.062	0.156	0.146	0.129	0.244	0.142	0.194	0.179	0.316	0.283
0.192541	0.21	0.182	0.186	0.245	0.292	0.249	0.22	0.259	0.278	0.271	0.13	0.219	0.134	0.151	0.13	0.321	0.372	0.17	0.416	0.185	0.134	0.146	0.383	0.117	0.256	0.198	0.165	0.306	0.324	0.301	0.128	0.294	0.36	0.257	0.225	0.121	0.325	0.24	0.25	0.073	0.177	0.139	0.167	0.264	0.155	0.21	0.208	0.317	0.196
0.20114	0.238	0.215	0.202	0.268	0.33	0.281	0.246	0.303	0.301	0.317	0.143	0.245	0.146	0.172	0.148	0.361	0.413	0.191	0.434	0.208	0.151	0.16	0.436	0.129	0.284	0.222	0.186	0.337	0.347	0.339	0.15	0.299	0.254	0.294	0.141	0.362	0.357	0.261	0.277	0.082	0.191	0.179	0.163	0.293	0.171	0.218	0.22	0.314	0.212
0.209738	0.251	0.223	0.214	0.329	0.273	0.285	0.248	0.315	0.347	0.342	0.154	0.252	0.159	0.184	0.156	0.472	0.368	0.406	0.201	0.226	0.162	0.173	0.43	0.14	0.289	0.235	0.192	0.36	0.353	0.348	0.154	0.324	0.421	0.264	0.305	0.155	0.358	0.262	0.291	0.093	0.213	0.193	0.178	0.302	0.185	0.246	0.378	0.233	0.348
0.218337	0.253	0.238	0.245	0.383	0.289	0.312	0.28	0.348	0.353	0.35	0.173	0.275	0.175	0.204	0.174	0.424	0.219	0.503	0.248	0.175	0.187	0.459	0.155	0.315	0.255	0.208	0.397	0.391	0.37	0.164	0.343	0.285	0.332	0.391	0.166	0.348	0.406	0.288	0.307	0.103	0.22	0.209	0.188	0.326	0.205	0.264	0.42	0.245	0.374
0.226936	0.274	0.25	0.253	0.391	0.322	0.318	0.299	0.369	0.398	0.397	0.186	0.291	0.188	0.219	0.194	0.432	0.474	0.228	0.547	0.259	0.191	0.205	0.503	0.171	0.351	0.273	0.221	0.393	0.401	0.384	0.182	0.372	0.3	0.358	0.185	0.428	0.397	0.307	0.328	0.114	0.246	0.223	0.205	0.334	0.226	0.274	0.434	0.273	0.383
0.235534	0.287	0.258	0.268	0.376	0.323	0.33	0.304	0.383	0.423	0.424	0.194	0.305	0.197	0.234	0.204	0.235	0.561	0.458	0.278	0.205	0.223	0.521	0.184	0.358	0.292	0.232	0.433	0.402	0.417	0.205	0.396	0.321	0.375	0.462	0.198	0.4	0.422	0.326	0.353	0.124	0.269	0.242	0.218	0.376	0.246	0.298	0.439	0.291	0.409
0.244133	0.298	0.265	0.284	0.394	0.334	0.345	0.328	0.403	0.416	0.424	0.207	0.315	0.208	0.216	0.243	0.248	0.501	0.565	0.289	0.216	0.228	0.537	0.191	0.387	0.301	0.253	0.465	0.455	0.419	0.218	0.389	0.333	0.39	0.215	0.438	0.426	0.342	0.361	0.136	0.277	0.257	0.235	0.389	0.255	0.313	0.496	0.302	0.441	0.296
0.252732	0.302	0.265	0.284	0.429	0.359	0.35	0.33	0.419	0.404	0.438	0.213	0.312	0.224	0.258	0.227	0.27	0.561	0.51	0.303	0.227	0.248	0.559	0.201	0.377	0.317	0.262	0.476	0.452	0.435	0.217	0.38	0.333	0.403	0.222	0.495	0.432	0.339	0.419	0.359	0.142	0.287	0.266	0.242	0.4	0.261	0.31	0.315	0.438	0.297
0.26133	0.343	0.3	0.311	0.44	0.365	0.35	0.402	0.367	0.438	0.463	0.438	0.231	0.337	0.24	0.271	0.242	0.487	0.271	0.512	0.317	0.239	0.253	0.559	0.212	0.387	0.325	0.27	0.523	0.463	0.461	0.244	0.409	0.363	0.441	0.243	0.494	0.414	0.353	0.375	0.152	0.303	0.284	0.25	0.4	0.285	0.329	0.339	0.423	0.319
0.269929	0.324	0.294	0.3	0.435	0.366	0.399	0.353	0.357	0.437	0.454	0.45	0.236	0.34	0.241	0.276	0.246	0.506	0.525	0.281	0.588	0.322	0.249	0.268	0.564	0.223	0.417	0.343	0.285	0.521	0.489	0.457	0.246	0.398	0.367	0.527	0.442	0.248	0.434	0.433	0.361	0.387	0.163	0.318	0.292	0.266	0.397	0.286	0.329	0.498
0.278528	0.348	0.308	0.306	0.444	0.372	0.399	0.362	0.375	0.457	0.453	0.467	0.247	0.342	0.245	0.29	0.261	0.484	0.288	0.527	0.612	0.326	0.255	0.272	0.571	0.238	0.429	0.354	0.3	0.5	0.547	0.475	0.258	0.407	0.393	0.596	0.458	0.25	0.443	0.475	0.378	0.407	0.173	0.334	0.303	0.272	0.441	0.304	0.356	0.358
0.287126	0.371	0.322	0.323	0.455	0.387	0.392	0.386	0.466	0.484	0.475	0.262	0.354	0.267	0.302	0.272	0.623	0.536	0.336	0.264	0.297	0.591	0.248	0.434	0.357	0.311	0.54	0.53	0.473	0.271	0.419	0.574	0.398	0.473	0.275	0.444	0.449	0.378	0.181	0.395	0.317	0.333	0.286	0.433	0.304	0.358	0.368	0.473	0.35	0.203
0.295725	0.368	0.336	0.338	0.466	0.392	0.406	0.382	0.469	0.496	0.487	0.276	0.373	0.271	0.312	0.282	0.559	0.531	0.32	0.622	0.345	0.278	0.292	0.582	0.254	0.429	0.37	0.321	0.544	0.572	0.5	0.275	0.43	0.399	0.469	0.274	0.558	0.459	0.394	0.462	0.191	0.418	0.356	0.335	0.298	0.457	0.318	0.374	0.392	0.481
0.304324	0.393	0.34	0.344	0.49	0.413	0.428	0.382	0.408	0.48	0.517	0.482	0.279	0.387	0.274	0.32	0.291	0.533	0.55	0.321	0.621	0.344	0.291	0.303	0.572	0.268	0.446	0.37	0.326	0.546	0.564	0.509	0.288	0.443	0.587	0.412	0.463	0.294	0.464	0.393	0.488	0.199	0.431	0.363	0.329	0.301	0.445	0.327	0.37	0.563
0.312922	0.393	0.359	0.344	0.496	0.426	0.43	0.413	0.509	0.516	0.513	0.29	0.389	0.29	0.323	0.304	0.555	0.636	0.536	0.317	0.364	0.31	0.302	0.61	0.277	0.466	0.397	0.344	0.62	0.551	0.516	0.307	0.437	0.422	0.497	0.287	0.579	0.417	0.494	0.488	0.362	0.207	0.451	0.383	0.358	0.293	0.352	0.488	0.405	0.584
0.321521	0.421	0.36	0.363	0.508	0.432	0.438	0.428	0.51	0.523	0.518	0.303	0.41	0.303	0.345	0.313	0.542	0.331	0.375	0.314	0.306	0.616	0.281	0.468	0.397	0.357	0.531	0.592	0.591	0.319	0.471	0.615	0.429	0.522	0.308	0.421	0.487	0.522	0.427	0.217	0.466	0.394	0.361	0.328	0.489	0.359	0.394	0.577	0.421	0.505
0.33012	0.434	0.375	0.373	0.54	0.439	0.456	0.443	0.523	0.573	0.541	0.31	0.421	0.306	0.358	0.323	0.574	0.572	0.343	0.651	0.389	0.337	0.328	0.634	0.302	0.487	0.415	0.353	0.539	0.613	0.594	0.322	0.461	0.434	0.537	0.318	0.581	0.438	0.505	0.481	0.47	0.225	0.405	0.368	0.33	0.377	0.516	0.42	0.601	0.441
0.338718	0.434	0.389	0.377	0.524	0.459	0.457	0.46	0.546	0.58	0.577	0.318	0.421	0.323	0.337	0.366	0.597	0.605	0.361	0.677	0.396	0.354	0.349	0.679	0.31	0.514	0.425	0.367	0.546	0.603	0.627	0.348	0.477	0.464	0.56	0.324	0.456	0.524	0.524	0.237	0.484	0.429	0.39	0.35	0.537	0.395	0.445	0.63	0.456	0.524
0.347317	0.449	0.391	0.39	0.574	0.469	0.479	0.475	0.563	0.608	0.574	0.339	0.447	0.336	0.349	0.386	0.729	0.645	0.386	0.429	0.366	0.357	0.707	0.33	0.538	0.45	0.394	0.558	0.624	0.625	0.348	0.482	0.478	0.64	0.561	0.344	0.472	0.557	0.553	0.248	0.51	0.452	0.409	0.359	0.557	0.397	0.455	0.631	0.457	0.586
0.355916	0.468	0.411	0.413	0.562	0.481	0.466	0.48	0.51	0.56	0.57	0.58	0.338	0.448	0.339	0.355	0.393	0.679	0.616	0.381	0.419	0.387	0.37	0.692	0.325	0.517	0.448	0.396	0.558	0.618	0.632	0.36	0.48	0.478	0.708	0.561	0.347	0.468	0.526	0.526	0.426	0.497	0.255	0.516	0.448	0.413	0.34	0.538	0.405	0.458
0.364514	0.491	0.432	0.423	0.628	0.515	0.516	0.509	0.584	0.62	0.615	0.359	0.473	0.361	0.415	0.379	0.67	0.704	0.412	0.723	0.45	0.398	0.384	0.737	0.347	0.57	0.416	0.481	0.619	0.651	0.674	0.373	0.491	0.488	0.572	0.36	0.49	0.577	0.513	0.263	0.527	0.454	0.415	0.377	0.546	0.422	0.47	0.482	0.572	0.475
0.373113	0.508	0.447	0.439	0.613	0.495	0.516	0.499	0.603	0.626	0.612	0.365	0.476	0.362	0.415	0.383	0.65	0.666	0.413	0.739	0.438	0.399	0.388	0.729	0.357	0.554	0.428	0.486	0.684	0.672	0.602	0.38	0.517	0.513	0.612	0.376	0.503	0.568	0.587	0.274	0.53	0.474	0.416	0.381	0.577	0.426	0.487	0.502	0.647	0.603
0.381712	0.514	0.464	0.447	0.635	0.511	0.545	0.504	0.501	0.619	0.612	0.623	0.38	0.621	0.489	0.372	0.393	0.428	0.673	0.667	0.42	0.704	0.44	0.4	0.394	0.703	0.357	0.562	0.484	0.425	0.615	0.671	0.66	0.39	0.542	0.52	0.633	0.388	0.507	0.568	0.276	0.533	0.473	0.433	0.405	0.574	0.442	0.486	0.676	0.511
0.39031	0.554	0.465	0.465	0.64	0.524	0.538	0.519	0.618	0.642	0.618	0.382	0.509	0.39	0.407	0.44	0.744	0.715	0.441	0.765	0.485	0.444	0.43	0.784	0.375	0.607	0.508	0.457	0.697	0.672	0.722	0.414	0.537	0.543	0.665	0.405	0.536	0.613	0.608	0.293	0.568	0.5	0.453	0.416	0.605	0.455	0.515	0.709	0.533	0.613
0.398909	0.538	0.485	0.465	0.643	0.533	0.544	0.526	0.649	0.669	0.674	0.394	0.516	0.397	0.418	0.442	0.664	0.667	0.426	0.726	0.481	0.423	0.427	0.761	0.388	0.608	0.449	0.515	0.649	0.679	0.706	0.414	0.557	0.535	0.653	0.407	0.745	0.615	0.543	0.302	0.586	0.512	0.424	0.471	0.639	0.471	0.528	0.704	0.542	0.656
0.407508	0.55	0.495	0.494	0.669	0.549	0.587	0.591	0.672	0.699	0.691	0.407	0.407	0.532	0.434	0.469	0.778	0.736	0.465	0.811	0.503	0.445	0.445	0.785	0.404	0.633	0.477	0.541	0.671	0.74	0.732	0.421	0.554	0.561	0.682	0.42	0.71	0.608	0.56	0.624	0.312	0.578	0.521	0.436	0.475	0.627	0.475	0.532	0.711	0.538
0.416106	0.576	0.51	0.49	0.666	0.558	0.588	0.587	0.686	0.697	0.699	0.429	0.425	0.55	0.487	0.449	0.78	0.78	0.477	0.8	0.515	0.47	0.453	0.802	0.422	0.653	0.486	0.557	0.761	0.708	0.742	0.442	0.594	0.586	0.721	0.441	0.742	0.635	0.578	0.69	0.323	0.615	0.546	0.497	0.449	0.7	0.505	0.55	0.747	0.579
0.424705	0.584	0.513	0.511	0.715	0.562	0.6	0.604	0.672	0.673	0.671	0.429	0.543	0.431	0.454	0.486	0.756	0.737	0.472	0.793	0.518	0.456	0.456	0.791	0.425	0.637	0.486	0.557	0.749	0.7	0.762	0.452	0.596	0.59	0.714	0.434	0.759	0.578	0.648	0.662	0.329	0.61	0.547	0.509	0.458	0.656	0.499	0.556	0.718	0.575
0.433304	0.606	0.533	0.52	0.736	0.602	0.594	0.595	0.7	0.699	0.699	0.44	0.554	0.439	0.468	0.506	0.778	0.761	0.509	0.806	0.525	0.488	0.469	0.817	0.434	0.655	0.5	0.563	0.713	0.765	0.771	0.467	0.598	0.595	0.823	0.713	0.458	0.667	0.597	0.655	0.638	0.342	0.561	0.521	0.483	0.517	0.719	0.569	0.75	0.601
0.441902	0.615	0.538	0.537	0.733	0.585	0.606	0.606	0.696	0.687	0.701	0.442	0.564	0.452	0.468	0.51	0.762	0.499	0.806	0.534	0.494	0.488	0.791	0.43	0.639	0.514	0.574	0.705	0.794	0.751	0.465	0.597	0.739	0.471	0.813	0.65	0.596	0.695	0.645	0.351	0.576	0.541	0.492	0.542	0.69	0.586	0.788	0.614	0.694	0.576
0.450501	0.641	0.549	0.534	0.733	0.584	0.609	0.616	0.712	0.714	0.746	0.456	0.577	0.461	0.521	0.479	0.769	0.501	0.807	0.537	0.491	0.498	0.851	0.449	0.683	0.579	0.53	0.717	0.778	0.763	0.479	0.62	0.586	0.723	0.463	0.848	0.69	0.62	0.693	0.358	0.656	0.572	0.537	0.491	0.543	0.688	0.594	0.792	0.606	0.695
0.459099	0.624	0.571	0.565	0.752	0.63	0.633	0.626	0.736	0.714	0.742	0.462	0.602	0.49	0.5	0.531	0.83	0.514	0.848	0.565	0.516	0.518	0.873	0.473	0.712	0.606	0.551	0.789	0.81	0.823	0.533	0.504	0.639	0.916	0.654	0.778	0.48	0.639	0.743	0.692	0.67	0.368	0.59	0.557	0.553	0.527	0.757	0.618	0.814	0.636
0.467698	0.666	0.588	0.568	0.778	0.645	0.664	0.65	0.64	0.659	0.733	0.737	0.766	0.475	0.609	0.476	0.496	0.546	0.821	0.519	0.873	0.572	0.517	0.531	0.877	0.479	0.719	0.54	0.62	0.763	0.8	0.817	0.55	0.499	0.652	0.65	0.892	0.794	0.481	0.757	0.65	0.725	0.377	0.682	0.615	0.567	0.524	0.563	0.762	0.624
0.476297	0.687	0.595	0.574	0.828	0.638	0.675	0.688	0.756	0.775	0.8	0.486	0.609	0.489	0.528	0.555	0.857	0.561	0.897	0.58	0.541	0.533	0.489	0.875	0.732	0.548	0.635	0.789	0.839	0.826	0.57	0.516	0.658	0.67	0.792	0.52	0.906	0.666	0.75	0.714	0.387	0.707	0.624	0.587	0.571	0.538	0.776	0.828	0.654	0.648
0.484896	0.695	0.618	0.582	0.784	0.645	0.674	0.644	0.67	0.776	0.792	0.81	0.505	0.642	0.503	0.536	0.828	0.561	0.866	0.551	0.898	0.588	0.548	0.543	0.499	0.885	0.751	0.577	0.638	0.801	0.845	0.855	0.571	0.535	0.666	0.654	0.794	0.512	0.836	0.672	0.745	0.398	0.735	0.642	0.559	0.604	0.589	0.805	0.688	0.666
0.493494	0.721	0.635	0.616	0.835	0.675	0.688	0.685	0.699	0.782	0.81	0.838	0.515	0.646	0.521	0.577	0.548	0.867	0.875	0.567	0.914	0.615	0.565	0.56	0.519	0.921	0.793	0.589	0.659	0.81	0.867	0.86	0.553	0.694	0.811	0.534	0.91	0.757	0.678	0.41	0.729	0.663	0.553	0.608	0.602	0.803	0.903	0.693	0.661	0.786
0.502093	0.752	0.634	0.631	0.836	0.69	0.697	0.67	0.702	0.798	0.856	0.832	0.523	0.644	0.53	0.547	0.875	0.583	0.9	0.585	0.938	0.631	0.581	0.56	0.528	0.923	0.788	0.601	0.665	0.881	0.858	0.842	0.543	0.697	0.692	0.829	0.55	0.967	0.788	0.684	0.75	0.744	0.415	0.666	0.57	0.608	0.618	0.857	0.718	0.67
0.510691	0.744	0.646	0.634	0.888	0.687	0.752	0.702	0.738	0.834	0.854	0.877	0.536	0.678	0.548	0.572	0.955	0.61	0.961	0.585	0.996	0.648	0.604	0.582	0.537	0.981	0.796	0.618	0.692	0.872	0.919	0.937	0.582	0.738	0.852	0.992	0.564	0.727	0.789	0.429	0.77	0.685	0.63	0.592	0.64	0.851	0.949	0.717	0.706	0.838
0.51929	0.779	0.663	0.65	0.867	0.705	0.741	0.705	0.744	0.84	0.875	0.874	0.547	0.876	0.681	0.555	0.579	0.918	0.61	0.914	0.588	0.946	0.639	0.586	0.589	0.532	0.995	0.788	0.622	0.684	0.856	0.914	0.893	0.593	0.73	0.832	0.551	0.986	0.71	0.762	0.754	0.437	0.68	0.756	0.64	0.589	0.645	0.836	0.879	0.729
0.527889	0.774	0.689	0.651	0.857	0.722	0.749	0.725	0.753	0.864	0.862	0.902	0.556	0.695	0.569	0.592	0.965	0.63	0.95	0.623	0.979	0.657	0.616	0.595	0.556	1.013	0.812	0.635	0.708	0.876	0.961	0.913	0.596	0.745	0.889	0.573	0.972	0.79	0.731	0.837	0.447	0.706	0.769	0.667	0.613	0.66	0.859	0.949	0.76	0.712
0.536488	0.787	0.675	0.654	0.813	0.74	0.744	0.73	0.772	0.886	0.892	0.93	0.57	0.852	0.71	0.575	0.589	0.963	0.633	0.924	0.627	0.996	0.664	0.622	0.623	0.561	1.029	0.851	0.652	0.724	0.876	0.962	0.949	0.607	0.763	0.875	0.599	1.039	0.744	0.79	0.829	0.456	0.722	0.807	0.657	0.619	0.668	0.887	0.969	0.749
0.545086	0.776	0.695	0.694	0.868	0.734	0.763	0.746	0.787	0.882	0.914	0.941	0.582	0.724	0.573	0.662	0.606	0.98	0.971	0.629	0.979	0.675	0.626	0.628	1.006	0.579	0.858	0.639	0.715	0.916	0.971	0.965	0.628	0.77	1.097	0.908	0.613	0.767	0.812	0.859	0.472	0.731	0.81	0.683	0.642	0.68	0.882	0.993	0.79	0.747
0.553685	0.792	0.714	0.679	0.862	0.751	0.784	0.761	0.79	0.92	0.926	0.929	0.601	0.73	0.595	0.657	0.619	0.982	0.991	0.64	0.686	0.641	0.642	1.04	0.582	0.866	0.669	0.744	0.969	0.919	1.026	0.639	0.773	0.922	0.614	0.805	0.767	0.823	0.475	0.744	0.815	0.682	0.639	0.689	0.893	0.783	0.75	0.877	0.741	0.508
0.562283	0.808	0.715	0.694	0.87	0.741	0.769	0.788	0.899	0.905	0.927	0.592	0.721	0.595	0.674	0.64	1.034	0.96	0.646	0.712	0.647	0.648	1.043	0.593	0.884	0.702	0.744	0.908	1.004	0.985	0.633	0.781	0.964	0.609	1.014	0.82	0.773	0.834	0.487	0.754	0.811	0.698	0.648	0.708	0.903	0.944	0.794	0.76	0.856	0.758
0.570882	0.839	0.742	0.706	0.909	0.79	0.787	0.77	0.785	0.908	0.937	0.975	0.599	0.914	0.744	0.608	0.672	0.631	1.049	1.004	0.665	0.712	0.663	0.676	1.033	0.601	0.899	0.689	0.76	0.914	0.969	0.985	0.651	0.801	0.88	0.64	1.021	0.778	0.841	0.865	0.499	0.758	0.832	0.711	0.669	0.722	0.944	1.036	0.817	0.77
0.579481	0.848	0.733	0.724	0.9	0.773	0.811	0.832	0.969	0.969	0.948	0.616	0.765	0.618	0.648	1.049	1.002	0.68	0.698	0.711	0.676	0.671	0.606	1.038	0.885	0.697	0.757	0.954	1.032	1.009	0.655	0.819	0.976	0.644	1.071	0.811	0.875	0.868	0.507	0.767	0.858	0.733	0.669	0.734	0.955	0.832	0.791	0.923	0.792	0.546
0.588079	0.757	0.835	0.74	0.717	0.949	0.817	0.784	0.767	0.832	0.934	0.925	0.943	0.625	0.756	0.622	0.659	1.034	0.695	0.998	0.687	1.018	0.706	0.678	0.687	1.063	0.621	0.89	0.712	1.025	0.755	0.963	1.012	0.829	0.651	0.933	0.656	1.054	0.804	0.867	0.878	0.513	0.863	0.771	0.737	0.672	0.736	0.947	1.024	0.836
0.596678	0.858	0.752	0.742	0.891	0.795	0.786	0.818	0.953	0.925	0.951	0.635	0.78	0.633	0.672	1.125	1.039	0.719	0.714	0.743	0.671	0.709	0.628	1.089	0.914	0.714	0.963	0.791	1.035	1.035	0.837	0.676	0.964	0.823	1.142	0.674	0.836	0.913	0.866	0.522	0.868	0.796	0.732	0.749	0.696	0.959	1.071	0.838	0.806	0.91
0.605277	0.864	0.766	0.741	0.972	0.807	0.792	0.843	0.962	0.989	0.99	0.655	0.793	0.643	0.681	1.038	1.042	0.704	0.718	1.093	0.727	0.693	0.709	0.644	1.057	0.908	0.724	0.982	0.811	1.039	1.051	0.837	0.677	0.961	1.19	0.652	0.817	0.865	0.886	0.529	0.877	0.794	0.742	0.695	0.752	0.939	1.035	0.848	0.807	0.926
0.613875	0.87	0.778	0.727	0.953	0.803	0.777	0.812	0.837	0.986	0.976	1.009	0.652	0.764	0.662	0.733	0.694	1.144	1.068	0.717	0.751	0.71	0.718	0.654	1.074	0.921	0.719	0.807	0.987	1.062	1.04	0.863	0.682	1.024	0.842	0.687	1.087	0.84	0.933	0.878	0.539	0.812	0.867	0.759	0.705	0.774	1	0.868	1.054	0.832
0.622474	0.892	0.785	0.776	0.955	0.822	0.79	0.831	0.86	0.98	1.009	1.026	0.658	0.792	0.667	0.698	1.143	1.059	0.731	0.743	1.101	0.752	0.718	0.731	0.644	1.09	0.947	0.734	0.815	1.011	1.035	1.059	0.696	0.852	1.078	0.816	0.979	0.689	0.831	0.934	0.898	0.549	0.805	0.877	0.755	0.715	0.774	0.965	1.066	0.853
0.631073	0.903	0.807	0.787	0.938	0.82	0.821	0.811	0.816	0.88	1.001	0.959	0.989	0.668	0.801	0.675	0.745	0.714	1.123	0.724	1.124	0.758	0.716	0.719	1.096	0.659	0.935	0.734	0.993	0.818	1.102	1.053	0.866	0.702	1.021	0.851	0.695	1.11	0.835	0.922	0.898	0.554	0.825	0.905	0.795	0.718	0.794	0.983	1.109	0.879
0.639671	0.917	0.804	0.793	0.968	0.861	0.827	0.789	0.868	1	0.983	1.033	0.681	0.8	0.668	0.714	1.129	0.742	1.024	0.741	1.08	0.771	0.724	0.733	1.111	0.664	0.953	0.764	1.039	1.074	0.829	1.094	0.878	0.712	1.015	0.709	0.863	0.889	0.937	0.566	0.84	0.902	0.785	0.722	0.792	1.005	1.062	0.88	0.854	0.956
0.64827	0.927	0.809	0.787	0.983	0.842	0.843	0.828	0.83	0.892	1.008	1.006	1.051	0.683	0.82	0.692	0.723	1.148	0.761	1.064	0.744	1.091	0.775	0.737	0.74	1.129	0.671	0.981	0.777	1.108	0.826	1.04	1.07	0.894	0.735	1.056	0.873	0.717	0.891	0.939	0.917	0.571	0.843	0.897	0.794	0.802	0.735	1.004	1.064	0.887
0.656869	0.919	0.803	0.787	0.971	0.872	0.853	0.836	0.834	0.899	1.035	1.012	1.058	0.689	0.835	0.695	0.744	1.131	1.151	0.757	0.781	1.17	0.784	0.759	0.768	1.179	0.691	0.985	0.79	1.074	1.138	0.877	1.131	0.916	0.746	1.102	0.931	0.726	1.211	0.887	0.969	0.946	0.583	0.852	0.951	0.814	0.758	0.827	1.03	1.133
0.665467	0.913	0.824	0.816	0.983	0.846	0.846	0.846	0.822	0.879	1.027	0.995	1.033	0.698	0.812	0.708	0.777	0.737	1.159	1.105	0.766	0.775	0.757	0.757	0.713	1.112	0.992	0.79	1.119	0.861	1.044	1.074	0.93	0.751	1.037	0.883	0.732	0.899	0.975	0.927	0.592	0.871	0.935	0.821	0.83	0.753	1.01	0.916	1.117	0.862
0.674066	0.917	0.823	0.825	0.863	1.031	0.863	0.886	0.851	0.925	1.066	1.082	1.087	0.704	0.837	0.715	0.785	0.75	1.174	1.096	0.775	0.798	0.762	0.774	1.229	0.719	1.012	0.802	1.055	1.142	0.878	1.151	0.944	0.765	1.116	0.942	0.752	0.898	0.949	0.997	0.597	0.893	0.946	0.819	0.77	0.83	1.048	1.101	0.932	1.014
0.682665	0.949	0.838	0.822	0.872	1.004	0.893	0.848	0.865	0.933	1.044	1.062	1.079	0.717	0.871	0.724	0.778	1.188	1.165	0.806	0.79	1.162	0.82	0.792	0.781	0.73	1.166	1.027	0.798	0.886	1.079	1.107	1.149	0.927	0.747	1.089	0.737	1.215	0.896	0.961	0.947	0.607	0.884	0.951	0.836	0.848	0.776	1.062	1.164	0.943
0.691263	0.959	0.869	0.841	0.888	0.999	0.89	0.867	0.859	0.936	1.059	1.01	1.06	0.708	0.827	0.722	0.813	0.772	1.177	1.113	0.795	0.826	0.787	0.795	0.731	1.191	1.049	0.811	0.886	1.071	1.165	1.145	0.939	0.781	1.105	0.91	0.765	1.165	0.909	0.989	0.942	0.617	0.882	0.952	0.865	0.858	0.787	1.074	0.94	1.14
0.699862	0.971	0.861	0.843	0.88	1.021	0.89	0.865	0.877	1.059	0.929	1.013	1.092	0.738	0.86	0.736	0.777	1.202	1.16	0.796	0.806	0.823	0.847	0.802	0.806	1.036	0.746	1.203	0.833	1.111	0.906	1.133	1.196	0.971	0.783	1.105	0.763	1.225	0.945	1.001	0.99	0.624	0.936	0.998	0.864	0.806	0.876	1.102	1.11	0.966
0.708461	0.978	0.869	0.845	1.001	0.881	0.877	0.859	0.893	0.959	1.077	1.086	1.124	0.734	0.873	0.754	0.826	0.787	1.192	1.166	0.831	0.849	0.796	0.829	1.052	0.743	1.203	0.849	0.907	1.119	1.142	1.177	0.965	0.799	1.123	0.963	0.788	0.936	1.013	1.002	0.63	0.922	0.967	0.862	0.801	0.865	1.096	0.961	1.125	0.908
0.717059	0.982	0.879	0.883	0.936	1.069	0.937	0.924	0.893	0.951	1.072	1.055	1.126	0.734	0.871	0.753	0.829	0.8	1.185	1.2	0.833	1.166	0.841	0.806	0.841	0.749	1.245	1.054	0.866	1.11	1.189	1.173	0.899	0.962	0.787	1.117	0.938	0.779	1.256	0.954	1.01	0.959	0.638	0.932	0.998	0.86	0.883	0.805	1.074	1.153
0.725658	0.997	0.887	0.894	0.907	1.067	0.921	0.874	0.883	0.966	1.075	1.115	1.11	0.764	1.045	0.893	0.758	0.846	0.795	1.273	1.181	0.848	1.205	0.871	0.822	0.835	1.217	0.755	1.08	0.859	0.927	1.132	1.187	1.176	0.833	0.968	1.134	0.937	0.786	1.22	0.945	1.034	0.998	0.645	0.942	0.876	0.994	0.816	0.895	1.105
0.734256	1.001	0.901	0.871	0.943	1.16	0.959	0.935	0.898	1.124	1.003	1.121	1.147	0.76	0.897	0.771	0.865	0.8	1.206	1.163	0.837	1.228	0.876	0.816	0.829	0.771	1.204	1.093	0.886	1.115	0.95	1.211	1.175	0.976	0.833	1.143	0.936	0.804	0.953	1.021	1.056	0.655	0.944	1.013	0.889	0.898	0.821	1.128	0.994	1.154
0.742855	1.036	0.888	0.883	0.92	1.081	0.946	0.902	0.91	1.114	0.986	1.101	1.172	0.775	0.898	1.121	0.786	0.863	0.822	1.207	1.174	0.847	1.28	0.883	0.84	0.851	1.118	0.782	1.259	0.882	0.953	1.188	1.162	1.212	1.018	0.835	1.172	1.012	0.804	0.991	1.1	0.984	0.667	0.954	0.931	0.915	1.023	0.834	1.14	1.017
0.751454	1.054	0.928	0.905	0.939	1.117	0.965	0.952	0.93	0.945	1.1	1.034	1.148	1.202	0.78	0.917	0.782	0.823	1.263	1.251	0.876	0.877	0.876	0.865	0.856	0.791	1.29	1.119	0.903	0.965	1.23	1.175	1.226	1.009	0.857	1.183	0.941	0.81	1.326	0.978	1.093	0.994	0.677	0.976	0.917	1.026	0.927	0.845	1.131	1.017
0.760053	1.013	0.905	0.908	0.961	1.148	0.956	0.884	0.967	1.132	0.975	1.157	1.155	0.782	0.905	0.808	0.864	0.829	1.271	1.237	0.851	1.208	0.89	0.857	0.869	1.246	1.096	0.797	0.898	0.966	1.235	1.164	1.211	1.027	0.855	1.176	1.022	0.812	1.24	0.983	1.04	1.006	0.678	0.959	0.92	1.026	0.9	0.828	1.147	1.017
0.768651	1.043	0.912	0.931	0.948	1.182	0.952	0.935	0.918	0.957	1.064	1.109	1.129	1.161	0.787	0.899	1.138	0.813	0.837	1.28	1.229	0.868	0.871	1.276	0.902	0.854	0.853	1.293	0.804	1.11	0.915	0.978	1.261	1.156	1.211	1.031	0.863	1.25	1.205	0.978	0.816	1.281	0.976	0.996	1.075	0.686	0.983	0.962	0.915	1.051
0.77725	1.05	0.937	0.921	1.115	0.98	1.012	0.918	1.01	1.037	1.166	1.118	1.188	0.807	0.938	0.809	1.14	0.848	1.309	1.254	0.868	0.908	1.315	0.91	0.868	0.889	0.824	1.141	1.257	0.922	1.229	0.974	1.294	1.264	1.054	0.866	1.223	1.042	0.851	1.274	1.014	1.111	0.985	0.695	0.866	0.982	0.947	0.947	1.037	1.178
0.785848	1.083	0.926	0.935	1.124	0.971	1.001	0.924	0.974	1.025	1.143	1.161	1.223	0.814	0.943	0.821	1.165	0.925	0.862	1.32	1.28	0.897	0.907	1.301	0.876	0.905	1.269	0.831	1.151	0.925	0.995	1.294	1.201	1.258	1.058	0.861	1.19	1.007	0.851	1.313	1.027	1.035	1.087	0.702	0.998	0.953	0.959	0.877	1.057	1.155
0.794447	1.079	0.939	0.927	0.995	1.14	0.971	0.978	0.927	1.038	1.148	1.177	1.177	0.81	0.941	1.189	0.827	0.911	0.862	1.266	1.271	0.881	1.298	0.906	0.876	0.888	1.114	0.815	1.25	0.912	1.241	0.988	1.277	1.226	1.043	0.879	1.228	1.039	0.862	1.298	1.015	1.092	1.026	0.708	0.999	0.966	0.955	0.87	1.078	1.202
0.803046	1.095	0.972	0.937	1.022	1.175	0.975	0.937	0.984	1.085	1.153	1.165	1.181	0.83	0.961	0.835	0.92	0.863	1.282	1.271	0.894	1.284	0.918	0.896	0.885	0.843	1.18	1.293	0.928	1.01	1.31	1.23	1.248	1.053	0.889	1.287	1.021	0.843	1.271	1.028	1.133	1.028	0.713	0.998	0.871	0.974	0.969	1.08	1.212	1.065
0.811644	1.081	0.973	0.962	1.177	1.013	1.024	0.934	1.012	1.086	1.191	1.199	1.211	0.836	1.177	0.97	0.844	0.948	0.893	1.338	1.317	0.899	0.929	1.332	0.904	0.924	1.339	0.849	1.159	0.923	1.234	1.003	1.29	1.306	1.093	0.893	1.272	1.013	0.866	1.415	1.031	1.133	1.046	0.724	1.036	0.894	0.991	0.987	1.09	1.208
0.820243	1.095	0.977	0.983	1.034	1.155	1.024	1.389	1.03	1.03	0.943	1.111	1.178	1.177	1.228	0.822	1.21	0.959	0.853	0.938	0.908	1.332	1.36	0.915	1.353	0.939	0.912	0.936	0.84	1.291	1.169	0.946	1.242	1.028	1.332	1.284	1.082	0.911	1.257	1.045	1.257	0.877	1.32	1.05	1.148	1.082	0.732	1.036	0.888	1.005
0.828842	1.099	0.997	0.99	1.047	1.139	1.035	1.022	0.963	1.141	1.205	1.235	1.202	0.859	0.988	0.867	1.249	0.945	0.898	1.3	0.916	1.338	1.368	0.931	0.918	0.933	0.868	1.307	1.182	0.935	1.028	1.223	1.295	1.31	1.082	0.921	1.281	1.061	0.889	1.351	1.053	1.116	1.091	0.736	1.032	0.897	1	0.993	1.085	1.236
0.83744	1.083	1.006	0.976	1.029	1.148	1.025	0.98	1.021	0.952	1.113	1.185	1.172	1.24	0.853	0.97	0.864	1.234	0.9	1.309	0.926	1.347	0.953	0.948	1.347	0.929	0.926	0.853	1.21	1.358	0.99	1.238	1.044	1.352	1.339	1.117	0.935	1.316	1.282	1.067	0.886	1.293	1.082	1.144	1.12	0.748	1.075	0.919	1.03	1.009
0.846039	1.133	1.013	0.996	1.052	1.184	1.06	1.026	1.031	0.969	1.132	1.234	1.203	1.272	0.87	1.286	1	0.867	0.951	0.919	1.303	1.343	0.946	1.367	0.946	0.928	0.956	1.364	0.887	1.198	0.976	1.269	1.331	1.054	1.292	1.127	0.93	1.256	1.056	0.9	1.437	1.078	1.151	1.036	0.75	1.055	1.021	0.995	1.113	0.92
0.854638	1.138	1.007	1.001	1.034	1.17	1.038	1.015	0.955	1.046	1.161	1.216	1.276	1.259	0.876	0.993	0.897	1.231	0.926	1.395	0.927	1.323	0.978	1.327	0.961	0.945	0.945	0.879	1.222	1.391	0.972	1.265	1.371	1.031	1.335	1.107	0.946	1.294	1.303	1.118	0.911	1.389	1.074	1.127	1.103	0.764	1.09	1.027	1.028	0.946
0.863236	1.13	1.036	0.991	1.083	1.224	1.026	1.035	1.044	0.994	1.141	1.226	1.18	1.232	0.883	1.006	0.884	1.193	0.969	0.932	1.313	0.962	1.375	0.944	1.339	0.947	0.967	1.215	0.886	1.368	1.001	1.293	1.351	1.349	1.08	0.979	1.093	1.31	0.893	1.413	1.094	1.142	1.089	0.767	1.07	0.925	1.016	1.031	1.142	1.213
0.871835	1.131	1.033	1.012	1.055	1.228	1.063	1.058	0.991	1.087	1.208	1.264	1.233	1.292	0.879	1.015	0.897	1.218	0.983	0.948	0.966	1.417	1.358	1.42	0.959	0.962	0.974	1.231	0.9	1.422	0.992	1.304	1.403	1.371	1.077	0.975	1.092	1.327	1.126	0.894	1.368	1.088	1.139	1.13	0.77	1.061	0.95	1.032	1.16	1.034
0.880434	1.138	1.029	1.012	1.055	1.176	1.094	1.073	1.001	1.055	1.165	1.283	1.264	1.28	0.905	1.254	1.019	0.894	0.984	0.947	1.451	0.962	1.413	1.448	0.97	0.98	0.997	0.907	1.235	1.406	1.001	1.073	1.321	1.383	1.376	0.981	1.12	1.291	0.936	1.461	1.12	1.156	1.17	0.782	1.103	1.047	1.056	1.185	0.96	1.292
0.889032	1.157	1.051	1.021	1.069	1.223	1.078	1.067	1.015	1.102	1.194	1.233	1.257	1.269	0.888	1.026	0.907	1.004	0.968	1.45	0.977	1.424	1.431	0.987	0.987	0.998	1.269	0.903	1.387	1.016	1.082	1.385	1.321	1.356	1.163	0.98	1.332	0.937	1.114	1.434	1.178	1.145	0.791	1.086	1.05	1.044	1.179	0.953	1.268	1.232
0.897631	1.162	1.056	1.025	1.105	1.282	1.107	1.091	1.024	1.058	1.193	1.287	1.272	1.327	0.907	1.028	0.922	0.941	0.976	1.442	0.975	1.419	1.039	1.38	0.998	0.994	0.996	0.927	1.372	1.258	1.004	1.079	1.309	1.36	1.385	1.173	0.991	1.263	0.929	1.42	1.094	1.15	0.79	1.169	1.095	1.041	1.076	1.174	0.937	1.285
0.90623	1.174	1.056	1.032	1.093	1.242	1.137	1.077	1.11	1.015	1.177	1.296	1.3	1.284	0.903	1.053	0.921	0.948	0.962	1.365	0.977	1.359	1.053	1.366	0.983	0.983	1	1.378	1.296	0.926	0.996	1.109	1.434	1.421	1.317	1.038	1.011	1.197	1.345	0.928	1.482	1.103	0.802	1.17	1.172	1.108	1.072	1.096	0.968	1.189
0.914828	1.172	1.066	1.036	1.261	1.072	1.08	1.088	1.027	1.086	1.212	1.281	1.265	1.261	0.906	1.036	0.927	1.298	1.027	0.971	1.415	1.015	1.428	1.448	0.992	1	0.995	1.454	0.946	1.287	1.029	1.118	1.412	1.348	1.43	1.003	1.18	1.311	0.94	1.555	1.134	1.206	0.808	1.187	1.117	1.066	1.078	0.97	1.205	1.328
0.923427	1.159	1.065	1.034	1.248	1.088	1.097	1.082	1.007	1.1	1.19	1.258	1.25	1.296	0.928	1.03	0.94	1.245	1.004	0.983	1.378	0.996	1.386	1.421	0.982	1.009	1.019	1.396	1.275	0.936	1.038	1.342	1.374	1.097	1.455	1.004	1.197	1.323	0.955	1.429	1.122	0.813	1.202	1.216	1.116	0.968	1.082	1.062	1.223	1.315
0.932026	1.21	1.067	1.062	1.267	1.088	1.129	1.004	1.073	1.167	1.294	1.328	1.32	0.931	1.065	1.289	0.95	1.011	0.982	1.413	1.01	1.362	1.391	0.991	0.995	1.001	1.388	1.288	0.954	1.02	1.385	1.407	1.121	1.397	1.024	1.179	1.02	1.365	0.923	1.494	1.115	1.187	0.822	1.198	1.124	1.105	1.057	0.977	1.208	1.335
0.940624	1.192	1.075	1.059	1.28	1.098	1.117	1.122	1.039	1.11	1.196	1.3	1.276	1.314	0.923	1.047	0.939	1.299	1.04	0.989	1.423	1.029	1.406	1.402	1.008	1.01	1.013	1.403	1.304	0.962	1.037	1.35	1.433	1.133	1.457	1.171	1.031	1.385	0.98	1.191	1.483	1.148	0.829	1.256	1.188	1.137	1.105	1.088	0.98	1.248
0.949223	1.207	1.073	1.065	1.262	1.138	1.139	1.119	1.081	1.122	1.251	1.347	1.327	1.388	0.961	1.086	0.969	1.015	1.505	1.055	1.518	1.041	1.455	1.023	1.021	0.998	1.521	1.274	0.965	1.078	1.139	1.37	1.466	1.436	1.162	1.023	1.42	0.975	1.176	1.503	1.132	0.826	1.267	1.205	1.147	1.102	1.09	0.977	1.217	1.283
0.957822	1.198	1.111	1.081	1.295	1.138	1.101	1.062	1.076	1.071	1.255	1.283	1.335	1.349	0.952	1.081	0.959	0.998	1.445	1.055	1.466	1.04	1.426	1.011	1.04	1.043	1.44	1.308	0.965	1.09	1.459	1.155	1.462	1.381	1.035	1.141	1.409	1.18	0.976	1.54	1.17	1.301	0.841	1.221	1.12	1.157	1.111	0.993	1.253	1.345
0.96642	1.234	1.106	1.058	1.311	1.131	1.141	1.141	1.077	1.137	1.542	1.239	1.319	1.316	1.338	0.958	1.075	0.968	1.37	1.062	1.005	1.426	1.043	1.41	1.433	1.041	1.039	1.029	1.338	0.966	1.065	1.375	1.465	1.142	1.497	1.227	1.03	1.34	1.178	0.989	1.494	1.141	0.84	1.297	1.22	1.179	1.085	1.138	1.23	0.993
0.975019	1.234	1.094	1.08	1.289	1.158	1.131	1.114	1.07	1.196	1.35	1.362	1.4	0.954	1.079	0.972	1.066	1.012	1.459	1.064	1.424	1.504	1.027	1.026	1.057	0.984	1.317	1.083	1.397	1.49	1.162	1.498	1.093	1.066	1.201	1.452	1.211	0.986	1.554	1.191	0.85	1.334	1.194	1.176	1.121	1.118	1.003	1.258	1.363	1.276
0.983618	1.242	1.106	1.076	1.168	1.298	1.124	1.142	1.12	1.033	1.253	1.334	1.28	1.359	0.982	1.08	0.979	1.316	1.052	1.022	1.076	1.475	1.449	1.441	1.034	1.05	1.061	1.452	1.324	0.989	1.071	1.394	1.157	1.477	1.447	1.224	1.069	1.41	1.179	1.012	1.163	1.503	0.85	1.267	1.226	1.16	1.128	1.148	0.998	1.243
0.992216	1.207	1.131	1.101	1.359	1.168	1.177	1.176	1.102	1.063	1.248	1.38	1.337	1.389	0.988	1.081	0.987	1.066	1.04	1.064	1.415	1.47	1.441	1.047	1.046	1.047	1.523	1.338	1.005	1.088	1.397	1.408	1.446	1.168	1.245	1.058	1.623	1.357	1.201	1.007	1.169	0.859	1.277	1.241	1.163	1.139	1.131	1.254	1.016	1.239
1.00082	1.232	1.102	1.092	1.337	1.154	1.18	1.144	1.06	1.215	1.389	1.4	1.359	0.975	1.089	0.983	1.316	1.061	1.048	1.062	1.43	1.482	1.467	1.037	1.077	1.069	0.999	1.361	1.098	1.434	1.453	1.506	1.19	1.089	1.258	1.07	1.35	1.203	1.006	1.193	1.546	0.868	1.283	1.202	1.199	1.121	1.164	1.031	1.265	1.39
1.00941	1.261	1.141	1.078	1.292	1.142	1.19	1.169	1.119	1.073	1.265	1.378	1.415	1.389	0.985	1.107	0.996	1.343	1.023	1.049	1.082	1.512	1.523	1.14	1.067	1.507	1.07	1.08	1.011	1.346	1.086	1.517	1.18	1.422	1.471	1.07	1.061	1.226	1.403	1.136	1.002	1.185	1.542	0.871	1.284	1.228	1.19	1.135	1.17	1.248
1.01801	1.235	1.11	1.09	1.315	1.154	1.165	1.138	1.158	1.082	1.249	1.393	1.324	1.36	0.978	1.099	1.302	0.988	1.08	1.031	1.074	1.498	1.534	1.048	1.466	1.054	1.087	1.364	1.001	1.097	1.423	1.526	1.179	1.474	1.048	1.233	1.407	1.172	1.015	1.166	1.527	0.874	1.274	1.252	1.206	1.147	1.129	1.032	1.273	1.27
1.02661	1.226	1.124	1.124	1.368	1.188	1.197	1.131	1.081	1.209	1.391	1.426	1.381	0.996	1.111	1.368	0.998	1.099	1.04	1.079	1.487	1.524	1.472	1.051	1.094	1.081	1.359	1.03	1.081	1.452	1.197	1.48	1.455	1.084	1.242	1.08	1.406	1.189	0.984	1.205	1.624	0.87	1.293	1.216	1.204	1.161	1.173	1.015	1.268	1.259
1.03521	1.227	1.133	1.094	1.315	1.18	1.207	1.148	1.164	1.075	1.234	1.382	1.337	1.368	0.998	1.109	0.999	1.102	1.063	1.091	1.51	1.48	1.468	1.062	1.102	1.087	1.39	1.047	1.088	1.424	1.468	1.513	1.192	1.075	1.221	1.408	1.183	1.018	1.584	1.179	0.884	1.274	1.211	1.22	1.029	1.153	1.167	1.297	1.282	1.42
1.04381	1.274	1.158	1.126	1.365	1.156	1.184	1.164	1.157	1.079	1.264	1.391	1.381	1.389	1.005	1.114	1.023	1.064	1.068	1.062	1.555	1.514	1.155	1.085	1.488	1.083	1.113	1.373	1.037	1.106	1.494	1.189	1.459	1.571	1.257	1.077	1.473	1.175	1.036	1.504	1.193	0.884	1.296	1.251	1.206	1.155	1.174	1.029	1.307	1.394
1.05241	1.316	1.164	1.1	1.324	1.195	1.179	1.184	1.111	1.262	1.432	1.364	1.37	1.004	1.126	1.02	1.097	1.072	1.508	1.093	1.506	1.077	1.503	1.107	1.121	1.391	1.025	1.123	1.482	1.208	1.505	1.493	1.071	1.26	1.432	1.166	1.03	1.213	1.597	0.89	1.321	1.239	1.211	1.154	1.186	1.033	1.28	1.316	1.386	1.253
1.06101	1.313	1.172	1.101	1.381	1.183	1.206	1.177	1.159	1.098	1.298	1.409	1.392	1.404	1.017	1.117	1.356	1.009	1.054	1.065	1.108	1.513	1.514	1.144	1.1	1.481	1.1	1.128	1.375	1.023	1.119	1.432	1.53	1.464	1.22	1.109	1.266	1.468	1.194	1.043	1.618	1.25	0.9	1.29	1.289	1.212	1.186	1.163	1.047	1.323
1.0696	1.315	1.166	1.12	1.43	1.213	1.188	1.175	1.178	1.115	1.291	1.429	1.39	1.4	1.022	1.14	1.023	1.121	1.093	1.11	1.532	1.588	1.061	1.513	1.122	1.095	1.386	1.04	1.112	1.48	1.518	1.206	1.581	1.149	1.106	1.257	1.421	1.032	1.189	1.615	1.237	0.903	1.332	1.278	1.236	1.168	1.187	1.353	1.061	1.339
1.0782	1.329	1.174	1.125	1.456	1.196	1.203	1.19	1.117	1.238	1.405	1.44	1.412	1.029	1.133	1.024	1.06	1.084	1.1	1.573	1.588	1.158	1.096	1.528	1.119	1.09	1.547	1.435	1.063	1.175	1.568	1.526	1.57	1.209	1.262	1.102	1.484	1.046	1.211	1.639	1.232	0.91	1.338	1.207	1.227	1.193	1.2	1.064	1.327	1.422
1.0868	1.28	1.185	1.147	1.402	1.217	1.208	1.208	1.108	1.263	1.429	1.42	1.374	1.027	1.147	1.394	1.029	1.067	1.076	1.096	1.517	1.514	1.178	1.084	1.491	1.105	1.114	1.539	1.044	1.382	1.136	1.437	1.543	1.526	1.195	1.295	1.112	1.455	1.185	1.042	1.555	1.216	0.912	1.29	1.266	1.219	1.186	1.2	1.296	1.034
1.0954	1.327	1.206	1.148	1.402	1.215	1.226	1.214	1.131	1.253	1.433	1.413	1.436	1.036	1.152	1.376	1.042	1.126	1.093	1.093	1.583	1.598	1.081	1.135	1.584	1.111	1.063	1.42	1.129	1.501	1.559	1.559	1.24	1.135	1.299	1.407	1.232	1.057	1.577	1.224	0.912	1.337	1.315	1.234	1.205	1.192	1.311	1.047	1.297	1.428
1.104	1.342	1.181	1.16	1.374	1.216	1.228	1.177	1.113	1.272	1.452	1.434	1.464	1.034	1.132	1.052	1.118	1.104	1.113	1.582	1.625	1.105	1.552	1.137	1.148	1.082	1.416	1.135	1.555	1.556	1.216	1.493	1.128	1.274	1.386	1.195	1.06	1.584	1.236	0.921	1.342	1.303	1.26	1.215	1.218	1.352	1.063	1.321	1.433	1.39
1.1126	1.324	1.188	1.172	1.357	1.201	1.209	1.205	1.201	1.142	1.321	1.446	1.404	1.45	1.042	1.16	1.031	1.134	1.128	1.113	1.597	1.589	1.12	1.534	1.138	1.133	1.657	1.448	1.081	1.148	1.506	1.553	1.226	1.576	1.141	1.326	1.491	1.23	1.056	1.623	1.23	0.936	1.387	1.322	1.267	1.212	1.229	1.391	1.08	1.353
1.1212	1.339	1.191	1.153	1.448	1.222	1.243	1.2	1.215	1.128	1.292	1.445	1.417	1.408	1.035	1.138	1.045	1.126	1.119	1.093	1.59	1.534	1.11	1.579	1.134	1.118	1.07	1.417	1.161	1.203	1.52	1.501	1.473	1.128	1.312	1.468	1.052	1.182	1.594	1.259	0.93	1.316	1.3	1.261	1.215	1.228	1.369	1.211	1.075	1.29
1.1298	1.294	1.186	1.179	1.448	1.28	1.215	1.231	1.2	1.163	1.325	1.419	1.449	1.436	1.047	1.169	1.34	1.051	1.131	1.084	1.118	1.541	1.609	1.106	1.517	1.116	1.122	1.571	1.07	1.421	1.138	1.592	1.224	1.535	1.596	1.143	1.342	1.492	1.193	1.091	1.638	1.241	1.361	0.929	1.301	1.203	1.263	1.231	1.201	1.367
1.13839	1.363	1.232	1.164	1.432	1.235	1.248	1.188	1.165	1.281	1.436	1.436	1.473	1.048	1.164	1.388	1.068	1.145	1.113	1.118	1.575	1.575	1.113	1.606	1.146	1.149	1.066	1.451	1.161	1.509	1.566	1.234	1.576	1.156	1.353	1.465	1.181	1.067	1.581	1.24	1.349	0.934	1.343	1.224	1.262	1.237	1.247	1.393	1.103	1.415
1.14699	1.351	1.198	1.153	1.284	1.432	1.255	1.218	1.235	1.171	1.352	1.493	1.514	1.472	1.058	1.168	1.425	1.067	1.155	1.131	1.151	1.596	1.699	1.144	1.593	1.141	1.181	1.539	1.108	1.481	1.162	1.253	1.66	1.549	1.652	1.185	1.383	1.568	1.195	1.108	1.284	1.669	1.415	0.952	1.332	1.272	1.285	1.423	1.266	1.264
1.15559	1.415	1.222	1.18	1.45	1.233	1.259	1.224	1.228	1.173	1.336	1.438	1.42	1.461	1.19	1.06	1.483	1.078	1.178	1.144	1.146	1.586	1.662	1.145	1.575	1.186	1.163	1.617	1.086	1.524	1.212	1.385	1.562	1.543	1.272	1.599	1.167	1.378	1.513	1.199	1.097	1.666	1.289	1.416	0.955	1.264	1.26	1.306	1.253	1.274
1.16419	1.326	1.183	1.157	1.433	1.272	1.238	1.201	1.167	1.159	1.338	1.45	1.475	1.441	1.185	1.068	1.066	1.469	1.175	1.109	1.128	1.56	1.577	1.117	1.582	1.169	1.188	1.085	1.519	1.159	1.381	1.259	1.626	1.645	1.551	1.183	1.329	1.535	1.097	1.664	1.282	1.328	0.949	1.357	1.3	1.263	1.246	1.271	1.397	1.09
1.17279	1.354	1.202	1.205	1.501	1.31	1.311	1.283	1.174	1.316	1.478	1.487	1.492	1.074	1.18	1.467	1.072	1.197	1.164	1.151	1.641	1.705	1.11	1.617	1.18	1.161	1.093	1.501	1.192	1.683	1.262	1.578	1.632	1.198	1.359	1.547	1.091	1.641	1.271	1.304	0.963	1.274	1.294	1.238	1.403	1.285	1.093	1.397	1.459	1.441
1.18139	1.382	1.238	1.208	1.499	1.292	1.273	1.251	1.215	1.193	1.399	1.472	1.501	1.505	1.08	1.182	1.409	1.096	1.192	1.137	1.156	1.618	1.638	1.163	1.619	1.16	1.16	1.496	1.111	1.184	1.266	1.631	1.58	1.659	1.195	1.36	1.505	1.184	1.097	1.665	1.275	1.373	0.963	1.095	1.273	1.306	1.257	1.269	1.413	1.121
1.18999	1.402	1.253	1.193	1.275	1.509	1.304	1.226	1.188	1.18	1.359	1.468	1.523	1.464	1.077	1.176	1.473	1.085	1.177	1.124	1.143	1.59	1.661	1.123	1.514	1.168	1.163	1.521	1.085	1.547	1.161	1.417	1.582	1.259	1.536	1.614	1.182	1.361	1.539	1.219	1.105	1.637	1.278	1.355	0.965	1.285	1.076	1.29	1.259	1.264
1.19858	1.394	1.232	1.195	1.285	1.492	1.276	1.275	1.17	1.253	1.392	1.451	1.478	1.485	1.08	1.165	1.367	1.098	1.178	1.145	1.149	1.663	1.625	1.136	1.611	1.162	1.158	1.125	1.519	1.177	1.421	1.641	1.592	1.262	1.522	1.203	1.354	1.498	1.206	1.094	1.688	1.292	1.39	0.97	1.271	1.323	1.279	1.307	1.419	1.119
1.20718	1.372	1.219	1.2	1.478	1.254	1.242	1.241	1.241	1.175	1.473	1.348	1.463	1.44	1.182	1.082	1.358	1.086	1.188	1.155	1.153	1.704	1.592	1.138	1.526	1.15	1.186	1.625	1.1	1.559	1.204	1.389	1.554	1.556	1.249	1.574	1.197	1.289	1.545	1.205	1.085	1.606	1.264	1.379	0.96	1.295	1.056	1.27	1.283	1.232
1.21578	1.357	1.227	1.188	1.311	1.475	1.242	1.261	1.18	1.264	1.399	1.455	1.473	1.46	1.082	1.192	1.468	1.101	1.194	1.137	1.168	1.602	1.583	1.142	1.548	1.174	1.149	1.112	1.538	1.198	1.427	1.621	1.604	1.272	1.518	1.33	1.168	1.486	1.1	1.7	1.28	1.301	0.966	1.249	1.264	1.312	1.257	1.418	1.116	1.326
1.22438	1.391	1.244	1.225	1.51	1.307	1.289	1.238	1.212	1.196	1.37	1.473	1.509	1.506	1.09	1.205	1.484	1.108	1.21	1.162	1.168	1.714	1.684	1.146	1.643	1.184	1.184	1.122	1.55	1.216	1.425	1.617	1.279	1.541	1.716	1.211	1.324	1.561	1.159	1.133	1.641	1.277	1.377	0.977	1.087	1.284	1.309	1.271	1.266	1.405
1.23298	1.408	1.223	1.214	1.492	1.308	1.278	1.28	1.231	1.188	1.358	1.504	1.464	1.513	1.208	1.096	1.079	1.215	1.143	1.166	1.691	1.651	1.158	1.645	1.187	1.2	1.12	1.57	1.18	1.666	1.458	1.569	1.593	1.284	1.198	1.217	1.582	1.205	1.135	1.71	1.279	1.458	1.111	1.275	1.268	1.31	0.986	1.298	1.408	1.147
1.24158	1.379	1.259	1.193	1.484	1.502	1.286	1.269	1.294	1.208	1.218	1.423	1.519	1.471	1.478	1.219	1.1	1.1	1.231	1.149	1.186	1.68	1.673	1.189	1.609	1.22	1.178	1.683	1.505	1.132	1.202	1.676	1.587	1.285	1.58	1.215	1.363	1.547	1.127	1.671	1.307	1.292	0.978	1.098	1.292	1.315	1.286	1.332	1.455	1.146
1.25018	1.423	1.248	1.222	1.504	1.293	1.345	1.294	1.19	1.313	1.393	1.497	1.498	1.501	1.1	1.223	1.498	1.117	1.209	1.17	1.176	1.668	1.668	1.178	1.61	1.188	1.132	1.482	1.211	1.678	1.625	1.291	1.552	1.227	1.385	1.522	1.114	1.732	1.293	1.357	0.988	1.098	1.315	1.308	1.29	1.317	1.44	1.158	1.398	1.47
1.25877	1.415	1.26	1.234	1.424	1.3	1.299	1.282	1.169	1.26	1.373	1.533	1.556	1.455	1.127	1.214	1.116	1.226	1.176	1.179	1.639	1.173	1.621	1.207	1.15	1.55	1.208	1.451	1.655	1.617	1.288	1.548	1.216	1.268	1.546	1.132	1.688	1.312	1.351	1.12	0.997	1.298	1.307	1.318	1.307	1.459	1.144	1.391	1.454	1.477
1.26737	1.42	1.268	1.235	1.477	1.321	1.278	1.279	1.189	1.199	1.405	1.525	1.516	1.498	1.116	1.244	1.129	1.227	1.163	1.182	1.68	1.637	1.143	1.628	1.202	1.148	1.58	1.2	1.44	1.657	1.67	1.315	1.597	1.244	1.368	1.594	1.228	1.148	1.687	1.305	1.406	0.998	1.12	1.303	1.316	1.337	1.324	1.169	1.432	1.429
1.27597	1.475	1.276	1.195	1.515	1.29	1.291	1.279	1.185	1.303	1.421	1.53	1.494	1.504	1.121	1.201	1.11	1.231	1.201	1.2	1.69	1.66	1.165	1.624	1.222	1.163	1.661	1.513	1.245	1.303	1.676	1.608	1.653	1.237	1.409	1.591	1.157	1.691	1.321	1.374	1.002	1.111	1.314	1.299	1.331	1.313	1.177	1.47	1.437	1.489
1.28457	1.446	1.256	1.226	1.505	1.31	1.308	1.276	1.192	1.271	1.408	1.548	1.501	1.537	1.108	1.204	1.447	1.126	1.228	1.186	1.164	1.696	1.693	1.18	1.652	1.214	1.161	1.547	1.223	1.685	1.7	1.608	1.312	1.233	1.413	1.574	1.157	1.616	1.301	1.328	1.004	1.127	1.308	1.311	1.319	1.32	1.162	1.454	1.426	1.507
1.29317	1.505	1.282	1.211	1.514	1.564	1.307	1.31	1.302	1.217	1.289	1.416	1.521	1.572	1.516	1.12	1.246	1.128	1.16	1.205	1.196	1.779	1.653	1.29	1.191	1.658	1.206	1.661	1.139	1.628	1.205	1.465	1.737	1.614	1.617	1.305	1.249	1.388	1.606	1.13	1.708	1.343	1.388	1.408	1.015	1.152	1.326	1.343	1.333	1.325
1.30177	1.484	1.305	1.24	1.559	1.333	1.356	1.286	1.202	1.311	1.408	1.531	1.556	1.527	1.125	1.231	1.14	1.158	1.179	1.188	1.655	1.651	1.277	1.178	1.658	1.227	1.548	1.155	1.232	1.603	1.627	1.318	1.714	1.236	1.415	1.559	1.16	1.702	1.314	1.355	1.007	1.155	1.285	1.323	1.295	1.332	1.469	1.426	1.486	1.417
1.31037	1.465	1.245	1.217	1.529	1.335	1.281	1.275	1.201	1.263	1.407	1.544	1.506	1.578	1.131	1.22	1.127	1.162	1.181	1.19	1.668	1.678	1.293	1.181	1.576	1.225	1.169	1.641	1.218	1.462	1.721	1.574	1.662	1.299	1.25	1.387	1.574	1.142	1.66	1.345	1.385	1.014	1.169	1.343	1.337	1.336	1.316	1.481	1.453	1.534
1.31896	1.476	1.293	1.244	1.504	1.319	1.322	1.265	1.244	1.269	1.428	1.574	1.497	1.529	1.136	1.236	1.494	1.14	1.238	1.183	1.214	1.747	1.653	1.184	1.641	1.21	1.144	1.595	1.207	1.724	1.516	1.688	1.313	1.62	1.251	1.375	1.567	1.138	1.71	1.33	1.371	1.017	1.121	1.325	1.35	1.322	1.324	1.17	1.462	1.485
1.32756	1.486	1.293	1.256	1.52	1.337	1.547	1.335	1.289	1.211	1.277	1.402	1.571	1.498	1.522	1.143	1.225	1.139	1.178	1.17	1.206	1.678	1.6	1.303	1.191	1.595	1.206	1.61	1.162	1.226	1.429	1.74	1.68	1.314	1.633	1.237	1.437	1.596	1.111	1.697	1.346	1.369	1.026	1.361	1.337	1.364	1.345	1.175	1.482	1.473
1.33616	1.49	1.292	1.246	1.552	1.355	1.318	1.33	1.224	1.277	1.401	1.539	1.573	1.525	1.139	1.238	1.443	1.124	1.202	1.176	1.202	1.722	1.668	1.185	1.616	1.237	1.306	1.609	1.19	1.212	1.475	1.698	1.638	1.312	1.711	1.243	1.383	1.615	1.142	1.615	1.331	1.364	1.024	1.324	1.341	1.322	1.355	1.163	1.465	1.458
[truncated: 86 more columns]

## Sheet: Fig 3c - SNAP-tag2 + TF-SiR
Time [h]	SNAP-tag2 (TF-SiR) - Normalized Fluorescence Intensity (SiR/mTurquoise2)
[truncated: 267 more rows]

[truncated: 6 more sheets: Fig 3c - SNAP-tag2 + CF-SiR, Fig 3c - SNAP-tag2 + CP-SiR, Fig 3c - SNAPf-tag + CP-SiR, Fig 3d, Fig 3f, Fig 3g]
