# Supplementary material for: SNAP-tag2 for faster and brighter protein labeling
Source: Nat Chem Biol. 2025 Jul 3;21(11):1754–61. doi: 10.1038/s41589-025-01942-z (PMC12568630; doi:10.1038/s41589-025-01942-z)
Supplement: Supplementary file 6 — Statistical source data. [file 41589_2025_1942_MOESM6_ESM.xlsx]

## Sheet: Fig. 5b
	Replicate 1					Replicate 2					Replicate 3
	SNAP-tag2 + CP-SiR	SNAPf-tag + CP-SiR	SNAP-tag2 + TF-SiR	SNAPf-tag + TF-SiR		SNAP-tag2 + CP-SiR	SNAPf-tag + CP-SiR	SNAP-tag2 + TF-SiR	SNAPf-tag + TF-SiR		SNAP-tag2 + CP-SiR	SNAPf-tag + CP-SiR	SNAP-tag2 + TF-SiR	SNAPf-tag + TF-SiR
No. cells:	Mean Fluo. Int.	Mean Fluo. Int.	Mean Fluo. Int.	Mean Fluo. Int.		Mean Fluo. Int.	Mean Fluo. Int.	Mean Fluo. Int.	Mean Fluo. Int.		Mean Fluo. Int.	Mean Fluo. Int.	Mean Fluo. Int.	Mean Fluo. Int.
1	6.232	4.284	10.945	4.263		10.163	2.696	10.239	3.827		12.374	3.328	11.018	3.64
2	9.294	4.938	8.851	4.557		11.533	3.616	9.806	3.239		6.892	0.934	9.544	2.304
3	9.374	3.478	10.986	4.042		7.913	4.792	21.308	6.26		8.146	1.37	7.066	1.814
4	7.865	5.446	10.291	4.734		6.796	2.99	7.619	3.664		7.536	0.546	5.266	1.48
5	7.443	5.339	14.661	5.128		8.339	3.111	10.657	4.353		12.9	0.748	5.55	1.682
6	10.675	3.657	12.152	4.844		10.118	3.197	18.17	3.232		10.608	0.546	7.052	1.46
7	11.349	3.758	13.315	3.851		12.657	4.131	9.896	2.349		9.398	1.156	5.426	2.29
8	7.308	4.367	12.924	4.208		9.958	5.433	13.215	2.824		5.364	1.114	4.374	2.028
9	6.616	3.339	12.571	4.021		13.882	5.934	10.301	3.692		8.782	0.72	11.266	1.53
10	8.986	2.99	14.266	4.716		7.633	5.135	13.356	3.017		9.592	0.768	5.84	3.302
11	6.166	4.619	10.377	7.512		9.675	3.318	9.118	3.329		6.636	1.198	12.928	2.29
12	5.938	4.107	14.066	3.893		8.322	3.426	8.266	3.913		8.9	0.962	6.262	2.056
13	12.512	4.595	10.723	3.602		8.623	2.457	10.491	2.405		4.582	0.554	11.418	2.866
14	7.844	4.647	19.332	3.18		10.391	2.564	10.522	5.26		8.782	0.768	10.47	1.066
15	10.429	4.443	15.391	2.651		9.37	2.574	12.114	2.747		4.47	0.776	7.412	1.716
16	8.865	4.401	11.37	2.792		10.374	1.626	7.578	2.747		11.08	0.726	9.398	3.086
17	9.225	5.014	10.772	2.612		10.329	3.273	7.609	3.415		8.318	1.62	7.522	1.48
18	11.495	4.869	11.72	3.118		10.076	3.702	7.505	4.253		4.726	0.81	10.402	1.024
19	12.83	4.834	13.066	3.031		10.934	4.851	15.657	3.246		7.73	1.404	11.018	0.872
20	13.201	4.543	11.862	3.332		12.405	2.792	10.474	3.125		10.27	0.658	6.416	1.674
21	9.363	4.187	15.633	3.45		11.799	6.574	9.246	2.166		7.516	0.962	10.948	3.066
22	12.232	4.948	13.121	3.474		9.92	4.82	12.18	2.37		11.544	1.322	9.89	1.426
23	16.035	4.696	12.9	2.394		11.308	2.768	9.356	1.792		12.956	1.432	8.768	2.554
24	8.467	6.131	10.952	3.221		10.498	4.197	13.92	3.529		9.252	1.314	7.032	1.19
25	9.478	7.481	12.131	4.01		10.249	3.498	11.72	4.931		12.554	1.108	5.468	1.738
26	11.17	8.367	12.031	3.682		13.363	3.512	9.803	6.595		11.446	0.838	10.326	1.674
27	8.571	5.619	10.585	4.329		8.346	2.644	11.547	2.121		13.64	1.052	10.602	0.208
28	7.913	5.467	13.066	4.495		14.083	4.353	10.675	3.166		9.252	1.536	10.262	0.858
29	9.606	7.806	12.875	3.405		10.675	3.332	10.81	3.003		9.128	1.274	8.256	2.498
30	9.616	6.564	12.478	4.616		9.55	2.346	10.391	3.156		9.778	2.326	11.758	0.81
31	8.83	6.374	13.031	3.785		12.875	4.228	9.221	3.239		9.578	1.198	8.838	1.966
32	10.965	6.111	10.471	3		11.145	3.82	8.761	2.19		5.916	0.968	8.56	1.522
33	8.924	6.574	12.08	3.315		11.675	3.457	9.585	2.657		10.194	1.156	11.294	0.788
34	8.332	4.945	11.443	3.751		11.536	3.848	9.81	2.699		9.944	0.9	5.862	2.796
35	8.927	5.048	14.446	2.848		13.723	3.644	11.64	3.356		11.668	0.962	7.66	1.204
36	10.675	5.163	14.211	3.18		11.554	3.121	12.478	3.678		5.516	0.802	7.176	0.934
37	8.176	5.519	11.775	3.855		12.478	3.99	11.543	4.356		9.84	1.35	11.654	1.094
38	7.865	5.924	10.765	3.907		10.173	3.592	15.138	6.301		9.994	0.712	13.854	2.222
39	8.215	5.232	14.765	5.149		11.772	4.27	11.626	4.557		6.914	0.866	10.326	3.066
40	8.453	5.623	16.882	5.391		12.765	4.481	13.692	3.111		11.536	0.872	6.782	1.204
41	9.266	4.28	10.83	3.201		9.336	3.938	13.093	3.263		8.63	0.99	5.328	3.468
42	8.837	4.433	11.166	4.422		9.066	3.443	12.612	4.332		13.114	1.488	5.494	2.622
43	8.713	5.062	11.997	5.218		10.36	4.045	13.92	5.391		10.056	2.152	13.758	1.184
44	5.844	5.671	13.723	4.63		11.495	4.747	8.554	4.048		10.962	1.032	7.052	2.658
45	8.969	4.709	11.896	4.571		7.879	4.464	12.657	4.405		5.634	2.006	6.34	1.786
46	5.651	3.889	10.896	4.266		8.651	3.422	7.913	4.886		7.162	1.536	6.506	1.558
47	6.36	4.367	11.63	3.889		7.851	4.173	8.488	3.062		15.198	0.644	10.678	2.43
48	7.457	4.176	13.197	7.035		10.332	3.616	11.979	3.606		5.66	3.37	10.65	0.838
49	7.799	5.235	12.488	5.045		9.588	4.401	12.01	4.599		2.824	0.824	10.678	2.284
50	9	4.453	11.803	4.436		12.637	4.637	10.696	4.602		15.044	0.45	8.146	0.99
51	8.042	6.322	10.564	3.031		8.768	5.626	10.554	3.478		6.996	1.328	9.654	3.086
52	8.284	8.381	12.519	2.291		8.924	4.014	9.505	3.391		13.882	0.802	7.592	1.868
53	9.945	7.038	11.913	2.412		8.087	3.879	11.561	4.796		1.418	0.686	4.996	1.426
54	7.433	8.464	11.443	5.298		11.612	4.232	10.128	3.91		14.588	0.546	9.778	2.186
55	10.654	7.512	9.772	5.993		8.934	4.042	13.81	4.028		7.28	0.852	14.262	2.124
56	7.003	8.291	14.893	3.356		12.408	4.201	9.619	2.702		11.204	0.782	9.696	0.858
57	8.118	8.834	14.003	2.63		8.571	3.436	8.927	2.952		9.786	2.194	10.878	1.274
58	9	8.36	13.606	3.969		9.737	3.232	9.045	4.059		15.972	0.996	9.648	1.038
59	12.775	8.792	13.405	4.294		11.702	3.235	8.547	2.692		5.966	0.762	15.1	0.83
60	15.547	8.149	10.301	2.471		10.246	3.325	5.696	3.042		14.442	1.994	10.138	1.128
61	10.356	6.01	12.685	3.789		10.46	3.405	9.301	3.097		6.096	0.838	8.838	2.124
62	9.471	6.325	11.654	4.253		9.304	3.63	7.858	6.322		4.16	1.418	10.99	1.218
63	11.626	7.585	14.149	3.851		10.152	4.166	6.253	4.464		6.554	1.826	8.298	1.544
64	10.92	6.114	10.931	3.09		8.979	4.26	6.702	5.093		6.886	3.612	5.938	1.634
65	11.734	5.349	17.37	2.848		6.522	2.779	11.298	3.014		9.17	2.442	8.132	1.328
66	13.768	5.221	12.076	4.879		9.474	3.668	7.145	2.377		4.956	1.786	9.364	1.626
67	12.737	6.197	12.156	2.644		11.768	3.308	7.131	4.478		10.636	1.612	11.038	1.626
68	10.588	5.685	16.657	3.689		11.962	3.879	8.349	5.1		12.768	1.322	6.838	1.98
69	10.239	6.28	13.865	3.315		9.588	5.46	8.398	3.588		4.596	2.118	8.042	3.98
70	12.907	6.557	12.522	5.19		9.761	4.952	6.682	3.699		11.958	2.2	9.426	3.502
71	11.775	6.125	8.789	7.474		10.045	6.152	7.554	3.841		8.484	1.626	7.564	1.294
72	8.478	6.554	10.239	4.145		9.754	4.315	7.381	3.63		13.142	1.724	5.218	2.028
73	8.772	6.529	12.46	3.408		9.176	4.197	5.941	3.163		12.608	1.938	21.702	1.508
74	10.322	5.744	14.834	8.446		10.263	5.194	8.644	3.353		12.152	1.598	6.886	1.848
75	11.484	6.118	16.114	4.197		10.907	5.543	8.654	3.346		9.958	1.584	9.328	1.238
76	7.913	5.893	11.26	3.412		10.007	5.114	7.003	3.239		7.826	1.75	5.778	2.16
77	10.391	5.91	11.491	4.907		13.81	3.799	6.443	3.256		10.214	2.844	9.018	1.82
78	6.74	6.647	14.284	2.709		6.287	3.394	7.484	4.81		9.82	1.302	10.152	1.488
79	8.318	6.571	12.851	4.633		8.19	3.765	7.941	3.689		12.256	1.626	7.086	2.678
80	9.339	6.156	14.1	2.412		6.969	4.99	8.381	6.042		14.076	2.02	12.568	1.218
81	8.986	7.439	10.671	3.644		8.595	3.886	7.478	3.467		15.176	1.612	11.592	1.058
82	9.183	6.779	16.003	4.204		11.125	3.619	7.031	3.394		12.408	1.418	6.754	1.654
83	11.671	6.785	11.325	3.073		9.426	3.958	6.574	5.519		4.602	1.536	7.454	1.488
84	12.657	7.194	13.993	4.315		15.498	3.647	7.997	4.848		11.418	1.288	8.11	3.64
85	9.239	6.723	11.111	6.17		9.619	4.048	9.311	4.346		5.35	2.588	8.878	6.698
86	11.26	7.339	13.024	5.893		9.235	4.9	6.958	3.069		7.606	3.716	7.474	3.682
87	12.201	6.277	9.339	5.017		8.785	4.249	5.311	1.83		5.238	2.276	9.198	1.468
88	10.433	7.623	10.471	3.834		7.702	3.734	8.363	2.405		4.768	2.43	9.57	1.432
89	9.315	7.903	14.166	3.287		9.727	4.699	7.716	3.824		12.374	2.146	9.738	5.744
90	11.017	7.751	19.356	4.225		11.201	3.903	7.502	2.702		10.9	1.53	4.526	3.184
91	7.436	7.647	12.069	3.789		8.533	4.685	7.118	3.516		4.38	1.544	12.968	3.108
92	9.903	7.692	13.225	3.304		10.388	3.74	8.073	4.221		10.2	1.522	9.536	2.852
93	11.55	6.142	13.159	5.599		11.453	4.087	6.474	3.038		4.956	1.944	10.166	2.54
94	9.242	7.007	13.173	3.014		6.484	4.1	7.744	3.471		9.066	1.648	9.764	2.782
95	10.772	5.872	8.934	3.422		9.346	3.37	7.343	2.561		7.238	1.246	11.052	3.156
96	7.696	6.194	8.471	3.64		9.163	3.45	7.166	2.92		6.464	0.734	10.2	4.678
97	9.412	5.616	15.145	4.824		8.692	2.74	6.457	2.536		6.25	1.032	7.544	3.274
98	10.619	6.931	12.031	4.657		9.54	3.27	9.664	3.827		6.872	0.838	11.302	2.83
99	8.585	5.779	12.609	3.754		9.827	3.512	4.578	2.913		10.866	1.044	8.574	2.132
100	10.114	7.131	11.723	4.834		8.464	3.211	7.924	5.692		10.636	0.678	11.868	1.418
101	10.446	7.464	14.519	2.758		8.097	3.824	6.055	3.882		5.564	1.57	11.826	1.266
102	10.491	6.329	12.533	3.578		13.408	3.069	8.363	2.519		4.456	1.024	11.114	1.62
103	11.107	6.505	10.08	4.166		7.817	2.886	7.619	2.609		9.64	0.672	8.194	1.266
104	11.426	8.837	10.734	2.446		10.889	3.429	8.471	2.419		10.07	0.672	11.592	1.426
105	10.505	7.394	17.965	3.585		12.076	3.401	6.82	3.792		11.724	0.81	12.388	3.412
106	8.087	7.446	11.325	5.066		11.651	3.9	8.412	3.367		11.038	0.886	11.274	2.02
107	11.619	6.27	11.263	6.913		15.685	6.183	8.187	4.021		8.284	1.294	12.962	1.584
108	11.983	6.121	11.263	3.374		8.962	4.574	15.737	3.356		8.014	0.54	6.83	2.762
109	12.298	5.644	11.363	6.076		9.502	5.405	13.419	3.592		7.294	0.802	9.564	4.194
110	10.419	8.429	11.488	4.529		10.882	5.55	11.73	2.765		4.672	0.762	5.212	3.432
111	13.81	6.588	8.689	3.042		12.114	4.893	10.048	3.131		4.886	1.35	14.332	1.46
112	8.176	4.644	9.318	2.619		10.934	5.398	11.114	3.796		5.8	1.142	11.274	3.052
113	13.547	3.156	12.9	3.031		10.163	4.522	10.336	2.796		6.366	0.92	14.062	2.824
114	10.346	2.173	11.997	3.17		7.782	4.021	10.17	2.232		17.626	0.906	9.114	3.536
115	9.737	3.827	11.609	3.806		12.208	4.917	7.74	3.415		9.716	0.726	10.914	3.668
116	12.976	5.799	10.958	3.585		11.824	3.557	10.654	2.173		9.716	0.934	12.948	2.208
117	9.502	4.356	10.266	2.969		10.128	4.758	9.657	2.433		13.516	1.184	13.834	2.934
118	9.218	3.031	6.727	3.301		11.751	3.478	10.848	2.173		9.682	1.336	6.43	1.738
119	11.038	3.346	7.564	2.412		10.163	4.91	7.869	1.872		6.9	0.63	9.252	4.582
120	12.336	2.554	8.64	3.291		13.142	4.111	7.723	2.131		6.608	1.032	8.582	1.578
121	10.374	5.311	9.426	3.54		9.83	3.952	10.215	3.346		8.9	1.328	9.792	2.844
122	10.571	4.585	12.1	3.958		12.215	4.758	7.36	3.415		5.384	1.17	10.934	1.938
123	12.972	2.813	11.907	2.9		11.388	4.785	10.63	4.927		5.364	1.274	7.682	2.906
124	11.239	2.72	19.388	3.042		7.221	4.893	7.896	4.761		17.826	0.768	8.664	2.214
125	8.491	3.232	11.215	2.349		12.322	3.744	6.567	3.197		7.364	1.1	9.246	1.412
average	9.85632	5.77466	12.3444	3.96078		10.268	3.99934	9.53058	3.55947		9.06051	1.31102	9.31059	2.1332
st.dev	2.00699	1.52186	2.25144	1.14145		1.84184	0.870307	2.64107	1.01656		3.2497	0.645305	2.66368	1.04345

## Sheet: Fig 5c
	SNAP-tag2 + TF-SiR
Distance [µm]	Fluo. Int. [a.u.]
0	55.886
0.025	63.699
0.05	54.553
0.075	60.644
0.1	72.925
0.125	89.791
0.15	104.126
0.175	162.188
0.2	241.412
0.225	369.356
0.25	423.592
0.275	344.64
0.3	192.966
0.325	109.562
0.35	71.339
0.375	46.449
0.4	46.548
0.425	52.414
0.45	44.828
0.475	44.602
0.5	44.458
