# Supplementary material for: SNAP-tag2 for faster and brighter protein labeling
Source: Nat Chem Biol. 2025 Jul 3;21(11):1754–61. doi: 10.1038/s41589-025-01942-z (PMC12568630; doi:10.1038/s41589-025-01942-z)
Supplement: Supplementary file 7 — Statistical source data. [file 41589_2025_1942_MOESM7_ESM.xlsx]

## Sheet: Ext. Data Fig. 2
		Live	Dead	Average Live	st.dev			Live	Dead	Average Live	st.dev			Live	Dead	Average Live	st.dev
	TF-TMR	94.8	5.19	95.7	0.668331		DMSO	89.4	10.3	93.3667	2.81938		blank	92.9	7.08	95.4	2.1276
		95.9	4.09					95	4.87					95.2	4.71
		96.4	3.54					95.7	4.18					98.1	1.9
	CF-TMR	93.9	5.93	93.4667	2.42808		DMSO	94.5	5.38	94.6	0.141421		blank	95.3	4.63	95.6667	0.817856
		96.2	3.81					94.8	5.11					94.9	5.06
		90.3	9.61					94.5	5.34					96.8	3.17
	TF-SiR	97.7	2.19	96.5333	0.849837		DMSO	94.4	5.54	93.7667	1.34247		blank	92.3	7.48	93.9333	2.45266
		96.2	3.69					91.9	8.03					92.1	7.76
		95.7	4.21					95	4.85					97.4	2.55
	CF-SiR	97.7	2.26	95.8667	1.43372		DMSO	92.9	6.77	94.1	0.852447		blank	91.4	8.48	93.2333	1.55421
		95.7	4.22					94.6	5.39					93.1	6.76
		94.2	5.76					94.8	5.17					95.2	4.62
	TF-CPY	97.6	2.35	92.7667	4.18117		DMSO	91.7	8.11	89.3667	2.49978		blank	88.6	11.3	90.3333	1.24989
		93.3	6.65					90.5	9.34					91.5	8.37
		87.4	12.6					85.9	13.8					90.9	8.89
	CF-CPY	95.9	4.07	93.9333	1.55421		DMSO	92.5	7.42	91	1.06145		blank	93.9	6.12	91.9	2.55082
		93.8	6.18					90.2	9.73					93.5	6.35
		92.1	7.73					90.3	9.45					88.3	11.5
	CA-TMR	93	6.74	93.5667	1.80062		DMSO	88.1	11.6	87.9	3.67696		blank	90.3	9.6	91.7667	3.5046
		96	4.02					92.3	7.56					96.6	3.36
		91.7	8.21					83.3	16.5					88.4	11.4
	CA-CPY	88.2	11.5	91.5	3.59537		DMSO	88.1	11.6	87.9	3.67696		blank	90.3	9.6	91.7667	3.5046
		96.5	3.49					92.3	7.56					96.6	3.36
		89.8	10.1					83.3	16.5					88.4	11.4
	CA-SiR	93.1	6.74	93.8	1.35892		DMSO	88.1	11.6	87.9	3.67696		blank	90.3	9.6	91.7667	3.5046
		95.7	4.24					92.3	7.56					96.6	3.36
		92.6	7.29					83.3	16.5					88.4	11.4
