# Supplementary material for: SNAP-tag2 for faster and brighter protein labeling
Source: Nat Chem Biol. 2025 Jul 3;21(11):1754–61. doi: 10.1038/s41589-025-01942-z (PMC12568630; doi:10.1038/s41589-025-01942-z)
Supplement: Supplementary file 8 — Statistical source data. [file 41589_2025_1942_MOESM8_ESM.xlsx]

## Sheet: Ext. Data Fig. 3a
Derived median TMR/mEGFP
	TF-TMR								CF-TMR								CP-TMR								BG-TMR
	100 nM o/n		100 nM		50 nM		10 nM		100 nM o/n		100 nM		50 nM		10 nM		100 nM o/n		100 nM		50 nM		10 nM		100 nM o/n		100 nM		50 nM		10 nM
SNAP-tag2	0.67	0.68	0.54	0.55	0.51	0.5	0.071	0.098	0.75	0.75	0.59	0.59	0.44	0.49	0.037	0.043	0.85	0.85	0.68	0.68	0.58	0.59	0.085	0.1	0.2	0.2	0.03	0.033	0.0062	0.0065	0.0018	0.00191
SNAPf-tag	0.79	0.8	0.33	0.46	0.087	0.11	0.012	0.012	0.9	0.9	0.24	0.23	0.054	0.056	0.0054	0.0058	0.8	0.8	0.4	0.42	0.11	0.12	0.011	0.012	0.047	0.047	0.006	0.0066	0.0023	0.0023	0	0

## Sheet: Ext. Data Fig. 3b
Derived median CPY/mEGFP
	TF-CPY								CF-CPY								CP-CPY								BG-CPY
	100 nM o/n		100 nM		50 nM		10 nM		100 nM o/n		100 nM		50 nM		10 nM		100 nM o/n		100 nM		50 nM		10 nM		100 nM o/n		100 nM		50 nM		10 nM
SNAP-tag2	1.06	1.04	0.71	0.7	0.67	0.66	0.37	0.4	1.33	1.38	0.74	0.75	0.72	0.72	0.49	0.49	0.99	0.97	0.56	0.58	0.54	0.55	0.33	0.38	0.63	0.63	0.15	0.14	0.05	0.052	0.00737	0.00737
SNAPf-tag	0.66	0.66	0.34	0.34	0.15	0.15	0.029	0.03	0.8	0.79	0.39	0.38	0.16	0.17	0.032	0.033	0.77	0.78	0.44	0.43	0.18	0.19	0.034	0.037	0.54	0.53	0.031	0.028	0.011	0.011	0.00155	0.00163

## Sheet: Ext. Data Fig. 3c
Derived median SiR/mEGFP
	TF-SiR								CF-SiR								CP-SiR								BG-SiR
	100 nM o/n		100 nM		50 nM		10 nM		100 nM o/n		100 nM		50 nM		10 nM		100 nM o/n		100 nM		50 nM		10 nM		100 nM o/n		100 nM		50 nM		10 nM
SNAP-tag2	1.02	1.05	0.8	0.8	0.57	0.58	0.12	0.12	1.18	1.21	0.92	0.93	0.8	0.81	0.3	0.32	1.06	1.05	0.84	0.83	0.68	0.67	0.19	0.2	0.87	0.87	0.48	0.47	0.23	0.23	0.032	0.034
SNAPf-tag	0.69	0.69	0.05	0.051	0.023	0.022	0.00451	0.00453	0.77	0.75	0.08	0.075	0.034	0.034	0.00692	0.0072	0.66	0.66	0.065	0.062	0.03	0.028	0.00555	0.00604	0.73	0.72	0.096	0.097	0.034	0.034	0.00588	0.00591

## Sheet: Ext. Data Fig. 3d
Derived median MaP555/mEGFP
	TF-MaP555								CF-MaP555								CP-MaP555								BG-MaP555
	100 nM o/n		100 nM		50 nM		10 nM		100 nM o/n		100 nM		50 nM		10 nM		100 nM o/n		100 nM		50 nM		10 nM		100 nM o/n		100 nM		50 nM		10 nM
SNAP-tag2	0.73	0.74	0.56	0.55	0.54	0.53	0.4	0.43	0.86	0.87	0.73	0.71	0.68	0.66	0.58	0.58	0.86	0.87	0.61	0.6	0.4	0.48	0.043	0.061	0.98	0.97	0.82	0.8	0.75	0.73	0.6	0.6
SNAPf-tag	0.83	0.83	0.46	0.4	0.21	0.22	0.04	0.051	1.04	1.03	0.69	0.65	0.34	0.33	0.063	0.068	0.97	0.96	0.66	0.66	0.39	0.39	0.077	0.085	0.93	0.9	0.16	0.17	0.062	0.085	0.00727	0.014

## Sheet: Ext. Data Fig. 3e
	Derived median MaP618/mEGFP
	TF-MaP618								CF3P-MaP618								BG-MaP618
	500 nM o/n		100 nM		50 nM		10 nM		500 nM o/n		100 nM		50 nM		10 nM		500 nM o/n		100 nM		50 nM		10 nM
SNAP-tag2	0.81	0.79	0.38	0.32	0.2	0.19	0.042	0.042	1.02	0.99	0.38	0.36	0.21	0.19	0.043	0.041	0.59	0.6	0.036	0.033	0.013	0.012	0	0
SNAPf-tag	0.049	0.049	0.00498	0.00666	0.00232	0.00237	0	0	0.054	0.053	0.00666	0.00597	0.00324	0.00307	0	0	0.033	0.033	0	0		0	0	0
