# Supplementary material for: SNAP-tag2 for faster and brighter protein labeling
Source: Nat Chem Biol. 2025 Jul 3;21(11):1754–61. doi: 10.1038/s41589-025-01942-z (PMC12568630; doi:10.1038/s41589-025-01942-z)
Supplement: Supplementary file 9 — Statistical source data. [file 41589_2025_1942_MOESM9_ESM.xlsx]

## Sheet: Ext. Data Fig. 4b
	Normalized Fluorescence Intensity (SiR/mTurquoise2)
Number of cells	HaloTag7	SNAP-tag2	SNAPf-tag
1	1.11227	0.640362	0.48251
2	1.21333	0.649275	0.602494
3	1.07406	0.582337	0.606826
4	1.07248	0.53615	0.570781
5	1.11238	0.625629	0.597535
6	1.17291	0.644131	0.654769
7	1.12292	0.744345	0.624826
8	1.05068	0.778476	0.28892
9	1.1093	0.790944	0.334938
10	1.03949	0.722816	0.56638
11	1.19432	0.786796	0.286142
12	1.1488	0.66874	0.376806
13	1.1495	0.696502	0.363726
14	1.06919	0.712442	0.663348
15	1.06314	0.645074	0.605029
16	1.17912	0.728457
17	1.0507	0.677324
18	1.13702	0.620359
19	1.11551
20	1.04104

## Sheet: Ext. Data Fig. 4c
	Normalized Fluorescence Intensity (TMR/mTurquoise2)
Number of cells	HaloTag7	SNAP-tag2 (TF)	SNAP-tag2 (CP)	SNAPf-tag (TF)	SNAPf-tag (CP)
1	0.889557	1.26996	1.0728	0.928493	1.1541
2	0.952415	1.18764	1.10352	1.05877	0.769858
3	0.744753	1.24441	1.11547	1.05241	0.863823
4	0.743914	1.14344	1.07799	1.04283	1.06401
5	0.958957	1.17823	1.02518	1.07608	1.02975
6	0.944191	1.1422	1.11275	0.857716	0.924527
7	0.936546	1.19796	0.998132	0.911817	1.00111
8	0.919013	1.22635	1.03393	1.03108	0.895694
9	0.884142	1.35234	1.11631	0.954467	0.719511
10	0.960118	1.26219	0.944803	0.991622	0.799777
11	0.913835	1.40152	1.21637	0.962215	0.834687
12	0.804098	1.18629	1.14837	0.854047	0.873996
13	0.885521	1.1688	1.27762	0.897096	0.830201
14	0.87924	1.27141	1.15584	1.22637	0.894419
15	0.853471	1.26105	1.144	1.0133	1.0401
16	1.13189	1.23616	1.26579	0.951549	0.92671
17	0.86099	1.24934	1.13165	1.31563	0.992332
18	0.76207	1.28698	0.899409	1.02629	0.714381
19	0.967443	1.19152	1.12675	0.976924	0.927869
20	0.835824	1.16582	1.13387	1.01608
21	0.816219	1.34182		0.992623
22	0.952832	1.23338		0.961473
23	0.927414	1.14394		1.15101
24	0.815237	1.14306		1.02339
25	0.938652	1.3065		1.00172

## Sheet: Ext. Data Fig. 4d
	Normalized Fluorescence Intensity (CPY/mTurquoise2)
Number of cells	HaloTag7	SNAP-tag2 (TF)	SNAP-tag2 (CP)	SNAPf-tag (TF)	SNAPf-tag (CP)
1	1.24218	0.986239	0.985531	0.45276	0.760431
2	1.31921	1.00636	0.986468	0.482091	0.69217
3	1.14294	0.972448	1.03725	0.679351	0.785178
4	1.13419	0.762146	0.998239	0.658001	0.799787
5	1.132	0.917855	1.06702	0.698816	0.690235
6	1.07733	0.807005	0.965326	0.693644	0.658023
7	1.06051	0.744561	1.01956	0.668824	0.838739
8	0.998984	0.693375	1.00659	0.630469	0.64766
9	1.26153	0.962346	1.02003	0.752194	0.765206
10	1.16553	0.831789	1.04639	0.65411	0.902782
11	1.11885	0.839069	0.935487	0.8207	0.764755
12	1.21594	0.861278	0.99718	0.708931	0.735861
13	1.12248	0.851557	0.946842	0.678077	0.551822
14	1.29039	0.792133	0.82011	0.672717	0.917997
15	1.23716	0.67244	1.00998	0.696386	0.721777
16	1.2298	0.818619	1.0916	0.621659	0.76505
17	1.22708		0.949054	0.651076	0.839008
18					0.829421
19					0.710976
20					0.606592

## Sheet: Ext. Data Fig. 4e
	Normalized Fluorescence Intensity (MaP618/mTurquoise2)
Number of cells	HaloTag7	SNAP-tag2 (TF)	SNAP-tag2 (CF3P)	SNAPf-tag (TF)	SNAPf-tag (CF3P)
1	0.891551	0.313892	0.668203	0.0462516	0.0420985
2	0.820022	0.30854	0.617254	0.0481256	0.0572353
3	0.886058	0.368083	0.623819	0.0696081	0.0614633
4	0.860069	0.354977	0.704726	0.0634522	0.0720848
5	0.828966	0.348554	0.660248	0.0564448	0.071511
6	0.853705	0.35768	0.622573	0.064206	0.0537958
7	0.918019	0.336407	0.573015	0.0664984	0.0598821
8	0.907262	0.33479	0.622764	0.0670042	0.0578293
9	1.12013	0.295135	0.589575	0.0771584	0.087758
10	1.02984	0.311641	0.638031	0.0982479	0.0536579
11	1.05257	0.318726	0.650205	0.0419151	0.0566222
12	0.82334	0.323714	0.660642	0.0484195	0.0972593
13	0.882421	0.290803	0.552743	0.0671385	0.0748012
14	0.884859	0.32018		0.0608631	0.104584
15	0.934512	0.312495		0.102827	0.0870865
16	0.957119	0.413208			0.105
17	0.952132	0.305697			0.122371
18	0.920274	0.318604			0.139145
19	0.913376	0.337801
20	0.865107	0.335145
21	0.949561	0.351856
22	0.940485	0.378261
23	0.811099	0.365584
24	0.812244	0.313513
25	0.990883	0.382331

## Sheet: Ext. Data Fig. 4f
	Normalized Fluorescence Intensity (SiR/mTurquoise2)
Number of cells	HaloTag7	SNAP-tag2 (TF)	SNAP-tag2 (CP)	SNAPf-tag (TF)	SNAPf-tag (CP)
1	1.11227	0.640362	0.825678	0.48251	0.663836
2	1.21333	0.649275	0.792281	0.602494	0.517713
3	1.07406	0.582337	0.750069	0.606826	0.535253
4	1.07248	0.53615	0.786822	0.570781	0.250502
5	1.11238	0.625629	0.711472	0.597535	0.718917
6	1.17291	0.644131	0.849875	0.654769	0.554663
7	1.12292	0.744345	0.828078	0.624826	0.595166
8	1.05068	0.778476	0.766022	0.28892	0.670156
9	1.1093	0.790944	0.798558	0.334938	0.712379
10	1.03949	0.722816	0.753633	0.56638	0.815411
11	1.19432	0.786796	0.742205	0.286142	0.490578
12	1.1488	0.66874	0.833116	0.376806	0.643767
13	1.1495	0.696502	0.816995	0.363726	0.487939
14	1.06919	0.712442	0.8616	0.663348	0.706218
15	1.06314	0.645074	0.744092	0.605029	0.647333
16	1.17912	0.728457	0.763373		0.61502
17	1.0507	0.677324	0.916039		0.6411
18	1.13702	0.620359			0.561709
19	1.11551
20	1.04104
