# Supplementary material for: SNAP-tag2 for faster and brighter protein labeling
Source: Nat Chem Biol. 2025 Jul 3;21(11):1754–61. doi: 10.1038/s41589-025-01942-z (PMC12568630; doi:10.1038/s41589-025-01942-z)
Supplement: Supplementary file 10 — Statistical source data. [file 41589_2025_1942_MOESM10_ESM.xlsx]

## Sheet: Ext. Data Fig. 6b
	Replicate 1					Replicate 2					Replicate 3
	SNAP-tag2 + CP-MaP555	SNAPf-tag + CP-MaP555	SNAP-tag2 + TF-MaP555	SNAPf-tag + TF-MaP555		SNAP-tag2 + CP-MaP555	SNAPf-tag + CP-MaP555	SNAP-tag2 + TF-MaP555	SNAPf-tag + TF-MaP555		SNAP-tag2 + CP-MaP555	SNAPf-tag + CP-MaP555	SNAP-tag2 + TF-MaP555	SNAPf-tag + TF-MaP555
No. cells:	Mean Fluo. Int.	Mean Fluo. Int.	Mean Fluo. Int.	Mean Fluo. Int.		Mean Fluo. Int.	Mean Fluo. Int.	Mean Fluo. Int.	Mean Fluo. Int.		Mean Fluo. Int.	Mean Fluo. Int.	Mean Fluo. Int.	Mean Fluo. Int.
1	3.927	4.865	4.969	5.401		6.048	3.63	1.709	3.325		14.152	7.55	4.748	4.374
2	6.941	4.014	1.768	4.675		6.128	4.481	5.81	2.311		15.93	3.648	5.294	4.304
3	5.073	3.772	1.073	7.128		6.983	2.443	2.035	3.747		20.788	3.454	6.45	3.896
4	4.118	2.242	6.017	3.557		6.069	3.602	2.734	3.097		16.83	4.852	4.9	3.508
5	3.547	2.46	1.886	4.567		5.602	2.547	3.284	2.889		13.64	3.558	4.72	4.768
6	5.443	2.46	1.55	6.059		5.27	3.702	2.228	2.699		8.394	5.114	5.426	5.404
7	7.405	3.443	5.087	5.003		6.142	3.232	2.426	1.862		22.672	7.786	4.872	2.672
8	2.28	5.83	3.938	6.107		8.464	3.218	3.45	1.882		9.786	7.342	5.84	2.43
9	3.529	2.595	5.502	4.976		5.893	3.336	2.304	1.91		19.93	5.648	5.302	4.498
10	4.851	3.647	1.325	4.872		4.841	2.211	3.097	2.796		15.024	4.754	4.554	3.46
11	3.401	2.104	1.412	4.855		6.318	4.256	2.934	3.066		10.608	4.45	4.422	3.364
12	4.003	3.893	3.945	5.322		5.675	3.343	3.543	2.509		9.336	3.57	6.208	3.71
13	6.125	2.92	2.003	6.266		4.824	3.183	4.574	2.976		10.588	13.114	4.29	4.256
14	4.931	2.336	2.107	4.131		5.304	4.581	4.529	2.291		13.786	3.48	3.986	2.72
15	4.114	5.042	3.72	6.498		5.803	1.765	4.301	2.713		8.132	5.73	4.74	3.232
16	6.125	5.73	2.768	7.083		5.325	6.121	4.36	2.633		23.28	5.08	6.042	3.052
17	4.516	2.083	4.792	5.28		5.827	3.986	4.519	2.218		7.468	6.236	4.596	2.256
18	4.913	2.228	4.889	5.83		7.059	2.17	3.128	3.678		17.994	15.142	3.522	3.558
19	4.848	3.685	2.886	3.526		6.304	1.869	2.062	5.035		14.374	7.238	6.532	2.236
20	5.578	6.453	1.592	4.125		9.339	2.758	2.381	3.81		14.506	2.208	5.57	2.43
21	5.135	2.626	2.952	4.782		6.723	2.412	2.986	3.696		10.698	5.648	6.928	3.232
22	6.893	3.343	2.654	3.291		5.287	5.37	2.554	2.125		16.442	8.546	6.906	1.876
23	5.08	3.529	3.353	3.048		5.322	3.533	1.453	3.516		20.326	4.574	5.868	4.782
24	6.64	2.872	3.443	4.291		5.187	3.668	4.249	2.118		10.084	2.762	7.19	3.592
25	9.215	3.606	2.374	3.581		4.969	3.277	3.232	1.63		10.194	2.796	6.042	2.262
26	5.626	4.239	3.145	3.633		5.062	3.478	3.9	5.564		20.388	3.578	6.262	3.052
27	6.125	3.446	4.74	8.343		4.547	3.952	3.779	3.405		14.63	4.276	6.706	2.166
28	5.066	5.751	4.734	5.093		5.183	2.799	3.26	2.81		13.55	3.696	7.688	3.536
29	6.727	3.896	1.654	4.654		8.346	3.228	2.81	3.644		12.52	3.924	5.01	4.464
30	5.744	3.72	3.128	4.242		8.439	3.17	2.626	3.066		13.198	8.686	5.648	5.232
31	8.457	2.543	3.166	4		9.495	3.391	2.637	3.446		18.208	5.364	6.74	3.156
32	6.055	3.72	2.235	3.308		9.972	1.907	3.654	3.36		18.858	6.042	6.062	3.072
33	7.574	4.429	3.965	6.654		10.325	3.633	3.612	4.339		9.654	4.084	4.796	4.388
34	4.657	1.955	2.336	10.699		5.478	5.329	2.682	4.173		9.35	5.536	3.592	2.622
35	4.014	3.9	2.516	3.779		9.433	4.038	3.841	2.682		9.342	6.366	4.512	3.432
36	5.374	2.817	3.439	4.145		7.99	2.401	2.612	2.979		16.506	3.426	5.246	4.38
37	6.304	5.574	2.45	5.834		12.1	2.308	1.495	5.239		13.48	7.446	7.91	2.574
38	7.145	2.325	4.841	9.156		9.595	2.647	2.73	4.304		10.056	3.84	4.07	2.906
39	5.263	2.478	1.848	5.567		7.1	2.308	2.685	3.128		10.312	6.526	5.648	5.516
40	5.242	3.187	3.249	3.785		5.751	3.021	4.529	4.446		9.854	5.826	3.716	4.07
41	5.713	4.585	4.062	8.848		8.339	4.235	2.875	3.118		6.582	5.032	5.494	3.904
42	6.17	3.211	1.377	7.01		8.862	4.45	2.301	1.779		9.944	3.876	4.478	6.878
43	6.073	2.713	3.298	5.581		9.817	2.817	3.433	2.945		12.92	5.204	3.058	4.886
44	7.273	2.138	6.076	5.595		9.623	3.156	2.602	4.111		10.034	3.198	4.948	3.184
45	6.913	3.066	4.734	4.713		8.647	3.72	1.581	3.965		10.256	4.298	4.658	3.17
46	6.578	2.412	1.962	5.765		8.751	4.675	1.969	6.038		14.734	3.01	4.698	5.606
47	5.713	4.997	5.087	4.806		9.381	2.308	3.055	4.076		9.536	2.644	5.342	3.364
48	5.007	3.277	2.343	2.391		9.612	2.844	1.727	3.765		5.904	10.36	3.674	4.228
49	8.675	2.896	1.526	3.467		7.869	2.678	3.453	3.394		3.834	4.242	6.138	10.042
50	5.54	2.232	1.26	8.381		7.253	2.969	2.99	4.606		8.222	3.184	4.084	3.412
51	8.768	4.941	3.291	4.125		10.08	3.983	2.789	4.304		7.738	4.166	4.222	6.546
52	6.128	5.391	3.422	2.578		8.27	3.173	3.913	2.439		3.724	4.478	2.636	6.852
53	5.26	1.637	2.37	3.246		8.311	5.907	2.325	4.363		2.982	4.762	4.706	3.626
54	5.215	3.457	3.702	3.491		10.114	4.529	3.9	3.093		7.418	4.084	5.606	3.516
55	5.889	5.775	3.561	3.775		8.772	2.599	2.152	2.574		5.98	3.724	4.52	4.096
56	5.003	5.322	7.571	2.135		9.412	3.01	2.63	3.664		12.636	3.868	5.994	3.37
57	9.664	6.087	2.093	3.803		8.73	3.574	2.26	3.045		12.006	3.882	5.592	3.814
58	5.976	4.426	5.623	4.592		9.837	3.481	2.291	4.91		12.788	10.062	4.464	2.298
59	8.99	3.931	2.678	2.443		10.318	4.567	2.346	3.218		5.868	6.892	4.956	4.152
60	5.862	3.232	2.882	3.304		11.986	2.886	4.26	2.554		12.16	5.066	7.882	2.166
61	6.419	3.796	3.048	2.28		9.678	4.422	2.761	3.128		10.228	4.374	9.384	2.65
62	5.875	3.273	2.166	3.578		8.685	4.211	2.83	3.799		10.318	2.74	8.146	2.838
63	8.467	3.028	2.028	2.651		7.304	2.315	3.91	4.561		9.944	3.848	10.374	3.696
64	5.505	1.903	3.934	4.948		11.287	1.993	2.799	4.277		11.052	6.99	10.506	2.332
65	7.526	3.1	4.042	2.941		13.291	2.727	5.256	4.9		9.114	7.398	8.014	3.502
66	4.457	2.066	3.007	3.443		10.107	5.45	3.433	2.606		16.34	3.184	9.238	3.038
67	5.803	2.945	6.287	3.46		8.516	4.273	6.336	3.779		9.82	3.786	7.91	4.2
68	5.744	2.965	2.924	3.464		7.107	2.872	4.993	3.343		15.508	2.456	8.886	4.02
69	4.363	3.637	2.519	4.775		8.384	3.958	5.242	3.706		11.204	3.544	9.19	3.302
70	7.789	4.654	3.685	3.824		10.332	4.003	4.678	3.834		8.07	3.356	8.782	2.816
71	5.384	1.664	2.173	3.685		9.775	2.114	4.183	3.976		13.75	3.308	7.854	4.256
72	5.931	2.01	4.298	4.498		9.048	2.176	4.18	4.519		9.91	2.63	10.076	6.644
73	5.339	4.363	3.412	3.855		8.913	2.626	4.235	3.353		15.302	2.872	11.024	9.516
74	4.197	3.114	3.99	2.495		6.692	1.99	3.329	3.426		12.312	4.928	15.024	3.37
75	7.616	3.938	5.298	3.685		6.19	2.526	4.896	2.834		5.806	1.854	7.952	8.166
76	6.692	2.934	3.408	3.131		8.765	2.716	6.796	5.623		12.872	1.994	12.74	4.644
77	8.228	3.273	4.284	2.291		11.516	3.138	4.429	4.983		13.606	3.89	8.608	2.838
78	9.121	3.692	1.045	2.464		8.772	4.661	5.979	4.623		13.98	11.294	8.776	2.788
79	4.273	2.125	2.934	2.36		11.131	4.09	4.678	5.502		14.236	6.298	11.308	3.688
80	5.858	3.381	4.301	4.439		7.983	2.554	6.851	4.017		5.876	2.478	9.004	6.118
81	9.339	4.284	2.208	3.125		9.474	5.581	5.128	4.858		20.782	4.74	10.498	4.326
82	8.882	4.993	2.073	3.035		12.349	4.318	3.744	4.723		17.058	6.436	7.876	6.734
83	9.031	4.685	4.841	2.917		9.197	4.529	5.893	6.931		14.25	4.214	12.506	3.834
84	5.567	6.024	4.747	5.225		8.332	6.131	5.896	5.08		8.43	2.872	8.9	7.848
85	6.522	4.301	5.277	5.429		10.841	4.574	6.962	4.63		9.426	3.094	10.802	4.104
86	8.249	3.82	2.076	2.903		9.412	3.142	6.073	3.585		9.882	5.944	9.772	5.544
87	7.526	2.678	4.114	2.37		9.588	6.329	2.671	4.249		20.256	6.526	11.162	6.27
88	6.104	2.087	1.824	3.298		8.125	3.028	5.228	7.412		7.558	3.446	11.584	3.98
89	9.464	4.464	3.72	2.26		9.561	5.322	4.803	6.429		10.568	3.184	8.388	3.274
90	5.391	4.187	2.529	4.377		9.003	4.301	5.235	5.125		23.378	5.882	8.402	7.862
91	4.588	8.024	2.585	2.889		12.415	3.858	4.917	6.301		11.64	4.132	9.862	5.328
92	4.588	6.761	2.522	3.035		9.394	2.927	3.318	6.848		19.294	5.094	11.134	3.606
93	6.64	5.668	3.81	3.17		9.91	3.72	6.107	5.481		9.8	13.868	10.824	8.416
94	5.882	5.931	1.768	3.052		10.806	4.647	5.104	8.131		7.162	3.1	9.246	7.626
95	6.651	4.332	2.087	2.682		8.287	3.699	3.969	4.585		17.114	4.304	9.19	6.554
96	5.92	5.104	3.602	2.024		8.059	7.841	8.336	5.758		18.006	2.63	10.298	4
97	7.349	5.606	4.426	2.232		9.706	4.872	5.958	4.519		9.246	3.772	8.262	4.374
98	6.263	5.37	4	2.958		7.125	3.796	3.83	5.235		17.544	9.426	12.56	5.232
99	6.716	4.561	2.785	3.215		8.118	7.145	4.796	4.837		17.924	6.65	9.418	3.224
100	7.692	5.713	7.789	1.893		10.239	3.443	5.931	2.862		12.38	4.076	10.298	8.096
101	5.125	2.042	4.609	3.495		9.318	4.131	4.484	4.422		12.734	5.772	9.758	4.866
102	5.972	2.208	3.55	3.976		10.706	3.751	3.26	4.488		17.446	3.738	11.73	6.996
103	6.478	2.609	6.882	4.336		7.886	3.232	3.782	5.723		17.792	9.8	12.56	6.616
104	7.858	3.131	5.969	4.768		10.495	4.758	4.478	7.173		15.134	5.536	13.674	5.1
105	8.007	4.505	1.789	3.571		9.851	5.197	5.779	4.526		10.242	9.114	11.724	2.892
106	5.709	1.945	2.502	2.083		11.166	3.979	6.782	4.398		20.416	8.298	10.16	7.156
107	4.215	5.021	2.82	2.678		9.654	3.28	3.685	5.318		19.814	5.238	11.19	3.086
108	5.965	3.412	5.803	2.997		8.896	2.837	2.045	3.567		19.792	5.17	12.858	5.612
109	6.246	3.73	3.837	3.284		13.457	3.488	2.412	2.979		13.488	5.356	10.38	3.648
110	4.768	2.488	1.82	3.429		13.062	6.204	3.363	8.087		14.276	5.626	15.412	7.758
111	6.225	4.135	4.574	3.865		9.64	3.869	2.997	6.772		19.904	6.366	12.608	5.606
112	7.696	2.979	5.18	3.509		7.803	4.699	8.035	7.024		13.1	17.53	9.8	3.578
113	5.225	3.26	2.045	2.73		11.737	4.813	5.789	6.872		15.364	8.318	14.678	3.98
114	7.616	4.021	2.37	3.917		10.727	4.765	5.138	4.374		16.298	5.44	13.322	4.906
115	8.097	3.183	1.931	5.311		9.893	4.412	4.633	7.927		9.392	3.724	11.924	2.304
116	6.723	3.668	3.73	4.934		8.564	4.519	6.633	7.599		12.484	9.53	14.07	5.668
117	4.879	2.301	2.882	3.484		10.419	5.817	2.284	4.83		13.404	14.366	14.132	3.73
118	7.007	2.72	5.363	3.592		8.052	3.173	3.571	5.516		10.006	4.45	15.37	5.522
119	6.125	4.903	3.512	4.706		10.505	4.491	3.72	6.166		9.198	9.64	16.72	4.968
120	7.484	3.46	1.865	4.837		12.201	5.879	3.311	7.353		8.394	6.09	13.944	3.682
121	7.024	5.253	4.647	4.727		9.747	6.083	5.581	6.509		11.626	4.968	8.464	5.634
122	5.612	2.806	2.734	4.529		8.502	5.363	2.952	8.266		8.43	7.156	13.826	4.748
123	7.46	2.83	4.218	3.363		7.747	2.824	2.235	5.405		10	9.848	10.934	2.194
124	8.647	7.239	3.578	5.007		8.855	5.938	5.311	5.08		15.1	7.08	10.554	6.748
125	6.813	4.031	4.149	3.09		9.768	4.381	5.138	3.64		10.228	4.442	21.392	10.408
average	6.19473	3.72654	3.39435	4.19015		8.60459	3.79013	3.87742	4.25168		12.6811	5.50509	8.24533	4.41286
st.dev	1.47893	1.29579	1.40524	1.5555		2.05284	1.19726	1.45567	1.53636		4.42566	2.78514	3.50193	1.76873

## Sheet: Ext. Data Fig. 6c
	SNAP-tag2 + CP-MaP555
Distance [µm]	Fluo. Int. [a.u.]
0	0.6553
0.025	1.4819
0.05	4.0823
0.075	3.2641
0.1	3.8053
0.125	7.125
0.15	12.6517
0.175	23.617
0.2	28.8853
0.225	40.6463
0.25	48.7574
0.275	45.052
0.3	36.6397
0.325	27.7863
0.35	17.3058
0.375	14.9741
0.4	10.9348
0.425	5.8435
0.45	4.6209
0.475	2.9174
0.5	4.2456
